# Supplementary material for: Transcriptome and physiological analysis of increase in drought stress tolerance by melatonin in tomato
Source: PLoS One. 2022 May 17;17(5):e0267594. doi: 10.1371/journal.pone.0267594 (PMC9113596; doi:10.1371/journal.pone.0267594)
Supplement: S2 Table — (CSV) [file pone.0267594.s007.csv]

Gene ID	CM0 FPKM	CM10 FPKM	log2(CM10/CM0)	Qvalue(CM0-vs-CM10)	Pvalue(CM0-vs-CM10)	log2(CM10/CM0)	Qvalue(CM0-vs-CM10)	Pvalue(CM0-vs-CM10)	TFs	PRG	Kegg Orthology	Nr	GO
Solyc00g025290.1	3.94	1.695	-1.21349197764011	0.000114676922648448	4.50453165387406e-05	-1.21349197764011	0.000114676922648448	4.50453165387406e-05				YP_173435.1|2.9e-91|hypothetical protein NitaMp096 [Nicotiana tabacum]	GO:0043226//organelle;GO:0044464//cell part;GO:0005739//mitochondrion;GO:0044444//cytoplasmic part;GO:0043227//membrane-bounded organelle;GO:0044424//intracellular part;GO:0005737//cytoplasm;GO:0005622//intracellular;GO:0005623//cell;GO:0043231//intracellular membrane-bounded organelle;GO:0043229//intracellular organelle;
Solyc00g500065.1	1.03	2.2	1.08823774365133	2.43861453423162e-05	8.559128422372929e-06	1.08823774365133	2.43861453423162e-05	8.559128422372929e-06			K01963//acetyl-CoA carboxylase carboxyl transferase subunit beta [EC:6.4.1.2 2.1.3.15]+ko00640//Propanoate metabolism+ko01100//Metabolic pathways+ko01110//Biosynthesis of secondary metabolites+ko00061//Fatty acid biosynthesis+ko01212//Fatty acid metabolism+ko00620//Pyruvate metabolism+ko01200//Carbon metabolism	Q2MI91.2|1.9e-221|RecName: Full=Acetyl-coenzyme A carboxylase carboxyl transferase subunit beta, chloroplastic; Short=ACCase subunit beta; Short=Acetyl-CoA carboxylase carboxyltransferase subunit beta	GO:0044249//cellular biosynthetic process;GO:0006790//sulfur compound metabolic process;GO:0044283//small molecule biosynthetic process;GO:0035384//thioester biosynthetic process;GO:0071616//acyl-CoA biosynthetic process;GO:0006629//lipid metabolic process;GO:0046394//carboxylic acid biosynthetic process;GO:0016053//organic acid biosynthetic process;GO:0071704//organic substance metabolic process…
Solyc00g500130.1	4.745	1.855	-1.35980634376274	7.653065168887221e-13	1.22611072077635e-13	-1.35980634376274	7.653065168887221e-13	1.22611072077635e-13			K02703//photosystem II P680 reaction center D1 protein [EC:1.10.3.9]+ko01100//Metabolic pathways+ko00195//Photosynthesis	YP_009271276.1|1.0e-205|photosystem II protein D1 (chloroplast) [Amaranthus hypochondriacus]	GO:0006464//cellular protein modification process;GO:0055114//oxidation-reduction process;GO:0022900//electron transport chain;GO:0044267//cellular protein metabolic process;GO:0043412//macromolecule modification;GO:0009636//response to toxic substance;GO:0015979//photosynthesis;GO:0006091//generation of precursor metabolites and energy;GO:1901564//organonitrogen compound metabolic process;GO:000…
Solyc00g500182.1	0.005	1.68	9.03828108287744	1.88607875366e-15	2.51919844276554e-16	9.03828108287744	1.88607875366e-15	2.51919844276554e-16			K02261//cytochrome c oxidase subunit 2+ko01100//Metabolic pathways+ko00190//Oxidative phosphorylation	XP_016673548.1|4.7e-63|PREDICTED: uncharacterized protein LOC107893139 [Gossypium hirsutum]	GO:0043229//intracellular organelle;GO:0044425//membrane part;GO:0044464//cell part;GO:0043226//organelle;GO:0016021//integral component of membrane;GO:0016020//membrane;GO:0043231//intracellular membrane-bounded organelle;GO:0044444//cytoplasmic part;GO:0043227//membrane-bounded organelle;GO:0044424//intracellular part;GO:0005622//intracellular;GO:0005737//cytoplasm;GO:0005739//mitochondrion;GO:…
Solyc00g500191.1	7.65	16.74	1.1365621302533502	2.7222277460176003e-41	1.1555329564728996e-42	1.1365621302533502	2.7222277460176003e-41	1.1555329564728996e-42				YP_008563147.1|6.3e-261|hypothetical chloroplast RF1 (chloroplast) [Solanum lycopersicum]	GO:0015031//protein transport;GO:0006810//transport;GO:0042886//amide transport;GO:0008104//protein localization;GO:0051234//establishment of localization;GO:0071705//nitrogen compound transport;GO:0033036//macromolecule localization;GO:0015833//peptide transport;GO:0045184//establishment of protein localization;GO:0051179//localization;GO:0071702//organic substance transport;GO:0043227//membrane…
Solyc00g500192.1	0.02	3.65	7.48413720219028	7.436080735726008e-52	2.3608540438364097e-53	7.48413720219028	7.436080735726008e-52	2.3608540438364097e-53			K05579//NAD(P)H-quinone oxidoreductase subunit H [EC:7.1.1.2]+ko01100//Metabolic pathways+ko00190//Oxidative phosphorylation	OTF84786.1|1.6e-247|putative ribosomal protein S15 (plastid) [Helianthus annuus]	GO:0051179//localization;GO:0019684//photosynthesis, light reaction;GO:0006091//generation of precursor metabolites and energy;GO:0009987//cellular process;GO:0015979//photosynthesis;GO:0051234//establishment of localization;GO:0044237//cellular metabolic process;GO:0008152//metabolic process;GO:0006810//transport;GO:0044422//organelle part;GO:0043226//organelle;GO:0055035//plastid thylakoid memb…
Solyc00g500200.1	4.745	1.855	-1.35980634376274	7.653065168887221e-13	1.22611072077635e-13	-1.35980634376274	7.653065168887221e-13	1.22611072077635e-13			K02703//photosystem II P680 reaction center D1 protein [EC:1.10.3.9]+ko01100//Metabolic pathways+ko00195//Photosynthesis	YP_009271276.1|1.0e-205|photosystem II protein D1 (chloroplast) [Amaranthus hypochondriacus]	GO:0044267//cellular protein metabolic process;GO:0019538//protein metabolic process;GO:0044237//cellular metabolic process;GO:0006807//nitrogen compound metabolic process;GO:0006091//generation of precursor metabolites and energy;GO:0043170//macromolecule metabolic process;GO:0006464//cellular protein modification process;GO:0009767//photosynthetic electron transport chain;GO:0009987//cellular p…
Solyc00g500212.1	0.985	2.85	1.5374763808396998	1.3728730623163302e-07	3.59351448542013e-08	1.5374763808396998	1.3728730623163302e-07	3.59351448542013e-08			K02986//small subunit ribosomal protein S4+ko03010//Ribosome	YP_538850.1|4.0e-109|ribosomal protein S4 [Solanum bulbocastanum]	GO:0043603//cellular amide metabolic process;GO:0010628//positive regulation of gene expression;GO:0044249//cellular biosynthetic process;GO:0031325//positive regulation of cellular metabolic process;GO:0010468//regulation of gene expression;GO:0060255//regulation of macromolecule metabolic process;GO:0044260//cellular macromolecule metabolic process;GO:0031328//positive regulation of cellular bi…
Solyc00g500245.1	0.0	0.245	5.326055863876291	1.0755437159718301e-05	3.5967216411684997e-06	5.326055863876291	1.0755437159718301e-05	3.5967216411684997e-06			K02982//small subunit ribosomal protein S3+ko03010//Ribosome	EEF27073.1|0.0e+00|60S ribosomal protein L16, putative [Ricinus communis]	GO:0006412//translation;GO:0043604//amide biosynthetic process;GO:0043043//peptide biosynthetic process;GO:0008152//metabolic process;GO:0044271//cellular nitrogen compound biosynthetic process;GO:1901566//organonitrogen compound biosynthetic process;GO:0009059//macromolecule biosynthetic process;GO:0044267//cellular protein metabolic process;GO:0043170//macromolecule metabolic process;GO:0044260…
Solyc00g500296.1	4.745	1.855	-1.35980634376274	7.653065168887221e-13	1.22611072077635e-13	-1.35980634376274	7.653065168887221e-13	1.22611072077635e-13			K02703//photosystem II P680 reaction center D1 protein [EC:1.10.3.9]+ko01100//Metabolic pathways+ko00195//Photosynthesis	YP_009271276.1|1.0e-205|photosystem II protein D1 (chloroplast) [Amaranthus hypochondriacus]	GO:0044267//cellular protein metabolic process;GO:1901564//organonitrogen compound metabolic process;GO:0043170//macromolecule metabolic process;GO:0019684//photosynthesis, light reaction;GO:0006091//generation of precursor metabolites and energy;GO:0006807//nitrogen compound metabolic process;GO:0009635//response to herbicide;GO:0019538//protein metabolic process;GO:0009636//response to toxic su…
Solyc00g500299.1	1.575	0.71	-1.16565167398384	0.00099260922416737	0.000469794411016507	-1.16565167398384	0.00099260922416737	0.000469794411016507			K05573//NAD(P)H-quinone oxidoreductase subunit 2 [EC:7.1.1.2]+ko01100//Metabolic pathways+ko00190//Oxidative phosphorylation	YP_009170308.1|6.0e-74|NADH-plastoquinone oxidoreductase subunit 2 (chloroplast) [Silybum marianum]	GO:0045333//cellular respiration;GO:0009205//purine ribonucleoside triphosphate metabolic process;GO:1901360//organic cyclic compound metabolic process;GO:0072521//purine-containing compound metabolic process;GO:0006119//oxidative phosphorylation;GO:0006796//phosphate-containing compound metabolic process;GO:0009150//purine ribonucleotide metabolic process;GO:0009199//ribonucleoside triphosphate …
Solyc00g500323.1	3.2	1.455	-1.13493261535674	2.75862480627026e-10	5.4825916440791205e-11	-1.13493261535674	2.75862480627026e-10	5.4825916440791205e-11			K02111//F-type H+/Na+-transporting ATPase subunit alpha [EC:7.1.2.2 7.2.2.1]+ko01100//Metabolic pathways+ko00190//Oxidative phosphorylation+ko00195//Photosynthesis	YP_009128825.1|8.2e-276|ATP synthase CF1 alpha subunit (chloroplast) [Iochroma loxense]	GO:0046390//ribose phosphate biosynthetic process;GO:0009161//ribonucleoside monophosphate metabolic process;GO:0009142//nucleoside triphosphate biosynthetic process;GO:0009123//nucleoside monophosphate metabolic process;GO:0006139//nucleobase-containing compound metabolic process;GO:0006793//phosphorus metabolic process;GO:1901135//carbohydrate derivative metabolic process;GO:0046034//ATP metabo…
Solyc00g500329.1	4.745	1.855	-1.35980634376274	7.653065168887221e-13	1.22611072077635e-13	-1.35980634376274	7.653065168887221e-13	1.22611072077635e-13			K02703//photosystem II P680 reaction center D1 protein [EC:1.10.3.9]+ko01100//Metabolic pathways+ko00195//Photosynthesis	YP_009271276.1|1.0e-205|photosystem II protein D1 (chloroplast) [Amaranthus hypochondriacus]	GO:0043170//macromolecule metabolic process;GO:0006091//generation of precursor metabolites and energy;GO:0006950//response to stress;GO:0044237//cellular metabolic process;GO:0043412//macromolecule modification;GO:0009636//response to toxic substance;GO:0008152//metabolic process;GO:0009767//photosynthetic electron transport chain;GO:0042221//response to chemical;GO:0009987//cellular process;GO:…
Solyc00g500343.1	0.0	1.305	5.4338533390110095	4.59544024083472e-06	1.46220312803152e-06	5.4338533390110095	4.59544024083472e-06	1.46220312803152e-06				XP_015163231.1|5.2e-79|PREDICTED: uncharacterized mitochondrial protein AtMg00660-like [Solanum tuberosum]	GO:0044464//cell part;GO:0005737//cytoplasm;GO:0044424//intracellular part;GO:0043229//intracellular organelle;GO:0043226//organelle;GO:0043231//intracellular membrane-bounded organelle;GO:0005623//cell;GO:0044444//cytoplasmic part;GO:0005739//mitochondrion;GO:0005622//intracellular;GO:0043227//membrane-bounded organelle;
Solyc00g500406.1	4.045	8.16	1.01552655892838	3.3605696947964694e-21	3.1702538994118997e-22	1.01552655892838	3.3605696947964694e-21	3.1702538994118997e-22			K22038//volume-regulated anion channel;K19613//leucine-rich repeat protein SHOC2	XP_010323797.2|3.9e-204|PREDICTED: TMV resistance protein N-like [Solanum lycopersicum]	GO:0009987//cellular process;GO:0050896//response to stimulus;GO:0065007//biological regulation;GO:0051716//cellular response to stimulus;GO:0007165//signal transduction;GO:0050794//regulation of cellular process;GO:0023052//signaling;GO:0007154//cell communication;GO:0050789//regulation of biological process;GO:0043167//ion binding;GO:0032559//adenyl ribonucleotide binding;GO:0032555//purine rib…
Solyc01g006730.4	0.095	0.42	2.1442717785656598	4.6806871715067296e-05	1.7145268854950902e-05	2.1442717785656598	4.6806871715067296e-05	1.7145268854950902e-05			K13412//calcium-dependent protein kinase [EC:2.7.11.1]+ko04626//Plant-pathogen interaction	XP_016577116.1|2.1e-300|PREDICTED: calcium-dependent protein kinase 20-like [Capsicum annuum]	GO:0071310//cellular response to organic substance;GO:0009725//response to hormone;GO:0006793//phosphorus metabolic process;GO:0046777//protein autophosphorylation;GO:0009737//response to abscisic acid;GO:0032870//cellular response to hormone stimulus;GO:0035556//intracellular signal transduction;GO:0008152//metabolic process;GO:0071495//cellular response to endogenous stimulus;GO:0050794//regula…
Solyc01g007030.3	6.65	2.47	-1.4362006960897902	4.243820536487899e-15	5.78412990663852e-16	-1.4362006960897902	4.243820536487899e-15	5.78412990663852e-16		PREDICTED: Vitis vinifera hypothetical protein LOC100249092 (LOC100249092), mRNA		XP_010315681.1|6.6e-120|PREDICTED: LOW QUALITY PROTEIN: E3 ubiquitin-protein ligase PUB22-like [Solanum lycopersicum]	GO:0140096//catalytic activity, acting on a protein;GO:0016740//transferase activity;GO:0004842//ubiquitin-protein transferase activity;GO:0019787//ubiquitin-like protein transferase activity;GO:0003824//catalytic activity;
Solyc01g007040.4	7.425	2.65	-1.49612030386936	1.9071197254587398e-14	2.7206790635959396e-15	-1.49612030386936	1.9071197254587398e-14	2.7206790635959396e-15		PREDICTED: Vitis vinifera hypothetical protein LOC100249092 (LOC100249092), mRNA	K08332//vacuolar protein 8;K10260//F-box and WD-40 domain protein 7+ko04120//Ubiquitin mediated proteolysis;K04733//interleukin-1 receptor-associated kinase 4 [EC:2.7.11.1]	XP_010315681.1|1.2e-87|PREDICTED: LOW QUALITY PROTEIN: E3 ubiquitin-protein ligase PUB22-like [Solanum lycopersicum]	GO:0140096//catalytic activity, acting on a protein;GO:0016740//transferase activity;GO:0003824//catalytic activity;GO:0004842//ubiquitin-protein transferase activity;GO:0019787//ubiquitin-like protein transferase activity;
Solyc01g009960.4	0.285	0.0	-4.56997373910047	0.000965925204341911	0.00045554391426861105	-4.56997373910047	0.000965925204341911	0.00045554391426861105		Leucine-rich receptor-like protein kinase family protein (best arabidopsis hit); systemin receptor SR160 precursor, putative, expressed (best rice hit)	K03921//acyl-[acyl-carrier-protein] desaturase [EC:1.14.19.2 1.14.19.11 1.14.19.26]+ko00061//Fatty acid biosynthesis+ko01212//Fatty acid metabolism+ko01040//Biosynthesis of unsaturated fatty acids	XP_015088089.1|1.9e-164|PREDICTED: stearoyl-[acyl-carrier-protein] 9-desaturase 6, chloroplastic-like [Solanum pennellii]	GO:0044238//primary metabolic process;GO:0044281//small molecule metabolic process;GO:0006631//fatty acid metabolic process;GO:0009987//cellular process;GO:0043436//oxoacid metabolic process;GO:0071704//organic substance metabolic process;GO:0019752//carboxylic acid metabolic process;GO:0008152//metabolic process;GO:0044237//cellular metabolic process;GO:0006082//organic acid metabolic process;GO…
Solyc01g010060.2	9.645	3.015	-1.68408022478699	2.28399759785904e-22	2.0188865086261098e-23	-1.68408022478699	2.28399759785904e-22	2.0188865086261098e-23				XP_004228424.1|1.3e-71|PREDICTED: uncharacterized protein LOC101261845 [Solanum lycopersicum]
Solyc01g014275.1	0.09	0.695	2.9218793572292103	4.2399414281115396e-13	6.656491650161731e-14	2.9218793572292103	4.2399414281115396e-13	6.656491650161731e-14			K21952//CASK-interacting protein	XP_015073452.1|0.0e+00|PREDICTED: glycine-rich cell wall structural protein 1-like [Solanum pennellii]
Solyc01g016355.1	0.1	0.74	2.8958618244223304	0.0007355378281344	0.00033768279402639103	2.8958618244223304	0.0007355378281344	0.00033768279402639103			K19613//leucine-rich repeat protein SHOC2	XP_010315920.1|4.8e-27|PREDICTED: receptor-like protein 12 isoform X3 [Solanum lycopersicum]
Solyc01g057255.1	1.465	4.675	1.67389162988128	0.00035673745001266297	0.000153448843532402	1.67389162988128	0.00035673745001266297	0.000153448843532402			K12614//ATP-dependent RNA helicase DDX6/DHH1 [EC:3.6.4.13]+ko03018//RNA degradation	KQJ83760.1|2.8e-15|hypothetical protein BRADI_5g16700 [Brachypodium distachyon]
Solyc01g059950.1	0.425	1.96	2.20763383956309	1.38006476511114e-08	3.2205115691987393e-09	2.20763383956309	1.38006476511114e-08	3.2205115691987393e-09	GRAS		K14494//DELLA protein+ko04075//Plant hormone signal transduction	XP_015169309.1|2.5e-74|PREDICTED: DELLA protein RGL3-like [Solanum tuberosum]	GO:0046483//heterocycle metabolic process;GO:0044260//cellular macromolecule metabolic process;GO:0032774//RNA biosynthetic process;GO:0019219//regulation of nucleobase-containing compound metabolic process;GO:0050794//regulation of cellular process;GO:0010468//regulation of gene expression;GO:0097659//nucleic acid-templated transcription;GO:1901362//organic cyclic compound biosynthetic process;G…
Solyc01g059965.1	2.775	0.24	-3.5324990336817996	1.26592361412188e-29	7.94974186320119e-31	-3.5324990336817996	1.26592361412188e-29	7.94974186320119e-31			K19891//glucan endo-1,3-beta-glucosidase 1/2/3 [EC:3.2.1.39]+ko00500//Starch and sucrose metabolism	NP_001234805.1|4.3e-209|glucan endo-1,3-beta-glucosidase B precursor [Solanum lycopersicum]	GO:0071704//organic substance metabolic process;GO:0005975//carbohydrate metabolic process;GO:0006952//defense response;GO:0050896//response to stimulus;GO:0008152//metabolic process;GO:0044238//primary metabolic process;GO:0006950//response to stress;GO:0046658//anchored component of plasma membrane;GO:0031226//intrinsic component of plasma membrane;GO:0005773//vacuole;GO:0043226//organelle;GO:0…
Solyc01g060020.4	0.0	0.25	4.82234368367829	0.000286260617112855	0.00012077140468293201	4.82234368367829	0.000286260617112855	0.00012077140468293201			K19891//glucan endo-1,3-beta-glucosidase 1/2/3 [EC:3.2.1.39]+ko00500//Starch and sucrose metabolism	NP_001234805.1|4.5e-209|glucan endo-1,3-beta-glucosidase B precursor [Solanum lycopersicum]	GO:0071704//organic substance metabolic process;GO:0050896//response to stimulus;GO:0006950//response to stress;GO:0005975//carbohydrate metabolic process;GO:0044238//primary metabolic process;GO:0008152//metabolic process;GO:0006952//defense response;GO:0005886//plasma membrane;GO:0005622//intracellular;GO:0031226//intrinsic component of plasma membrane;GO:0044444//cytoplasmic part;GO:0031224//i…
Solyc01g066680.3	40.43	16.54	-1.28209526228919	1.4813395926828196e-66	3.3460031236131293e-68	-1.28209526228919	1.4813395926828196e-66	3.3460031236131293e-68				XP_004229251.1|8.9e-79|PREDICTED: phylloplanin-like [Solanum lycopersicum]
Solyc01g067120.4	5.77	2.505	-1.2046892750187201	9.77035546098802e-10	2.03130184325356e-10	-1.2046892750187201	9.77035546098802e-10	2.03130184325356e-10			K03347//cullin 1+ko04141//Protein processing in endoplasmic reticulum+ko04120//Ubiquitin mediated proteolysis	XP_010321250.1|1.1e-79|PREDICTED: cullin-1-like isoform X1 [Solanum lycopersicum]
Solyc01g067440.4	1.715	0.415	-2.05540056627071	1.4942259717046e-05	5.10068549709375e-06	-2.05540056627071	1.4942259717046e-05	5.10068549709375e-06			K03676//glutaredoxin 3	XP_004229212.1|3.8e-51|PREDICTED: monothiol glutaredoxin-S10 [Solanum lycopersicum]	GO:0050789//regulation of biological process;GO:0065008//regulation of biological quality;GO:0009987//cellular process;GO:0042592//homeostatic process;GO:0019725//cellular homeostasis;GO:0045454//cell redox homeostasis;GO:0065007//biological regulation;GO:0050794//regulation of cellular process;GO:0005623//cell;GO:0016667//oxidoreductase activity, acting on a sulfur group of donors;GO:0015036//di…
Solyc01g079140.2	7.21	3.15	-1.20132914530607	8.89587431612004e-09	2.03861055697294e-09	-1.20132914530607	8.89587431612004e-09	2.03861055697294e-09				XP_016553610.1|7.9e-32|PREDICTED: uncharacterized protein LOC107853108 [Capsicum annuum]
Solyc01g079660.2	4.105	1.21	-1.76398435906709	4.038468183866299e-14	5.9137441597663794e-15	-1.76398435906709	4.038468183866299e-14	5.9137441597663794e-15				XP_004229409.1|5.0e-108|PREDICTED: uncharacterized protein LOC101247750 [Solanum lycopersicum]
Solyc01g086670.3	67.995	24.945	-1.4502901091461202	2.2790798290303195e-106	2.7731794594507992e-108	-1.4502901091461202	2.2790798290303195e-106	2.7731794594507992e-108				KDP43423.1|5.0e-08|hypothetical protein JCGZ_16710 [Jatropha curcas]
Solyc01g087580.3	31.695	9.59	-1.73294795036652	3.1734588802830597e-38	1.47578709976523e-39	-1.73294795036652	3.1734588802830597e-38	1.47578709976523e-39				OIT07792.1|7.1e-21|hypothetical protein A4A49_25276 [Nicotiana attenuata]
Solyc01g088430.4	0.86	1.765	1.02375897124842	2.3286523603842602e-07	6.24184050007974e-08	1.02375897124842	2.3286523603842602e-07	6.24184050007974e-08			K15404//aldehyde decarbonylase [EC:4.1.99.5]+ko01110//Biosynthesis of secondary metabolites+ko00073//Cutin, suberine and wax biosynthesis	XP_015167403.1|0.0e+00|PREDICTED: protein ECERIFERUM 1-like [Solanum tuberosum]	GO:0044238//primary metabolic process;GO:0006629//lipid metabolic process;GO:0009058//biosynthetic process;GO:1901576//organic substance biosynthetic process;GO:0008610//lipid biosynthetic process;GO:0071704//organic substance metabolic process;GO:0008152//metabolic process;GO:0031224//intrinsic component of membrane;GO:0044425//membrane part;GO:0016020//membrane;GO:0016021//integral component of…
Solyc01g090965.1	1.72	0.57	-1.59798811527006	5.2671729315314e-05	1.94850910019236e-05	-1.59798811527006	5.2671729315314e-05	1.94850910019236e-05			K11855//ubiquitin carboxyl-terminal hydrolase 36/42 [EC:3.4.19.12]	NP_001333664.1|3.3e-65|alpha amylase inhibitor/lipid-transfer/seed storage superfamily protein precursor [Solanum lycopersicum]
Solyc01g091140.4	0.155	0.63	2.00777647344115	0.00032390376526196003	0.00013805714740927098	2.00777647344115	0.00032390376526196003	0.00013805714740927098				XP_006347883.1|4.9e-124|PREDICTED: uncharacterized protein LOC102602495 [Solanum tuberosum]	GO:0003824//catalytic activity;GO:0016491//oxidoreductase activity;
Solyc01g091590.3	27.585	6.845	-2.0196098999032803	4.717840458931628e-89	7.489249459148268e-91	-2.0196098999032803	4.717840458931628e-89	7.489249459148268e-91			K22733//magnesium transporter	XP_004231169.2|9.6e-105|PREDICTED: BON1-associated protein 2 [Solanum lycopersicum]
Solyc01g094270.3	1.875	4.045	1.11331316781524	2.2292543405416803e-09	4.78438035454668e-10	1.11331316781524	2.2292543405416803e-09	4.78438035454668e-10			K15095//(+)-neomenthol dehydrogenase [EC:1.1.1.208]+ko00902//Monoterpenoid biosynthesis+ko01110//Biosynthesis of secondary metabolites	XP_019071557.1|9.4e-176|PREDICTED: (+)-neomenthol dehydrogenase [Solanum lycopersicum]
Solyc01g094360.3	0.735	1.655	1.1805748273386698	4.51750200831333e-05	1.6509615115042998e-05	1.1805748273386698	4.51750200831333e-05	1.6509615115042998e-05	MYB		K09422//transcription factor MYB, plant	XP_004229941.1|3.5e-181|PREDICTED: myb-related protein Zm38-like [Solanum lycopersicum]	GO:0051171//regulation of nitrogen compound metabolic process;GO:1903506//regulation of nucleic acid-templated transcription;GO:0031323//regulation of cellular metabolic process;GO:0050789//regulation of biological process;GO:0051252//regulation of RNA metabolic process;GO:0032502//developmental process;GO:0048869//cellular developmental process;GO:0065007//biological regulation;GO:0010556//regul…
Solyc01g095140.4	17.015	8.34	-1.03150382362176	4.36579988936343e-19	4.64673244661895e-20	-1.03150382362176	4.36579988936343e-19	4.64673244661895e-20				NP_001233938.1|2.4e-86|ethylene-responsive late embryogenesis-like protein [Solanum lycopersicum]	GO:0042221//response to chemical;GO:0009414//response to water deprivation;GO:0050896//response to stimulus;GO:0001101//response to acid chemical;GO:0006950//response to stress;GO:0009269//response to desiccation;GO:0009415//response to water;GO:0010035//response to inorganic substance;GO:0009628//response to abiotic stimulus;GO:1901700//response to oxygen-containing compound;
Solyc01g095550.2	0.225	0.905	2.01498876162069	7.51184056594944e-10	1.54913877098329e-10	2.01498876162069	7.51184056594944e-10	1.54913877098329e-10		disease resistance protein (TIR-NBS-LRR class) (best arabidopsis hit)	K04427//mitogen-activated protein kinase kinase kinase 7 [EC:2.7.11.25];K04366//RAF proto-oncogene serine/threonine-protein kinase [EC:2.7.11.1];K08892//fyn-related kinase [EC:2.7.10.2];K17535//serine/threonine-protein kinase TNNI3K [EC:2.7.11.1]	XP_010326856.1|0.0e+00|PREDICTED: mitogen-activated protein kinase kinase kinase 7-like [Solanum lycopersicum]	GO:0005524//ATP binding;GO:0097367//carbohydrate derivative binding;GO:0003824//catalytic activity;GO:0000166//nucleotide binding;GO:0016740//transferase activity;GO:0008144//drug binding;GO:0016773//phosphotransferase activity, alcohol group as acceptor;GO:0005488//binding;GO:0043168//anion binding;GO:0032555//purine ribonucleotide binding;GO:0036094//small molecule binding;GO:0035639//purine ri…
Solyc01g096510.2	61.205	23.335	-1.3984448519555601	1.2802281839121895e-112	1.4234876291319396e-114	-1.3984448519555601	1.2802281839121895e-112	1.4234876291319396e-114				XP_004230035.1|1.3e-82|PREDICTED: sigma factor binding protein 1, chloroplastic [Solanum lycopersicum]
Solyc01g096980.2	0.795	2.535	1.6579429851010201	4.91987488738928e-10	9.98781026671538e-11	1.6579429851010201	4.91987488738928e-10	9.98781026671538e-11			K13993//HSP20 family protein+ko04141//Protein processing in endoplasmic reticulum	XP_015081608.1|1.2e-185|PREDICTED: protein piccolo-like [Solanum pennellii]	GO:0016020//membrane;GO:0044425//membrane part;GO:0031224//intrinsic component of membrane;GO:0016021//integral component of membrane;
Solyc01g099990.3	1.57	0.435	-1.8456081817138899	1.9667900800604801e-07	5.23337504713133e-08	-1.8456081817138899	1.9667900800604801e-07	5.23337504713133e-08			K03188//urease accessory protein;K04733//interleukin-1 receptor-associated kinase 4 [EC:2.7.11.1]	XP_004230265.1|1.3e-166|PREDICTED: F-box protein PP2-B15 [Solanum lycopersicum]
Solyc01g100630.3	7.665	19.06	1.31337142930852	2.00250103504482e-06	6.06919156117235e-07	1.31337142930852	2.00250103504482e-06	6.06919156117235e-07			K03781//catalase [EC:1.11.1.6]+ko04016//MAPK signaling pathway - plant+ko04146//Peroxisome+ko00380//Tryptophan metabolism+ko01110//Biosynthesis of secondary metabolites+ko01200//Carbon metabolism+ko00630//Glyoxylate and dicarboxylate metabolism	KMZ68871.1|5.5e-15|Catalase Peroxidase [Zostera marina]	GO:0042737//drug catabolic process;GO:0009056//catabolic process;GO:0051186//cofactor metabolic process;GO:0042743//hydrogen peroxide metabolic process;GO:0044248//cellular catabolic process;GO:0017144//drug metabolic process;GO:0044237//cellular metabolic process;GO:0050896//response to stimulus;GO:0006979//response to oxidative stress;GO:0006950//response to stress;GO:0042744//hydrogen peroxide…
Solyc01g100750.2	1.475	0.51	-1.53710456705511	0.000372875228240637	0.000160984079724944	-1.53710456705511	0.000372875228240637	0.000160984079724944				XP_004230325.1|1.3e-87|PREDICTED: uncharacterized protein LOC101254641 [Solanum lycopersicum]
Solyc01g102910.4	2.36	0.7	-1.73428856443461	1.15732538254588e-08	2.6853509316929197e-09	-1.73428856443461	1.15732538254588e-08	2.6853509316929197e-09			K00384//thioredoxin reductase (NADPH) [EC:1.8.1.9]+ko00450//Selenocompound metabolism	XP_004230405.1|1.2e-128|PREDICTED: germin-like protein subfamily 1 member 14 [Solanum lycopersicum]	GO:0071944//cell periphery;GO:0044464//cell part;GO:0005618//cell wall;GO:0030312//external encapsulating structure;GO:0005576//extracellular region;GO:0005623//cell;GO:0043167//ion binding;GO:0030145//manganese ion binding;GO:0005488//binding;GO:0045735//nutrient reservoir activity;GO:0043169//cation binding;GO:0046872//metal ion binding;GO:0046914//transition metal ion binding;
Solyc01g102960.3	0.815	3.775	2.2188610949863397	2.70542302018552e-16	3.4262797576661795e-17	2.2188610949863397	2.70542302018552e-16	3.4262797576661795e-17			K13993//HSP20 family protein+ko04141//Protein processing in endoplasmic reticulum	XP_004230409.1|3.2e-101|PREDICTED: 22.7 kDa class IV heat shock protein-like [Solanum lycopersicum]
Solyc01g103330.3	2.095	0.305	-2.7894604292615	7.410832821285509e-05	2.81459562411583e-05	-2.7894604292615	7.410832821285509e-05	2.81459562411583e-05				XP_019067335.1|5.4e-46|PREDICTED: uncharacterized protein At5g08430-like isoform X1 [Solanum lycopersicum]
Solyc01g105070.3	1.485	0.655	-1.17263824155508	6.06832968118396e-05	2.27034646890005e-05	-1.17263824155508	6.06832968118396e-05	2.27034646890005e-05			K00430//peroxidase [EC:1.11.1.7]+ko01100//Metabolic pathways+ko01110//Biosynthesis of secondary metabolites+ko00940//Phenylpropanoid biosynthesis	NP_001233970.2|5.0e-189|peroxidase [Solanum lycopersicum]	GO:0009987//cellular process;GO:0042744//hydrogen peroxide catabolic process;GO:0017144//drug metabolic process;GO:0071555//cell wall organization;GO:0072593//reactive oxygen species metabolic process;GO:0042743//hydrogen peroxide metabolic process;GO:0009056//catabolic process;GO:0045229//external encapsulating structure organization;GO:0009664//plant-type cell wall organization;GO:0044248//cell…
Solyc01g105450.4	0.855	2.245	1.3935003848744199	3.7555691223519396e-13	5.86978881361213e-14	1.3935003848744199	3.7555691223519396e-13	5.86978881361213e-14		white-brown complex homolog protein 11 (best arabidopsis hit)	K05681//ATP-binding cassette, subfamily G (WHITE), member 2+ko02010//ABC transporters	XP_004230551.1|0.0e+00|PREDICTED: ABC transporter G family member 11-like [Solanum lycopersicum]	GO:0005623//cell;GO:0044464//cell part;GO:0016021//integral component of membrane;GO:0044425//membrane part;GO:0071944//cell periphery;GO:0005886//plasma membrane;GO:0016020//membrane;GO:0031224//intrinsic component of membrane;GO:1901363//heterocyclic compound binding;GO:0032559//adenyl ribonucleotide binding;GO:0036094//small molecule binding;GO:0030554//adenyl nucleotide binding;GO:0015399//pr…
Solyc01g105520.3	0.35	0.77	1.14274430881906	0.0008624025887936901	0.000402439281960796	1.14274430881906	0.0008624025887936901	0.000402439281960796			K10738//DNA helicase MCM9 [EC:3.6.4.12]	XP_009624587.1|5.2e-309|PREDICTED: probable DNA helicase MCM9 [Nicotiana tomentosiformis]	GO:0006725//cellular aromatic compound metabolic process;GO:0009059//macromolecule biosynthetic process;GO:1901576//organic substance biosynthetic process;GO:0006259//DNA metabolic process;GO:0009987//cellular process;GO:0046483//heterocycle metabolic process;GO:1901360//organic cyclic compound metabolic process;GO:0034641//cellular nitrogen compound metabolic process;GO:0044260//cellular macromo…
Solyc01g106620.2	2.425	0.36	-2.75760074227624	2.42773248534387e-13	3.73332026792504e-14	-2.75760074227624	2.42773248534387e-13	3.73332026792504e-14			K13449//pathogenesis-related protein 1+ko04016//MAPK signaling pathway - plant+ko04626//Plant-pathogen interaction+ko04075//Plant hormone signal transduction	NP_001234358.1|1.1e-106|PR1 protein precursor [Solanum lycopersicum]	GO:0005576//extracellular region;
Solyc01g106830.4	9.46	4.235	-1.1615088937451101	1.0652345455458001e-08	2.4612428634769197e-09	-1.1615088937451101	1.0652345455458001e-08	2.4612428634769197e-09				XP_004230682.1|4.0e-42|PREDICTED: phytosulfokines-like [Solanum lycopersicum]	GO:0008283//cell proliferation;GO:0005576//extracellular region;GO:0048018//receptor ligand activity;GO:0098772//molecular function regulator;GO:0005515//protein binding;GO:0008083//growth factor activity;GO:0005488//binding;GO:0030545//receptor regulator activity;GO:0005102//receptor binding;
Solyc01g107460.2	19.84	50.1	1.34225688126325	1.2138072320027197e-120	1.2138218397194696e-122	1.34225688126325	1.2138072320027197e-120	1.2138218397194696e-122				XP_004230726.1|9.0e-159|PREDICTED: uncharacterized protein LOC101248432 [Solanum lycopersicum]
Solyc01g108240.3	0.47	0.06	-2.9850112383793097	5.4702783628970205e-05	2.0279161875494698e-05	-2.9850112383793097	5.4702783628970205e-05	2.0279161875494698e-05	AP2-EREBP	Malus x domestica AP2 domain class transcription factor (AP2D43) mRNA, complete cds	K09286//EREBP-like factor	XP_004230791.1|2.4e-169|PREDICTED: ethylene-responsive transcription factor ERF109 [Solanum lycopersicum]	GO:0006139//nucleobase-containing compound metabolic process;GO:0044260//cellular macromolecule metabolic process;GO:1901576//organic substance biosynthetic process;GO:0044237//cellular metabolic process;GO:0044249//cellular biosynthetic process;GO:0034641//cellular nitrogen compound metabolic process;GO:0008152//metabolic process;GO:0097659//nucleic acid-templated transcription;GO:0044238//prima…
Solyc01g108800.4	1.2	3.405	1.50592528388651	1.35906349142432e-13	2.05097504220747e-14	1.50592528388651	1.35906349142432e-13	2.05097504220747e-14			K05605//3-hydroxyisobutyryl-CoA hydrolase [EC:3.1.2.4]+ko00410//beta-Alanine metabolism+ko00280//Valine, leucine and isoleucine degradation+ko00640//Propanoate metabolism+ko01100//Metabolic pathways+ko01200//Carbon metabolism	XP_010315275.1|2.1e-216|PREDICTED: 3-hydroxyisobutyryl-CoA hydrolase 1-like isoform X1 [Solanum lycopersicum]	GO:0016787//hydrolase activity;GO:0016788//hydrolase activity, acting on ester bonds;GO:0003824//catalytic activity;GO:0003860//3-hydroxyisobutyryl-CoA hydrolase activity;GO:0016790//thiolester hydrolase activity;GO:0016289//CoA hydrolase activity;
Solyc01g109670.3	8.775	3.805	-1.19800496171351	4.82503607836477e-06	1.53964367745556e-06	-1.19800496171351	4.82503607836477e-06	1.53964367745556e-06			K15397//3-ketoacyl-CoA synthase [EC:2.3.1.199]+ko01100//Metabolic pathways+ko01110//Biosynthesis of secondary metabolites+ko00062//Fatty acid elongation	XP_015061756.1|1.4e-17|PREDICTED: transcription factor RADIALIS [Solanum pennellii]	GO:0003677//DNA binding;GO:0005488//binding;GO:0003676//nucleic acid binding;GO:0097159//organic cyclic compound binding;GO:1901363//heterocyclic compound binding;
Solyc01g110555.1	12.975	5.365	-1.28199297613644	6.42416596115827e-29	4.16452693330353e-30	-1.28199297613644	6.42416596115827e-29	4.16452693330353e-30			K14488//SAUR family protein+ko04075//Plant hormone signal transduction	XP_004230975.1|2.5e-81|PREDICTED: auxin-induced protein 6B [Solanum lycopersicum]	GO:0009719//response to endogenous stimulus;GO:0009725//response to hormone;GO:0010033//response to organic substance;GO:0050896//response to stimulus;GO:0009733//response to auxin;GO:0042221//response to chemical;
Solyc01g111820.2	1.065	0.045	-4.56997373910047	2.33263738306532e-06	7.133388836948591e-07	-4.56997373910047	2.33263738306532e-06	7.133388836948591e-07				OIS98182.1|1.5e-46|hypothetical protein A4A49_26718 [Nicotiana attenuata]
Solyc01g150144.1	1.45	3.31	1.1943174963424699	2.69783799981191e-09	5.833437401989171e-10	1.1943174963424699	2.69783799981191e-09	5.833437401989171e-10			K08726//soluble epoxide hydrolase / lipid-phosphate phosphatase [EC:3.3.2.10 3.1.3.76]+ko04146//Peroxisome+ko00590//Arachidonic acid metabolism+ko01100//Metabolic pathways;K01079//phosphoserine phosphatase [EC:3.1.3.3]+ko01230//Biosynthesis of amino acids+ko01100//Metabolic pathways+ko00260//Glycine, serine and threonine metabolism+ko01200//Carbon metabolism	XP_015067061.1|1.4e-190|PREDICTED: bifunctional epoxide hydrolase 2-like [Solanum pennellii]	GO:0003824//catalytic activity;
Solyc01g150165.1	0.245	0.03	-2.8594803562954505	0.000160326054568321	6.47702631997096e-05	-2.8594803562954505	0.000160326054568321	6.47702631997096e-05				XP_016539166.1|3.9e-13|PREDICTED: uncharacterized protein LOC107839999 [Capsicum annuum]
Solyc02g030380.3	1.345	3.145	1.22574126740126	0.000625133739944602	0.000283149647672633	1.22574126740126	0.000625133739944602	0.000283149647672633			K04733//interleukin-1 receptor-associated kinase 4 [EC:2.7.11.1]	XP_006356899.1|6.8e-53|PREDICTED: G-type lectin S-receptor-like serine/threonine-protein kinase At4g27290 isoform X1 [Solanum tuberosum]	GO:0044706//multi-multicellular organism process;GO:0008037//cell recognition;GO:0051704//multi-organism process;GO:0032501//multicellular organismal process;GO:0007154//cell communication;GO:0009856//pollination;GO:0000003//reproduction;GO:0009987//cellular process;GO:0048544//recognition of pollen;GO:0022414//reproductive process;GO:0009875//pollen-pistil interaction;GO:0016020//membrane;GO:004…
Solyc02g032590.1	0.195	1.13	2.5372956544920804	0.000279894643706352	0.000117792044546966	2.5372956544920804	0.000279894643706352	0.000117792044546966				XP_015159144.1|1.1e-62|PREDICTED: uncharacterized protein LOC102588207 [Solanum tuberosum]
Solyc02g061770.4	3.745	1.805	-1.0630137503805799	3.5903119616154105e-07	9.874732085558029e-08	-1.0630137503805799	3.5903119616154105e-07	9.874732085558029e-08			K20547//basic endochitinase B [EC:3.2.1.14]+ko04016//MAPK signaling pathway - plant+ko00520//Amino sugar and nucleotide sugar metabolism+ko01100//Metabolic pathways	NP_001266258.1|6.0e-155|basic endochitinase precursor [Solanum lycopersicum]	GO:0071554//cell wall organization or biogenesis;GO:0050896//response to stimulus;GO:0006030//chitin metabolic process;GO:0016052//carbohydrate catabolic process;GO:0009057//macromolecule catabolic process;GO:0009056//catabolic process;GO:0006022//aminoglycan metabolic process;GO:1901136//carbohydrate derivative catabolic process;GO:0006807//nitrogen compound metabolic process;GO:0009987//cellula…
Solyc02g061780.3	16.29	8.085	-1.01486116612587	8.39061471485799e-23	7.258262455915989e-24	-1.01486116612587	8.39061471485799e-23	7.258262455915989e-24	NAC	NAC domain containing protein 90 (best arabidopsis hit); NBS-LRR disease resistance protein, putative, expressed (best rice hit)	K00521//ferric-chelate reductase [EC:1.16.1.7];K13126//polyadenylate-binding protein+ko03015//mRNA surveillance pathway+ko03018//RNA degradation+ko03013//RNA transport	XP_010317253.1|2.0e-141|PREDICTED: NAC domain-containing protein 35-like [Solanum lycopersicum]	GO:0009058//biosynthetic process;GO:1901362//organic cyclic compound biosynthetic process;GO:0031326//regulation of cellular biosynthetic process;GO:0065007//biological regulation;GO:0071704//organic substance metabolic process;GO:0090304//nucleic acid metabolic process;GO:0010468//regulation of gene expression;GO:0019219//regulation of nucleobase-containing compound metabolic process;GO:0009987/…
Solyc02g062870.3	0.0	0.445	5.97707501147133	2.43674084957787e-08	5.8584726301494995e-09	5.97707501147133	2.43674084957787e-08	5.8584726301494995e-09			K08150//MFS transporter, SP family, solute carrier family 2 (myo-inositol transporter), member 13	XP_004233968.1|1.1e-281|PREDICTED: probable polyol transporter 6 [Solanum lycopersicum]	GO:0051179//localization;GO:0008645//hexose transport;GO:0055085//transmembrane transport;GO:1905950//monosaccharide transmembrane transport;GO:0006810//transport;GO:0046323//glucose import;GO:0015749//monosaccharide transport;GO:0071702//organic substance transport;GO:0051234//establishment of localization;GO:0015758//glucose transport;GO:0008643//carbohydrate transport;GO:0034219//carbohydrate …
Solyc02g063030.4	11.645	5.73	-1.02324894712994	1.27901459071207e-25	9.561419944154679e-27	-1.02324894712994	1.27901459071207e-25	9.561419944154679e-27				XP_004233503.1|5.3e-186|PREDICTED: uncharacterized protein LOC101260301 [Solanum lycopersicum]
Solyc02g063547.1	0.255	0.0	-5.90958624177204	4.3854948124786e-08	1.07951940683593e-08	-5.90958624177204	4.3854948124786e-08	1.07951940683593e-08			K00511//squalene monooxygenase [EC:1.14.14.17]+ko00909//Sesquiterpenoid and triterpenoid biosynthesis+ko01100//Metabolic pathways+ko01110//Biosynthesis of secondary metabolites+ko00100//Steroid biosynthesis	NP_001295264.1|0.0e+00|squalene epoxidase 3-like [Solanum lycopersicum]	GO:0016021//integral component of membrane;GO:0031224//intrinsic component of membrane;GO:0016020//membrane;GO:0044425//membrane part;GO:0016491//oxidoreductase activity;GO:0003824//catalytic activity;GO:0043167//ion binding;GO:0004497//monooxygenase activity;GO:1901363//heterocyclic compound binding;GO:0050660//flavin adenine dinucleotide binding;GO:0016705//oxidoreductase activity, acting on pa…
Solyc02g064620.2	0.0	0.475	7.29650156342042	3.76741005559426e-18	4.2206038760403897e-19	7.29650156342042	3.76741005559426e-18	4.2206038760403897e-19			K13144//integrator complex subunit 7	XP_004233952.1|0.0e+00|PREDICTED: uncharacterized protein LOC101266905 isoform X1 [Solanum lycopersicum]	GO:0009790//embryo development;GO:0006807//nitrogen compound metabolic process;GO:0046483//heterocycle metabolic process;GO:0009555//pollen development;GO:0048316//seed development;GO:0031123//RNA 3'-end processing;GO:0009791//post-embryonic development;GO:0006725//cellular aromatic compound metabolic process;GO:0008152//metabolic process;GO:0044237//cellular metabolic process;GO:0009987//cellula…
Solyc02g065570.1	69.255	32.77	-1.0889121044916301	7.67514529027723e-15	1.06218848424866e-15	-1.0889121044916301	7.67514529027723e-15	1.06218848424866e-15				XP_010317140.1|3.4e-22|PREDICTED: uncharacterized protein LOC104645948 [Solanum lycopersicum]	GO:0048856//anatomical structure development;GO:0032501//multicellular organismal process;GO:0048367//shoot system development;GO:0048731//system development;GO:0032502//developmental process;GO:0007275//multicellular organism development;
Solyc02g067600.1	4.26	1.035	-2.04472154275743	2.27408570053591e-06	6.94797202478186e-07	-2.04472154275743	2.27408570053591e-06	6.94797202478186e-07				XP_011094155.2|5.4e-09|histone H3.v1-like [Sesamum indicum]
Solyc02g067730.2	10.865	1.98	-2.4509857028833797	2.1217094397527996e-59	5.6975260833125585e-61	-2.4509857028833797	2.1217094397527996e-59	5.6975260833125585e-61			K18327//RNA exonuclease 4 [EC:3.1.-.-]	XP_004233332.1|4.6e-203|PREDICTED: RNA exonuclease 4-like [Solanum lycopersicum]	GO:1901363//heterocyclic compound binding;GO:0003824//catalytic activity;GO:0016787//hydrolase activity;GO:0003676//nucleic acid binding;GO:0016788//hydrolase activity, acting on ester bonds;GO:0097159//organic cyclic compound binding;GO:0004527//exonuclease activity;GO:0004518//nuclease activity;GO:0005488//binding;
Solyc02g067750.4	0.395	0.02	-4.23293875182289	4.07709386340005e-05	1.4806016247512803e-05	-4.23293875182289	4.07709386340005e-05	1.4806016247512803e-05			K01673//carbonic anhydrase [EC:4.2.1.1]+ko00910//Nitrogen metabolism	NP_001233847.1|6.0e-146|carbonic anhydrase [Solanum lycopersicum]	GO:0015976//carbon utilization;GO:0016829//lyase activity;GO:0005488//binding;GO:0008270//zinc ion binding;GO:0004089//carbonate dehydratase activity;GO:0043167//ion binding;GO:0043169//cation binding;GO:0046872//metal ion binding;GO:0016835//carbon-oxygen lyase activity;GO:0003824//catalytic activity;GO:0016836//hydro-lyase activity;GO:0046914//transition metal ion binding;
Solyc02g070420.2	3.46	1.735	-1.00607285390714	3.85783185628436e-06	1.21401764177101e-06	-1.00607285390714	3.85783185628436e-06	1.21401764177101e-06				XP_004233130.1|2.2e-133|PREDICTED: uncharacterized protein LOC101250075 [Solanum lycopersicum]	GO:0031224//intrinsic component of membrane;GO:0016021//integral component of membrane;GO:0016020//membrane;GO:0044425//membrane part;
Solyc02g070910.3	0.11	0.335	1.62829838185835	1.8264311102849099e-06	5.50490407057514e-07	1.62829838185835	1.8264311102849099e-06	5.50490407057514e-07			K13420//LRR receptor-like serine/threonine-protein kinase FLS2 [EC:2.7.11.1]+ko04016//MAPK signaling pathway - plant+ko04626//Plant-pathogen interaction	XP_004233867.2|0.0e+00|PREDICTED: LRR receptor-like serine/threonine-protein kinase FLS2 [Solanum lycopersicum]	GO:0044425//membrane part;GO:0016021//integral component of membrane;GO:0016020//membrane;GO:0031224//intrinsic component of membrane;GO:0016773//phosphotransferase activity, alcohol group as acceptor;GO:0017076//purine nucleotide binding;GO:1901265//nucleoside phosphate binding;GO:0043167//ion binding;GO:0005524//ATP binding;GO:0005488//binding;GO:0003824//catalytic activity;GO:0140096//catalyti…
Solyc02g070920.3	0.305	0.06	-2.3392570535394	5.40653139056965e-07	1.52632376877633e-07	-2.3392570535394	5.40653139056965e-07	1.52632376877633e-07			K13420//LRR receptor-like serine/threonine-protein kinase FLS2 [EC:2.7.11.1]+ko04016//MAPK signaling pathway - plant+ko04626//Plant-pathogen interaction	XP_004233867.2|0.0e+00|PREDICTED: LRR receptor-like serine/threonine-protein kinase FLS2 [Solanum lycopersicum]	GO:0016020//membrane;GO:0016021//integral component of membrane;GO:0044425//membrane part;GO:0031224//intrinsic component of membrane;GO:0016301//kinase activity;GO:0004672//protein kinase activity;GO:0017076//purine nucleotide binding;GO:0035639//purine ribonucleoside triphosphate binding;GO:0097367//carbohydrate derivative binding;GO:0043167//ion binding;GO:0003824//catalytic activity;GO:003255…
Solyc02g072240.3	0.515	1.085	1.07727303987503	5.846249535886189e-07	1.65822891519513e-07	1.07727303987503	5.846249535886189e-07	1.65822891519513e-07			K10999//cellulose synthase A [EC:2.4.1.12]	XP_004233024.1|0.0e+00|PREDICTED: cellulose synthase A catalytic subunit 8 [UDP-forming] [Solanum lycopersicum]	GO:0006950//response to stress;GO:0006952//defense response;GO:0009059//macromolecule biosynthetic process;GO:0042742//defense response to bacterium;GO:0071669//plant-type cell wall organization or biogenesis;GO:0044237//cellular metabolic process;GO:0005975//carbohydrate metabolic process;GO:0005976//polysaccharide metabolic process;GO:0009620//response to fungus;GO:0009628//response to abiotic …
Solyc02g077330.3	1.655	3.69	1.15381646631801	3.9126423918438604e-11	7.1577592147921404e-12	1.15381646631801	3.9126423918438604e-11	7.1577592147921404e-12			K10691//E3 ubiquitin-protein ligase UBR4 [EC:2.3.2.27];K00679//phospholipid:diacylglycerol acyltransferase [EC:2.3.1.158]+ko01100//Metabolic pathways+ko00561//Glycerolipid metabolism;K14209//solute carrier family 36 (proton-coupled amino acid transporter);K01188//beta-glucosidase [EC:3.2.1.21]+ko01100//Metabolic pathways+ko00500//Starch and sucrose metabolism+ko01110//Biosynthesis of secondary me…	NP_001333750.1|1.1e-205|GDSL-like lipase/acylhydrolase superfamily protein precursor [Solanum lycopersicum]	GO:0016788//hydrolase activity, acting on ester bonds;GO:0003824//catalytic activity;GO:0016787//hydrolase activity;
Solyc02g078130.3	5.55	2.545	-1.1331098773684398	2.3206219488529597e-08	5.5711825360932205e-09	-1.1331098773684398	2.3206219488529597e-08	5.5711825360932205e-09	bHLH			XP_004233835.1|2.9e-106|PREDICTED: uncharacterized protein LOC101247399 [Solanum lycopersicum]	GO:0019219//regulation of nucleobase-containing compound metabolic process;GO:2001141//regulation of RNA biosynthetic process;GO:0010468//regulation of gene expression;GO:0050794//regulation of cellular process;GO:0080090//regulation of primary metabolic process;GO:0019222//regulation of metabolic process;GO:2000112//regulation of cellular macromolecule biosynthetic process;GO:0009620//response t…
Solyc02g078650.4	0.325	0.72	1.16183014994996	0.000532331430806978	0.00023716953572791802	1.16183014994996	0.000532331430806978	0.00023716953572791802			K00422//polyphenol oxidase [EC:1.10.3.1]+ko00350//Tyrosine metabolism+ko01100//Metabolic pathways+ko00950//Isoquinoline alkaloid biosynthesis+ko01110//Biosynthesis of secondary metabolites	XP_004232833.2|0.0e+00|PREDICTED: polyphenol oxidase, chloroplastic-like [Solanum lycopersicum]	GO:0042440//pigment metabolic process;GO:0008152//metabolic process;GO:0046148//pigment biosynthetic process;GO:0016682//oxidoreductase activity, acting on diphenols and related substances as donors, oxygen as acceptor;GO:0043169//cation binding;GO:0043167//ion binding;GO:0016679//oxidoreductase activity, acting on diphenols and related substances as donors;GO:0046872//metal ion binding;GO:000409…
Solyc02g079790.3	1.885	0.795	-1.25350007430521	0.0007212040679849401	0.000330487848399028	-1.25350007430521	0.0007212040679849401	0.000330487848399028				XP_004232763.1|1.5e-83|PREDICTED: uncharacterized protein LOC101268247 isoform X2 [Solanum lycopersicum]
Solyc02g080670.3	0.22	0.725	1.72770680954022	4.2244140946432405e-06	1.33755959212962e-06	1.72770680954022	4.2244140946432405e-06	1.33755959212962e-06			K19791//iron transport multicopper oxidase	XP_019168804.1|1.3e-278|PREDICTED: L-ascorbate oxidase homolog [Ipomoea nil]	GO:0046872//metal ion binding;GO:0005507//copper ion binding;GO:0005488//binding;GO:0043167//ion binding;GO:0046914//transition metal ion binding;GO:0003824//catalytic activity;GO:0016491//oxidoreductase activity;GO:0043169//cation binding;
Solyc02g081083.1	0.0	0.865	4.78793009945203	0.000345330356021014	0.000147986705537485	4.78793009945203	0.000345330356021014	0.000147986705537485				XP_010321584.1|4.2e-30|PREDICTED: uncharacterized protein LOC104647656 [Solanum lycopersicum]
Solyc02g082960.3	0.775	0.19	-2.03563731144928	0.000383306377922623	0.00016584022007479	-2.03563731144928	0.000383306377922623	0.00016584022007479			K20547//basic endochitinase B [EC:3.2.1.14]+ko04016//MAPK signaling pathway - plant+ko00520//Amino sugar and nucleotide sugar metabolism+ko01100//Metabolic pathways	XP_006340814.1|2.2e-135|PREDICTED: basic endochitinase-like [Solanum tuberosum]	GO:0044237//cellular metabolic process;GO:0044248//cellular catabolic process;GO:0044260//cellular macromolecule metabolic process;GO:0044036//cell wall macromolecule metabolic process;GO:0009057//macromolecule catabolic process;GO:0006026//aminoglycan catabolic process;GO:0043170//macromolecule metabolic process;GO:0006022//aminoglycan metabolic process;GO:0044238//primary metabolic process;GO:1…
Solyc02g083690.2	0.305	0.045	-2.7923661604369103	0.000274442475945316	0.000115324803115873	-2.7923661604369103	0.000274442475945316	0.000115324803115873			K19366//spartin+ko04144//Endocytosis	XP_004232503.1|6.1e-261|PREDICTED: protein EARLY-RESPONSIVE TO DEHYDRATION 7, chloroplastic-like [Solanum lycopersicum]
Solyc02g083720.4	0.22	0.59	1.38695753900765	0.000814725800072297	0.000377831982849729	1.38695753900765	0.000814725800072297	0.000377831982849729		Seven transmembrane MLO family protein (best arabidopsis hit)	K08472//mlo protein	XP_019067935.1|0.0e+00|PREDICTED: MLO-like protein 4 isoform X2 [Solanum lycopersicum]	GO:0006952//defense response;GO:0006950//response to stress;GO:0009607//response to biotic stimulus;GO:0050896//response to stimulus;GO:0005623//cell;GO:0031224//intrinsic component of membrane;GO:0016020//membrane;GO:0005886//plasma membrane;GO:0044464//cell part;GO:0016021//integral component of membrane;GO:0071944//cell periphery;GO:0044425//membrane part;GO:0005515//protein binding;GO:0005516…
Solyc02g084850.3	9.94	22.695	1.1857991236559298	1.9250848838421998e-40	8.42739608567445e-42	1.1857991236559298	1.9250848838421998e-40	8.42739608567445e-42				NP_001234038.1|2.5e-72|abscisic acid and environmental stress-inducible protein TAS14 [Solanum lycopersicum]	GO:0009415//response to water;GO:0009737//response to abscisic acid;GO:0009266//response to temperature stimulus;GO:0009628//response to abiotic stimulus;GO:0009409//response to cold;GO:0009719//response to endogenous stimulus;GO:0033993//response to lipid;GO:1901700//response to oxygen-containing compound;GO:0009414//response to water deprivation;GO:0009725//response to hormone;GO:0010035//respo…
Solyc02g085010.1	43.305	19.02	-1.19184222256502	3.5439198835059996e-29	2.2725969531454098e-30	-1.19184222256502	3.5439198835059996e-29	2.2725969531454098e-30				XP_004232425.1|1.4e-61|PREDICTED: uncharacterized protein LOC101264778 [Solanum lycopersicum]
Solyc02g085145.1	24.43	7.285	-1.73925482397735	8.481842003315909e-25	6.60168095108896e-26	-1.73925482397735	8.481842003315909e-25	6.60168095108896e-26	MYB		K15397//3-ketoacyl-CoA synthase [EC:2.3.1.199]+ko01100//Metabolic pathways+ko01110//Biosynthesis of secondary metabolites+ko00062//Fatty acid elongation;K22390//acid phosphatase type 7;K09522//DnaJ homolog subfamily C member 2	XP_004232415.1|1.1e-38|PREDICTED: protein RADIALIS-like 5 [Solanum lycopersicum]	GO:0044424//intracellular part;GO:0043229//intracellular organelle;GO:0043231//intracellular membrane-bounded organelle;GO:0043227//membrane-bounded organelle;GO:0005623//cell;GO:0044464//cell part;GO:0043226//organelle;GO:0005622//intracellular;GO:0005634//nucleus;GO:0097159//organic cyclic compound binding;GO:0003676//nucleic acid binding;GO:0005488//binding;GO:0003677//DNA binding;GO:1901363//…
Solyc02g086650.3	6.815	3.23	-1.0707411124051898	4.00596300028276e-22	3.5829988379687896e-23	-1.0707411124051898	4.00596300028276e-22	3.5829988379687896e-23			K15283//solute carrier family 35, member E1	XP_004232311.1|1.6e-222|PREDICTED: phosphoenolpyruvate/phosphate translocator 2, chloroplastic [Solanum lycopersicum]	GO:0016021//integral component of membrane;GO:0031224//intrinsic component of membrane;GO:0016020//membrane;GO:0044425//membrane part;GO:0015355//secondary active monocarboxylate transmembrane transporter activity;GO:0022804//active transmembrane transporter activity;GO:0015301//anion:anion antiporter activity;GO:0099516//ion antiporter activity;GO:0008514//organic anion transmembrane transporter…
Solyc02g086850.3	8.34	2.595	-1.68133484804817	2.3197489429041797e-29	1.47135497357784e-30	-1.68133484804817	2.3197489429041797e-29	1.47135497357784e-30			K18327//RNA exonuclease 4 [EC:3.1.-.-]	XP_004233702.1|1.5e-180|PREDICTED: RNA exonuclease 4 [Solanum lycopersicum]	GO:0003824//catalytic activity;GO:0097159//organic cyclic compound binding;GO:0004527//exonuclease activity;GO:0005488//binding;GO:0016788//hydrolase activity, acting on ester bonds;GO:0004518//nuclease activity;GO:0016787//hydrolase activity;GO:0003676//nucleic acid binding;GO:1901363//heterocyclic compound binding;
Solyc02g087210.3	6.885	2.24	-1.6209409112149098	8.0640239062277195e-25	6.27084090948488e-26	-1.6209409112149098	8.0640239062277195e-25	6.27084090948488e-26				NP_001306921.1|4.5e-111|stress-associated protein 11 [Solanum lycopersicum]	GO:0043167//ion binding;GO:0043169//cation binding;GO:0008270//zinc ion binding;GO:0046872//metal ion binding;GO:0046914//transition metal ion binding;GO:0005488//binding;
Solyc02g087350.3	23.17	10.47	-1.15457918127732	2.2857533320577e-47	8.0082251815593e-49	-1.15457918127732	2.2857533320577e-47	8.0082251815593e-49			K20893//probable galacturonosyltransferase-like 1 [EC:2.4.1.-]	XP_004232258.1|2.2e-216|PREDICTED: probable galacturonosyltransferase-like 10 [Solanum lycopersicum]	GO:0044238//primary metabolic process;GO:0008152//metabolic process;GO:1901576//organic substance biosynthetic process;GO:0005975//carbohydrate metabolic process;GO:0043170//macromolecule metabolic process;GO:0005976//polysaccharide metabolic process;GO:0000271//polysaccharide biosynthetic process;GO:0016051//carbohydrate biosynthetic process;GO:0009059//macromolecule biosynthetic process;GO:0071…
Solyc02g087530.2	1.27	0.485	-1.3953636056318799	3.43705070290349e-05	1.2339214552883301e-05	-1.3953636056318799	3.43705070290349e-05	1.2339214552883301e-05			K08900//mitochondrial chaperone BCS1	XP_019067642.1|1.1e-214|PREDICTED: AAA-ATPase At3g28510-like [Solanum lycopersicum]	GO:1901265//nucleoside phosphate binding;GO:0008144//drug binding;GO:0017076//purine nucleotide binding;GO:0097159//organic cyclic compound binding;GO:0097367//carbohydrate derivative binding;GO:0005488//binding;GO:0005524//ATP binding;GO:0032555//purine ribonucleotide binding;GO:0030554//adenyl nucleotide binding;GO:0036094//small molecule binding;GO:0000166//nucleotide binding;GO:0043167//ion b…
Solyc02g087540.3	1.51	0.515	-1.5468201765716898	2.0238473928576102e-07	5.39651956597074e-08	-1.5468201765716898	2.0238473928576102e-07	5.39651956597074e-08			K08900//mitochondrial chaperone BCS1	XP_004233689.1|3.9e-285|PREDICTED: AAA-ATPase At3g28510-like [Solanum lycopersicum]	GO:1901265//nucleoside phosphate binding;GO:0032555//purine ribonucleotide binding;GO:0032559//adenyl ribonucleotide binding;GO:0035639//purine ribonucleoside triphosphate binding;GO:0005524//ATP binding;GO:0043168//anion binding;GO:0097367//carbohydrate derivative binding;GO:0008144//drug binding;GO:0036094//small molecule binding;GO:0017076//purine nucleotide binding;GO:0032553//ribonucleotide …
Solyc02g088090.1	72.275	28.585	-1.3471716357959398	1.9795543224734194e-89	3.087034450940639e-91	-1.3471716357959398	1.9795543224734194e-89	3.087034450940639e-91		Glycine max cv Williams 82 BAC clone Gm_ISb001_091_F11, complete sequence.	K02183//calmodulin+ko04016//MAPK signaling pathway - plant+ko04626//Plant-pathogen interaction+ko04070//Phosphatidylinositol signaling system	XP_004232216.1|5.5e-99|PREDICTED: probable calcium-binding protein CML30 [Solanum lycopersicum]	GO:0016021//integral component of membrane;GO:0044425//membrane part;GO:0031224//intrinsic component of membrane;GO:0016020//membrane;GO:0046872//metal ion binding;GO:0043169//cation binding;GO:0043167//ion binding;GO:0005488//binding;GO:0005509//calcium ion binding;
Solyc02g088530.1	2.095	0.025	-6.31293807388811	0.000727141951960688	0.000333624878416077	-6.31293807388811	0.000727141951960688	0.000333624878416077			K23154//2-hydroxyflavanone C-glucosyltransferase [EC:2.4.1.360]	XP_015162319.1|8.3e-25|PREDICTED: UDP-glycosyltransferase 708A6-like [Solanum tuberosum]	GO:0008152//metabolic process;GO:0016758//transferase activity, transferring hexosyl groups;GO:0003824//catalytic activity;GO:0016740//transferase activity;GO:0016757//transferase activity, transferring glycosyl groups;
Solyc02g089250.4	1.585	5.31	1.7429092161838897	5.787694124732969e-33	3.24245123247837e-34	1.7429092161838897	5.787694124732969e-33	3.24245123247837e-34			K15889//prenylcysteine alpha-carboxyl methylesterase [EC:3.1.1.-]+ko00900//Terpenoid backbone biosynthesis;K10955//mucin-2	XP_015066570.1|4.1e-220|PREDICTED: formin-2 [Solanum pennellii]	GO:0016772//transferase activity, transferring phosphorus-containing groups;GO:0003824//catalytic activity;GO:0016301//kinase activity;GO:0016740//transferase activity;
Solyc02g089350.3	41.84	20.15	-1.06416813735227	3.6551456523844996e-68	7.9749592160672e-70	-1.06416813735227	3.6551456523844996e-68	7.9749592160672e-70			K03860//phosphatidylinositol glycan, class Q+ko01100//Metabolic pathways+ko00563//Glycosylphosphatidylinositol (GPI)-anchor biosynthesis;K20887//xyloglucan glycosyltransferase 4 [EC:2.4.1.-]	NP_001296306.1|8.1e-64|protein GAST1 precursor [Solanum lycopersicum]	GO:0005576//extracellular region;
Solyc02g091180.1	10.81	3.37	-1.6942318420626101	6.8064048880041894e-18	7.7774821203433295e-19	-1.6942318420626101	6.8064048880041894e-18	7.7774821203433295e-19			K03327//multidrug resistance protein, MATE family	XP_010316076.1|2.5e-90|PREDICTED: uncharacterized protein LOC104645686 [Solanum lycopersicum]
Solyc02g091250.1	5.34	1.805	-1.56997373910047	8.36452966415964e-07	2.419308464142e-07	-1.56997373910047	8.36452966415964e-07	2.419308464142e-07				XP_010317275.1|2.8e-68|PREDICTED: uncharacterized protein LOC104645999 [Solanum lycopersicum]	GO:0031224//intrinsic component of membrane;GO:0016021//integral component of membrane;GO:0044425//membrane part;GO:0016020//membrane;
Solyc02g092550.3	2.335	0.99	-1.23655000537527	3.40510996176939e-06	1.06582945625792e-06	-1.23655000537527	3.40510996176939e-06	1.06582945625792e-06	LOB			XP_004231911.1|1.2e-124|PREDICTED: LOB domain-containing protein 37 [Solanum lycopersicum]
Solyc02g092970.3	12.12	24.99	1.04098397015364	5.9841764652046e-23	5.12218191791692e-24	1.04098397015364	5.9841764652046e-23	5.12218191791692e-24			K07937//ADP-ribosylation factor 1+ko04144//Endocytosis	XP_004231879.1|7.3e-105|PREDICTED: ADP-ribosylation factor 2-B-like [Solanum lycopersicum]	GO:0050789//regulation of biological process;GO:0007165//signal transduction;GO:0065007//biological regulation;GO:0007264//small GTPase mediated signal transduction;GO:0050896//response to stimulus;GO:0009987//cellular process;GO:0035556//intracellular signal transduction;GO:0007154//cell communication;GO:0051716//cellular response to stimulus;GO:0050794//regulation of cellular process;GO:0023052…
Solyc02g093230.4	3.07	1.35	-1.1900909609236998	3.48453770931425e-07	9.562701507832359e-08	-1.1900909609236998	3.48453770931425e-07	9.562701507832359e-08			K00588//caffeoyl-CoA O-methyltransferase [EC:2.1.1.104]+ko01100//Metabolic pathways+ko01110//Biosynthesis of secondary metabolites+ko00940//Phenylpropanoid biosynthesis+ko00941//Flavonoid biosynthesis+ko00945//Stilbenoid, diarylheptanoid and gingerol biosynthesis+ko00360//Phenylalanine metabolism	XP_004231857.1|1.7e-136|PREDICTED: caffeoyl-CoA O-methyltransferase [Solanum lycopersicum]	GO:0008171//O-methyltransferase activity;GO:0016741//transferase activity, transferring one-carbon groups;GO:0003824//catalytic activity;GO:0008168//methyltransferase activity;GO:0016740//transferase activity;
Solyc02g093250.3	5.645	1.97	-1.5180517306416201	7.08508334773308e-17	8.655796901239269e-18	-1.5180517306416201	7.08508334773308e-17	8.655796901239269e-18			K00588//caffeoyl-CoA O-methyltransferase [EC:2.1.1.104]+ko01100//Metabolic pathways+ko01110//Biosynthesis of secondary metabolites+ko00940//Phenylpropanoid biosynthesis+ko00941//Flavonoid biosynthesis+ko00945//Stilbenoid, diarylheptanoid and gingerol biosynthesis+ko00360//Phenylalanine metabolism	XP_004231856.1|5.6e-137|PREDICTED: caffeoyl-CoA O-methyltransferase [Solanum lycopersicum]	GO:0071704//organic substance metabolic process;GO:0019748//secondary metabolic process;GO:0009808//lignin metabolic process;GO:0009987//cellular process;GO:0006725//cellular aromatic compound metabolic process;GO:0009699//phenylpropanoid biosynthetic process;GO:0009698//phenylpropanoid metabolic process;GO:0044237//cellular metabolic process;GO:0019438//aromatic compound biosynthetic process;GO:…
Solyc02g093990.4	1.7	0.77	-1.14170725675436	0.00024020999923696402	9.98479313708697e-05	-1.14170725675436	0.00024020999923696402	9.98479313708697e-05			K00939//adenylate kinase [EC:2.7.4.3]+ko00230//Purine metabolism+ko01100//Metabolic pathways+ko01110//Biosynthesis of secondary metabolites+ko00730//Thiamine metabolism	XP_004231791.1|1.8e-146|PREDICTED: probable adenylate kinase 7, mitochondrial [Solanum lycopersicum]	GO:0034641//cellular nitrogen compound metabolic process;GO:0006725//cellular aromatic compound metabolic process;GO:0044238//primary metabolic process;GO:1901360//organic cyclic compound metabolic process;GO:0044237//cellular metabolic process;GO:0008152//metabolic process;GO:0046483//heterocycle metabolic process;GO:0006139//nucleobase-containing compound metabolic process;GO:0071704//organic s…
Solyc02g094000.1	9.86	2.48	-1.9942297684086898	4.420247860097391e-17	5.3198168654540004e-18	-1.9942297684086898	4.420247860097391e-17	5.3198168654540004e-18			K13448//calcium-binding protein CML+ko04626//Plant-pathogen interaction	XP_004231789.1|7.1e-78|PREDICTED: putative calcium-binding protein CML19 [Solanum lycopersicum]	GO:0043169//cation binding;GO:0043167//ion binding;GO:0046872//metal ion binding;GO:0005488//binding;GO:0005509//calcium ion binding;
Solyc02g150100.1	0.115	0.605	2.40730618439945	0.000768304831110778	0.00035423039944873703	2.40730618439945	0.000768304831110778	0.00035423039944873703
Solyc02g150107.1	1.565	3.2	1.03605037714852	0.0008755680318736941	0.000409195215152475	1.03605037714852	0.0008755680318736941	0.000409195215152475
Solyc02g150116.1	1.25	3.675	1.55581722080897	5.15675326262608e-11	9.54191142839839e-12	1.55581722080897	5.15675326262608e-11	9.54191142839839e-12				XP_015159664.1|6.8e-52|PREDICTED: uncharacterized protein LOC107058457 [Solanum tuberosum]
Solyc03g005420.2	4.095	2.04	-1.00323499699822	8.98579988142113e-10	1.8637904331292e-10	-1.00323499699822	8.98579988142113e-10	1.8637904331292e-10			K07192//flotillin	XP_004234032.1|4.8e-275|PREDICTED: flotillin-like protein 6 [Solanum lycopersicum]
Solyc03g005770.3	30.85	15.485	-1.00035507636807	4.27361062042392e-41	1.82303066542406e-42	-1.00035507636807	4.27361062042392e-41	1.82303066542406e-42			K08912//light-harvesting complex II chlorophyll a/b binding protein 1+ko01100//Metabolic pathways+ko00196//Photosynthesis - antenna proteins	NP_001316911.1|4.6e-151|chlorophyll a/b-binding protein [Solanum lycopersicum]	GO:0050896//response to stimulus;GO:0006807//nitrogen compound metabolic process;GO:0006464//cellular protein modification process;GO:0009987//cellular process;GO:0019684//photosynthesis, light reaction;GO:0009416//response to light stimulus;GO:1901564//organonitrogen compound metabolic process;GO:0019538//protein metabolic process;GO:0071704//organic substance metabolic process;GO:0009314//respo…
Solyc03g006760.4	0.535	1.105	1.05938288097914	4.45221079997041e-05	1.62460947820341e-05	1.05938288097914	4.45221079997041e-05	1.62460947820341e-05			K19613//leucine-rich repeat protein SHOC2	XP_015162418.1|1.9e-185|PREDICTED: putative disease resistance RPP13-like protein 1 [Solanum tuberosum]	GO:0006950//response to stress;GO:0050896//response to stimulus;GO:0006952//defense response;GO:0030554//adenyl nucleotide binding;GO:0005488//binding;GO:0000166//nucleotide binding;GO:0043168//anion binding;GO:0043167//ion binding;GO:1901265//nucleoside phosphate binding;GO:0032553//ribonucleotide binding;GO:0036094//small molecule binding;GO:0043531//ADP binding;GO:0032559//adenyl ribonucleotid…
Solyc03g006840.4	2.465	5.575	1.17609406217299	2.70079987011514e-26	1.94913217424928e-27	1.17609406217299	2.70079987011514e-26	1.94913217424928e-27				XP_010317454.1|0.0e+00|PREDICTED: uncharacterized protein LOC101266997 [Solanum lycopersicum]
Solyc03g008013.1	0.29	0.0	-5.79236616043691	1.5137459614649502e-07	3.9823642243127e-08	-5.79236616043691	1.5137459614649502e-07	3.9823642243127e-08			K00521//ferric-chelate reductase [EC:1.16.1.7]	XP_004253331.2|0.0e+00|PREDICTED: ferric reduction oxidase 4 [Solanum lycopersicum]	GO:0016021//integral component of membrane;GO:0044425//membrane part;GO:0031224//intrinsic component of membrane;GO:0016020//membrane;GO:0016491//oxidoreductase activity;GO:0003824//catalytic activity;
Solyc03g019710.3	3.875	1.4	-1.47882585104227	2.49521983075065e-10	4.93815182042259e-11	-1.47882585104227	2.49521983075065e-10	4.93815182042259e-11	MADS		K09264//MADS-box transcription factor, plant	XP_010317531.1|1.6e-95|PREDICTED: MADS-box transcription factor TDR8 isoform X1 [Solanum lycopersicum]	GO:0006357//regulation of transcription from RNA polymerase II promoter;GO:0034645//cellular macromolecule biosynthetic process;GO:0006139//nucleobase-containing compound metabolic process;GO:2001141//regulation of RNA biosynthetic process;GO:0031323//regulation of cellular metabolic process;GO:0060255//regulation of macromolecule metabolic process;GO:0031326//regulation of cellular biosynthetic …
Solyc03g020030.3	0.91	2.05	1.1632781571834399	0.00045346071974476903	0.000199366563261751	1.1632781571834399	0.00045346071974476903	0.000199366563261751				XP_019068555.1|1.3e-128|PREDICTED: proteinase inhibitor type-2-like [Solanum lycopersicum]	GO:0061135//endopeptidase regulator activity;GO:0098772//molecular function regulator;GO:0004866//endopeptidase inhibitor activity;GO:0004857//enzyme inhibitor activity;GO:0061134//peptidase regulator activity;GO:0004867//serine-type endopeptidase inhibitor activity;GO:0030234//enzyme regulator activity;GO:0030414//peptidase inhibitor activity;
Solyc03g025460.3	0.105	0.43	2.04771590313812	9.193018228225259e-05	3.55446220155502e-05	2.04771590313812	9.193018228225259e-05	3.55446220155502e-05			K10403//kinesin family member 22	XP_004234458.1|4.9e-286|PREDICTED: uncharacterized protein At3g49055 [Solanum lycopersicum]
Solyc03g026050.3	1.535	4.065	1.3989037434037501	9.35750797854573e-08	2.4035342962824902e-08	1.3989037434037501	9.35750797854573e-08	2.4035342962824902e-08			K16223//protein FLOWERING LOCUS T+ko04712//Circadian rhythm - plant	XP_004234370.1|7.2e-96|PREDICTED: CEN-like protein 1 [Solanum lycopersicum]
Solyc03g026280.3	137.05	60.485	-1.19099006577611	1.3888941126901493e-235	6.507484296735167e-238	-1.19099006577611	1.3888941126901493e-235	6.507484296735167e-238	AP2-EREBP	Malus x domestica AP2 domain class transcription factor (AP2D43) mRNA, complete cds	K09286//EREBP-like factor	NP_001234123.1|2.8e-116|CBF1 protein [Solanum lycopersicum]	GO:0034654//nucleobase-containing compound biosynthetic process;GO:0043170//macromolecule metabolic process;GO:0006807//nitrogen compound metabolic process;GO:0044237//cellular metabolic process;GO:0032774//RNA biosynthetic process;GO:0006351//transcription, DNA-templated;GO:0034645//cellular macromolecule biosynthetic process;GO:0010467//gene expression;GO:0044238//primary metabolic process;GO:0…
Solyc03g033770.1	10.065	4.58	-1.14080591098673	8.622398997740841e-07	2.5017317463196e-07	-1.14080591098673	8.622398997740841e-07	2.5017317463196e-07			K08900//mitochondrial chaperone BCS1	XP_016571702.1|2.5e-25|PREDICTED: protein HYPER-SENSITIVITY-RELATED 4-like [Capsicum annuum]	GO:0005488//binding;GO:0097367//carbohydrate derivative binding;GO:0000166//nucleotide binding;GO:0043168//anion binding;GO:1901265//nucleoside phosphate binding;GO:0097159//organic cyclic compound binding;GO:0005524//ATP binding;GO:0032553//ribonucleotide binding;GO:0032559//adenyl ribonucleotide binding;GO:0017076//purine nucleotide binding;GO:0032555//purine ribonucleotide binding;GO:0036094//…
Solyc03g034150.2	8.455	1.685	-2.3335335432783797	2.8493584705663e-28	1.9108864743417198e-29	-2.3335335432783797	2.8493584705663e-28	1.9108864743417198e-29			K09338//homeobox-leucine zipper protein	XP_004234617.1|2.0e-111|PREDICTED: homeobox-leucine zipper protein ATHB-40-like [Solanum lycopersicum]	GO:0031326//regulation of cellular biosynthetic process;GO:2000112//regulation of cellular macromolecule biosynthetic process;GO:0019219//regulation of nucleobase-containing compound metabolic process;GO:0050789//regulation of biological process;GO:0019222//regulation of metabolic process;GO:0080090//regulation of primary metabolic process;GO:0010556//regulation of macromolecule biosynthetic proc…
Solyc03g034400.3	1.405	0.67	-1.06473843085004	7.85409052897168e-05	2.99447670578317e-05	-1.06473843085004	7.85409052897168e-05	2.99447670578317e-05			K03327//multidrug resistance protein, MATE family	XP_004234578.1|4.5e-269|PREDICTED: protein DETOXIFICATION 14-like [Solanum lycopersicum]	GO:0051234//establishment of localization;GO:0055085//transmembrane transport;GO:0042493//response to drug;GO:0015893//drug transport;GO:0051179//localization;GO:0050896//response to stimulus;GO:0042221//response to chemical;GO:0006810//transport;GO:0006855//drug transmembrane transport;GO:0044425//membrane part;GO:0016021//integral component of membrane;GO:0016020//membrane;GO:0031224//intrinsic…
Solyc03g043790.1	0.865	2.485	1.5295619344504499	0.000588652332523568	0.00026539071746068196	1.5295619344504499	0.000588652332523568	0.00026539071746068196				XP_008365213.1|1.4e-09|PREDICTED: uncharacterized protein LOC103428861 [Malus domestica]
Solyc03g059425.1	0.545	0.07	-3.0596879246738	0.0006650292894130469	0.00030238269075069104	-3.0596879246738	0.0006650292894130469	0.00030238269075069104				XP_019069531.1|2.9e-40|PREDICTED: uncharacterized protein LOC104647420 [Solanum lycopersicum]
Solyc03g080190.3	32.895	16.155	-1.03024908841324	9.110885886246057e-83	1.5992027123225196e-84	-1.03024908841324	9.110885886246057e-83	1.5992027123225196e-84			K00475//naringenin 3-dioxygenase [EC:1.14.11.9]+ko01100//Metabolic pathways+ko01110//Biosynthesis of secondary metabolites+ko00941//Flavonoid biosynthesis	XP_009608170.1|8.2e-183|PREDICTED: protein DOWNY MILDEW RESISTANCE 6 [Nicotiana tomentosiformis]	GO:0051213//dioxygenase activity;GO:0003824//catalytic activity;GO:0016491//oxidoreductase activity;GO:0043167//ion binding;GO:0043169//cation binding;GO:0005488//binding;GO:0046872//metal ion binding;
Solyc03g082370.1	154.2	67.275	-1.20544878808753	1.2362862255494499e-73	2.4553112830564395e-75	-1.20544878808753	1.2362862255494499e-73	2.4553112830564395e-75			K12890//splicing factor, arginine/serine-rich 1+ko03040//Spliceosome	XP_004235017.1|8.1e-43|PREDICTED: uncharacterized protein LOC101248276 [Solanum lycopersicum]
Solyc03g082530.1	7.63	1.865	-2.04159476674568	5.26110012270451e-12	8.97341092690675e-13	-2.04159476674568	5.26110012270451e-12	8.97341092690675e-13			K14488//SAUR family protein+ko04075//Plant hormone signal transduction	XP_015164315.1|4.5e-60|PREDICTED: auxin-responsive protein SAUR32-like [Solanum tuberosum]	GO:0050896//response to stimulus;GO:0010033//response to organic substance;GO:0009719//response to endogenous stimulus;GO:0042221//response to chemical;GO:0009725//response to hormone;GO:0009733//response to auxin;
Solyc03g083680.1	6.39	2.315	-1.47439607911823	5.72838132849315e-06	1.8439200406258202e-06	-1.47439607911823	5.72838132849315e-06	1.8439200406258202e-06				XP_015158308.1|2.5e-43|PREDICTED: sericin-1-like [Solanum tuberosum]	GO:0016020//membrane;GO:0016021//integral component of membrane;GO:0044425//membrane part;GO:0031224//intrinsic component of membrane;
Solyc03g093540.1	201.84	92.425	-1.13452536576433	2.096378711867269e-242	9.089303800149436e-245	-1.13452536576433	2.096378711867269e-242	9.089303800149436e-245	AP2-EREBP	Malus x domestica AP2 domain class transcription factor (AP2D43) mRNA, complete cds	K09286//EREBP-like factor	XP_019068495.1|1.4e-128|PREDICTED: ethylene-responsive transcription factor 5-like isoform X1 [Solanum lycopersicum]	GO:0019438//aromatic compound biosynthetic process;GO:0034641//cellular nitrogen compound metabolic process;GO:0046483//heterocycle metabolic process;GO:0016070//RNA metabolic process;GO:0008152//metabolic process;GO:0009987//cellular process;GO:0043170//macromolecule metabolic process;GO:0006807//nitrogen compound metabolic process;GO:0044249//cellular biosynthetic process;GO:0006351//transcript…
Solyc03g093550.1	265.5	129.655	-1.04164395122234	3.8291396426840984e-294	1.1514334697401391e-296	-1.04164395122234	3.8291396426840984e-294	1.1514334697401391e-296	AP2-EREBP	Malus x domestica AP2 domain class transcription factor (AP2D43) mRNA, complete cds	K09286//EREBP-like factor	XP_004235185.1|7.5e-136|PREDICTED: ethylene-responsive transcription factor 5-like [Solanum lycopersicum]	GO:0006351//transcription, DNA-templated;GO:0006725//cellular aromatic compound metabolic process;GO:0006139//nucleobase-containing compound metabolic process;GO:1901360//organic cyclic compound metabolic process;GO:0009987//cellular process;GO:1901576//organic substance biosynthetic process;GO:0044237//cellular metabolic process;GO:0010467//gene expression;GO:0034645//cellular macromolecule bios…
Solyc03g093610.1	65.285	29.015	-1.1778786627875701	4.4454261117409785e-89	7.025723021239297e-91	-1.1778786627875701	4.4454261117409785e-89	7.025723021239297e-91	AP2-EREBP	Malus x domestica AP2 domain class transcription factor (AP2D43) mRNA, complete cds	K09286//EREBP-like factor	NP_001316388.2|2.9e-135|ethylene-responsive transcription factor 1 [Solanum lycopersicum]	GO:0050794//regulation of cellular process;GO:0019438//aromatic compound biosynthetic process;GO:0008152//metabolic process;GO:0090304//nucleic acid metabolic process;GO:0043170//macromolecule metabolic process;GO:0034641//cellular nitrogen compound metabolic process;GO:0071704//organic substance metabolic process;GO:0007165//signal transduction;GO:0035556//intracellular signal transduction;GO:00…
Solyc03g093630.3	0.425	0.945	1.1482552924841598	0.00032160413554072797	0.00013703199860906002	1.1482552924841598	0.00032160413554072797	0.00013703199860906002			K22733//magnesium transporter;K06180//23S rRNA pseudouridine1911/1915/1917 synthase [EC:5.4.99.23]	XP_004235427.1|0.0e+00|PREDICTED: pentatricopeptide repeat-containing protein At3g46790, chloroplastic-like [Solanum lycopersicum]	GO:0016070//RNA metabolic process;GO:0006139//nucleobase-containing compound metabolic process;GO:0008152//metabolic process;GO:0043412//macromolecule modification;GO:0071704//organic substance metabolic process;GO:0046483//heterocycle metabolic process;GO:0090304//nucleic acid metabolic process;GO:0009987//cellular process;GO:0006807//nitrogen compound metabolic process;GO:0006725//cellular arom…
Solyc03g096140.2	12.015	29.955	1.3132201792196299	1.8127195859516697e-55	5.31145907110297e-57	1.3132201792196299	1.8127195859516697e-55	5.31145907110297e-57				XP_019068219.1|5.0e-43|PREDICTED: protein yippee-like [Solanum lycopersicum]
Solyc03g096160.3	12.775	25.655	1.00293794783669	3.8915092617945e-21	3.6928962380749297e-22	1.00293794783669	3.8915092617945e-21	3.6928962380749297e-22				XP_015068908.1|1.3e-42|PREDICTED: protein yippee-like [Solanum pennellii]
Solyc03g097860.1	0.34	0.095	-1.8150862369369998	0.000553002251539331	0.000247461817767046	-1.8150862369369998	0.000553002251539331	0.000247461817767046			K03549//KUP system potassium uptake protein	XP_015067546.1|0.0e+00|PREDICTED: potassium transporter 25-like [Solanum pennellii]	GO:0044425//membrane part;GO:0016021//integral component of membrane;GO:0016020//membrane;GO:0031224//intrinsic component of membrane;GO:0022890//inorganic cation transmembrane transporter activity;GO:0015318//inorganic molecular entity transmembrane transporter activity;GO:0005215//transporter activity;GO:0008324//cation transmembrane transporter activity;GO:0022857//transmembrane transporter ac…
Solyc03g098740.1	13.425	5.165	-1.3644630343876498	2.66334840632581e-19	2.7993432373917e-20	-1.3644630343876498	2.66334840632581e-19	2.7993432373917e-20				XP_004235492.2|2.6e-110|PREDICTED: kunitz-type trypsin inhibitor alpha chain-like [Solanum lycopersicum]	GO:0030234//enzyme regulator activity;GO:0004857//enzyme inhibitor activity;GO:0098772//molecular function regulator;GO:0004866//endopeptidase inhibitor activity;GO:0030414//peptidase inhibitor activity;GO:0061134//peptidase regulator activity;GO:0061135//endopeptidase regulator activity;
Solyc03g098780.2	44.805	13.685	-1.7118545761380601	3.671071855538489e-134	3.08065681302156e-136	-1.7118545761380601	3.671071855538489e-134	3.08065681302156e-136				XP_004235413.1|5.5e-128|PREDICTED: aspartic protease inhibitor 1-like [Solanum lycopersicum]	GO:0004857//enzyme inhibitor activity;GO:0030414//peptidase inhibitor activity;GO:0004866//endopeptidase inhibitor activity;GO:0030234//enzyme regulator activity;GO:0061135//endopeptidase regulator activity;GO:0098772//molecular function regulator;GO:0061134//peptidase regulator activity;
Solyc03g111290.2	0.25	1.245	2.29594507545175	4.799972557348e-10	9.72761389979495e-11	2.29594507545175	4.799972557348e-10	9.72761389979495e-11			K20665//jasmonoyl-L-amino acid 12-hydroxylase [EC:1.14.14.48]	XP_004236333.1|4.9e-275|PREDICTED: cytochrome P450 94B3-like [Solanum lycopersicum]	GO:0046914//transition metal ion binding;GO:0020037//heme binding;GO:0046906//tetrapyrrole binding;GO:0043167//ion binding;GO:0003824//catalytic activity;GO:0048037//cofactor binding;GO:0016491//oxidoreductase activity;GO:1901363//heterocyclic compound binding;GO:0046872//metal ion binding;GO:0004497//monooxygenase activity;GO:0043169//cation binding;GO:0005488//binding;GO:0016705//oxidoreductase…
Solyc03g111815.1	0.97	2.005	1.0462338561841702	6.79393152621993e-09	1.53649223604826e-09	1.0462338561841702	6.79393152621993e-09	1.53649223604826e-09				XP_004236294.1|0.0e+00|PREDICTED: protein SIEVE ELEMENT OCCLUSION B-like [Solanum lycopersicum]
Solyc03g112240.1	2.03	0.345	-2.5699737391004702	2.93821279893216e-05	1.04215347297861e-05	-2.5699737391004702	2.93821279893216e-05	1.04215347297861e-05				XP_015069099.1|2.4e-59|PREDICTED: uncharacterized protein LOC107013736 [Solanum pennellii]	GO:0031224//intrinsic component of membrane;GO:0016020//membrane;GO:0044425//membrane part;GO:0016021//integral component of membrane;
Solyc03g112465.1	0.0	0.79	5.15413078076638	3.73440911809966e-05	1.3475372693178501e-05	5.15413078076638	3.73440911809966e-05	1.3475372693178501e-05		PREDICTED: Glycine max putative disease resistance protein At4g11170-like (LOC100803552), mRNA	K10268//F-box and leucine-rich repeat protein 2/20;K21867//potassium channel;K14288//exportin-T+ko03013//RNA transport;K11752//diaminohydroxyphosphoribosylaminopyrimidine deaminase / 5-amino-6-(5-phosphoribosylamino)uracil reductase [EC:3.5.4.26 1.1.1.193]+ko00740//Riboflavin metabolism+ko01100//Metabolic pathways+ko01110//Biosynthesis of secondary metabolites	ABO36622.1|5.5e-105|copia LTR rider [Solanum lycopersicum]
Solyc03g113250.4	3.84	1.875	-1.03294571544301	9.4169956064288e-13	1.5172740552161301e-13	-1.03294571544301	9.4169956064288e-13	1.5172740552161301e-13			K14638//solute carrier family 15 (peptide/histidine transporter), member 3/4	XP_004236524.1|6.9e-232|PREDICTED: protein NRT1/ PTR FAMILY 4.6 [Solanum lycopersicum]	GO:0016021//integral component of membrane;GO:0016020//membrane;GO:0044425//membrane part;GO:0031224//intrinsic component of membrane;GO:0005215//transporter activity;
Solyc03g113940.4	5.25	2.09	-1.32740343582639	3.07479833949092e-17	3.66830006718912e-18	-1.32740343582639	3.07479833949092e-17	3.66830006718912e-18			K21989//calcium permeable stress-gated cation channel	XP_015068267.1|3.5e-219|PREDICTED: calmodulin-binding protein 60 A-like [Solanum pennellii]	GO:0006950//response to stress;GO:0050896//response to stimulus;GO:0005488//binding;GO:0005515//protein binding;GO:0005516//calmodulin binding;
Solyc03g114230.2	0.85	0.045	-4.30693933326667	2.29986876938017e-05	8.03837933168873e-06	-4.30693933326667	2.29986876938017e-05	8.03837933168873e-06			K18486//heart-and neural crest derivatives-expressed protein 2	XP_010318915.1|4.1e-95|PREDICTED: transcription factor bHLH27-like [Solanum lycopersicum]	GO:1903506//regulation of nucleic acid-templated transcription;GO:0019222//regulation of metabolic process;GO:0031326//regulation of cellular biosynthetic process;GO:0009889//regulation of biosynthetic process;GO:0010556//regulation of macromolecule biosynthetic process;GO:0080090//regulation of primary metabolic process;GO:0051252//regulation of RNA metabolic process;GO:0051171//regulation of ni…
Solyc03g114530.4	0.145	0.71	2.29509668081343	2.81145770802783e-05	9.946388612158501e-06	2.29509668081343	2.81145770802783e-05	9.946388612158501e-06			K21407//adipocyte plasma membrane-associated protein	XP_004236090.1|4.7e-191|PREDICTED: protein STRICTOSIDINE SYNTHASE-LIKE 11-like [Solanum lycopersicum]	GO:0008152//metabolic process;GO:0009058//biosynthetic process;GO:0043226//organelle;GO:0012505//endomembrane system;GO:0016020//membrane;GO:0043227//membrane-bounded organelle;GO:0044424//intracellular part;GO:0005623//cell;GO:0005783//endoplasmic reticulum;GO:0043231//intracellular membrane-bounded organelle;GO:0044444//cytoplasmic part;GO:0044464//cell part;GO:0005737//cytoplasm;GO:0043229//in…
Solyc03g114560.2	0.455	1.39	1.5946746426502902	7.576402474080091e-06	2.48275868945111e-06	1.5946746426502902	7.576402474080091e-06	2.48275868945111e-06			K21407//adipocyte plasma membrane-associated protein	XP_004236089.1|2.9e-190|PREDICTED: protein STRICTOSIDINE SYNTHASE-LIKE 10-like [Solanum lycopersicum]	GO:0009058//biosynthetic process;GO:0008152//metabolic process;GO:0044444//cytoplasmic part;GO:0012505//endomembrane system;GO:0044464//cell part;GO:0005737//cytoplasm;GO:0043229//intracellular organelle;GO:0005783//endoplasmic reticulum;GO:0043226//organelle;GO:0043231//intracellular membrane-bounded organelle;GO:0044424//intracellular part;GO:0005622//intracellular;GO:0016020//membrane;GO:00432…
Solyc03g114830.3	2.175	0.945	-1.2153088578011002	3.83358758169396e-07	1.06028121347333e-07	-1.2153088578011002	3.83358758169396e-07	1.06028121347333e-07	MADS		K09264//MADS-box transcription factor, plant	NP_001294867.1|2.4e-138|agamous-like MADS-box protein AGL8 homolog [Solanum lycopersicum]	GO:0051254//positive regulation of RNA metabolic process;GO:0009058//biosynthetic process;GO:0006807//nitrogen compound metabolic process;GO:0048522//positive regulation of cellular process;GO:1901362//organic cyclic compound biosynthetic process;GO:0090304//nucleic acid metabolic process;GO:1902680//positive regulation of RNA biosynthetic process;GO:1901576//organic substance biosynthetic proces…
Solyc03g115930.3	27.515	13.015	-1.08454691193022	9.50469079835604e-28	6.527076007309599e-29	-1.08454691193022	9.50469079835604e-28	6.527076007309599e-29		Glycine max cv Williams 82 BAC clone Gm_ISb001_091_F11, complete sequence.	K02183//calmodulin+ko04016//MAPK signaling pathway - plant+ko04626//Plant-pathogen interaction+ko04070//Phosphatidylinositol signaling system;K16465//centrin-1	XP_004236035.1|5.7e-113|PREDICTED: probable calcium-binding protein CML30 [Solanum lycopersicum]	GO:0043169//cation binding;GO:0005488//binding;GO:0043167//ion binding;GO:0005509//calcium ion binding;GO:0046872//metal ion binding;
Solyc03g116090.2	4.72	1.935	-1.28629126658668	1.1955316240823101e-05	4.02556227069989e-06	-1.28629126658668	1.1955316240823101e-05	4.02556227069989e-06
Solyc03g117630.1	0.365	1.19	1.69616657760115	9.08166958240089e-09	2.08499860509596e-09	1.69616657760115	9.08166958240089e-09	2.08499860509596e-09		heat shock cognate protein 70-1 (best arabidopsis hit)	K03283//heat shock 70kDa protein 1/2/6/8+ko03040//Spliceosome+ko04144//Endocytosis+ko04141//Protein processing in endoplasmic reticulum	XP_015070027.1|0.0e+00|PREDICTED: heat shock 70 kDa protein 5 [Solanum pennellii]	GO:0035639//purine ribonucleoside triphosphate binding;GO:0017076//purine nucleotide binding;GO:0008144//drug binding;GO:0032553//ribonucleotide binding;GO:0097367//carbohydrate derivative binding;GO:0036094//small molecule binding;GO:0032559//adenyl ribonucleotide binding;GO:0030554//adenyl nucleotide binding;GO:0005524//ATP binding;GO:0000166//nucleotide binding;GO:0043168//anion binding;GO:009…
Solyc03g118190.4	0.125	0.525	2.07388245067426	0.0008086268098469679	0.000374687113504105	2.07388245067426	0.0008086268098469679	0.000374687113504105	AP2-EREBP		K12900//FUS-interacting serine-arginine-rich protein 1+ko03040//Spliceosome;K09286//EREBP-like factor	XP_004235847.1|3.5e-138|PREDICTED: ethylene-responsive transcription factor ERF114 [Solanum lycopersicum]	GO:1901362//organic cyclic compound biosynthetic process;GO:0034641//cellular nitrogen compound metabolic process;GO:0009059//macromolecule biosynthetic process;GO:0044271//cellular nitrogen compound biosynthetic process;GO:0009987//cellular process;GO:0071704//organic substance metabolic process;GO:0019438//aromatic compound biosynthetic process;GO:0097659//nucleic acid-templated transcription;G…
Solyc03g118810.1	137.17	61.57	-1.1618159236291399	8.671665215479388e-121	8.611127830447118e-123	-1.1618159236291399	8.671665215479388e-121	8.611127830447118e-123			K13448//calcium-binding protein CML+ko04626//Plant-pathogen interaction	XP_004235822.1|8.8e-88|PREDICTED: calcium-binding allergen Ole e 8-like [Solanum lycopersicum]	GO:0043169//cation binding;GO:0005509//calcium ion binding;GO:0043167//ion binding;GO:0046872//metal ion binding;GO:0005488//binding;
Solyc03g119590.1	40.915	14.765	-1.47847538461497	6.82247529241762e-35	3.55440927397078e-36	-1.47847538461497	6.82247529241762e-35	3.55440927397078e-36				XP_004235831.1|5.5e-57|PREDICTED: uncharacterized protein LOC101261799 [Solanum lycopersicum]	GO:0048583//regulation of response to stimulus;GO:0002831//regulation of response to biotic stimulus;GO:0065007//biological regulation;GO:0032101//regulation of response to external stimulus;GO:0002682//regulation of immune system process;GO:0080134//regulation of response to stress;GO:0010112//regulation of systemic acquired resistance;GO:0050789//regulation of biological process;GO:0043900//reg…
Solyc03g123510.3	0.93	0.45	-1.05540056627071	0.000200195323882732	8.20390710706261e-05	-1.05540056627071	0.000200195323882732	8.20390710706261e-05				XP_010318460.2|4.2e-113|PREDICTED: uncharacterized protein LOC104646521 [Solanum lycopersicum]	GO:0044425//membrane part;GO:0031224//intrinsic component of membrane;GO:0016020//membrane;GO:0016021//integral component of membrane;
Solyc03g124110.2	5.49	1.26	-2.13283449098019	7.60337962281649e-22	6.89097802806961e-23	-2.13283449098019	7.60337962281649e-22	6.89097802806961e-23	AP2-EREBP	Malus x domestica AP2 domain class transcription factor (AP2D43) mRNA, complete cds	K09286//EREBP-like factor	XP_004234350.1|5.1e-123|PREDICTED: dehydration-responsive element-binding protein 1A [Solanum lycopersicum]	GO:0009059//macromolecule biosynthetic process;GO:0006139//nucleobase-containing compound metabolic process;GO:0006807//nitrogen compound metabolic process;GO:0034654//nucleobase-containing compound biosynthetic process;GO:0044238//primary metabolic process;GO:0046483//heterocycle metabolic process;GO:0018130//heterocycle biosynthetic process;GO:0010467//gene expression;GO:1901576//organic substa…
Solyc04g005040.1	7.89	3.1	-1.3541604300186203	4.36059296224155e-21	4.14718727194074e-22	-1.3541604300186203	4.36059296224155e-21	4.14718727194074e-22			K07761//metalloendoproteinase 5-MMP [EC:3.4.24.-]	NP_001307786.1|2.1e-214|metalloendoproteinase 1 precursor [Solanum lycopersicum]	GO:0044421//extracellular region part;GO:0031012//extracellular matrix;GO:0016021//integral component of membrane;GO:0044425//membrane part;GO:0005576//extracellular region;GO:0031224//intrinsic component of membrane;GO:0016020//membrane;GO:0005488//binding;GO:0004222//metalloendopeptidase activity;GO:0140096//catalytic activity, acting on a protein;GO:0008233//peptidase activity;GO:0043169//cati…
Solyc04g007130.1	37.305	17.345	-1.11350352083427	1.5394003033970498e-35	7.74015481408374e-37	-1.11350352083427	1.5394003033970498e-35	7.74015481408374e-37				XP_010319422.1|1.2e-101|PREDICTED: uncharacterized protein LOC104646741 [Solanum lycopersicum]
Solyc04g007140.1	11.145	2.365	-2.2503558049003	6.343253141577199e-16	8.2285847453722e-17	-2.2503558049003	6.343253141577199e-16	8.2285847453722e-17				OIT26985.1|2.6e-13|hypothetical protein A4A49_37648 [Nicotiana attenuata]	GO:0043900//regulation of multi-organism process;GO:0032101//regulation of response to external stimulus;GO:0045088//regulation of innate immune response;GO:0080134//regulation of response to stress;GO:0050789//regulation of biological process;GO:0065007//biological regulation;GO:0002831//regulation of response to biotic stimulus;GO:0031347//regulation of defense response;GO:0048583//regulation o…
Solyc04g007580.1	21.98	7.74	-1.51513787302037	8.641865176504358e-30	5.402741570100259e-31	-1.51513787302037	8.641865176504358e-30	5.402741570100259e-31			K03327//multidrug resistance protein, MATE family	XP_004237025.1|1.8e-85|PREDICTED: uncharacterized protein LOC101267223 [Solanum lycopersicum]
Solyc04g014410.4	1.18	2.58	1.12626877529552	1.48676868900607e-06	4.42691250676984e-07	1.12626877529552	1.48676868900607e-06	4.42691250676984e-07			K04733//interleukin-1 receptor-associated kinase 4 [EC:2.7.11.1]	XP_010319534.1|7.8e-178|PREDICTED: receptor-like cytosolic serine/threonine-protein kinase RBK1, partial [Solanum lycopersicum]	GO:0035639//purine ribonucleoside triphosphate binding;GO:0017076//purine nucleotide binding;GO:0140096//catalytic activity, acting on a protein;GO:0004672//protein kinase activity;GO:0097159//organic cyclic compound binding;GO:0016740//transferase activity;GO:0097367//carbohydrate derivative binding;GO:0005488//binding;GO:0005524//ATP binding;GO:0032559//adenyl ribonucleotide binding;GO:0030554/…
Solyc04g025005.1	3.91	1.775	-1.13658923586886	1.41376665570727e-20	1.3910444919541597e-21	-1.13658923586886	1.41376665570727e-20	1.3910444919541597e-21			K13420//LRR receptor-like serine/threonine-protein kinase FLS2 [EC:2.7.11.1]+ko04016//MAPK signaling pathway - plant+ko04626//Plant-pathogen interaction	XP_015078022.1|3.9e-249|PREDICTED: putative receptor-like protein kinase At3g47110 isoform X2 [Solanum pennellii]
Solyc04g025180.4	1.51	3.245	1.1042560997177802	2.134622966479e-05	7.41753088882124e-06	1.1042560997177802	2.134622966479e-05	7.41753088882124e-06				XP_004237242.1|6.9e-58|PREDICTED: ABC transporter G family member 24-like [Solanum lycopersicum]	GO:0016020//membrane;GO:0044425//membrane part;GO:0031224//intrinsic component of membrane;GO:0016021//integral component of membrane;GO:0016818//hydrolase activity, acting on acid anhydrides, in phosphorus-containing anhydrides;GO:1901363//heterocyclic compound binding;GO:0016462//pyrophosphatase activity;GO:0097159//organic cyclic compound binding;GO:0035639//purine ribonucleoside triphosphate …
Solyc04g040057.1	0.04	0.335	3.10245160287103	0.0005396620748880281	0.00024077520793950097	3.10245160287103	0.0005396620748880281	0.00024077520793950097
Solyc04g051427.2	0.765	2.365	1.6333991011468798	0.000117244958601851	4.6176075549240705e-05	1.6333991011468798	0.000117244958601851	4.6176075549240705e-05			K19984//exocyst complex component 5	XP_015081314.1|3.4e-50|PREDICTED: zinc finger BED domain-containing protein RICESLEEPER 2-like [Solanum pennellii]	GO:0003677//DNA binding;GO:0005515//protein binding;GO:0003676//nucleic acid binding;GO:0097159//organic cyclic compound binding;GO:0005488//binding;GO:0046983//protein dimerization activity;GO:1901363//heterocyclic compound binding;
Solyc04g051690.4	88.645	41.965	-1.0838497894035402	5.616339586757398e-87	9.190484471956888e-89	-1.0838497894035402	5.616339586757398e-87	9.190484471956888e-89	WRKY		K18835//WRKY transcription factor 2+ko04626//Plant-pathogen interaction	XP_004237467.1|4.2e-100|PREDICTED: probable WRKY transcription factor 51 [Solanum lycopersicum]	GO:0050794//regulation of cellular process;GO:0009719//response to endogenous stimulus;GO:0046483//heterocycle metabolic process;GO:0009617//response to bacterium;GO:0050789//regulation of biological process;GO:0065007//biological regulation;GO:0032870//cellular response to hormone stimulus;GO:0009867//jasmonic acid mediated signaling pathway;GO:0009753//response to jasmonic acid;GO:0051704//mult…
Solyc04g054256.1	0.235	0.0	-4.98501123837931	0.000101896790221479	3.97117234977246e-05	-4.98501123837931	0.000101896790221479	3.97117234977246e-05			K20562//biphenyl-4-hydroxylase	XP_004253509.1|1.9e-286|PREDICTED: cytochrome P450 CYP736A12-like [Solanum lycopersicum]	GO:0016020//membrane;GO:0044425//membrane part;GO:0031224//intrinsic component of membrane;GO:0016021//integral component of membrane;GO:0048037//cofactor binding;GO:0016491//oxidoreductase activity;GO:1901363//heterocyclic compound binding;GO:0016705//oxidoreductase activity, acting on paired donors, with incorporation or reduction of molecular oxygen;GO:0005488//binding;GO:0046914//transition m…
Solyc04g054690.3	2.66	1.225	-1.1212156219776201	9.30270000055843e-11	1.7597277159782302e-11	-1.1212156219776201	9.30270000055843e-11	1.7597277159782302e-11			K00423//L-ascorbate oxidase [EC:1.10.3.3]+ko01100//Metabolic pathways+ko00053//Ascorbate and aldarate metabolism	NP_001234829.2|0.0e+00|ascorbate oxidase precursor [Solanum lycopersicum]	GO:0016020//membrane;GO:0005576//extracellular region;GO:0016021//integral component of membrane;GO:0031224//intrinsic component of membrane;GO:0044425//membrane part;GO:0016722//oxidoreductase activity, oxidizing metal ions;GO:0008447//L-ascorbate oxidase activity;GO:0016679//oxidoreductase activity, acting on diphenols and related substances as donors;GO:0046914//transition metal ion binding;GO…
Solyc04g058150.3	2824.94	1383.195	-1.03582161963062	0.0	0.0	-1.03582161963062	0.0	0.0				NP_001234720.1|7.8e-41|metallothionein-like protein type 2 A [Solanum lycopersicum]	GO:0005488//binding;GO:0046872//metal ion binding;GO:0043169//cation binding;GO:0043167//ion binding;
Solyc04g058170.1	3.49	1.595	-1.13185262670858	0.000744509208512969	0.000342426293257922	-1.13185262670858	0.000744509208512969	0.000342426293257922			K13448//calcium-binding protein CML+ko04626//Plant-pathogen interaction	XP_004237355.1|1.0e-85|PREDICTED: probable calcium-binding protein CML44 [Solanum lycopersicum]	GO:0046872//metal ion binding;GO:0043167//ion binding;GO:0043169//cation binding;GO:0005509//calcium ion binding;GO:0005488//binding;
Solyc04g063245.1	6.17	2.76	-1.16086107377873	9.08994434771058e-21	8.810359780510259e-22	-1.16086107377873	9.08994434771058e-21	8.810359780510259e-22			K00512//steroid 17alpha-monooxygenase / 17alpha-hydroxyprogesterone deacetylase [EC:1.14.14.19 1.14.14.32]+ko01100//Metabolic pathways	XP_015071727.1|2.1e-205|PREDICTED: premnaspirodiene oxygenase-like [Solanum pennellii]	GO:0044425//membrane part;GO:0031224//intrinsic component of membrane;GO:0016020//membrane;GO:0016021//integral component of membrane;GO:0046906//tetrapyrrole binding;GO:0097159//organic cyclic compound binding;GO:0046914//transition metal ion binding;GO:1901363//heterocyclic compound binding;GO:0003824//catalytic activity;GO:0020037//heme binding;GO:0043167//ion binding;GO:0005506//iron ion bind…
Solyc04g071770.3	1.185	2.455	1.04693165412345	1.69854906789494e-06	5.09689633874169e-07	1.04693165412345	1.69854906789494e-06	5.09689633874169e-07	AP2-EREBP	Malus x domestica AP2 domain class transcription factor (AP2D43) mRNA, complete cds	K12900//FUS-interacting serine-arginine-rich protein 1+ko03040//Spliceosome;K09286//EREBP-like factor	XP_004237817.1|1.7e-261|PREDICTED: ethylene-responsive transcription factor ABR1-like [Solanum lycopersicum]	GO:0009987//cellular process;GO:0010467//gene expression;GO:0006139//nucleobase-containing compound metabolic process;GO:1901360//organic cyclic compound metabolic process;GO:0071704//organic substance metabolic process;GO:0009059//macromolecule biosynthetic process;GO:1901362//organic cyclic compound biosynthetic process;GO:0016070//RNA metabolic process;GO:0046483//heterocycle metabolic process…
Solyc04g072070.3	5.16	1.45	-1.8314659801258502	4.37086926870805e-18	4.92110784019917e-19	-1.8314659801258502	4.37086926870805e-18	4.92110784019917e-19	WRKY		K13424//WRKY transcription factor 33+ko04016//MAPK signaling pathway - plant+ko04626//Plant-pathogen interaction	XP_004237841.1|2.6e-133|PREDICTED: probable WRKY transcription factor 51 [Solanum lycopersicum]	GO:0097659//nucleic acid-templated transcription;GO:0044238//primary metabolic process;GO:0009987//cellular process;GO:0090304//nucleic acid metabolic process;GO:0034654//nucleobase-containing compound biosynthetic process;GO:0018130//heterocycle biosynthetic process;GO:0009058//biosynthetic process;GO:0016070//RNA metabolic process;GO:0034641//cellular nitrogen compound metabolic process;GO:0032…
Solyc04g074430.2	13.275	6.275	-1.0849336416044	5.13561950142102e-09	1.1452928452458e-09	-1.0849336416044	5.13561950142102e-09	1.1452928452458e-09				XP_004253500.2|2.0e-66|PREDICTED: protein EXORDIUM-like [Solanum lycopersicum]
Solyc04g074440.1	22.17	10.31	-1.11359308177216	7.61000974347623e-37	3.67732868323583e-38	-1.11359308177216	7.61000974347623e-37	3.67732868323583e-38			K00020//3-hydroxyisobutyrate dehydrogenase [EC:1.1.1.31]+ko00280//Valine, leucine and isoleucine degradation+ko01100//Metabolic pathways;K14299//nucleoporin SEH1+ko03013//RNA transport	XP_004237932.1|1.6e-183|PREDICTED: protein EXORDIUM-like [Solanum lycopersicum]
Solyc04g074680.1	8.26	3.22	-1.36352286163304	2.4845435667995095e-10	4.91528555184832e-11	-1.36352286163304	2.4845435667995095e-10	4.91528555184832e-11				XP_015073018.1|1.1e-82|PREDICTED: uncharacterized protein LOC107017268 [Solanum pennellii]
Solyc04g077380.2	1.945	0.93	-1.0699593757071801	0.00043234993078212797	0.000189208281697355	-1.0699593757071801	0.00043234993078212797	0.000189208281697355			K04733//interleukin-1 receptor-associated kinase 4 [EC:2.7.11.1]	XP_015168606.1|8.0e-69|PREDICTED: G-type lectin S-receptor-like serine/threonine-protein kinase At4g27290 [Solanum tuberosum]	GO:0009987//cellular process;GO:0009856//pollination;GO:0022414//reproductive process;GO:0044706//multi-multicellular organism process;GO:0048544//recognition of pollen;GO:0007154//cell communication;GO:0008037//cell recognition;GO:0009875//pollen-pistil interaction;GO:0051704//multi-organism process;GO:0032501//multicellular organismal process;GO:0000003//reproduction;GO:0031224//intrinsic compo…
Solyc04g077755.1	2.14	4.675	1.12461325279519	1.52797301615751e-06	4.5626037050692603e-07	1.12461325279519	1.52797301615751e-06	4.5626037050692603e-07			K03937//NADH dehydrogenase (ubiquinone) Fe-S protein 4+ko01100//Metabolic pathways+ko00190//Oxidative phosphorylation	XP_009797569.1|1.1e-14|PREDICTED: NADH dehydrogenase [ubiquinone] iron-sulfur protein 4, mitochondrial-like [Nicotiana sylvestris]	GO:0044237//cellular metabolic process;GO:0022900//electron transport chain;GO:0009987//cellular process;GO:0008152//metabolic process;GO:0055114//oxidation-reduction process;GO:0006091//generation of precursor metabolites and energy;GO:0003824//catalytic activity;GO:0016491//oxidoreductase activity;GO:0016651//oxidoreductase activity, acting on NAD(P)H;
Solyc04g077980.1	163.9	70.075	-1.23355068101519	5.161273163717367e-258	1.985128952966349e-260	-1.23355068101519	5.161273163717367e-258	1.985128952966349e-260			K22534//PR domain zinc finger protein 5	NP_001234718.1|2.8e-152|C2H2-type zinc finger protein [Solanum lycopersicum]	GO:0043229//intracellular organelle;GO:0044464//cell part;GO:0005623//cell;GO:0005634//nucleus;GO:0043231//intracellular membrane-bounded organelle;GO:0005622//intracellular;GO:0044424//intracellular part;GO:0043226//organelle;GO:0043227//membrane-bounded organelle;GO:0005488//binding;GO:1901363//heterocyclic compound binding;GO:0097159//organic cyclic compound binding;GO:0003676//nucleic acid bi…
Solyc04g078300.3	0.02	0.465	4.4073061843994505	1.1216492986508599e-05	3.7595313198386803e-06	4.4073061843994505	1.1216492986508599e-05	3.7595313198386803e-06	MADS		K09260//MADS-box transcription enhancer factor 2A	XP_010320313.1|3.6e-193|PREDICTED: agamous-like MADS-box protein AGL104 isoform X1 [Solanum lycopersicum]	GO:0031328//positive regulation of cellular biosynthetic process;GO:0051171//regulation of nitrogen compound metabolic process;GO:0044271//cellular nitrogen compound biosynthetic process;GO:0034645//cellular macromolecule biosynthetic process;GO:0018130//heterocycle biosynthetic process;GO:0031323//regulation of cellular metabolic process;GO:0006355//regulation of transcription, DNA-templated;GO:…
Solyc04g079030.2	13.975	29.955	1.1001078968051599	6.618402657762278e-155	4.3968938408240484e-157	1.1001078968051599	6.618402657762278e-155	4.3968938408240484e-157			K17193//anthocyanidin 3-O-glucoside 2'''-O-xylosyltransferase [EC:2.4.2.51]+ko00942//Anthocyanin biosynthesis	XP_004238162.1|1.5e-270|PREDICTED: UDP-glycosyltransferase 79B6-like [Solanum lycopersicum]	GO:0008152//metabolic process;GO:0016740//transferase activity;GO:0016758//transferase activity, transferring hexosyl groups;GO:0003824//catalytic activity;GO:0016757//transferase activity, transferring glycosyl groups;
Solyc04g080500.3	13.865	5.65	-1.30078710628508	5.57126130067744e-14	8.2050472044884e-15	-1.30078710628508	5.57126130067744e-14	8.2050472044884e-15	MYB		K15397//3-ketoacyl-CoA synthase [EC:2.3.1.199]+ko01100//Metabolic pathways+ko01110//Biosynthesis of secondary metabolites+ko00062//Fatty acid elongation;K22390//acid phosphatase type 7;K09522//DnaJ homolog subfamily C member 2	XP_004238608.1|2.6e-46|PREDICTED: protein RADIALIS-like 6 [Solanum lycopersicum]	GO:0043227//membrane-bounded organelle;GO:0043231//intracellular membrane-bounded organelle;GO:0005622//intracellular;GO:0005634//nucleus;GO:0044464//cell part;GO:0005623//cell;GO:0044424//intracellular part;GO:0043226//organelle;GO:0043229//intracellular organelle;GO:0003676//nucleic acid binding;GO:1901363//heterocyclic compound binding;GO:0097159//organic cyclic compound binding;GO:0005488//bi…
Solyc04g081000.3	2.26	4.54	1.00782897004782	1.5829390496551397e-08	3.7171841251131e-09	1.00782897004782	1.5829390496551397e-08	3.7171841251131e-09	MADS		K09264//MADS-box transcription factor, plant	NP_001234077.2|7.6e-127|DEFICIENS [Solanum lycopersicum]	GO:0006357//regulation of transcription from RNA polymerase II promoter;GO:0000003//reproduction;GO:0048522//positive regulation of cellular process;GO:0050789//regulation of biological process;GO:1905393//plant organ formation;GO:0009653//anatomical structure morphogenesis;GO:0080090//regulation of primary metabolic process;GO:0032501//multicellular organismal process;GO:0043170//macromolecule m…
Solyc04g081700.3	3.97	1.645	-1.2805008120226102	2.7367477683640802e-05	9.67059643204529e-06	-1.2805008120226102	2.7367477683640802e-05	9.67059643204529e-06
Solyc04g082120.3	36.02	13.68	-1.39096509589902	2.396763184906269e-232	1.1397332725581794e-234	-1.39096509589902	2.396763184906269e-232	1.1397332725581794e-234			K01322//prolyl oligopeptidase [EC:3.4.21.26]	XP_016568312.1|0.0e+00|PREDICTED: prolyl endopeptidase [Capsicum annuum]	GO:0004175//endopeptidase activity;GO:0016787//hydrolase activity;GO:0070008//serine-type exopeptidase activity;GO:0008233//peptidase activity;GO:0003824//catalytic activity;GO:0070011//peptidase activity, acting on L-amino acid peptides;GO:0008236//serine-type peptidase activity;GO:0017171//serine hydrolase activity;GO:0140096//catalytic activity, acting on a protein;GO:0008238//exopeptidase act…
Solyc04g150172.1	12.57	5.44	-1.21368308221204	2.86478879788044e-16	3.6361218484594506e-17	-1.21368308221204	2.86478879788044e-16	3.6361218484594506e-17	MYB		K15397//3-ketoacyl-CoA synthase [EC:2.3.1.199]+ko01100//Metabolic pathways+ko01110//Biosynthesis of secondary metabolites+ko00062//Fatty acid elongation;K22390//acid phosphatase type 7;K09522//DnaJ homolog subfamily C member 2	XP_004238300.1|1.3e-48|PREDICTED: protein RADIALIS-like 3 [Solanum lycopersicum]	GO:0005634//nucleus;GO:0043226//organelle;GO:0043227//membrane-bounded organelle;GO:0043229//intracellular organelle;GO:0044464//cell part;GO:0005622//intracellular;GO:0044424//intracellular part;GO:0005623//cell;GO:0043231//intracellular membrane-bounded organelle;GO:0003677//DNA binding;GO:0097159//organic cyclic compound binding;GO:1901363//heterocyclic compound binding;GO:0003676//nucleic aci…
Solyc05g005120.4	1.67	3.57	1.09283368445632	4.10097974779424e-07	1.1402581613831401e-07	1.09283368445632	4.10097974779424e-07	1.1402581613831401e-07			K04733//interleukin-1 receptor-associated kinase 4 [EC:2.7.11.1];K13418//somatic embryogenesis receptor kinase 1 [EC:2.7.10.1 2.7.11.1]	XP_019069563.1|1.9e-52|PREDICTED: protein NSP-INTERACTING KINASE 3 isoform X2 [Solanum lycopersicum]	GO:0019538//protein metabolic process;GO:0008152//metabolic process;GO:0007154//cell communication;GO:0043412//macromolecule modification;GO:0007165//signal transduction;GO:0006807//nitrogen compound metabolic process;GO:0006468//protein phosphorylation;GO:0006796//phosphate-containing compound metabolic process;GO:0071704//organic substance metabolic process;GO:0044267//cellular protein metaboli…
Solyc05g005580.3	0.34	1.085	1.6901490713134302	3.21870652905774e-09	7.01371345853513e-10	1.6901490713134302	3.21870652905774e-09	7.01371345853513e-10				XP_004238670.1|0.0e+00|PREDICTED: uncharacterized protein LOC101252685 [Solanum lycopersicum]
Solyc05g005910.4	0.93	0.295	-1.66725668774436	7.3730409030111e-05	2.7992112438710803e-05	-1.66725668774436	7.3730409030111e-05	2.7992112438710803e-05			K14638//solute carrier family 15 (peptide/histidine transporter), member 3/4	XP_010320604.2|5.4e-97|PREDICTED: LOW QUALITY PROTEIN: protein NRT1/ PTR FAMILY 1.2 [Solanum lycopersicum]
Solyc05g006390.1	62.92	27.34	-1.20911301422958	8.61620285529077e-29	5.63373889681797e-30	-1.20911301422958	8.61620285529077e-29	5.63373889681797e-30				XP_009784881.1|7.9e-32|PREDICTED: uncharacterized protein LOC104233217 [Nicotiana sylvestris]
Solyc05g006830.3	2.52	0.995	-1.34662303473915	5.63230265574158e-06	1.81023598146083e-06	-1.34662303473915	5.63230265574158e-06	1.81023598146083e-06			K03671//thioredoxin 1	XP_004238750.1|1.2e-73|PREDICTED: thioredoxin H2-like [Solanum lycopersicum]	GO:0034599//cellular response to oxidative stress;GO:0044281//small molecule metabolic process;GO:0008152//metabolic process;GO:0045454//cell redox homeostasis;GO:0018904//ether metabolic process;GO:0033554//cellular response to stress;GO:0051716//cellular response to stimulus;GO:0006979//response to oxidative stress;GO:0009987//cellular process;GO:0065007//biological regulation;GO:0050789//regul…
Solyc05g009120.3	1.0	0.255	-1.98294877192242	9.375127465481122e-07	2.73258751996867e-07	-1.98294877192242	9.375127465481122e-07	2.73258751996867e-07			K09775//uncharacterized protein	XP_004238911.1|1.5e-236|PREDICTED: uncharacterized protein LOC101249358 [Solanum lycopersicum]	GO:0016020//membrane;GO:0044425//membrane part;GO:0031224//intrinsic component of membrane;GO:0016021//integral component of membrane;GO:0003824//catalytic activity;GO:0008375//acetylglucosaminyltransferase activity;GO:0008194//UDP-glycosyltransferase activity;GO:0016758//transferase activity, transferring hexosyl groups;GO:0016740//transferase activity;GO:0016757//transferase activity, transferr…
Solyc05g009230.3	6.985	3.47	-1.01833131157934	3.03875349500906e-09	6.60246205091046e-10	-1.01833131157934	3.03875349500906e-09	6.60246205091046e-10	MYB		K09422//transcription factor MYB, plant	XP_004239413.2|1.2e-158|PREDICTED: transcription factor MYB108 [Solanum lycopersicum]	GO:0031326//regulation of cellular biosynthetic process;GO:0019219//regulation of nucleobase-containing compound metabolic process;GO:0010468//regulation of gene expression;GO:0010556//regulation of macromolecule biosynthetic process;GO:0065007//biological regulation;GO:0051171//regulation of nitrogen compound metabolic process;GO:0009987//cellular process;GO:0032502//developmental process;GO:190…
Solyc05g009340.1	1.225	4.315	1.82234368367829	3.2845032494914797e-06	1.02509891013414e-06	1.82234368367829	3.2845032494914797e-06	1.02509891013414e-06				XP_010320766.1|1.4e-66|PREDICTED: uncharacterized protein LOC104647284 [Solanum lycopersicum]
Solyc05g009480.1	7.465	1.76	-2.10048845579924	2.0709181132528502e-12	3.4163319034086897e-13	-2.10048845579924	2.0709181132528502e-12	3.4163319034086897e-13				XP_010320771.1|4.0e-64|PREDICTED: uncharacterized protein LOC104647288 [Solanum lycopersicum]	GO:0045088//regulation of innate immune response;GO:0050789//regulation of biological process;GO:0002831//regulation of response to biotic stimulus;GO:0002682//regulation of immune system process;GO:0032101//regulation of response to external stimulus;GO:0065007//biological regulation;GO:0031347//regulation of defense response;GO:0080134//regulation of response to stress;GO:0043900//regulation of…
Solyc05g009490.3	2.56	0.5	-2.36352286163304	0.000222107022910092	9.16707290289702e-05	-2.36352286163304	0.000222107022910092	9.16707290289702e-05
Solyc05g010790.3	0.92	3.21	1.79634847514535	5.07340052390407e-06	1.6235077057231301e-06	1.79634847514535	5.07340052390407e-06	1.6235077057231301e-06				XP_010320823.1|1.4e-79|PREDICTED: putative pentatricopeptide repeat-containing protein At1g13630 isoform X1 [Solanum lycopersicum]
Solyc05g014280.4	0.56	2.575	2.19941333275812	9.60521900184158e-13	1.5489441664918e-13	2.19941333275812	9.60521900184158e-13	1.5489441664918e-13			K13993//HSP20 family protein+ko04141//Protein processing in endoplasmic reticulum	NP_001234217.1|1.9e-126|small heat shock protein [Solanum lycopersicum]
Solyc05g015815.1	1.51	0.415	-1.86953402095937	1.37249460143002e-05	4.655020228403201e-06	-1.86953402095937	1.37249460143002e-05	4.655020228403201e-06				OIT39562.1|5.8e-20|hypothetical protein A4A49_05764 [Nicotiana attenuata]
Solyc05g016000.3	0.0	3.915	5.715428479761781	3.77270768154324e-07	1.04212410380781e-07	5.715428479761781	3.77270768154324e-07	1.04212410380781e-07
Solyc05g023842.1	0.045	0.385	3.10245160287103	0.0005396620748880281	0.00024077520793950097	3.10245160287103	0.0005396620748880281	0.00024077520793950097			K12448//UDP-arabinose 4-epimerase [EC:5.1.3.5]+ko00520//Amino sugar and nucleotide sugar metabolism+ko01100//Metabolic pathways	XP_015163307.1|1.1e-29|PREDICTED: serine/threonine-protein phosphatase 7 long form homolog [Solanum tuberosum]
Solyc05g024260.3	0.585	1.405	1.25784528551685	7.402091727896379e-05	2.8107581674498102e-05	1.25784528551685	7.402091727896379e-05	2.8107581674498102e-05			K15382//solute carrier family 50 (sugar transporter)	XP_004239304.1|1.8e-164|PREDICTED: bidirectional sugar transporter N3 [Solanum lycopersicum]	GO:0048827//phyllome development;GO:0032870//cellular response to hormone stimulus;GO:0048856//anatomical structure development;GO:0071215//cellular response to abscisic acid stimulus;GO:0006810//transport;GO:0071495//cellular response to endogenous stimulus;GO:0009987//cellular process;GO:0032504//multicellular organism reproduction;GO:0033993//response to lipid;GO:0009790//embryo development;GO…
Solyc05g042010.1	0.645	2.82	2.11274610657787	1.81356788446439e-05	6.24864091017312e-06	2.11274610657787	1.81356788446439e-05	6.24864091017312e-06				XP_010323560.2|4.5e-31|PREDICTED: uncharacterized protein LOC101260657 [Solanum lycopersicum]
Solyc05g045670.4	66.295	146.43	1.14625476149877	0.0	0.0	1.14625476149877	0.0	0.0			K15283//solute carrier family 35, member E1	XP_004240145.1|2.4e-230|PREDICTED: glucose-6-phosphate/phosphate translocator 2, chloroplastic [Solanum lycopersicum]	GO:0016021//integral component of membrane;GO:0016020//membrane;GO:0044425//membrane part;GO:0031224//intrinsic component of membrane;GO:0005215//transporter activity;
Solyc05g047680.4	27.57	13.69	-1.0075141078141	8.413763097180219e-75	1.6415861221509898e-76	-1.0075141078141	8.413763097180219e-75	1.6415861221509898e-76			K20619//cytochrome P450 family 78 subfamily A	XP_004240114.1|5.8e-310|PREDICTED: cytochrome P450 78A9-like [Solanum lycopersicum]	GO:0009058//biosynthetic process;GO:0019748//secondary metabolic process;GO:0008152//metabolic process;GO:0044550//secondary metabolite biosynthetic process;GO:0016021//integral component of membrane;GO:0044425//membrane part;GO:0016020//membrane;GO:0031224//intrinsic component of membrane;GO:0004497//monooxygenase activity;GO:0046872//metal ion binding;GO:1901363//heterocyclic compound binding;G…
Solyc05g051270.3	5.41	2.425	-1.16188900046339	1.1096049027962e-10	2.1137063850649803e-11	-1.16188900046339	1.1096049027962e-10	2.1137063850649803e-11		cysteine-rich RLK (RECEPTOR-like protein kinase) 42 (best arabidopsis hit)	K04733//interleukin-1 receptor-associated kinase 4 [EC:2.7.11.1]	XP_004240260.1|6.9e-161|PREDICTED: cysteine-rich repeat secretory protein 60-like [Solanum lycopersicum]	GO:0016020//membrane;GO:0044425//membrane part;GO:0031224//intrinsic component of membrane;GO:0016021//integral component of membrane;
Solyc05g053970.2	0.605	2.345	1.96242646440648	4.98925282628375e-12	8.495787999049501e-13	1.96242646440648	4.98925282628375e-12	8.495787999049501e-13			K15015//solute carrier family 32 (vesicular inhibitory amino acid transporter)	XP_019069401.1|2.4e-208|PREDICTED: vacuolar amino acid transporter 1 isoform X1 [Solanum lycopersicum]	GO:0044425//membrane part;GO:0031224//intrinsic component of membrane;GO:0016021//integral component of membrane;GO:0016020//membrane;
Solyc05g054025.1	2.93	0.51	-2.51734088201322	8.46670762219054e-19	9.135865092982009e-20	-2.51734088201322	8.46670762219054e-19	9.135865092982009e-20			K15015//solute carrier family 32 (vesicular inhibitory amino acid transporter)	XP_019238311.1|1.3e-147|PREDICTED: vacuolar amino acid transporter 1-like [Nicotiana attenuata]	GO:0044425//membrane part;GO:0016020//membrane;GO:0016021//integral component of membrane;GO:0031224//intrinsic component of membrane;
Solyc05g054750.3	0.835	0.16	-2.37732866115807	0.0008953314145820631	0.000419433379571404	-2.37732866115807	0.0008953314145820631	0.000419433379571404			K01513//ectonucleotide pyrophosphatase/phosphodiesterase family member 1/3 [EC:3.1.4.1 3.6.1.9]+ko00740//Riboflavin metabolism+ko00230//Purine metabolism+ko00770//Pantothenate and CoA biosynthesis+ko01100//Metabolic pathways+ko00760//Nicotinate and nicotinamide metabolism+ko00500//Starch and sucrose metabolism+ko00240//Pyrimidine metabolism	XP_015075204.1|1.7e-46|PREDICTED: uncharacterized protein LOC107019144 isoform X1 [Solanum pennellii]
Solyc05g055990.4	11.885	5.615	-1.08372109906229	1.12346644409428e-21	1.03627277853055e-22	-1.08372109906229	1.12346644409428e-21	1.03627277853055e-22			K09872//aquaporin PIP	XP_015076179.1|3.8e-152|PREDICTED: aquaporin PIP2-7-like isoform X1 [Solanum pennellii]	GO:0051234//establishment of localization;GO:0051179//localization;GO:0034220//ion transmembrane transport;GO:0055085//transmembrane transport;GO:0006811//ion transport;GO:0006810//transport;GO:0071944//cell periphery;GO:0005886//plasma membrane;GO:0031224//intrinsic component of membrane;GO:0031226//intrinsic component of plasma membrane;GO:0044459//plasma membrane part;GO:0005623//cell;GO:00160…
Solyc05g056380.3	1.41	0.51	-1.4704380655495501	0.0006708978506649339	0.00030533257047220697	-1.4704380655495501	0.0006708978506649339	0.00030533257047220697				XP_004239644.2|4.6e-144|PREDICTED: uncharacterized protein LOC101245255 [Solanum lycopersicum]
Solyc05g150132.1	2.42	0.055	-5.44444285701661	2.6585301256512398e-21	2.48938089424597e-22	-5.44444285701661	2.6585301256512398e-21	2.48938089424597e-22				XP_016496508.1|1.1e-14|PREDICTED: uncharacterized protein LOC107815445 isoform X1 [Nicotiana tabacum]
Solyc06g005310.3	28.045	58.645	1.05971304646001	6.55227272702519e-84	1.1363518826103396e-85	1.05971304646001	6.55227272702519e-84	1.1363518826103396e-85	MYB		K09422//transcription factor MYB, plant	XP_004240351.1|1.1e-99|PREDICTED: transcription factor MYB48-like [Solanum lycopersicum]	GO:1901363//heterocyclic compound binding;GO:0005488//binding;GO:0003676//nucleic acid binding;GO:0097159//organic cyclic compound binding;GO:0003677//DNA binding;
Solyc06g005560.4	8.635	3.74	-1.21474563505692	1.32431129871133e-20	1.29747025039223e-21	-1.21474563505692	1.32431129871133e-20	1.29747025039223e-21			K20628//expansin	NP_001234881.1|3.7e-153|expansin9 precursor [Solanum lycopersicum]	GO:0009987//cellular process;GO:0071555//cell wall organization;GO:0009664//plant-type cell wall organization;GO:0016043//cellular component organization;GO:0071840//cellular component organization or biogenesis;GO:0071669//plant-type cell wall organization or biogenesis;GO:0045229//external encapsulating structure organization;GO:0071554//cell wall organization or biogenesis;GO:0030312//external…
Solyc06g005820.3	3.675	1.31	-1.47977593012889	2.5023445006609396e-07	6.72666295228051e-08	-1.47977593012889	2.5023445006609396e-07	6.72666295228051e-08			K14686//solute carrier family 31 (copper transporter), member 1	XP_004240384.1|6.2e-97|PREDICTED: copper transporter 6-like [Solanum lycopersicum]	GO:0016020//membrane;GO:0016021//integral component of membrane;GO:0031224//intrinsic component of membrane;GO:0044425//membrane part;GO:0015318//inorganic molecular entity transmembrane transporter activity;GO:0005215//transporter activity;GO:0015075//ion transmembrane transporter activity;GO:0022857//transmembrane transporter activity;GO:0046873//metal ion transmembrane transporter activity;GO:…
Solyc06g007190.4	2.25	1.05	-1.09883113793647	3.27188787760839e-07	8.945193516034269e-08	-1.09883113793647	3.27188787760839e-07	8.945193516034269e-08			K17506//protein phosphatase 1L [EC:3.1.3.16]	XP_004240408.1|6.2e-223|PREDICTED: putative protein phosphatase 2C 53 [Solanum lycopersicum]	GO:0046872//metal ion binding;GO:0042578//phosphoric ester hydrolase activity;GO:0043169//cation binding;GO:0004721//phosphoprotein phosphatase activity;GO:0043167//ion binding;GO:0016791//phosphatase activity;GO:0004722//protein serine/threonine phosphatase activity;GO:0140096//catalytic activity, acting on a protein;GO:0016788//hydrolase activity, acting on ester bonds;GO:0016787//hydrolase act…
Solyc06g008620.1	2.83	1.245	-1.1776563163217	1.21375767444716e-11	2.12707226406167e-12	-1.1776563163217	1.21375767444716e-11	2.12707226406167e-12				XP_004240512.1|0.0e+00|PREDICTED: uncharacterized protein LOC101247825 [Solanum lycopersicum]
Solyc06g009370.4	4.5	10.045	1.16292380220731	2.2043760548316899e-44	8.385979059572239e-46	1.16292380220731	2.2043760548316899e-44	8.385979059572239e-46				XP_004240561.1|0.0e+00|PREDICTED: uncharacterized protein LOC101263710 [Solanum lycopersicum]
Solyc06g009480.3	15.12	5.7	-1.41370279966406	1.38532597973413e-28	9.16457446452979e-30	-1.41370279966406	1.38532597973413e-28	9.16457446452979e-30	MYB		K09422//transcription factor MYB, plant	XP_004240646.2|5.3e-145|PREDICTED: transcription factor MYB108-like [Solanum lycopersicum]	GO:0006355//regulation of transcription, DNA-templated;GO:0010468//regulation of gene expression;GO:0080090//regulation of primary metabolic process;GO:0006357//regulation of transcription from RNA polymerase II promoter;GO:0065007//biological regulation;GO:1903506//regulation of nucleic acid-templated transcription;GO:0031323//regulation of cellular metabolic process;GO:0019219//regulation of nu…
Solyc06g011575.1	2.005	4.785	1.25377562120781	0.000327907279002749	0.000139924076674219	1.25377562120781	0.000327907279002749	0.000139924076674219
Solyc06g035700.1	1.17	0.2	-2.56997373910046	0.000196790605503649	8.051997830305091e-05	-2.56997373910046	0.000196790605503649	8.051997830305091e-05	AP2-EREBP		K09286//EREBP-like factor	XP_004240742.1|4.2e-99|PREDICTED: ethylene-responsive transcription factor ERF025-like [Solanum lycopersicum]	GO:0090304//nucleic acid metabolic process;GO:0006807//nitrogen compound metabolic process;GO:0009059//macromolecule biosynthetic process;GO:0032774//RNA biosynthetic process;GO:0006725//cellular aromatic compound metabolic process;GO:0097659//nucleic acid-templated transcription;GO:1901564//organonitrogen compound metabolic process;GO:0034641//cellular nitrogen compound metabolic process;GO:0019…
Solyc06g036110.1	34.34	15.55	-1.1455610328572	3.3857066907431e-46	1.2264455748850698e-47	-1.1455610328572	3.3857066907431e-46	1.2264455748850698e-47			K19747//BAHD acyltransferase [EC:2.3.1.-];K05747//Wiskott-Aldrich syndrome protein+ko04144//Endocytosis	XP_004240724.1|5.0e-143|PREDICTED: uncharacterized protein LOC101263030 [Solanum lycopersicum]
Solyc06g036290.3	1.935	8.49	2.1368111568265102	1.1516387240035097e-97	1.5462747974876596e-99	2.1368111568265102	1.1516387240035097e-97	1.5462747974876596e-99			K04079//molecular chaperone HtpG+ko04141//Protein processing in endoplasmic reticulum+ko04626//Plant-pathogen interaction	NP_001308492.1|0.0e+00|heat shock protein 90 [Solanum lycopersicum]	GO:0050896//response to stimulus;GO:0006457//protein folding;GO:0006950//response to stress;GO:0009987//cellular process;GO:0032553//ribonucleotide binding;GO:0005488//binding;GO:0097159//organic cyclic compound binding;GO:1901363//heterocyclic compound binding;GO:0035639//purine ribonucleoside triphosphate binding;GO:0005524//ATP binding;GO:0043168//anion binding;GO:0032555//purine ribonucleotid…
Solyc06g036310.3	99.91	46.84	-1.09882517649757	9.815092673038706e-155	6.589232421156068e-157	-1.09882517649757	9.815092673038706e-155	6.589232421156068e-157			K04733//interleukin-1 receptor-associated kinase 4 [EC:2.7.11.1];K10572//inositol-pentakisphosphate 2-kinase [EC:2.7.1.158]+ko01100//Metabolic pathways+ko04070//Phosphatidylinositol signaling system+ko00562//Inositol phosphate metabolism	XP_004240715.1|3.3e-72|PREDICTED: heavy metal-associated isoprenylated plant protein 3 [Solanum lycopersicum]	GO:0006812//cation transport;GO:0051179//localization;GO:0030001//metal ion transport;GO:0006811//ion transport;GO:0051234//establishment of localization;GO:0006810//transport;GO:0005488//binding;GO:0043167//ion binding;GO:0046872//metal ion binding;GO:0043169//cation binding;
Solyc06g048700.1	8.17	3.89	-1.07520904735089	0.000845291347349191	0.000393626770800356	-1.07520904735089	0.000845291347349191	0.000393626770800356
Solyc06g048947.1	3.215	7.775	1.27475744084625	1.1723032519004699e-10	2.23806041479807e-11	1.27475744084625	1.1723032519004699e-10	2.23806041479807e-11			K21867//potassium channel;K10268//F-box and leucine-rich repeat protein 2/20;K00284//glutamate synthase (ferredoxin) [EC:1.4.7.1]+ko00910//Nitrogen metabolism+ko00630//Glyoxylate and dicarboxylate metabolism;K15376//gephyrin [EC:2.10.1.1 2.7.7.75]+ko01100//Metabolic pathways+ko00790//Folate biosynthesis;K05909//laccase [EC:1.10.3.2]	ABO36622.1|7.2e-108|copia LTR rider [Solanum lycopersicum]
Solyc06g051140.4	0.635	1.415	1.15936212467508	2.2956110334903e-05	8.02121793746354e-06	1.15936212467508	2.2956110334903e-05	8.02121793746354e-06			K10581//ubiquitin-conjugating enzyme E2 O [EC:2.3.2.24]+ko04120//Ubiquitin mediated proteolysis	XP_010315382.1|2.8e-90|PREDICTED: probable ubiquitin-conjugating enzyme E2 23 isoform X1 [Solanum lycopersicum]
Solyc06g051525.1	1.27	3.505	1.46244773859191	4.34011779908486e-07	1.2128195414688198e-07	1.46244773859191	4.34011779908486e-07	1.2128195414688198e-07				XP_015079864.1|3.6e-07|PREDICTED: DELLA protein GAI1-like [Solanum pennellii]
Solyc06g053720.3	1.325	0.3	-2.15493623982162	0.00038044361471489303	0.00016447068044999198	-2.15493623982162	0.00038044361471489303	0.00016447068044999198			K08081//tropinone reductase I [EC:1.1.1.206]+ko00960//Tropane, piperidine and pyridine alkaloid biosynthesis+ko01100//Metabolic pathways+ko01110//Biosynthesis of secondary metabolites;K01870//isoleucyl-tRNA synthetase [EC:6.1.1.5]+ko00970//Aminoacyl-tRNA biosynthesis	XP_004241016.1|1.4e-102|PREDICTED: transcriptional regulator SUPERMAN-like [Solanum lycopersicum]	GO:0005623//cell;GO:0005634//nucleus;GO:0043227//membrane-bounded organelle;GO:0005622//intracellular;GO:0043226//organelle;GO:0043229//intracellular organelle;GO:0044424//intracellular part;GO:0043231//intracellular membrane-bounded organelle;GO:0044464//cell part;GO:0005488//binding;GO:0003676//nucleic acid binding;GO:0097159//organic cyclic compound binding;GO:1901363//heterocyclic compound bi…
Solyc06g053950.3	1.49	3.59	1.26652752861665	0.0008765504355552831	0.000409838233737774	1.26652752861665	0.0008765504355552831	0.000409838233737774			K09419//heat shock transcription factor, other eukaryote	XP_004241039.1|1.0e-67|PREDICTED: heat stress transcription factor A-6b-like [Solanum lycopersicum]	GO:0043229//intracellular organelle;GO:0044424//intracellular part;GO:0043227//membrane-bounded organelle;GO:0043226//organelle;GO:0005623//cell;GO:0005622//intracellular;GO:0005634//nucleus;GO:0044464//cell part;GO:0043231//intracellular membrane-bounded organelle;GO:1901363//heterocyclic compound binding;GO:0003676//nucleic acid binding;GO:0043565//sequence-specific DNA binding;GO:0003700//DNA …
Solyc06g054610.2	5.71	12.93	1.1822835070183302	1.1619670792518499e-07	3.0162753190185294e-08	1.1822835070183302	1.1619670792518499e-07	3.0162753190185294e-08				XP_015168523.1|8.7e-06|PREDICTED: zinc finger CCCH domain-containing protein 6-like isoform X1 [Solanum tuberosum]
Solyc06g059970.4	3.945	8.26	1.07058108758401	5.65489155970432e-13	8.99652665897443e-14	1.07058108758401	5.65489155970432e-13	8.99652665897443e-14	MADS		K09264//MADS-box transcription factor, plant	NP_001234075.2|8.8e-118|TPI [Solanum lycopersicum]	GO:1903506//regulation of nucleic acid-templated transcription;GO:0090304//nucleic acid metabolic process;GO:0019219//regulation of nucleobase-containing compound metabolic process;GO:0009058//biosynthetic process;GO:0016070//RNA metabolic process;GO:0045944//positive regulation of transcription from RNA polymerase II promoter;GO:0009893//positive regulation of metabolic process;GO:0010604//posit…
Solyc06g060690.3	11.94	5.255	-1.18891379329832	3.80584064152861e-32	2.2036880944998498e-33	-1.18891379329832	3.80584064152861e-32	2.2036880944998498e-33			K04733//interleukin-1 receptor-associated kinase 4 [EC:2.7.11.1]	XP_004242002.1|8.3e-128|PREDICTED: non-functional pseudokinase ZED1-like [Solanum lycopersicum]	GO:0043168//anion binding;GO:0043167//ion binding;GO:0097367//carbohydrate derivative binding;GO:0016772//transferase activity, transferring phosphorus-containing groups;GO:0032559//adenyl ribonucleotide binding;GO:0032553//ribonucleotide binding;GO:0036094//small molecule binding;GO:0000166//nucleotide binding;GO:1901363//heterocyclic compound binding;GO:0008144//drug binding;GO:0030554//adenyl …
Solyc06g060700.1	7.85	3.795	-1.05270304191725	4.616123929082711e-06	1.4696153917621299e-06	-1.05270304191725	4.616123929082711e-06	1.4696153917621299e-06			K04733//interleukin-1 receptor-associated kinase 4 [EC:2.7.11.1]	XP_015077352.1|1.9e-33|PREDICTED: non-functional pseudokinase ZED1-like [Solanum pennellii]	GO:0016773//phosphotransferase activity, alcohol group as acceptor;GO:0016301//kinase activity;GO:0140096//catalytic activity, acting on a protein;GO:0016772//transferase activity, transferring phosphorus-containing groups;GO:0008144//drug binding;GO:0032555//purine ribonucleotide binding;GO:0005488//binding;GO:1901265//nucleoside phosphate binding;GO:0032553//ribonucleotide binding;GO:0032559//a…
Solyc06g062430.3	0.935	1.945	1.04975417978137	0.000197823724627373	8.095652927122859e-05	1.04975417978137	0.000197823724627373	8.095652927122859e-05			K00469//inositol oxygenase [EC:1.13.99.1]+ko00053//Ascorbate and aldarate metabolism+ko00562//Inositol phosphate metabolism	XP_015078660.1|8.9e-181|PREDICTED: inositol oxygenase 1-like [Solanum pennellii]	GO:1901616//organic hydroxy compound catabolic process;GO:0009987//cellular process;GO:0016052//carbohydrate catabolic process;GO:0044248//cellular catabolic process;GO:1901575//organic substance catabolic process;GO:0019751//polyol metabolic process;GO:1901615//organic hydroxy compound metabolic process;GO:0006020//inositol metabolic process;GO:0044238//primary metabolic process;GO:0044237//cell…
Solyc06g062920.3	0.835	0.31	-1.4324702153505302	6.184818486402171e-05	2.31652352943073e-05	-1.4324702153505302	6.184818486402171e-05	2.31652352943073e-05			K04733//interleukin-1 receptor-associated kinase 4 [EC:2.7.11.1]	NP_001234561.1|2.5e-273|auxin-regulated dual specificity cytosolic kinase [Solanum lycopersicum]	GO:0044237//cellular metabolic process;GO:1901564//organonitrogen compound metabolic process;GO:0006807//nitrogen compound metabolic process;GO:0050794//regulation of cellular process;GO:0051716//cellular response to stimulus;GO:0050896//response to stimulus;GO:0043412//macromolecule modification;GO:0071704//organic substance metabolic process;GO:0007154//cell communication;GO:0023052//signaling;…
Solyc06g068200.1	0.36	0.795	1.13046597904063	0.0005202111814627571	0.000231442193431329	1.13046597904063	0.0005202111814627571	0.000231442193431329	FAR1		K17604//zinc finger SWIM domain-containing protein 3	XP_009631085.1|1.1e-275|PREDICTED: protein FAR1-RELATED SEQUENCE 6-like [Nicotiana tomentosiformis]	GO:0060255//regulation of macromolecule metabolic process;GO:0019219//regulation of nucleobase-containing compound metabolic process;GO:0006355//regulation of transcription, DNA-templated;GO:0051171//regulation of nitrogen compound metabolic process;GO:0050789//regulation of biological process;GO:0010556//regulation of macromolecule biosynthetic process;GO:0010468//regulation of gene expression;G…
Solyc06g069040.4	7.1	3.455	-1.03685016989893	7.20750537966887e-11	1.35129751551438e-11	-1.03685016989893	7.20750537966887e-11	1.35129751551438e-11			K00799//glutathione S-transferase [EC:2.5.1.18]+ko00480//Glutathione metabolism	NP_001234091.1|6.6e-129|putative glutathione S-transferase T4 [Solanum lycopersicum]	GO:0006790//sulfur compound metabolic process;GO:0071704//organic substance metabolic process;GO:0044237//cellular metabolic process;GO:0019748//secondary metabolic process;GO:0051186//cofactor metabolic process;GO:0009636//response to toxic substance;GO:0006807//nitrogen compound metabolic process;GO:0043603//cellular amide metabolic process;GO:0009404//toxin metabolic process;GO:0050896//respon…
Solyc06g072845.1	38.335	18.99	-1.02445953513296	7.780891535748299e-39	3.5531351887025095e-40	-1.02445953513296	7.780891535748299e-39	3.5531351887025095e-40				XP_004241437.1|4.9e-65|PREDICTED: uncharacterized protein LOC101260734 [Solanum lycopersicum]
Solyc06g073080.4	0.685	0.14	-2.3069393332666697	2.2092057052461498e-05	7.69728058988838e-06	-2.3069393332666697	2.2092057052461498e-05	7.69728058988838e-06			K00475//naringenin 3-dioxygenase [EC:1.14.11.9]+ko01100//Metabolic pathways+ko01110//Biosynthesis of secondary metabolites+ko00941//Flavonoid biosynthesis	XP_004241427.1|1.5e-184|PREDICTED: protein DOWNY MILDEW RESISTANCE 6-like isoform X1 [Solanum lycopersicum]	GO:0016491//oxidoreductase activity;GO:0043169//cation binding;GO:0043167//ion binding;GO:0005488//binding;GO:0003824//catalytic activity;GO:0046872//metal ion binding;
Solyc06g073587.1	0.03	0.31	3.4744203802579903	2.88346645973641e-07	7.80360104458788e-08	3.4744203802579903	2.88346645973641e-07	7.80360104458788e-08		LRR and NB-ARC domains-containing disease resistance protein (best arabidopsis hit)	K13902//cystatin-M	XP_004253396.2|0.0e+00|PREDICTED: multicystatin, partial [Solanum lycopersicum]
Solyc06g074030.1	154.815	54.795	-1.50868553490651	0.0	0.0	-1.50868553490651	0.0	0.0			K12581//CCR4-NOT transcription complex subunit 7/8+ko03018//RNA degradation	XP_004241342.1|2.2e-152|PREDICTED: probable CCR4-associated factor 1 homolog 9 [Solanum lycopersicum]	GO:0065007//biological regulation;GO:0016071//mRNA metabolic process;GO:0019439//aromatic compound catabolic process;GO:0019222//regulation of metabolic process;GO:0051246//regulation of protein metabolic process;GO:0043928//exonucleolytic nuclear-transcribed mRNA catabolic process involved in deadenylation-dependent decay;GO:0034641//cellular nitrogen compound metabolic process;GO:0008152//metab…
Solyc06g074410.4	0.775	1.595	1.02879456114572	4.02647393602223e-05	1.4608110612287399e-05	1.02879456114572	4.02647393602223e-05	1.4608110612287399e-05			K13356//alcohol-forming fatty acyl-CoA reductase [EC:1.2.1.84]+ko04146//Peroxisome+ko00073//Cutin, suberine and wax biosynthesis	XP_004241312.1|2.3e-281|PREDICTED: probable fatty acyl-CoA reductase 4 [Solanum lycopersicum]	GO:0009698//phenylpropanoid metabolic process;GO:0006725//cellular aromatic compound metabolic process;GO:0071704//organic substance metabolic process;GO:0008152//metabolic process;GO:0019438//aromatic compound biosynthetic process;GO:0035383//thioester metabolic process;GO:0009699//phenylpropanoid biosynthetic process;GO:0006793//phosphorus metabolic process;GO:0044237//cellular metabolic proces…
Solyc06g074530.1	15.83	7.815	-1.02072333509871	1.0046045490691299e-31	5.901244593371769e-33	-1.02072333509871	1.0046045490691299e-31	5.901244593371769e-33			K05359//arogenate/prephenate dehydratase [EC:4.2.1.91 4.2.1.51]+ko01230//Biosynthesis of amino acids+ko01100//Metabolic pathways+ko01110//Biosynthesis of secondary metabolites+ko00400//Phenylalanine, tyrosine and tryptophan biosynthesis	XP_004241304.1|7.6e-248|PREDICTED: arogenate dehydratase/prephenate dehydratase 6, chloroplastic-like [Solanum lycopersicum]	GO:0006725//cellular aromatic compound metabolic process;GO:0019752//carboxylic acid metabolic process;GO:0006558//L-phenylalanine metabolic process;GO:0071704//organic substance metabolic process;GO:0044283//small molecule biosynthetic process;GO:1901564//organonitrogen compound metabolic process;GO:0008152//metabolic process;GO:0043436//oxoacid metabolic process;GO:0016053//organic acid biosynt…
Solyc06g074585.1	1.41	0.17	-3.0650138824642794	9.88852363595508e-14	1.47638126138291e-14	-3.0650138824642794	9.88852363595508e-14	1.47638126138291e-14			K02261//cytochrome c oxidase subunit 2+ko01100//Metabolic pathways+ko00190//Oxidative phosphorylation	XP_015167254.1|4.6e-62|PREDICTED: uncharacterized mitochondrial protein AtMg01010 [Solanum tuberosum]
Solyc06g074680.4	0.275	0.88	1.6588449513954198	4.24864241356715e-07	1.18449254010306e-07	1.6588449513954198	4.24864241356715e-07	1.18449254010306e-07			K00679//phospholipid:diacylglycerol acyltransferase [EC:2.3.1.158]+ko01100//Metabolic pathways+ko00561//Glycerolipid metabolism	XP_004242106.1|0.0e+00|PREDICTED: putative phospholipid:diacylglycerol acyltransferase 2 isoform X1 [Solanum lycopersicum]	GO:0044238//primary metabolic process;GO:0071704//organic substance metabolic process;GO:0008152//metabolic process;GO:0006629//lipid metabolic process;GO:0016020//membrane;GO:0044425//membrane part;GO:0016021//integral component of membrane;GO:0031224//intrinsic component of membrane;GO:0008374//O-acyltransferase activity;GO:0016746//transferase activity, transferring acyl groups;GO:0016747//tra…
Solyc06g075450.2	1.825	0.725	-1.33731298231019	5.39830828406685e-08	1.3450632092456299e-08	-1.33731298231019	5.39830828406685e-08	1.3450632092456299e-08			K14638//solute carrier family 15 (peptide/histidine transporter), member 3/4	XP_010322390.1|4.8e-311|PREDICTED: protein NRT1/ PTR FAMILY 2.7-like [Solanum lycopersicum]	GO:0031224//intrinsic component of membrane;GO:0016020//membrane;GO:0016021//integral component of membrane;GO:0044425//membrane part;GO:0005215//transporter activity;
Solyc06g075460.4	18.34	8.48	-1.11844620693226	1.0171773398726599e-15	1.33870684745454e-16	-1.11844620693226	1.0171773398726599e-15	1.33870684745454e-16			K14638//solute carrier family 15 (peptide/histidine transporter), member 3/4	XP_010322388.1|1.3e-46|PREDICTED: protein NRT1/ PTR FAMILY 2.3-like [Solanum lycopersicum]	GO:0015833//peptide transport;GO:0006857//oligopeptide transport;GO:0006810//transport;GO:0071702//organic substance transport;GO:0051179//localization;GO:0051234//establishment of localization;GO:0042886//amide transport;GO:0071705//nitrogen compound transport;GO:0031224//intrinsic component of membrane;GO:0044425//membrane part;GO:0016021//integral component of membrane;GO:0016020//membrane;GO:…
Solyc06g075780.3	14.725	7.34	-1.0075538070304	1.5785267753655201e-10	3.0500153629310605e-11	-1.0075538070304	1.5785267753655201e-10	3.0500153629310605e-11	C2H2			XP_004241247.2|3.5e-86|PREDICTED: zinc finger protein ZAT1-like [Solanum lycopersicum]	GO:0003676//nucleic acid binding;GO:1901363//heterocyclic compound binding;GO:0097159//organic cyclic compound binding;GO:0005488//binding;
Solyc06g076080.3	17.41	7.205	-1.27945859684456	4.4897781636555195e-08	1.1073872837000801e-08	-1.27945859684456	4.4897781636555195e-08	1.1073872837000801e-08				XP_015158308.1|7.5e-07|PREDICTED: sericin-1-like [Solanum tuberosum]	GO:0016020//membrane;GO:0031224//intrinsic component of membrane;GO:0016021//integral component of membrane;GO:0044425//membrane part;
Solyc06g084380.4	1.01	0.41	-1.30693933326667	2.89384093146992e-05	1.0252010201983802e-05	-1.30693933326667	2.89384093146992e-05	1.0252010201983802e-05			K10767//mRNA N6-methyladenine demethylase [EC:1.14.11.53]	XP_010323031.1|3.3e-297|PREDICTED: uncharacterized protein LOC101258968 isoform X1 [Solanum lycopersicum]	GO:0016491//oxidoreductase activity;GO:0003824//catalytic activity;
Solyc06g084760.3	0.51	3.27	2.6779537743431203	0.0006807945923191731	0.0003103619268064	2.6779537743431203	0.0006807945923191731	0.0003103619268064			K07428//cytochrome P450 family 4 subfamily X [EC:1.14.14.1];K07425//long-chain fatty acid omega-monooxygenase [EC:1.14.14.80]+ko00590//Arachidonic acid metabolism+ko01100//Metabolic pathways+ko00071//Fatty acid degradation;K07426//cytochrome P450 family 4 subfamily B polypeptide 1 [EC:1.14.14.1]	XP_006360179.1|1.6e-26|PREDICTED: cytochrome P450 CYP72A219-like [Solanum tuberosum]	GO:0031224//intrinsic component of membrane;GO:0016021//integral component of membrane;GO:0016020//membrane;GO:0044425//membrane part;GO:0046914//transition metal ion binding;GO:0005488//binding;GO:0097159//organic cyclic compound binding;GO:0016491//oxidoreductase activity;GO:0048037//cofactor binding;GO:0046906//tetrapyrrole binding;GO:0005506//iron ion binding;GO:0043167//ion binding;GO:001670…
Solyc07g014690.3	1.905	0.915	-1.0655011562396801	2.81710149952007e-06	8.713419499513859e-07	-1.0655011562396801	2.81710149952007e-06	8.713419499513859e-07				NP_001295273.1|0.0e+00|Na+ transporter HKT1,1 [Solanum lycopersicum]	GO:0098662//inorganic cation transmembrane transport;GO:0015672//monovalent inorganic cation transport;GO:0006810//transport;GO:0034220//ion transmembrane transport;GO:0006811//ion transport;GO:0098660//inorganic ion transmembrane transport;GO:0035725//sodium ion transmembrane transport;GO:0006812//cation transport;GO:0051234//establishment of localization;GO:0098655//cation transmembrane transpo…
Solyc07g019520.1	11.315	5.395	-1.07577670230249	8.80615583855486e-05	3.39441364596108e-05	-1.07577670230249	8.80615583855486e-05	3.39441364596108e-05				OMP10912.1|1.1e-13|Ribosomal protein S10 [Corchorus olitorius]
Solyc07g019577.1	0.1	0.49	2.31028353117708	3.82497927300179e-07	1.0576328711018599e-07	2.31028353117708	3.82497927300179e-07	1.0576328711018599e-07		PREDICTED: Vitis vinifera hypothetical protein LOC100250803 (LOC100250803), mRNA	K19041//E3 ubiquitin-protein ligase RNF38/44 [EC:2.3.2.27]	XP_010314520.2|1.4e-218|PREDICTED: uncharacterized protein LOC104645140 [Solanum lycopersicum]
Solyc07g025140.4	1.55	0.455	-1.76928254732387	3.78666388610005e-09	8.32281666009449e-10	-1.76928254732387	3.78666388610005e-09	8.32281666009449e-10			K14963//COMPASS component SWD3;K03362//F-box and WD-40 domain protein 1/11+ko04120//Ubiquitin mediated proteolysis;K16794//platelet-activating factor acetylhydrolase IB subunit alpha+ko01100//Metabolic pathways+ko00565//Ether lipid metabolism	XP_004242957.1|3.1e-261|PREDICTED: myosin heavy chain kinase B-like [Solanum lycopersicum]	GO:0016874//ligase activity;GO:0003824//catalytic activity;
Solyc07g040960.1	144.085	66.435	-1.1266962474079298	0.0	0.0	-1.1266962474079298	0.0	0.0			K04733//interleukin-1 receptor-associated kinase 4 [EC:2.7.11.1];K07936//GTP-binding nuclear protein Ran+ko03013//RNA transport+ko03008//Ribosome biogenesis in eukaryotes;K02218//casein kinase 1 [EC:2.7.11.1]	NP_001234228.2|6.6e-296|salt responsive protein 2 [Solanum lycopersicum]
Solyc07g041920.4	4.4	2.03	-1.1076178862469899	9.710764416458932e-10	2.01823350837443e-10	-1.1076178862469899	9.710764416458932e-10	2.01823350837443e-10			K01366//cathepsin H [EC:3.4.22.16]	XP_004243707.1|1.4e-208|PREDICTED: cysteine proteinase 3-like [Solanum lycopersicum]	GO:0070011//peptidase activity, acting on L-amino acid peptides;GO:0140096//catalytic activity, acting on a protein;GO:0008233//peptidase activity;GO:0016787//hydrolase activity;GO:0008234//cysteine-type peptidase activity;GO:0003824//catalytic activity;
Solyc07g042520.4	0.07	0.36	2.37254076623877	2.4346239467862005e-06	7.46910754736356e-07	2.37254076623877	2.4346239467862005e-06	7.46910754736356e-07		Medicago truncatula Sucrose synthase (MTR_6g081120) mRNA, complete cds	K00695//sucrose synthase [EC:2.4.1.13]+ko01100//Metabolic pathways+ko00500//Starch and sucrose metabolism	XP_006353767.1|0.0e+00|PREDICTED: sucrose synthase-like [Solanum tuberosum]	GO:0044238//primary metabolic process;GO:0005985//sucrose metabolic process;GO:0009311//oligosaccharide metabolic process;GO:0008152//metabolic process;GO:0005975//carbohydrate metabolic process;GO:0044262//cellular carbohydrate metabolic process;GO:0005984//disaccharide metabolic process;GO:0071704//organic substance metabolic process;GO:0009987//cellular process;GO:0044237//cellular metabolic p…
Solyc07g043240.4	0.51	1.9	1.8995115442007602	2.37566566955978e-10	4.68493553332955e-11	1.8995115442007602	2.37566566955978e-10	4.68493553332955e-11			K01051//pectinesterase [EC:3.1.1.11]+ko00040//Pentose and glucuronate interconversions+ko01100//Metabolic pathways	XP_004243648.1|3.3e-235|PREDICTED: probable pectinesterase 8 [Solanum lycopersicum]	GO:0000272//polysaccharide catabolic process;GO:0005975//carbohydrate metabolic process;GO:0016052//carbohydrate catabolic process;GO:0043170//macromolecule metabolic process;GO:0071555//cell wall organization;GO:0010393//galacturonan metabolic process;GO:0044238//primary metabolic process;GO:0009987//cellular process;GO:0008152//metabolic process;GO:1901575//organic substance catabolic process;G…
Solyc07g044725.1	0.92	2.495	1.4410516306728203	0.000511802901679297	0.00022723606493134	1.4410516306728203	0.000511802901679297	0.00022723606493134			K03953//NADH dehydrogenase (ubiquinone) 1 alpha subcomplex subunit 9+ko01100//Metabolic pathways+ko00190//Oxidative phosphorylation;K21867//potassium channel;K05909//laccase [EC:1.10.3.2];K01369//legumain [EC:3.4.22.34]	CAN65235.1|9.0e-45|hypothetical protein VITISV_040876 [Vitis vinifera]
Solyc07g052730.3	1.245	2.61	1.07106286767721	6.26518555632441e-15	8.622401091195881e-16	1.07106286767721	6.26518555632441e-15	8.622401091195881e-16			K05740//diaphanous 1+ko04933//AGE-RAGE signaling pathway in diabetic complications;K02184//formin 2	XP_006360565.1|0.0e+00|PREDICTED: formin-like protein 3 [Solanum tuberosum]	GO:0016020//membrane;GO:0016021//integral component of membrane;GO:0031224//intrinsic component of membrane;GO:0044425//membrane part;
Solyc07g052860.3	1.225	3.755	1.6224843149585801	8.3172631991943e-05	3.19433281206821e-05	1.6224843149585801	8.3172631991943e-05	3.19433281206821e-05				XP_015082436.1|1.0e-53|PREDICTED: uncharacterized protein LOC107026097 [Solanum pennellii]	GO:0019438//aromatic compound biosynthetic process;GO:0051171//regulation of nitrogen compound metabolic process;GO:0010467//gene expression;GO:2000112//regulation of cellular macromolecule biosynthetic process;GO:1901576//organic substance biosynthetic process;GO:0009987//cellular process;GO:0044260//cellular macromolecule metabolic process;GO:2001141//regulation of RNA biosynthetic process;GO:0…
Solyc07g053230.3	6.9	2.025	-1.78165778754865	1.7767460973744197e-25	1.33692434148169e-26	-1.78165778754865	1.7767460973744197e-25	1.33692434148169e-26	MYB		K09422//transcription factor MYB, plant	XP_015081791.1|1.1e-145|PREDICTED: transcription factor WER-like [Solanum pennellii]	GO:0003676//nucleic acid binding;GO:1901363//heterocyclic compound binding;GO:0005488//binding;GO:0097159//organic cyclic compound binding;GO:0003677//DNA binding;
Solyc07g053240.3	2.265	1.075	-1.08026648503268	0.000211387944883866	8.70248816721686e-05	-1.08026648503268	0.000211387944883866	8.70248816721686e-05	MYB		K09422//transcription factor MYB, plant	XP_004243822.2|2.8e-148|PREDICTED: transcription factor WER-like [Solanum lycopersicum]	GO:0003677//DNA binding;GO:0003676//nucleic acid binding;GO:0005488//binding;GO:0097159//organic cyclic compound binding;GO:1901363//heterocyclic compound binding;
Solyc07g054770.1	40.57	14.54	-1.48998796909545	1.95810139078546e-27	1.3542556512521899e-28	-1.48998796909545	1.95810139078546e-27	1.3542556512521899e-28				XP_010323709.1|1.9e-44|PREDICTED: uncharacterized protein LOC101254505 [Solanum lycopersicum]
Solyc07g055190.3	2.475	1.1	-1.18140845118281	2.59021216916371e-06	7.97541358893967e-07	-1.18140845118281	2.59021216916371e-06	7.97541358893967e-07			K00430//peroxidase [EC:1.11.1.7]+ko01100//Metabolic pathways+ko01110//Biosynthesis of secondary metabolites+ko00940//Phenylpropanoid biosynthesis	XP_004243276.1|2.5e-178|PREDICTED: peroxidase P7-like [Solanum lycopersicum]	GO:0017144//drug metabolic process;GO:0044248//cellular catabolic process;GO:0009056//catabolic process;GO:0042744//hydrogen peroxide catabolic process;GO:0006979//response to oxidative stress;GO:0044237//cellular metabolic process;GO:0009987//cellular process;GO:0051186//cofactor metabolic process;GO:0042743//hydrogen peroxide metabolic process;GO:0042737//drug catabolic process;GO:0008152//meta…
Solyc07g055573.1	2.265	5.16	1.18867937079026	1.7703451639483605e-09	3.76605230761421e-10	1.18867937079026	1.7703451639483605e-09	3.76605230761421e-10			K00284//glutamate synthase (ferredoxin) [EC:1.4.7.1]+ko00910//Nitrogen metabolism+ko00630//Glyoxylate and dicarboxylate metabolism;K10268//F-box and leucine-rich repeat protein 2/20;K03006//DNA-directed RNA polymerase II subunit RPB1 [EC:2.7.7.6]+ko03020//RNA polymerase;K22686//pro-apoptotic serine protease NMA111 [EC:3.4.21.-];K17545//serine/threonine-protein kinase ULK4 [EC:2.7.11.1]	ABO36622.1|5.2e-160|copia LTR rider [Solanum lycopersicum]
Solyc07g056190.3	20.625	8.91	-1.21723132061312	1.7138565699815696e-25	1.2884041855075398e-26	-1.21723132061312	1.7138565699815696e-25	1.2884041855075398e-26			K04733//interleukin-1 receptor-associated kinase 4 [EC:2.7.11.1];K13459//disease resistance protein RPS2+ko04626//Plant-pathogen interaction	XP_004243216.1|2.9e-64|PREDICTED: uncharacterized protein LOC101251303 [Solanum lycopersicum]	GO:0051234//establishment of localization;GO:0046916//cellular transition metal ion homeostasis;GO:0048878//chemical homeostasis;GO:0055076//transition metal ion homeostasis;GO:0006812//cation transport;GO:0006873//cellular ion homeostasis;GO:0019725//cellular homeostasis;GO:0055065//metal ion homeostasis;GO:0042592//homeostatic process;GO:0006811//ion transport;GO:0055082//cellular chemical home…
Solyc07g061800.4	63.34	27.55	-1.2000054119513701	7.111327422031707e-113	7.807635256361207e-115	-1.2000054119513701	7.111327422031707e-113	7.807635256361207e-115			K22422//protein downstream neighbor of Son	XP_004244317.1|4.0e-126|PREDICTED: heme-binding protein 2-like [Solanum lycopersicum]
Solyc07g062490.1	21.215	8.645	-1.29651237167119	6.64802573845004e-42	2.7475737729158796e-43	-1.29651237167119	6.64802573845004e-42	2.7475737729158796e-43			K04733//interleukin-1 receptor-associated kinase 4 [EC:2.7.11.1]	XP_004244275.2|4.7e-172|PREDICTED: epidermis-specific secreted glycoprotein EP1-like [Solanum lycopersicum]
Solyc07g062710.4	2.23	0.7	-1.6852182825353998	1.2786746895940902e-08	2.9785431116827504e-09	-1.6852182825353998	1.2786746895940902e-08	2.9785431116827504e-09	bZIP		K04374//cyclic AMP-dependent transcription factor ATF-4+ko04141//Protein processing in endoplasmic reticulum;K20557//transcription factor VIP1+ko04016//MAPK signaling pathway - plant	XP_004244256.1|3.6e-171|PREDICTED: basic leucine zipper 61-like [Solanum lycopersicum]	GO:0009889//regulation of biosynthetic process;GO:1903508//positive regulation of nucleic acid-templated transcription;GO:0050789//regulation of biological process;GO:0031326//regulation of cellular biosynthetic process;GO:0048518//positive regulation of biological process;GO:0010628//positive regulation of gene expression;GO:0060255//regulation of macromolecule metabolic process;GO:0051171//regu…
Solyc07g064370.1	0.365	1.005	1.4687067290635902	2.53883493595576e-05	8.93929212697668e-06	1.4687067290635902	2.53883493595576e-05	8.93929212697668e-06			K12448//UDP-arabinose 4-epimerase [EC:5.1.3.5]+ko00520//Amino sugar and nucleotide sugar metabolism+ko01100//Metabolic pathways	XP_006366056.1|2.5e-152|PREDICTED: uncharacterized protein LOC102583947 [Solanum tuberosum]
Solyc07g064380.4	0.27	0.905	1.73321779320531	9.088763328493301e-10	1.88705336161806e-10	1.73321779320531	9.088763328493301e-10	1.88705336161806e-10			K00134//glyceraldehyde 3-phosphate dehydrogenase [EC:1.2.1.12]+ko00010//Glycolysis / Gluconeogenesis+ko01230//Biosynthesis of amino acids+ko01100//Metabolic pathways+ko01110//Biosynthesis of secondary metabolites+ko00710//Carbon fixation in photosynthetic organisms+ko01200//Carbon metabolism;K05391//cyclic nucleotide gated channel, plant+ko04626//Plant-pathogen interaction;K04460//serine/threonin…	XP_015081584.1|7.3e-296|PREDICTED: serine/threonine-protein phosphatase 7 long form homolog [Solanum pennellii]
Solyc08g005960.2	14.295	7.065	-1.0117285767550899	4.0264501142226794e-09	8.8836384556998e-10	-1.0117285767550899	4.0264501142226794e-09	8.8836384556998e-10			K11855//ubiquitin carboxyl-terminal hydrolase 36/42 [EC:3.4.19.12]	XP_004244453.1|9.3e-75|PREDICTED: 14 kDa proline-rich protein DC2.15-like [Solanum lycopersicum]
Solyc08g006280.2	0.385	1.57	2.0414609729818802	9.357893213073298e-13	1.50644261712292e-13	2.0414609729818802	9.357893213073298e-13	1.50644261712292e-13	ABI3VP1			XP_010324533.1|0.0e+00|PREDICTED: uncharacterized protein LOC104648601 [Solanum lycopersicum]	GO:2001141//regulation of RNA biosynthetic process;GO:0019222//regulation of metabolic process;GO:0009059//macromolecule biosynthetic process;GO:0044249//cellular biosynthetic process;GO:0006807//nitrogen compound metabolic process;GO:1901360//organic cyclic compound metabolic process;GO:0060255//regulation of macromolecule metabolic process;GO:0034641//cellular nitrogen compound metabolic proces…
Solyc08g007070.2	2.66	1.11	-1.2640766358429099	5.866164791294871e-05	2.18896727499923e-05	-1.2640766358429099	5.866164791294871e-05	2.18896727499923e-05			K14638//solute carrier family 15 (peptide/histidine transporter), member 3/4	XP_004244546.1|1.2e-29|PREDICTED: protein NRT1/ PTR FAMILY 7.3 [Solanum lycopersicum]	GO:0031224//intrinsic component of membrane;GO:0016020//membrane;GO:0044425//membrane part;GO:0016021//integral component of membrane;GO:0005215//transporter activity;
Solyc08g007500.3	1.39	0.485	-1.52106413861952	3.7542667325412e-05	1.35601545695551e-05	-1.52106413861952	3.7542667325412e-05	1.35601545695551e-05				XP_010324602.1|4.9e-144|PREDICTED: uncharacterized protein At4g22758-like [Solanum lycopersicum]
Solyc08g007540.3	0.515	1.065	1.04669762134803	9.951684019292591e-05	3.86937266010906e-05	1.04669762134803	9.951684019292591e-05	3.86937266010906e-05				XP_016477591.1|1.9e-219|PREDICTED: ACT domain-containing protein ACR8-like isoform X1 [Nicotiana tabacum]
Solyc08g007800.3	4.315	1.375	-1.64479978899494	5.3347657841095594e-37	2.55549548281549e-38	-1.64479978899494	5.3347657841095594e-37	2.55549548281549e-38				XP_004244598.1|0.0e+00|PREDICTED: SPX domain-containing membrane protein At4g22990 [Solanum lycopersicum]	GO:0051179//localization;GO:0051234//establishment of localization;GO:0006810//transport;GO:0055085//transmembrane transport;GO:0044425//membrane part;GO:0016021//integral component of membrane;GO:0016020//membrane;GO:0031224//intrinsic component of membrane;
Solyc08g014000.3	0.11	0.325	1.56358674939112	0.000667269035016772	0.00030349440790483796	1.56358674939112	0.000667269035016772	0.00030349440790483796			K15718//linoleate 9S-lipoxygenase [EC:1.13.11.58]+ko00591//Linoleic acid metabolism	NP_001311581.1|0.0e+00|probable linoleate 9S-lipoxygenase 4 [Capsicum annuum]	GO:0072330//monocarboxylic acid biosynthetic process;GO:0019752//carboxylic acid metabolic process;GO:0032787//monocarboxylic acid metabolic process;GO:0044283//small molecule biosynthetic process;GO:0031407//oxylipin metabolic process;GO:0006631//fatty acid metabolic process;GO:0008610//lipid biosynthetic process;GO:0071704//organic substance metabolic process;GO:0009058//biosynthetic process;GO…
Solyc08g014430.3	0.375	1.23	1.7185957588404701	1.1341422544289599e-10	2.16124114460513e-11	1.7185957588404701	1.1341422544289599e-10	2.16124114460513e-11			K02184//formin 2;K05740//diaphanous 1+ko04933//AGE-RAGE signaling pathway in diabetic complications	XP_004244823.1|0.0e+00|PREDICTED: formin-like protein 2 [Solanum lycopersicum]	GO:0031224//intrinsic component of membrane;GO:0016021//integral component of membrane;GO:0044425//membrane part;GO:0016020//membrane;
Solyc08g016150.1	31.02	9.295	-1.7440031388755102	2.81467366448418e-27	1.9584853149234097e-28	-1.7440031388755102	2.81467366448418e-27	1.9584853149234097e-28				AAG43556.1|6.9e-13|Avr9/Cf-9 rapidly elicited protein 180 [Nicotiana tabacum]	GO:0016021//integral component of membrane;GO:0016020//membrane;GO:0044425//membrane part;GO:0031224//intrinsic component of membrane;
Solyc08g041920.1	3.105	10.685	1.76987626378416	7.80419018240062e-06	2.56231565476828e-06	1.76987626378416	7.80419018240062e-06	2.56231565476828e-06
Solyc08g041930.1	7.82	28.47	1.8629856681756398	1.2708333933246901e-14	1.79429615364984e-15	1.8629856681756398	1.2708333933246901e-14	1.79429615364984e-15
Solyc08g042025.1	0.785	2.075	1.3949224599436203	1.15301269151867e-13	1.72792722682369e-14	1.3949224599436203	1.15301269151867e-13	1.72792722682369e-14				XP_015060046.1|1.6e-25|PREDICTED: uncharacterized protein LOC107005912 isoform X1 [Solanum pennellii]
Solyc08g062340.3	0.225	1.37	2.6003048207410897	6.89731393917083e-07	1.97329747430323e-07	2.6003048207410897	6.89731393917083e-07	1.97329747430323e-07			K13993//HSP20 family protein+ko04141//Protein processing in endoplasmic reticulum	NP_001234130.2|1.5e-81|cytosolic class II small heat shock protein HCT2 [Solanum lycopersicum]
Solyc08g062437.1	0.07	1.04	3.86642549758237	1.99546484590091e-10	3.90446002230019e-11	3.86642549758237	1.99546484590091e-10	3.90446002230019e-11			K13993//HSP20 family protein+ko04141//Protein processing in endoplasmic reticulum	NP_001233913.1|8.0e-84|class II small heat shock protein Le-HSP17.6 [Solanum lycopersicum]
Solyc08g066400.3	0.665	0.0	-5.6854509565204	4.34452622284167e-07	1.21435526537389e-07	-5.6854509565204	4.34452622284167e-07	1.21435526537389e-07			K20476//RAB6A-GEF complex partner protein 1;K02218//casein kinase 1 [EC:2.7.11.1];K08960//casein kinase 1, epsilon [EC:2.7.11.1]	XP_004245392.1|3.3e-195|PREDICTED: casein kinase 1-like protein HD16 [Solanum lycopersicum]	GO:0043167//ion binding;GO:0005524//ATP binding;GO:0035639//purine ribonucleoside triphosphate binding;GO:1901265//nucleoside phosphate binding;GO:0005488//binding;GO:0016740//transferase activity;GO:0032555//purine ribonucleotide binding;GO:0140096//catalytic activity, acting on a protein;GO:0036094//small molecule binding;GO:0016772//transferase activity, transferring phosphorus-containing grou…
Solyc08g067160.3	5.21	2.235	-1.2158951206094	3.607682989573321e-15	4.896920947823059e-16	-1.2158951206094	3.607682989573321e-15	4.896920947823059e-16			K06130//lysophospholipase II [EC:3.1.1.5]+ko00564//Glycerophospholipid metabolism	XP_004245199.1|3.8e-149|PREDICTED: acyl-protein thioesterase 1 homolog 1-like isoform X1 [Solanum lycopersicum]	GO:0044260//cellular macromolecule metabolic process;GO:0043170//macromolecule metabolic process;GO:0035601//protein deacylation;GO:0044238//primary metabolic process;GO:0036211//protein modification process;GO:0006464//cellular protein modification process;GO:0044267//cellular protein metabolic process;GO:1901575//organic substance catabolic process;GO:0019538//protein metabolic process;GO:00987…
Solyc08g067320.3	3.05	0.61	-2.31615476408854	8.98554283863647e-05	3.46670184868437e-05	-2.31615476408854	8.98554283863647e-05	3.46670184868437e-05			K08912//light-harvesting complex II chlorophyll a/b binding protein 1+ko01100//Metabolic pathways+ko00196//Photosynthesis - antenna proteins	P14277.1|2.8e-43|RecName: Full=Chlorophyll a-b binding protein 3B, chloroplastic; AltName: Full=LHCII type I CAB-3B; Short=LHCP; Flags: Precursor	GO:0009765//photosynthesis, light harvesting;GO:1901564//organonitrogen compound metabolic process;GO:0006091//generation of precursor metabolites and energy;GO:0071704//organic substance metabolic process;GO:0018298//protein-chromophore linkage;GO:0044260//cellular macromolecule metabolic process;GO:0006807//nitrogen compound metabolic process;GO:0044267//cellular protein metabolic process;GO:00…
Solyc08g067340.4	53.955	25.75	-1.07464845086399	1.6382594796869398e-106	1.9819741316527494e-108	-1.07464845086399	1.6382594796869398e-106	1.9819741316527494e-108	WRKY		K18834//WRKY transcription factor 1+ko04626//Plant-pathogen interaction	XP_004245210.1|1.0e-142|PREDICTED: probable WRKY transcription factor 40 [Solanum lycopersicum]	GO:0006351//transcription, DNA-templated;GO:0009059//macromolecule biosynthetic process;GO:0006807//nitrogen compound metabolic process;GO:0097659//nucleic acid-templated transcription;GO:0044260//cellular macromolecule metabolic process;GO:0006725//cellular aromatic compound metabolic process;GO:1901360//organic cyclic compound metabolic process;GO:0044238//primary metabolic process;GO:0009058//…
Solyc08g067360.3	3.095	0.785	-1.9850112383793102	2.01540620928137e-12	3.32193678567302e-13	-1.9850112383793102	2.01540620928137e-12	3.32193678567302e-13	WRKY		K18834//WRKY transcription factor 1+ko04626//Plant-pathogen interaction	NP_001304843.1|9.1e-147|probable WRKY transcription factor 40 [Solanum lycopersicum]	GO:0016070//RNA metabolic process;GO:0034641//cellular nitrogen compound metabolic process;GO:0044237//cellular metabolic process;GO:0009059//macromolecule biosynthetic process;GO:0034645//cellular macromolecule biosynthetic process;GO:0009058//biosynthetic process;GO:0018130//heterocycle biosynthetic process;GO:0044271//cellular nitrogen compound biosynthetic process;GO:1901360//organic cyclic c…
Solyc08g067630.3	36.805	87.965	1.2546937312003799	1.5239078559404298e-134	1.2575055320355398e-136	1.2546937312003799	1.5239078559404298e-134	1.2575055320355398e-136				XP_004245226.1|3.1e-84|PREDICTED: uncharacterized protein LOC101248124 [Solanum lycopersicum]
Solyc08g067930.4	0.51	0.185	-1.4704380655495501	0.0006708978506649339	0.00030533257047220697	-1.4704380655495501	0.0006708978506649339	0.00030533257047220697			K15044//Arf-GAP domain and FG repeats-containing protein 1	XP_019070626.1|0.0e+00|PREDICTED: probable ADP-ribosylation factor GTPase-activating protein AGD14 isoform X1 [Solanum lycopersicum]	GO:0005488//binding;GO:0030234//enzyme regulator activity;GO:0043169//cation binding;GO:0046872//metal ion binding;GO:0005096//GTPase activator activity;GO:0098772//molecular function regulator;GO:0030695//GTPase regulator activity;GO:0060589//nucleoside-triphosphatase regulator activity;GO:0008047//enzyme activator activity;GO:0043167//ion binding;
Solyc08g068410.3	5.325	0.96	-2.4741137236929505	1.8282124948281894e-53	5.548627773149339e-55	-2.4741137236929505	1.8282124948281894e-53	5.548627773149339e-55				XP_010325171.1|0.0e+00|PREDICTED: uncharacterized protein LOC104648859 [Solanum lycopersicum]	GO:0051171//regulation of nitrogen compound metabolic process;GO:2000026//regulation of multicellular organismal development;GO:0050793//regulation of developmental process;GO:0080090//regulation of primary metabolic process;GO:0048581//negative regulation of post-embryonic development;GO:0031324//negative regulation of cellular metabolic process;GO:0031327//negative regulation of cellular biosyn…
Solyc08g068600.3	5.02	1.41	-1.83350326235482	1.63772249756126e-33	8.967497538699089e-35	-1.83350326235482	1.63772249756126e-33	8.967497538699089e-35			K22427//phenylalanine decarboxylase [EC:4.1.1.53]+ko00360//Phenylalanine metabolism	XP_004245279.1|1.3e-279|PREDICTED: histidine decarboxylase-like [Solanum lycopersicum]	GO:0071704//organic substance metabolic process;GO:0019752//carboxylic acid metabolic process;GO:0009987//cellular process;GO:0006082//organic acid metabolic process;GO:0008152//metabolic process;GO:0043436//oxoacid metabolic process;GO:0044281//small molecule metabolic process;GO:0044237//cellular metabolic process;GO:0008144//drug binding;GO:0097159//organic cyclic compound binding;GO:0030170//…
Solyc08g068610.3	1.49	0.19	-2.9598424369031604	1.6436727791360903e-17	1.91955704573943e-18	-2.9598424369031604	1.6436727791360903e-17	1.91955704573943e-18			K22427//phenylalanine decarboxylase [EC:4.1.1.53]+ko00360//Phenylalanine metabolism	NP_001233852.2|2.9e-279|aromatic amino acid decarboxylase 1B [Solanum lycopersicum]	GO:0006082//organic acid metabolic process;GO:0043436//oxoacid metabolic process;GO:0009987//cellular process;GO:0008152//metabolic process;GO:0071704//organic substance metabolic process;GO:0019752//carboxylic acid metabolic process;GO:0044281//small molecule metabolic process;GO:0044237//cellular metabolic process;GO:0048037//cofactor binding;GO:0016830//carbon-carbon lyase activity;GO:0070279/…
Solyc08g068680.4	1.43	0.385	-1.88626714587826	1.63192033206075e-10	3.16117043452217e-11	-1.88626714587826	1.63192033206075e-10	3.16117043452217e-11			K22427//phenylalanine decarboxylase [EC:4.1.1.53]+ko00360//Phenylalanine metabolism	NP_001233845.1|1.6e-280|aromatic amino acid decarboxylase 1A [Solanum lycopersicum]	GO:0006082//organic acid metabolic process;GO:0009987//cellular process;GO:0019752//carboxylic acid metabolic process;GO:0043436//oxoacid metabolic process;GO:0071704//organic substance metabolic process;GO:0044237//cellular metabolic process;GO:0008152//metabolic process;GO:0044281//small molecule metabolic process;GO:0005488//binding;GO:0016831//carboxy-lyase activity;GO:0048037//cofactor bindi…
Solyc08g068710.1	6.29	2.25	-1.4827486328825301	1.32462778728034e-12	2.1564829373214e-13	-1.4827486328825301	1.32462778728034e-12	2.1564829373214e-13			K22246//tyramine N-feruloyltransferase [EC:2.3.1.110]	XP_004245284.1|4.0e-134|PREDICTED: tyramine N-feruloyltransferase 4/11-like [Solanum lycopersicum]	GO:0044238//primary metabolic process;GO:0043436//oxoacid metabolic process;GO:0006520//cellular amino acid metabolic process;GO:0044281//small molecule metabolic process;GO:0019752//carboxylic acid metabolic process;GO:0044237//cellular metabolic process;GO:0006591//ornithine metabolic process;GO:0071704//organic substance metabolic process;GO:0009987//cellular process;GO:1901605//alpha-amino ac…
Solyc08g068770.3	88.285	41.335	-1.1007932751423	1.2476901760235697e-107	1.4658354697447398e-109	-1.1007932751423	1.2476901760235697e-107	1.4658354697447398e-109			K22246//tyramine N-feruloyltransferase [EC:2.3.1.110]	NP_001316134.1|9.5e-139|N-hydroxycinnamoyl-CoA:tyramine N-hydroxycinnamoyl transferase [Solanum lycopersicum]	GO:1901564//organonitrogen compound metabolic process;GO:0019752//carboxylic acid metabolic process;GO:0006082//organic acid metabolic process;GO:0071704//organic substance metabolic process;GO:0009987//cellular process;GO:1901605//alpha-amino acid metabolic process;GO:0044237//cellular metabolic process;GO:0006591//ornithine metabolic process;GO:0043436//oxoacid metabolic process;GO:0008152//met…
Solyc08g075560.1	2.475	8.105	1.70888563389501	1.08423009170056e-05	3.62880256507909e-06	1.70888563389501	1.08423009170056e-05	3.62880256507909e-06
Solyc08g077900.3	1.315	4.44	1.7464999256947902	3.1546232361085e-16	4.010611232932e-17	1.7464999256947902	3.1546232361085e-16	4.010611232932e-17			K20628//expansin	XP_004245823.1|8.0e-152|PREDICTED: expansin-like B1 [Solanum lycopersicum]	GO:0019953//sexual reproduction;GO:0000003//reproduction;GO:0022414//reproductive process;GO:0044703//multi-organism reproductive process;GO:0051704//multi-organism process;GO:0005576//extracellular region;
Solyc08g077910.3	0.125	0.805	2.69306066673333	8.119217299207719e-06	2.67256054241745e-06	2.69306066673333	8.119217299207719e-06	2.67256054241745e-06			K20628//expansin	XP_004245822.1|2.4e-148|PREDICTED: expansin-like B1 [Solanum lycopersicum]	GO:0005576//extracellular region;
Solyc08g078190.2	46.53	17.265	-1.4389761792099398	2.971890130553969e-116	3.179752881886069e-118	-1.4389761792099398	2.971890130553969e-116	3.179752881886069e-118	AP2-EREBP	Malus x domestica AP2 domain class transcription factor (AP2D43) mRNA, complete cds	K09286//EREBP-like factor	NP_001315543.1|5.1e-180|ethylene-responsive transcription factor [Solanum lycopersicum]	GO:0006807//nitrogen compound metabolic process;GO:0018130//heterocycle biosynthetic process;GO:0009987//cellular process;GO:0032774//RNA biosynthetic process;GO:0006351//transcription, DNA-templated;GO:0009059//macromolecule biosynthetic process;GO:0044238//primary metabolic process;GO:0016070//RNA metabolic process;GO:0008152//metabolic process;GO:0044271//cellular nitrogen compound biosyntheti…
Solyc08g078410.2	2.905	0.0	-6.58105187105045	4.983788028216e-12	8.482997235802379e-13	-6.58105187105045	4.983788028216e-12	8.482997235802379e-13	AP2-EREBP	Malus x domestica AP2 domain class transcription factor (AP2D43) mRNA, complete cds	K09286//EREBP-like factor	XP_015084575.1|8.2e-77|PREDICTED: ethylene-responsive transcription factor ERF038-like [Solanum pennellii]	GO:0034641//cellular nitrogen compound metabolic process;GO:0009059//macromolecule biosynthetic process;GO:0006725//cellular aromatic compound metabolic process;GO:0032774//RNA biosynthetic process;GO:1901576//organic substance biosynthetic process;GO:0090304//nucleic acid metabolic process;GO:0071704//organic substance metabolic process;GO:0044260//cellular macromolecule metabolic process;GO:000…
Solyc08g078650.3	0.365	0.065	-2.5210641386195203	4.9065623079889e-05	1.80412692959312e-05	-2.5210641386195203	4.9065623079889e-05	1.80412692959312e-05			K00750//glycogenin [EC:2.4.1.186]+ko01100//Metabolic pathways+ko00500//Starch and sucrose metabolism;K22809//inositol phosphorylceramide glucuronosyltransferase 1 [EC:2.4.1.-]	XP_004245766.1|2.6e-279|PREDICTED: putative glucuronosyltransferase PGSIP8 [Solanum lycopersicum]	GO:0043413//macromolecule glycosylation;GO:0044237//cellular metabolic process;GO:0009987//cellular process;GO:0009059//macromolecule biosynthetic process;GO:0044260//cellular macromolecule metabolic process;GO:0006464//cellular protein modification process;GO:1901137//carbohydrate derivative biosynthetic process;GO:0006807//nitrogen compound metabolic process;GO:0043170//macromolecule metabolic …
Solyc08g078700.2	0.61	4.67	2.93660086293598	7.39479820068228e-33	4.15251357834732e-34	2.93660086293598	7.39479820068228e-33	4.15251357834732e-34			K13993//HSP20 family protein+ko04141//Protein processing in endoplasmic reticulum	NP_001233872.1|2.7e-113|mitochondrial small heat shock protein [Solanum lycopersicum]
Solyc08g079700.3	235.98	114.16	-1.05620857247547	2.513255510413279e-179	1.4939111140063592e-181	-1.05620857247547	2.513255510413279e-179	1.4939111140063592e-181				XP_010325448.1|2.2e-94|PREDICTED: zinc finger A20 and AN1 domain-containing stress-associated protein 1 [Solanum lycopersicum]	GO:0003676//nucleic acid binding;GO:0043167//ion binding;GO:0005488//binding;GO:0008270//zinc ion binding;GO:0097159//organic cyclic compound binding;GO:0003677//DNA binding;GO:1901363//heterocyclic compound binding;GO:0043169//cation binding;GO:0046914//transition metal ion binding;GO:0046872//metal ion binding;
Solyc08g079890.2	2.345	4.865	1.05778384416596	1.70925984622937e-18	1.8694507492714101e-19	1.05778384416596	1.70925984622937e-18	1.8694507492714101e-19			K15333//tRNA guanosine-2'-O-methyltransferase [EC:2.1.1.34];K12619//5'-3' exoribonuclease 2 [EC:3.1.13.-]+ko03018//RNA degradation+ko03008//Ribosome biogenesis in eukaryotes;K13199//plasminogen activator inhibitor 1 RNA-binding protein;K14568//rRNA small subunit pseudouridine methyltransferase Nep1 [EC:2.1.1.260]+ko03008//Ribosome biogenesis in eukaryotes;K13124//mitogen-activated protein kinase …	XP_019070935.1|0.0e+00|PREDICTED: subtilisin-like protease SBT1.7 [Solanum lycopersicum]	GO:0016787//hydrolase activity;GO:0140096//catalytic activity, acting on a protein;GO:0003824//catalytic activity;GO:0004252//serine-type endopeptidase activity;GO:0070011//peptidase activity, acting on L-amino acid peptides;GO:0017171//serine hydrolase activity;GO:0008233//peptidase activity;GO:0004175//endopeptidase activity;GO:0008236//serine-type peptidase activity;
Solyc08g080620.1	2.55	1.075	-1.24374550677948	0.000149956014472691	6.0224318552843607e-05	-1.24374550677948	0.000149956014472691	6.0224318552843607e-05		Hordeum vulgare subsp. vulgare mRNA for predicted protein, complete cds, clone: NIASHv2094G16	K04733//interleukin-1 receptor-associated kinase 4 [EC:2.7.11.1]	NP_001234161.2|7.3e-141|PR-5x precursor [Solanum lycopersicum]
Solyc08g080640.2	1.64	0.175	-3.21767199516958	3.0482072289443203e-09	6.62513432275655e-10	-3.21767199516958	3.0482072289443203e-09	6.62513432275655e-10		Hordeum vulgare subsp. vulgare mRNA for predicted protein, complete cds, clone: NIASHv2094G16	K04733//interleukin-1 receptor-associated kinase 4 [EC:2.7.11.1]	NP_001292922.1|3.1e-153|protein NP24 precursor [Solanum lycopersicum]	GO:0050832//defense response to fungus;GO:0009605//response to external stimulus;GO:0044419//interspecies interaction between organisms;GO:0009620//response to fungus;GO:0035821//modification of morphology or physiology of other organism;GO:0043207//response to external biotic stimulus;GO:0051707//response to other organism;GO:0051704//multi-organism process;GO:0050896//response to stimulus;GO:00…
Solyc08g080650.3	7.405	3.48	-1.09036423852554	5.83879004730721e-10	1.19431233715194e-10	-1.09036423852554	5.83879004730721e-10	1.19431233715194e-10		Hordeum vulgare subsp. vulgare mRNA for predicted protein, complete cds, clone: NIASHv2094G16	K04733//interleukin-1 receptor-associated kinase 4 [EC:2.7.11.1]	NP_001296216.1|1.5e-152|osmotin-like protein TPM-1 precursor [Solanum lycopersicum]
Solyc08g081470.3	1.13	4.31	1.9194111016384598	2.2598414469393603e-15	3.0294882441829997e-16	1.9194111016384598	2.2598414469393603e-15	3.0294882441829997e-16			K18635//protein SPIRAL1 and related proteins	XP_004245571.1|1.3e-54|PREDICTED: protein SPIRAL1-like 5 [Solanum lycopersicum]
Solyc08g150103.1	1.13	2.695	1.25599686112449	0.000746104800071606	0.000343316689993062	1.25599686112449	0.000746104800071606	0.000343316689993062			K14488//SAUR family protein+ko04075//Plant hormone signal transduction	XP_010324594.1|2.3e-86|PREDICTED: auxin-responsive protein SAUR36-like [Solanum lycopersicum]	GO:0009733//response to auxin;GO:0042221//response to chemical;GO:0010033//response to organic substance;GO:0050896//response to stimulus;GO:0009725//response to hormone;GO:0009719//response to endogenous stimulus;
Solyc09g007010.1	7.09	1.225	-2.52546690478896	1.76755213709355e-18	1.93567829256932e-19	-2.52546690478896	1.76755213709355e-18	1.93567829256932e-19			K13449//pathogenesis-related protein 1+ko04016//MAPK signaling pathway - plant+ko04626//Plant-pathogen interaction+ko04075//Plant hormone signal transduction	NP_001234523.1|1.4e-93|pathogenesis-related leaf protein 4 precursor [Solanum lycopersicum]	GO:0098542//defense response to other organism;GO:0051707//response to other organism;GO:0001906//cell killing;GO:0043207//response to external biotic stimulus;GO:0044364//disruption of cells of other organism;GO:0035821//modification of morphology or physiology of other organism;GO:0006950//response to stress;GO:0009605//response to external stimulus;GO:0006952//defense response;GO:0051704//mult…
Solyc09g007030.3	0.25	0.585	1.23180015069384	1.68096525443425e-05	5.774126362590989e-06	1.23180015069384	1.68096525443425e-05	5.774126362590989e-06			K10398//kinesin family member 11	XP_015087960.1|0.0e+00|PREDICTED: 125 kDa kinesin-related protein-like isoform X2 [Solanum pennellii]	GO:0007017//microtubule-based process;GO:0007018//microtubule-based movement;GO:0006928//movement of cell or subcellular component;GO:0009987//cellular process;GO:0017111//nucleoside-triphosphatase activity;GO:0000166//nucleotide binding;GO:1901265//nucleoside phosphate binding;GO:0032555//purine ribonucleotide binding;GO:0036094//small molecule binding;GO:0015631//tubulin binding;GO:0003774//mot…
Solyc09g007660.1	0.75	2.06	1.4555613530066698	7.15909737347913e-05	2.7129801085321803e-05	1.4555613530066698	7.15909737347913e-05	2.7129801085321803e-05			K19519//transforming growth factor-beta-induced protein	XP_004246666.1|1.5e-131|PREDICTED: fasciclin-like arabinogalactan protein 12 [Solanum lycopersicum]
Solyc09g008175.1	11.42	3.53	-1.69870705322267	1.63089292242453e-14	2.31977351462268e-15	-1.69870705322267	1.63089292242453e-14	2.31977351462268e-15			K14488//SAUR family protein+ko04075//Plant hormone signal transduction	XP_015167288.1|2.6e-50|PREDICTED: auxin-responsive protein SAUR71 [Solanum tuberosum]	GO:0050896//response to stimulus;GO:0009719//response to endogenous stimulus;GO:0009725//response to hormone;GO:0009733//response to auxin;GO:0010033//response to organic substance;GO:0042221//response to chemical;
Solyc09g008670.3	1.425	3.855	1.44209909320011	5.99514426624047e-22	5.40827215110221e-23	1.44209909320011	5.99514426624047e-22	5.40827215110221e-23			K01754//threonine dehydratase [EC:4.3.1.19]+ko00290//Valine, leucine and isoleucine biosynthesis+ko01230//Biosynthesis of amino acids+ko01100//Metabolic pathways+ko01110//Biosynthesis of secondary metabolites+ko00260//Glycine, serine and threonine metabolism+ko01200//Carbon metabolism	NP_001296095.1|0.0e+00|threonine dehydratase biosynthetic, chloroplastic [Solanum lycopersicum]	GO:1901605//alpha-amino acid metabolic process;GO:1901576//organic substance biosynthetic process;GO:0044238//primary metabolic process;GO:0043436//oxoacid metabolic process;GO:0044237//cellular metabolic process;GO:1901566//organonitrogen compound biosynthetic process;GO:0009987//cellular process;GO:0044283//small molecule biosynthetic process;GO:0046394//carboxylic acid biosynthetic process;GO:…
Solyc09g008760.1	3.755	9.445	1.3333702625751398	5.147515966294481e-16	6.648654831119261e-17	1.3333702625751398	5.147515966294481e-16	6.648654831119261e-17				XP_004246585.1|4.5e-133|PREDICTED: probable cytochrome P450 556A1 [Solanum lycopersicum]
Solyc09g009703.1	0.255	0.005	-5.11429425532428	0.000274237331789755	0.00011521942082929099	-5.11429425532428	0.000274237331789755	0.00011521942082929099			K20624//12-hydroxyjasmonoyl-L-amino acid 12-hydroxylase / fatty acid hydroxylase [EC:1.14.14.49]	XP_015086840.1|5.0e-258|PREDICTED: cytochrome P450 94C1-like [Solanum pennellii]	GO:0016021//integral component of membrane;GO:0031224//intrinsic component of membrane;GO:0044425//membrane part;GO:0016020//membrane;GO:0020037//heme binding;GO:0005506//iron ion binding;GO:0046872//metal ion binding;GO:0048037//cofactor binding;GO:0005488//binding;GO:1901363//heterocyclic compound binding;GO:0016705//oxidoreductase activity, acting on paired donors, with incorporation or reduct…
Solyc09g011520.3	5.575	2.28	-1.28361270263302	3.86057166284848e-13	6.04470208270138e-14	-1.28361270263302	3.86057166284848e-13	6.04470208270138e-14			K00799//glutathione S-transferase [EC:2.5.1.18]+ko00480//Glutathione metabolism	XP_004246386.1|1.4e-127|PREDICTED: probable glutathione S-transferase [Solanum lycopersicum]	GO:0050896//response to stimulus;GO:0009987//cellular process;GO:0009407//toxin catabolic process;GO:0009404//toxin metabolic process;GO:0006518//peptide metabolic process;GO:0044237//cellular metabolic process;GO:0071704//organic substance metabolic process;GO:0044248//cellular catabolic process;GO:0006575//cellular modified amino acid metabolic process;GO:0090487//secondary metabolite catabolic…
Solyc09g011550.3	7.27	3.155	-1.20086370748303	8.73374487350614e-13	1.4047451018173198e-13	-1.20086370748303	8.73374487350614e-13	1.4047451018173198e-13			K00799//glutathione S-transferase [EC:2.5.1.18]+ko00480//Glutathione metabolism	XP_004246383.1|6.5e-123|PREDICTED: probable glutathione S-transferase [Solanum lycopersicum]	GO:0009056//catabolic process;GO:0050896//response to stimulus;GO:0009987//cellular process;GO:0006518//peptide metabolic process;GO:0006807//nitrogen compound metabolic process;GO:0071704//organic substance metabolic process;GO:0051186//cofactor metabolic process;GO:0044237//cellular metabolic process;GO:0042221//response to chemical;GO:0019748//secondary metabolic process;GO:0009404//toxin meta…
Solyc09g011870.3	1.75	0.46	-1.93254381848517	5.2787022388738e-09	1.1794165470376501e-09	-1.93254381848517	5.2787022388738e-09	1.1794165470376501e-09			K15227//arogenate dehydrogenase (NADP+), plant [EC:1.3.1.78]+ko01230//Biosynthesis of amino acids+ko01100//Metabolic pathways+ko01110//Biosynthesis of secondary metabolites+ko00400//Phenylalanine, tyrosine and tryptophan biosynthesis	NP_001310389.1|1.1e-216|arogenate dehydrogenase 2, chloroplastic-like [Solanum pennellii]	GO:0046394//carboxylic acid biosynthetic process;GO:0006571//tyrosine biosynthetic process;GO:0009073//aromatic amino acid family biosynthetic process;GO:0044237//cellular metabolic process;GO:0019752//carboxylic acid metabolic process;GO:1901360//organic cyclic compound metabolic process;GO:0044283//small molecule biosynthetic process;GO:0006520//cellular amino acid metabolic process;GO:1901362/…
Solyc09g015085.1	0.21	0.65	1.6072606892043897	6.08233636142043e-06	1.96418552726931e-06	1.6072606892043897	6.08233636142043e-06	1.96418552726931e-06			K12502//MPBQ/MSBQ methyltransferase [EC:2.1.1.295]+ko00130//Ubiquinone and other terpenoid-quinone biosynthesis+ko01100//Metabolic pathways+ko01110//Biosynthesis of secondary metabolites	XP_015163794.1|1.6e-20|PREDICTED: uncharacterized protein LOC107060384 [Solanum tuberosum]	GO:0044425//membrane part;GO:0016020//membrane;GO:0031224//intrinsic component of membrane;GO:0016021//integral component of membrane;GO:0016741//transferase activity, transferring one-carbon groups;GO:0008168//methyltransferase activity;GO:0016740//transferase activity;GO:0003824//catalytic activity;
Solyc09g018010.3	98.95	47.685	-1.05904037644942	1.8046341840993097e-107	2.1453951284868895e-109	-1.05904037644942	1.8046341840993097e-107	2.1453951284868895e-109				XP_004246276.1|3.0e-57|PREDICTED: non-specific lipid-transfer protein 1-like [Solanum lycopersicum]	GO:0051234//establishment of localization;GO:0071702//organic substance transport;GO:0010876//lipid localization;GO:0006810//transport;GO:0051179//localization;GO:0033036//macromolecule localization;GO:0006869//lipid transport;GO:0005488//binding;GO:0008289//lipid binding;
Solyc09g037050.2	3.93	8.065	1.04174258806553	0.000744347301386277	0.000342299773520383	1.04174258806553	0.000744347301386277	0.000342299773520383			K06671//cohesin complex subunit SA-1/2	XP_006338179.1|1.3e-10|PREDICTED: sister-chromatid cohesion protein 3 [Solanum tuberosum]
Solyc09g056237.1	2.68	0.62	-2.11429425532428	8.88647699612679e-09	2.03583559388441e-09	-2.11429425532428	8.88647699612679e-09	2.03583559388441e-09
Solyc09g064755.1	1.305	2.67	1.03336729093555	0.000372875228240637	0.00016099016534633	1.03336729093555	0.000372875228240637	0.00016099016534633			K10268//F-box and leucine-rich repeat protein 2/20;K21867//potassium channel	ABG22121.1|2.9e-53|polyprotein, partial [Solanum melongena]
Solyc09g064910.1	4.94	2.32	-1.09132014052565	1.00767830431078e-08	2.32121138520518e-09	-1.09132014052565	1.00767830431078e-08	2.32121138520518e-09			K10760//adenylate dimethylallyltransferase (cytokinin synthase) [EC:2.5.1.27 2.5.1.112]+ko00908//Zeatin biosynthesis+ko01100//Metabolic pathways+ko01110//Biosynthesis of secondary metabolites	NP_001244915.1|3.2e-179|adenylate isopentenyltransferase [Solanum lycopersicum]	GO:0034470//ncRNA processing;GO:0043170//macromolecule metabolic process;GO:0008152//metabolic process;GO:0008033//tRNA processing;GO:0016070//RNA metabolic process;GO:0034660//ncRNA metabolic process;GO:0006396//RNA processing;GO:0009987//cellular process;GO:0006139//nucleobase-containing compound metabolic process;GO:0044260//cellular macromolecule metabolic process;GO:0006725//cellular aromati…
Solyc09g072770.1	18.665	43.15	1.20886849521473	5.0857669542052196e-51	1.6360006666959497e-52	1.20886849521473	5.0857669542052196e-51	1.6360006666959497e-52				XP_015086655.1|7.8e-94|PREDICTED: uncharacterized protein LOC107029724 [Solanum pennellii]	GO:0016021//integral component of membrane;GO:0016020//membrane;GO:0044425//membrane part;GO:0031224//intrinsic component of membrane;
Solyc09g073030.4	9.73	4.14	-1.23473129093222	1.9715096810136001e-16	2.47199958004316e-17	-1.23473129093222	1.9715096810136001e-16	2.47199958004316e-17				XP_004247490.1|2.8e-91|PREDICTED: uncharacterized protein LOC101268224 [Solanum lycopersicum]
Solyc09g075880.3	5.31	1.675	-1.67467111776716	4.11704679059134e-09	9.08640282644695e-10	-1.67467111776716	4.11704679059134e-09	9.08640282644695e-10				OIT05932.1|3.1e-16|hypothetical protein A4A49_61307 [Nicotiana attenuata]
Solyc09g082220.1	7.995	3.43	-1.22317097557407	1.04360570880421e-05	3.48480925223701e-06	-1.22317097557407	1.04360570880421e-05	3.48480925223701e-06				XP_015170461.1|1.5e-40|PREDICTED: uncharacterized N-acetyltransferase p20-like [Solanum tuberosum]	GO:0016407//acetyltransferase activity;GO:0016747//transferase activity, transferring acyl groups other than amino-acyl groups;GO:0016746//transferase activity, transferring acyl groups;GO:0016410//N-acyltransferase activity;GO:0008080//N-acetyltransferase activity;GO:0016740//transferase activity;GO:0003824//catalytic activity;
Solyc09g082230.1	70.085	26.215	-1.4205961150622402	2.4007777001113595e-95	3.3409826008553484e-97	-1.4205961150622402	2.4007777001113595e-95	3.3409826008553484e-97				XP_004247573.1|1.1e-102|PREDICTED: uncharacterized protein LOC101247659 [Solanum lycopersicum]	GO:0016407//acetyltransferase activity;GO:0016746//transferase activity, transferring acyl groups;GO:0016740//transferase activity;GO:0016747//transferase activity, transferring acyl groups other than amino-acyl groups;GO:0003824//catalytic activity;GO:0008080//N-acetyltransferase activity;GO:0016410//N-acyltransferase activity;
Solyc09g082690.3	1.79	7.395	2.05362625572533	6.114117853039808e-56	1.7743982134115096e-57	2.05362625572533	6.114117853039808e-56	1.7743982134115096e-57			K22139//mitochondrial pyruvate carrier 2	NP_001307185.1|4.5e-102|early light inducible protein [Solanum lycopersicum]	GO:0051179//localization;GO:0006810//transport;GO:0055085//transmembrane transport;GO:0051234//establishment of localization;GO:0016020//membrane;GO:0034357//photosynthetic membrane;GO:0043231//intracellular membrane-bounded organelle;GO:0005622//intracellular;GO:0009535//chloroplast thylakoid membrane;GO:0044424//intracellular part;GO:0044435//plastid part;GO:0044446//intracellular organelle par…
Solyc09g082810.3	9.38	23.11	1.30979551350896	2.9199000893847e-35	1.4926382186100401e-36	1.30979551350896	2.9199000893847e-35	1.4926382186100401e-36			K02184//formin 2	KGN59377.1|4.1e-43|hypothetical protein Csa_3G815410 [Cucumis sativus]
Solyc09g091550.3	1.435	0.645	-1.17263824155508	6.06832968118396e-05	2.27034646890005e-05	-1.17263824155508	6.06832968118396e-05	2.27034646890005e-05			K21483//salicylate 1-O-methyltransferase [EC:2.1.1.274]	NP_001234809.1|3.8e-208|S-adenosyl-L-methionine: salicylic acid carboxyl methyltransferase [Solanum lycopersicum]	GO:0016740//transferase activity;GO:0003824//catalytic activity;GO:0008168//methyltransferase activity;GO:0016741//transferase activity, transferring one-carbon groups;
Solyc09g091770.1	0.065	1.61	4.6588449513954195	1.11981029656977e-06	3.29134218056432e-07	4.6588449513954195	1.11981029656977e-06	3.29134218056432e-07
Solyc09g092290.1	0.19	0.465	1.3061959083047299	0.0009347819305489981	0.00043961427535108596	1.3061959083047299	0.0009347819305489981	0.00043961427535108596			K13457//disease resistance protein RPM1+ko04626//Plant-pathogen interaction	XP_004247879.1|0.0e+00|PREDICTED: disease resistance protein RPP13-like [Solanum lycopersicum]	GO:0050896//response to stimulus;GO:0007165//signal transduction;GO:0051716//cellular response to stimulus;GO:0050789//regulation of biological process;GO:0007154//cell communication;GO:0023052//signaling;GO:0050794//regulation of cellular process;GO:0009987//cellular process;GO:0006952//defense response;GO:0006950//response to stress;GO:0065007//biological regulation;GO:0016020//membrane;GO:0005…
Solyc09g097760.3	5.93	0.98	-2.57770938788007	4.1627761486986205e-27	2.91980050691854e-28	-2.57770938788007	4.1627761486986205e-27	2.91980050691854e-28			K03006//DNA-directed RNA polymerase II subunit RPB1 [EC:2.7.7.6]+ko03020//RNA polymerase	XP_004248032.1|2.1e-118|PREDICTED: glycine-rich protein DC9.1-like [Solanum lycopersicum]
Solyc09g097770.3	1240.93	569.75	-1.1249114347648002	0.0	0.0	-1.1249114347648002	0.0	0.0			K03006//DNA-directed RNA polymerase II subunit RPB1 [EC:2.7.7.6]+ko03020//RNA polymerase	NP_001234188.1|5.0e-45|tyrosine- and lysine-rich protein precursor [Solanum lycopersicum]
Solyc09g098420.3	0.32	0.705	1.12602007400944	6.8582528606964006e-06	2.2335152408950903e-06	1.12602007400944	6.8582528606964006e-06	2.2335152408950903e-06			K13420//LRR receptor-like serine/threonine-protein kinase FLS2 [EC:2.7.11.1]+ko04016//MAPK signaling pathway - plant+ko04626//Plant-pathogen interaction;K13415//protein brassinosteroid insensitive 1 [EC:2.7.10.1 2.7.11.1]+ko04075//Plant hormone signal transduction	XP_010326916.1|0.0e+00|PREDICTED: leucine-rich repeat receptor protein kinase MSP1-like [Solanum lycopersicum]	GO:0016020//membrane;GO:0031224//intrinsic component of membrane;GO:0044425//membrane part;GO:0016021//integral component of membrane;GO:0005488//binding;GO:0140096//catalytic activity, acting on a protein;GO:0097367//carbohydrate derivative binding;GO:0032555//purine ribonucleotide binding;GO:0017076//purine nucleotide binding;GO:0030554//adenyl nucleotide binding;GO:0016773//phosphotransferase …
Solyc09g150105.1	0.085	0.35	1.9833035098664702	0.000794003622399138	0.00036718945074771	1.9833035098664702	0.000794003622399138	0.00036718945074771			K05909//laccase [EC:1.10.3.2]	XP_015086056.1|0.0e+00|PREDICTED: laccase-17-like [Solanum pennellii]	GO:0008152//metabolic process;GO:0019748//secondary metabolic process;GO:0009987//cellular process;GO:0044237//cellular metabolic process;GO:0046274//lignin catabolic process;GO:0044248//cellular catabolic process;GO:0009698//phenylpropanoid metabolic process;GO:1901360//organic cyclic compound metabolic process;GO:0006725//cellular aromatic compound metabolic process;GO:0019439//aromatic compoun…
Solyc09g150106.1	0.295	0.0	-4.7757832762413095	0.00034288622708841	0.000146747480000572	-4.7757832762413095	0.00034288622708841	0.000146747480000572				XP_015088637.1|1.1e-181|PREDICTED: uncharacterized protein LOC107031697 [Solanum pennellii]
Solyc09g150141.1	2.01	5.72	1.50275829110453	3.50226545984127e-08	8.562284894133259e-09	1.50275829110453	3.50226545984127e-08	8.562284894133259e-09			K19984//exocyst complex component 5	XP_015081314.1|1.1e-53|PREDICTED: zinc finger BED domain-containing protein RICESLEEPER 2-like [Solanum pennellii]
Solyc10g006660.3	51.23	20.71	-1.31398671779444	6.213266147230109e-99	8.255487937747607e-101	-1.31398671779444	6.213266147230109e-99	8.255487937747607e-101			K10840//centrin-2+ko03420//Nucleotide excision repair;K16465//centrin-1	XP_004248383.1|5.1e-67|PREDICTED: calcium-binding protein PBP1-like [Solanum lycopersicum]	GO:0005488//binding;GO:0043169//cation binding;GO:0005509//calcium ion binding;GO:0046872//metal ion binding;GO:0043167//ion binding;
Solyc10g006700.1	205.975	84.25	-1.29901495221023	8.942632080200039e-157	5.878444279266698e-159	-1.29901495221023	8.942632080200039e-157	5.878444279266698e-159			K10840//centrin-2+ko03420//Nucleotide excision repair	XP_004248285.1|5.6e-63|PREDICTED: calcium-binding protein PBP1-like [Solanum lycopersicum]	GO:0046872//metal ion binding;GO:0043169//cation binding;GO:0043167//ion binding;GO:0005509//calcium ion binding;GO:0005488//binding;
Solyc10g006740.4	11.34	5.325	-1.09519415612973	1.70628591040327e-12	2.80049036798617e-13	-1.09519415612973	1.70628591040327e-12	2.80049036798617e-13			K16465//centrin-1	XP_004248283.1|3.6e-78|PREDICTED: calcium-binding protein PBP1-like [Solanum lycopersicum]	GO:0043167//ion binding;GO:0043169//cation binding;GO:0046872//metal ion binding;GO:0005488//binding;GO:0005509//calcium ion binding;
Solyc10g007830.1	0.19	0.675	1.8223436836783	0.00026685347813461697	0.000111855873955367	1.8223436836783	0.00026685347813461697	0.000111855873955367			K20718//LRR receptor-like serine/threonine-protein kinase ERECTA [EC:2.7.11.1]+ko04016//MAPK signaling pathway - plant	XP_004248207.1|1.1e-254|PREDICTED: protein TOO MANY MOUTHS [Solanum lycopersicum]
Solyc10g008080.3	1.09	0.12	-3.15493623982162	0.000353661004778599	0.000152026598538529	-3.15493623982162	0.000353661004778599	0.000152026598538529		PREDICTED: Vitis vinifera hypothetical protein LOC100250803 (LOC100250803), mRNA	K19038//E3 ubiquitin-protein ligase ATL41 [EC:2.3.2.27]	XP_009613723.1|3.0e-47|PREDICTED: RING-H2 finger protein ATL40-like [Nicotiana tomentosiformis]	GO:0016020//membrane;GO:0031224//intrinsic component of membrane;GO:0016021//integral component of membrane;GO:0044425//membrane part;GO:0016874//ligase activity;GO:0003824//catalytic activity;
Solyc10g008710.3	1.43	0.59	-1.27451785557429	0.000124653281593481	4.934760276098471e-05	-1.27451785557429	0.000124653281593481	4.934760276098471e-05			K01206//alpha-L-fucosidase [EC:3.2.1.51]+ko00511//Other glycan degradation	XP_004248464.1|1.2e-228|PREDICTED: GDSL esterase/lipase At1g28610-like isoform X1 [Solanum lycopersicum]	GO:0008152//metabolic process;GO:0006629//lipid metabolic process;GO:0071704//organic substance metabolic process;GO:0044238//primary metabolic process;GO:0016021//integral component of membrane;GO:0044425//membrane part;GO:0031224//intrinsic component of membrane;GO:0016020//membrane;GO:0016788//hydrolase activity, acting on ester bonds;GO:0016787//hydrolase activity;GO:0003824//catalytic activi…
Solyc10g011940.1	0.185	0.69	1.9144618856667301	1.52304670620348e-10	2.93855694611856e-11	1.9144618856667301	1.52304670620348e-10	2.93855694611856e-11			K11642//chromodomain-helicase-DNA-binding protein 3 [EC:3.6.4.12];K11643//chromodomain-helicase-DNA-binding protein 4 [EC:3.6.4.12]	XP_010326988.1|0.0e+00|PREDICTED: chromodomain-helicase-DNA-binding protein 5-like [Solanum lycopersicum]
Solyc10g018420.3	0.0	0.32	4.89175125240225	0.000193544922182521	7.911074717270459e-05	4.89175125240225	0.000193544922182521	7.911074717270459e-05			K12448//UDP-arabinose 4-epimerase [EC:5.1.3.5]+ko00520//Amino sugar and nucleotide sugar metabolism+ko01100//Metabolic pathways;K14400//pre-mRNA cleavage complex 2 protein Pcf11+ko03015//mRNA surveillance pathway;K00134//glyceraldehyde 3-phosphate dehydrogenase [EC:1.2.1.12]+ko00010//Glycolysis / Gluconeogenesis+ko01230//Biosynthesis of amino acids+ko01100//Metabolic pathways+ko01110//Biosynthesi…	XP_010314520.2|2.8e-196|PREDICTED: uncharacterized protein LOC104645140 [Solanum lycopersicum]
Solyc10g050530.2	0.585	1.515	1.3832474938500101	0.00023748165152459903	9.866401895828109e-05	1.3832474938500101	0.00023748165152459903	9.866401895828109e-05			K12448//UDP-arabinose 4-epimerase [EC:5.1.3.5]+ko00520//Amino sugar and nucleotide sugar metabolism+ko01100//Metabolic pathways;K00134//glyceraldehyde 3-phosphate dehydrogenase [EC:1.2.1.12]+ko00010//Glycolysis / Gluconeogenesis+ko01230//Biosynthesis of amino acids+ko01100//Metabolic pathways+ko01110//Biosynthesis of secondary metabolites+ko00710//Carbon fixation in photosynthetic organisms+ko012…	XP_015084351.1|1.1e-152|PREDICTED: serine/threonine-protein phosphatase 7 long form homolog [Solanum pennellii]
Solyc10g050970.1	2.68	1.095	-1.304257551479	5.70948133689636e-05	2.1237130564539398e-05	-1.304257551479	5.70948133689636e-05	2.1237130564539398e-05	AP2-EREBP	Malus x domestica AP2 domain class transcription factor (AP2D43) mRNA, complete cds	K09286//EREBP-like factor	XP_004248735.1|1.0e-126|PREDICTED: ethylene-responsive transcription factor ERF109-like [Solanum lycopersicum]	GO:0097659//nucleic acid-templated transcription;GO:0046483//heterocycle metabolic process;GO:0016070//RNA metabolic process;GO:0044271//cellular nitrogen compound biosynthetic process;GO:0010467//gene expression;GO:0006725//cellular aromatic compound metabolic process;GO:0018130//heterocycle biosynthetic process;GO:0034654//nucleobase-containing compound biosynthetic process;GO:0009987//cellular…
Solyc10g053880.1	7.61	16.38	1.10931614416884	0.000158361182297228	6.39211010209312e-05	1.10931614416884	0.000158361182297228	6.39211010209312e-05
Solyc10g054200.1	0.0	1.485	5.80888464416957	1.4904539435256e-07	3.9190029867057205e-08	5.80888464416957	1.4904539435256e-07	3.9190029867057205e-08
Solyc10g055230.1	4.795	1.91	-1.33550848546344	5.922408600092451e-07	1.6814872929173e-07	-1.33550848546344	5.922408600092451e-07	1.6814872929173e-07			K01870//isoleucyl-tRNA synthetase [EC:6.1.1.5]+ko00970//Aminoacyl-tRNA biosynthesis;K19027//zinc finger FYVE domain-containing protein 26	XP_004248662.1|1.2e-101|PREDICTED: dirigent protein 22-like [Solanum lycopersicum]	GO:0005576//extracellular region;GO:0048046//apoplast;GO:0003824//catalytic activity;GO:0016853//isomerase activity;
Solyc10g055740.2	1.71	0.615	-1.48980339041648	3.34934215609045e-08	8.17148187656808e-09	-1.48980339041648	3.34934215609045e-08	8.17148187656808e-09		Medicago truncatula NBS resistance protein (MTR_4g055630) mRNA, complete cds	K14209//solute carrier family 36 (proton-coupled amino acid transporter);K15015//solute carrier family 32 (vesicular inhibitory amino acid transporter);K19476//vacuolar protein sorting-associated protein IST1+ko04144//Endocytosis	XP_004248639.1|4.7e-281|PREDICTED: lysine histidine transporter-like 8 [Solanum lycopersicum]	GO:0098656//anion transmembrane transport;GO:0051234//establishment of localization;GO:0006810//transport;GO:0015849//organic acid transport;GO:0046942//carboxylic acid transport;GO:1905039//carboxylic acid transmembrane transport;GO:0034220//ion transmembrane transport;GO:0006865//amino acid transport;GO:0051179//localization;GO:0006820//anion transport;GO:0071705//nitrogen compound transport;GO…
Solyc10g055800.2	4.37	1.95	-1.16208853989641	2.2608756251242197e-10	4.4443341721284796e-11	-1.16208853989641	2.2608756251242197e-10	4.4443341721284796e-11			K20547//basic endochitinase B [EC:3.2.1.14]+ko04016//MAPK signaling pathway - plant+ko00520//Amino sugar and nucleotide sugar metabolism+ko01100//Metabolic pathways	XP_004248637.1|3.5e-204|PREDICTED: endochitinase 4 [Solanum lycopersicum]	GO:0046348//amino sugar catabolic process;GO:0009056//catabolic process;GO:0005975//carbohydrate metabolic process;GO:0016998//cell wall macromolecule catabolic process;GO:0071704//organic substance metabolic process;GO:1901136//carbohydrate derivative catabolic process;GO:0017144//drug metabolic process;GO:1901564//organonitrogen compound metabolic process;GO:0006026//aminoglycan catabolic proce…
Solyc10g055810.2	23.83	11.26	-1.08492371739262	1.07311889104608e-38	4.92289835310534e-40	-1.08492371739262	1.07311889104608e-38	4.92289835310534e-40			K20547//basic endochitinase B [EC:3.2.1.14]+ko04016//MAPK signaling pathway - plant+ko00520//Amino sugar and nucleotide sugar metabolism+ko01100//Metabolic pathways	NP_001234403.1|3.7e-199|basic 30 kDa endochitinase precursor [Solanum lycopersicum]	GO:1901575//organic substance catabolic process;GO:1901071//glucosamine-containing compound metabolic process;GO:0044237//cellular metabolic process;GO:0044238//primary metabolic process;GO:0000272//polysaccharide catabolic process;GO:0044260//cellular macromolecule metabolic process;GO:0046348//amino sugar catabolic process;GO:0006030//chitin metabolic process;GO:0009987//cellular process;GO:000…
Solyc10g055820.3	0.365	0.03	-3.62336095184749	0.000413933986858919	0.000180570019921567	-3.62336095184749	0.000413933986858919	0.000180570019921567			K20547//basic endochitinase B [EC:3.2.1.14]+ko04016//MAPK signaling pathway - plant+ko00520//Amino sugar and nucleotide sugar metabolism+ko01100//Metabolic pathways	XP_004248635.1|1.4e-199|PREDICTED: endochitinase 3-like [Solanum lycopersicum]	GO:0016998//cell wall macromolecule catabolic process;GO:1901136//carbohydrate derivative catabolic process;GO:0005975//carbohydrate metabolic process;GO:0006950//response to stress;GO:0006040//amino sugar metabolic process;GO:1901575//organic substance catabolic process;GO:0046348//amino sugar catabolic process;GO:0000272//polysaccharide catabolic process;GO:0044237//cellular metabolic process;G…
Solyc10g061883.1	2.19	5.84	1.41608706994166	1.2595520986891401e-07	3.28368303064942e-08	1.41608706994166	1.2595520986891401e-07	3.28368303064942e-08
Solyc10g073357.1	1.35	0.57	-1.2486754045536599	2.58173066975732e-06	7.94568770447267e-07	-1.2486754045536599	2.58173066975732e-06	7.94568770447267e-07			K19983//exocyst complex component 1	XP_010313007.1|6.9e-101|PREDICTED: proline-rich receptor-like protein kinase PERK8 [Solanum lycopersicum]
Solyc10g075107.1	4.975	22.175	2.16422167565965	2.0300307575275597e-56	5.777849381770519e-58	2.16422167565965	2.0300307575275597e-56	5.777849381770519e-58				NP_001234735.1|3.1e-60|non-specific lipid transfer protein precursor [Solanum lycopersicum]	GO:0051179//localization;GO:0051234//establishment of localization;GO:0006869//lipid transport;GO:0071702//organic substance transport;GO:0006810//transport;GO:0010876//lipid localization;GO:0033036//macromolecule localization;GO:0016020//membrane;GO:0008289//lipid binding;GO:0005488//binding;
Solyc10g075110.2	5.965	13.645	1.18528774663338	4.40269637802609e-14	6.4532606045438595e-15	1.18528774663338	4.40269637802609e-14	6.4532606045438595e-15				NP_001234074.1|3.1e-59|non-specific lipid-transfer protein 1 precursor [Solanum lycopersicum]	GO:0051179//localization;GO:0006810//transport;GO:0071702//organic substance transport;GO:0010876//lipid localization;GO:0051234//establishment of localization;GO:0006869//lipid transport;GO:0033036//macromolecule localization;GO:0016020//membrane;GO:0005488//binding;GO:0008289//lipid binding;
Solyc10g076180.1	2.715	5.48	1.0149887616206898	8.416103257552109e-09	1.92336758349291e-09	1.0149887616206898	8.416103257552109e-09	1.92336758349291e-09	OFP		K01870//isoleucyl-tRNA synthetase [EC:6.1.1.5]+ko00970//Aminoacyl-tRNA biosynthesis;K14834//nucleolar complex protein 3	XP_004249045.1|1.2e-181|PREDICTED: transcription repressor OFP1 [Solanum lycopersicum]	GO:0097159//organic cyclic compound binding;GO:0003676//nucleic acid binding;GO:0005488//binding;GO:1901363//heterocyclic compound binding;GO:0003677//DNA binding;
Solyc10g079700.2	7.58	3.145	-1.27034257691027	5.91703824591468e-16	7.663277420379119e-17	-1.27034257691027	5.91703824591468e-16	7.663277420379119e-17			K14492//two-component response regulator ARR-A family+ko04075//Plant hormone signal transduction	XP_004249241.1|2.7e-130|PREDICTED: two-component response regulator ORR9 [Solanum lycopersicum]	GO:0050794//regulation of cellular process;GO:0065007//biological regulation;GO:0007165//signal transduction;GO:0050896//response to stimulus;GO:0023052//signaling;GO:0009987//cellular process;GO:0035556//intracellular signal transduction;GO:0050789//regulation of biological process;GO:0051716//cellular response to stimulus;GO:0007154//cell communication;GO:0000160//phosphorelay signal transducti…
Solyc10g080370.1	105.485	45.405	-1.2247065181258001	3.2395995707430895e-36	1.5903680194378499e-37	-1.2247065181258001	3.2395995707430895e-36	1.5903680194378499e-37				KVH94738.1|3.0e-10|hypothetical protein Ccrd_003204 [Cynara cardunculus var. scolymus]
Solyc10g081300.1	1.395	2.89	1.05246346703935	9.45317576889741e-06	3.13743441468297e-06	1.05246346703935	9.45317576889741e-06	3.13743441468297e-06			K22684//metacaspase-1 [EC:3.4.22.-]	XP_004249355.1|3.9e-186|PREDICTED: metacaspase-9 [Solanum lycopersicum]	GO:0005576//extracellular region;GO:0048046//apoplast;GO:0008233//peptidase activity;GO:0016787//hydrolase activity;GO:0140096//catalytic activity, acting on a protein;GO:0003824//catalytic activity;GO:0070011//peptidase activity, acting on L-amino acid peptides;GO:0008234//cysteine-type peptidase activity;
Solyc10g081970.2	25.38	11.825	-1.1083363618150401	5.16472620774701e-18	5.85824246522359e-19	-1.1083363618150401	5.16472620774701e-18	5.85824246522359e-19			K04077//chaperonin GroEL+ko03018//RNA degradation	XP_004249776.1|9.1e-78|PREDICTED: NDR1/HIN1-Like protein 3-like, partial [Solanum lycopersicum]	GO:0050896//response to stimulus;GO:0006950//response to stress;GO:0006952//defense response;GO:0071944//cell periphery;GO:0055044//symplast;GO:0031225//anchored component of membrane;GO:0044464//cell part;GO:0030054//cell junction;GO:0031224//intrinsic component of membrane;GO:0005623//cell;GO:0016021//integral component of membrane;GO:0005886//plasma membrane;GO:0046658//anchored component of p…
Solyc10g081980.2	38.925	19.37	-1.0143215958129699	4.73110736310909e-39	2.1505292273724697e-40	-1.0143215958129699	4.73110736310909e-39	2.1505292273724697e-40			K04077//chaperonin GroEL+ko03018//RNA degradation	XP_019071725.1|1.4e-131|PREDICTED: NDR1/HIN1-Like protein 3-like isoform X2 [Solanum lycopersicum]	GO:0006952//defense response;GO:0006950//response to stress;GO:0050896//response to stimulus;GO:0071944//cell periphery;GO:0016021//integral component of membrane;GO:0046658//anchored component of plasma membrane;GO:0005886//plasma membrane;GO:0005623//cell;GO:0009506//plasmodesma;GO:0031226//intrinsic component of plasma membrane;GO:0005911//cell-cell junction;GO:0055044//symplast;GO:0044464//ce…
Solyc10g083060.1	2.165	0.35	-2.64424931789789	0.00071088389173703	0.000325370004569787	-2.64424931789789	0.00071088389173703	0.000325370004569787			K17265//Ras GTPase-activating protein-binding protein 1 [EC:3.6.4.12 3.6.4.13]	XP_010317134.1|8.5e-26|PREDICTED: ras GTPase-activating protein-binding protein 2-like isoform X2 [Solanum lycopersicum]
Solyc10g085470.1	3.515	1.565	-1.16891441629065	0.000127262299805274	5.04605541124844e-05	-1.16891441629065	0.000127262299805274	5.04605541124844e-05
Solyc10g085850.1	4.195	0.88	-2.2480456442131	0.000588824635590052	0.000265509576408935	-2.2480456442131	0.000588824635590052	0.000265509576408935				AAA91132.1|2.6e-26|TPSI1 [Solanum lycopersicum]
Solyc10g085870.1	5.355	14.515	1.4460915135808798	4.224667934159539e-56	1.21719170342778e-57	1.4460915135808798	4.224667934159539e-56	1.21719170342778e-57			K13496//UDP-glucosyl transferase 73C [EC:2.4.1.-]	XP_004249620.1|2.3e-285|PREDICTED: UDP-glycosyltransferase 73C3-like [Solanum lycopersicum]	GO:0008152//metabolic process;GO:0043227//membrane-bounded organelle;GO:0043231//intracellular membrane-bounded organelle;GO:0043226//organelle;GO:0044424//intracellular part;GO:0043229//intracellular organelle;GO:0005622//intracellular;GO:0005623//cell;GO:0044464//cell part;GO:0003824//catalytic activity;GO:0016758//transferase activity, transferring hexosyl groups;GO:0016757//transferase activi…
Solyc10g087030.1	0.46	1.0	1.11014599466103	0.000505987113537975	0.000224512368701081	1.11014599466103	0.000505987113537975	0.000224512368701081			K15472//premnaspirodiene oxygenase [EC:1.14.14.151]+ko00909//Sesquiterpenoid and triterpenoid biosynthesis+ko01110//Biosynthesis of secondary metabolites	XP_010312277.1|2.1e-298|PREDICTED: premnaspirodiene oxygenase-like [Solanum lycopersicum]	GO:0019748//secondary metabolic process;GO:0009058//biosynthetic process;GO:0044550//secondary metabolite biosynthetic process;GO:0008152//metabolic process;GO:0016020//membrane;GO:0016021//integral component of membrane;GO:0044425//membrane part;GO:0031224//intrinsic component of membrane;GO:0016705//oxidoreductase activity, acting on paired donors, with incorporation or reduction of molecular o…
Solyc11g005350.2	2.64	1.135	-1.2289368212654	6.69001686068281e-08	1.68562383449318e-08	-1.2289368212654	6.69001686068281e-08	1.68562383449318e-08			K17500//integrin-linked kinase-associated serine/threonine phosphatase 2C [EC:3.1.3.16]	XP_010312462.1|7.3e-211|PREDICTED: WAT1-related protein At1g68170 [Solanum lycopersicum]	GO:0051179//localization;GO:0051234//establishment of localization;GO:0006810//transport;GO:0016020//membrane;GO:0005623//cell;GO:0005886//plasma membrane;GO:0044464//cell part;GO:0071944//cell periphery;GO:0031224//intrinsic component of membrane;GO:0044425//membrane part;GO:0016021//integral component of membrane;GO:0022857//transmembrane transporter activity;GO:0005215//transporter activity;
Solyc11g006787.1	0.87	4.435	2.33691685650805	4.02298014556046e-06	1.2696453072795099e-06	2.33691685650805	4.02298014556046e-06	1.2696453072795099e-06
Solyc11g007350.1	1.035	2.21	1.10096198473054	2.8309423779799597e-06	8.76216906000918e-07	1.10096198473054	2.8309423779799597e-06	8.76216906000918e-07			K13080//flavanone 7-O-glucoside 2''-O-beta-L-rhamnosyltransferase [EC:2.4.1.236]+ko00941//Flavonoid biosynthesis+ko00944//Flavone and flavonol biosynthesis	XP_004250481.1|1.5e-273|PREDICTED: beta-D-glucosyl crocetin beta-1,6-glucosyltransferase-like [Solanum lycopersicum]	GO:0008152//metabolic process;GO:0005622//intracellular;GO:0043229//intracellular organelle;GO:0044424//intracellular part;GO:0043226//organelle;GO:0043227//membrane-bounded organelle;GO:0043231//intracellular membrane-bounded organelle;GO:0005623//cell;GO:0044464//cell part;GO:0046527//glucosyltransferase activity;GO:0008194//UDP-glycosyltransferase activity;GO:0080043//quercetin 3-O-glucosyltra…
Solyc11g007470.1	0.955	0.38	-1.3177568923783898	0.000619876419802998	0.000280725035348437	-1.3177568923783898	0.000619876419802998	0.000280725035348437			K13080//flavanone 7-O-glucoside 2''-O-beta-L-rhamnosyltransferase [EC:2.4.1.236]+ko00941//Flavonoid biosynthesis+ko00944//Flavone and flavonol biosynthesis	XP_004250485.1|2.6e-259|PREDICTED: beta-D-glucosyl crocetin beta-1,6-glucosyltransferase-like [Solanum lycopersicum]	GO:0008152//metabolic process;GO:0043229//intracellular organelle;GO:0043226//organelle;GO:0043231//intracellular membrane-bounded organelle;GO:0005622//intracellular;GO:0005623//cell;GO:0044464//cell part;GO:0044424//intracellular part;GO:0043227//membrane-bounded organelle;GO:0016757//transferase activity, transferring glycosyl groups;GO:0080044//quercetin 7-O-glucosyltransferase activity;GO:00…
Solyc11g008640.1	7.27	2.68	-1.4369998738310399	2.17455496770442e-10	4.2670452253691604e-11	-1.4369998738310399	2.17455496770442e-10	4.2670452253691604e-11			K16223//protein FLOWERING LOCUS T+ko04712//Circadian rhythm - plant	XP_004250075.1|2.6e-98|PREDICTED: protein FLOWERING LOCUS T-like [Solanum lycopersicum]
Solyc11g010250.1	48.545	18.33	-1.4131387370986	9.73051633659366e-50	3.2117894989858394e-51	-1.4131387370986	9.73051633659366e-50	3.2117894989858394e-51				XP_004250117.1|7.4e-75|PREDICTED: uncharacterized protein LOC101262884 [Solanum lycopersicum]
Solyc11g011330.2	2.075	0.475	-2.1167261390064698	3.32377453909767e-11	6.0340017793692e-12	-2.1167261390064698	3.32377453909767e-11	6.0340017793692e-12			K00083//cinnamyl-alcohol dehydrogenase [EC:1.1.1.195]+ko01100//Metabolic pathways+ko01110//Biosynthesis of secondary metabolites+ko00940//Phenylpropanoid biosynthesis	XP_004250191.1|1.8e-208|PREDICTED: 8-hydroxygeraniol dehydrogenase-like [Solanum lycopersicum]	GO:0008270//zinc ion binding;GO:0043167//ion binding;GO:0003824//catalytic activity;GO:0046872//metal ion binding;GO:0046914//transition metal ion binding;GO:0043169//cation binding;GO:0005488//binding;GO:0016491//oxidoreductase activity;
Solyc11g011940.3	0.09	0.365	2.0593828809791397	0.00011977904802180801	4.72839764565502e-05	2.0593828809791397	0.00011977904802180801	4.72839764565502e-05			K09338//homeobox-leucine zipper protein	XP_019066399.1|0.0e+00|PREDICTED: homeobox-leucine zipper protein ROC8-like [Solanum lycopersicum]	GO:2001141//regulation of RNA biosynthetic process;GO:1903506//regulation of nucleic acid-templated transcription;GO:0080090//regulation of primary metabolic process;GO:0060255//regulation of macromolecule metabolic process;GO:0050789//regulation of biological process;GO:0051252//regulation of RNA metabolic process;GO:0031323//regulation of cellular metabolic process;GO:0010468//regulation of gen…
Solyc11g015890.2	15.735	5.67	-1.4726391425738201	2.1414304148614298e-32	1.22497283936547e-33	-1.4726391425738201	2.1414304148614298e-32	1.22497283936547e-33			K11649//SWI/SNF related-matrix-associated actin-dependent regulator of chromatin subfamily C;K04079//molecular chaperone HtpG+ko04141//Protein processing in endoplasmic reticulum+ko04626//Plant-pathogen interaction	XP_010312919.1|3.1e-148|PREDICTED: F-box/kelch-repeat protein At3g06240-like [Solanum lycopersicum]
Solyc11g018774.1	2.675	1.24	-1.11430253071879	8.37817494850526e-06	2.7624874326711397e-06	-1.11430253071879	8.37817494850526e-06	2.7624874326711397e-06			K00430//peroxidase [EC:1.11.1.7]+ko01100//Metabolic pathways+ko01110//Biosynthesis of secondary metabolites+ko00940//Phenylpropanoid biosynthesis	XP_015057952.1|2.3e-175|PREDICTED: lignin-forming anionic peroxidase [Solanum pennellii]
Solyc11g020640.3	0.845	2.125	1.32757899192872	1.58017066058155e-05	5.41132087409807e-06	1.32757899192872	1.58017066058155e-05	5.41132087409807e-06			K19861//benzyl alcohol O-benzoyltransferase [EC:2.3.1.196 2.3.1.232]	XP_006350348.1|2.9e-140|PREDICTED: methanol O-anthraniloyltransferase-like [Solanum tuberosum]	GO:0016746//transferase activity, transferring acyl groups;GO:0016740//transferase activity;GO:0016747//transferase activity, transferring acyl groups other than amino-acyl groups;GO:0003824//catalytic activity;
Solyc11g021360.3	2.935	1.29	-1.19506603450035	0.000272389901768779	0.00011438608707528401	-1.19506603450035	0.000272389901768779	0.00011438608707528401				XP_004240656.1|3.8e-13|PREDICTED: uncharacterized protein LOC101250021 [Solanum lycopersicum]
Solyc11g022590.1	2.445	0.345	-2.815086236937	7.38304696073448e-11	1.3852414955341499e-11	-2.815086236937	7.38304696073448e-11	1.3852414955341499e-11				NP_001233769.1|2.7e-127|uncharacterized protein LOC544001 precursor [Solanum lycopersicum]	GO:0004866//endopeptidase inhibitor activity;GO:0004857//enzyme inhibitor activity;GO:0030414//peptidase inhibitor activity;GO:0061135//endopeptidase regulator activity;GO:0030234//enzyme regulator activity;GO:0098772//molecular function regulator;GO:0061134//peptidase regulator activity;
Solyc11g044453.1	1.655	4.01	1.28169142291757	9.657037094853339e-23	8.36728178717486e-24	1.28169142291757	9.657037094853339e-23	8.36728178717486e-24			K12448//UDP-arabinose 4-epimerase [EC:5.1.3.5]+ko00520//Amino sugar and nucleotide sugar metabolism+ko01100//Metabolic pathways	XP_015075570.1|2.4e-117|PREDICTED: serine/threonine-protein phosphatase 7 long form homolog [Solanum pennellii]
Solyc11g062030.1	7.925	18.555	1.23000165259154	9.971177674598071e-08	2.5667375341248903e-08	1.23000165259154	9.971177674598071e-08	2.5667375341248903e-08
Solyc11g062150.3	0.73	0.255	-1.5324990336818	0.000854713498342629	0.000398373008650012	-1.5324990336818	0.000854713498342629	0.000398373008650012			K22038//volume-regulated anion channel	XP_010323797.2|5.5e-129|PREDICTED: TMV resistance protein N-like [Solanum lycopersicum]	GO:0007154//cell communication;GO:0051716//cellular response to stimulus;GO:0050896//response to stimulus;GO:0023052//signaling;GO:0050794//regulation of cellular process;GO:0065007//biological regulation;GO:0007165//signal transduction;GO:0050789//regulation of biological process;GO:0009987//cellular process;GO:0032555//purine ribonucleotide binding;GO:0043167//ion binding;GO:0005488//binding;GO…
Solyc11g064945.1	0.33	1.025	1.6325138107597301	0.0005115072289675481	0.000227069018635999	1.6325138107597301	0.0005115072289675481	0.000227069018635999		Brassica rapa subsp. pekinensis isolate BrNL12 disease resistance protein gene, complete cds.	K15376//gephyrin [EC:2.10.1.1 2.7.7.75]+ko01100//Metabolic pathways+ko00790//Folate biosynthesis;K17545//serine/threonine-protein kinase ULK4 [EC:2.7.11.1];K22686//pro-apoptotic serine protease NMA111 [EC:3.4.21.-]	XP_019070229.1|8.4e-55|PREDICTED: uncharacterized protein LOC109120675 [Solanum lycopersicum]
Solyc11g066250.2	18.48	9.125	-1.01796596133405	2.0776034126246298e-42	8.383158013426419e-44	-1.01796596133405	2.0776034126246298e-42	8.383158013426419e-44			K16298//serine carboxypeptidase-like clade IV [EC:3.4.16.-]	XP_004250970.1|3.4e-300|PREDICTED: serine carboxypeptidase-like [Solanum lycopersicum]	GO:0006807//nitrogen compound metabolic process;GO:0006508//proteolysis;GO:0009056//catabolic process;GO:0009057//macromolecule catabolic process;GO:0044248//cellular catabolic process;GO:1901564//organonitrogen compound metabolic process;GO:0044237//cellular metabolic process;GO:0044267//cellular protein metabolic process;GO:1901575//organic substance catabolic process;GO:0071704//organic substa…
Solyc11g066390.2	19.525	39.615	1.01976326694104	5.93821391822301e-70	1.2624047246521898e-71	1.01976326694104	5.93821391822301e-70	1.2624047246521898e-71			K04565//superoxide dismutase, Cu-Zn family [EC:1.15.1.1]+ko04146//Peroxisome	NP_001234769.2|2.4e-120|superoxide dismutase [Cu-Zn], chloroplastic [Solanum lycopersicum]	GO:0034248//regulation of cellular amide metabolic process;GO:0071329//cellular response to sucrose stimulus;GO:0009892//negative regulation of metabolic process;GO:0017148//negative regulation of translation;GO:0033554//cellular response to stress;GO:0051171//regulation of nitrogen compound metabolic process;GO:0034614//cellular response to reactive oxygen species;GO:0071310//cellular response t…
Solyc11g066880.2	9.39	4.195	-1.16721456960006	1.38952898703707e-06	4.1200516141804296e-07	-1.16721456960006	1.38952898703707e-06	4.1200516141804296e-07				NP_001266262.1|1.2e-48|putative phytosulfokines 6-like precursor [Solanum lycopersicum]	GO:0008283//cell proliferation;GO:0005576//extracellular region;GO:0048018//receptor ligand activity;GO:0098772//molecular function regulator;GO:0008083//growth factor activity;GO:0005515//protein binding;GO:0005102//receptor binding;GO:0005488//binding;GO:0030545//receptor regulator activity;
Solyc11g066950.2	21.545	9.32	-1.2184204751038201	4.433543215514679e-25	3.3887559809132494e-26	-1.2184204751038201	4.433543215514679e-25	3.3887559809132494e-26				XP_004251022.1|1.8e-52|PREDICTED: stress-response A/B barrel domain-containing protein At5g22580 [Solanum lycopersicum]	GO:0009507//chloroplast;GO:0043231//intracellular membrane-bounded organelle;GO:0005623//cell;GO:0005737//cytoplasm;GO:0043229//intracellular organelle;GO:0043226//organelle;GO:0043227//membrane-bounded organelle;GO:0044464//cell part;GO:0005622//intracellular;GO:0044424//intracellular part;GO:0044444//cytoplasmic part;GO:0009536//plastid;
Solyc11g068560.2	4.055	1.835	-1.14939805628019	0.00046637872085960897	0.000205600478232191	-1.14939805628019	0.00046637872085960897	0.000205600478232191				XP_006362876.1|5.9e-48|PREDICTED: uncharacterized protein LOC102599445 [Solanum tuberosum]	GO:0031224//intrinsic component of membrane;GO:0044425//membrane part;GO:0016021//integral component of membrane;GO:0016020//membrane;
Solyc11g068880.2	13.9	28.26	1.0269217911166701	2.91167271949426e-24	2.3232577304915e-25	1.0269217911166701	2.91167271949426e-24	2.3232577304915e-25			K01379//cathepsin D [EC:3.4.23.5]	XP_004251393.2|5.6e-38|PREDICTED: probable aspartyl protease At4g16563 isoform X1 [Solanum lycopersicum]	GO:0004190//aspartic-type endopeptidase activity;GO:0070001//aspartic-type peptidase activity;GO:0008233//peptidase activity;GO:0004175//endopeptidase activity;GO:0003824//catalytic activity;GO:0070011//peptidase activity, acting on L-amino acid peptides;GO:0140096//catalytic activity, acting on a protein;GO:0016787//hydrolase activity;
Solyc11g068940.1	0.06	0.44	2.88945787953683	0.00013600449812648102	5.42312574225031e-05	2.88945787953683	0.00013600449812648102	5.42312574225031e-05		PREDICTED: Vitis vinifera hypothetical protein LOC100249092 (LOC100249092), mRNA	K08332//vacuolar protein 8;K10260//F-box and WD-40 domain protein 7+ko04120//Ubiquitin mediated proteolysis	XP_004251097.1|9.4e-243|PREDICTED: E3 ubiquitin-protein ligase PUB23-like [Solanum lycopersicum]	GO:0019787//ubiquitin-like protein transferase activity;GO:0004842//ubiquitin-protein transferase activity;GO:0016874//ligase activity;GO:0016740//transferase activity;GO:0003824//catalytic activity;GO:0140096//catalytic activity, acting on a protein;
Solyc11g069093.1	5.24	1.905	-1.46305853518395	6.17492364404661e-14	9.115678802178002e-15	-1.46305853518395	6.17492364404661e-14	9.115678802178002e-15			K14488//SAUR family protein+ko04075//Plant hormone signal transduction	XP_010313388.1|3.8e-71|PREDICTED: auxin-induced protein X15 [Solanum lycopersicum]	GO:0042221//response to chemical;GO:0009719//response to endogenous stimulus;GO:0050896//response to stimulus;GO:0010033//response to organic substance;GO:0009733//response to auxin;GO:0009725//response to hormone;
Solyc11g069880.1	0.57	1.97	1.79259634028424	2.2092057052461498e-05	7.698324833630409e-06	1.79259634028424	2.2092057052461498e-05	7.698324833630409e-06			K04733//interleukin-1 receptor-associated kinase 4 [EC:2.7.11.1]	XP_010313436.1|1.1e-125|PREDICTED: kiwellin-like [Solanum lycopersicum]
Solyc11g070150.2	17.55	8.645	-1.0223473896522801	1.2167062201570598e-21	1.1231269502418997e-22	-1.0223473896522801	1.2167062201570598e-21	1.1231269502418997e-22			K14490//histidine-containing phosphotransfer peotein+ko04075//Plant hormone signal transduction	XP_004251188.1|3.4e-73|PREDICTED: histidine-containing phosphotransfer protein 4 [Solanum lycopersicum]	GO:0051716//cellular response to stimulus;GO:0050896//response to stimulus;GO:0070887//cellular response to chemical stimulus;GO:0065007//biological regulation;GO:0009725//response to hormone;GO:0016310//phosphorylation;GO:0032870//cellular response to hormone stimulus;GO:0071495//cellular response to endogenous stimulus;GO:0071310//cellular response to organic substance;GO:0000160//phosphorelay …
Solyc11g071740.2	12.465	4.535	-1.4694468631465	2.1138263864637197e-20	2.1094171713953798e-21	-1.4694468631465	2.1138263864637197e-20	2.1094171713953798e-21			K13448//calcium-binding protein CML+ko04626//Plant-pathogen interaction	XP_004251211.1|6.5e-109|PREDICTED: putative calcium-binding protein CML19 [Solanum lycopersicum]
Solyc11g071760.3	2.075	0.75	-1.47225544354452	0.000280663690462678	0.000118174574636598	-1.47225544354452	0.000280663690462678	0.000118174574636598			K13448//calcium-binding protein CML+ko04626//Plant-pathogen interaction	NP_001234570.1|3.9e-106|regulator of gene silencing [Solanum lycopersicum]	GO:0043169//cation binding;GO:0046872//metal ion binding;GO:0005488//binding;GO:0005509//calcium ion binding;GO:0043167//ion binding;
Solyc11g072310.2	0.375	1.64	2.11735047925037	3.3424299170631896e-09	7.29499951961834e-10	2.11735047925037	3.3424299170631896e-09	7.29499951961834e-10			K05282//gibberellin-44 dioxygenase [EC:1.14.11.12]+ko00904//Diterpenoid biosynthesis+ko01100//Metabolic pathways+ko01110//Biosynthesis of secondary metabolites	XP_016546723.1|8.5e-203|PREDICTED: gibberellin 20 oxidase 1-like [Capsicum annuum]	GO:0043167//ion binding;GO:0046872//metal ion binding;GO:0043169//cation binding;GO:0003824//catalytic activity;GO:0005488//binding;GO:0016491//oxidoreductase activity;
Solyc11g072623.1	1.265	0.0	-4.81891331504847	0.000270661087049756	0.00011360331432293	-4.81891331504847	0.000270661087049756	0.00011360331432293
Solyc11g072850.2	2.455	0.995	-1.3151598400716398	4.91868279439989e-06	1.57021378876759e-06	-1.3151598400716398	4.91868279439989e-06	1.57021378876759e-06			K22377//E3 ubiquitin-protein ligase listerin [EC:2.3.2.27];K03539//ribonuclease P/MRP protein subunit RPP1 [EC:3.1.26.5]+ko03013//RNA transport+ko03008//Ribosome biogenesis in eukaryotes	XP_004251291.1|1.4e-147|PREDICTED: two-component response regulator-like APRR5 [Solanum lycopersicum]	GO:0005622//intracellular;GO:0005623//cell;GO:0044464//cell part;GO:0043231//intracellular membrane-bounded organelle;GO:0043229//intracellular organelle;GO:0043226//organelle;GO:0005634//nucleus;GO:0043227//membrane-bounded organelle;GO:0044424//intracellular part;
Solyc11g073055.1	22.205	5.275	-2.08226995897998	1.4084259339637e-24	1.10804073029674e-25	-2.08226995897998	1.4084259339637e-24	1.10804073029674e-25				XP_010313549.1|4.4e-28|PREDICTED: zinc finger protein ZAT11-like [Solanum lycopersicum]	GO:0003676//nucleic acid binding;GO:1901363//heterocyclic compound binding;GO:0097159//organic cyclic compound binding;GO:0005488//binding;
Solyc11g073075.1	35.465	12.67	-1.4941808242179297	4.87052615919494e-76	9.332449147688197e-78	-1.4941808242179297	4.87052615919494e-76	9.332449147688197e-78	C2H2		K22534//PR domain zinc finger protein 5	XP_010313549.1|6.8e-90|PREDICTED: zinc finger protein ZAT11-like [Solanum lycopersicum]	GO:0005488//binding;GO:0097159//organic cyclic compound binding;GO:1901363//heterocyclic compound binding;GO:0003676//nucleic acid binding;
Solyc12g005620.1	0.95	0.425	-1.17142436261019	0.000341443942469974	0.00014608246012678898	-1.17142436261019	0.000341443942469974	0.00014608246012678898			K13465//ethylene-1,4-beta-xylanase [EC:3.2.1.8]+ko04626//Plant-pathogen interaction;K13466//EIX receptor 1/2+ko04626//Plant-pathogen interaction	XP_019066898.1|0.0e+00|PREDICTED: receptor-like protein 12 [Solanum lycopersicum]	GO:0031224//intrinsic component of membrane;GO:0044425//membrane part;GO:0016020//membrane;GO:0016021//integral component of membrane;GO:0003824//catalytic activity;GO:0016301//kinase activity;GO:0016772//transferase activity, transferring phosphorus-containing groups;GO:0016740//transferase activity;
Solyc12g005660.2	1.11	0.335	-1.7350329853709598	0.000314513699036084	0.000133658933623847	-1.7350329853709598	0.000314513699036084	0.000133658933623847				NP_001266001.1|1.4e-114|Hop-interacting protein THI121 [Solanum lycopersicum]	GO:0005622//intracellular;GO:0005623//cell;GO:0044464//cell part;GO:0046914//transition metal ion binding;GO:0046872//metal ion binding;GO:0005488//binding;GO:0043169//cation binding;GO:0043167//ion binding;GO:0008270//zinc ion binding;
Solyc12g006140.2	2.565	1.275	-1.01249197480142	5.15745808708824e-05	1.90323313698139e-05	-1.01249197480142	5.15745808708824e-05	1.90323313698139e-05			K08913//light-harvesting complex II chlorophyll a/b binding protein 2+ko01100//Metabolic pathways+ko00196//Photosynthesis - antenna proteins	NP_001295874.1|3.3e-153|chlorophyll a-b binding protein 5, chloroplastic [Solanum lycopersicum]	GO:0009987//cellular process;GO:0050896//response to stimulus;GO:0019538//protein metabolic process;GO:0044237//cellular metabolic process;GO:0009628//response to abiotic stimulus;GO:1901564//organonitrogen compound metabolic process;GO:0044238//primary metabolic process;GO:0043412//macromolecule modification;GO:0006091//generation of precursor metabolites and energy;GO:0009768//photosynthesis, l…
Solyc12g006590.3	21.23	7.7	-1.46467348880129	4.5222759087582896e-39	2.05244222789957e-40	-1.46467348880129	4.5222759087582896e-39	2.05244222789957e-40			K13811//3'-phosphoadenosine 5'-phosphosulfate synthase [EC:2.7.7.4 2.7.1.25]+ko00920//Sulfur metabolism+ko00230//Purine metabolism+ko00450//Selenocompound metabolism+ko01100//Metabolic pathways+ko00261//Monobactam biosynthesis	XP_004251568.1|1.2e-87|PREDICTED: zinc finger Ran-binding domain-containing protein 2-like isoform X1 [Solanum lycopersicum]	GO:0043169//cation binding;GO:0046872//metal ion binding;GO:0005488//binding;GO:0043167//ion binding;
Solyc12g007045.1	29.065	14.335	-1.02227085694839	2.56299814227794e-14	3.686818619766529e-15	-1.02227085694839	2.56299814227794e-14	3.686818619766529e-15				XP_002324983.1|1.7e-13|hypothetical protein POPTR_0018s05900g [Populus trichocarpa]	GO:0044425//membrane part;GO:0016021//integral component of membrane;GO:0016020//membrane;GO:0031224//intrinsic component of membrane;
Solyc12g009000.1	8.045	3.78	-1.0974024759254999	9.468072983006449e-21	9.183479208923249e-22	-1.0974024759254999	9.468072983006449e-21	9.183479208923249e-22			K04733//interleukin-1 receptor-associated kinase 4 [EC:2.7.11.1];K07936//GTP-binding nuclear protein Ran+ko03013//RNA transport+ko03008//Ribosome biogenesis in eukaryotes;K02218//casein kinase 1 [EC:2.7.11.1]	XP_004251678.1|6.5e-288|PREDICTED: uncharacterized protein LOC101246112 [Solanum lycopersicum]
Solyc12g009240.1	85.095	37.65	-1.1871691759757	2.604449675311029e-120	2.622694172868529e-122	-1.1871691759757	2.604449675311029e-120	2.622694172868529e-122	AP2-EREBP	Malus x domestica AP2 domain class transcription factor (AP2D43) mRNA, complete cds	K09286//EREBP-like factor	XP_004251702.1|4.0e-140|PREDICTED: ethylene-responsive transcription factor ERF017 [Solanum lycopersicum]	GO:0008152//metabolic process;GO:0090304//nucleic acid metabolic process;GO:0046483//heterocycle metabolic process;GO:0016070//RNA metabolic process;GO:1901576//organic substance biosynthetic process;GO:0071704//organic substance metabolic process;GO:0010467//gene expression;GO:0044260//cellular macromolecule metabolic process;GO:0044249//cellular biosynthetic process;GO:0043170//macromolecule me…
Solyc12g010030.3	0.1	1.13	3.46488146162233	4.68311013072041e-12	7.961383033343391e-13	3.46488146162233	4.68311013072041e-12	7.961383033343391e-13			K01255//leucyl aminopeptidase [EC:3.4.11.1]+ko01100//Metabolic pathways+ko00480//Glutathione metabolism	AAC49457.1|1.2e-216|leucine aminopeptidase, partial [Solanum lycopersicum]	GO:0051259//protein oligomerization;GO:0071822//protein complex subunit organization;GO:0034214//protein hexamerization;GO:0043933//macromolecular complex subunit organization;GO:0016043//cellular component organization;GO:0071840//cellular component organization or biogenesis;GO:0022607//cellular component assembly;GO:0006461//protein complex assembly;GO:0065003//macromolecular complex assembly;…
Solyc12g010420.1	22.315	7.195	-1.6421235248563	1.10762073571045e-10	2.10915214013301e-11	-1.6421235248563	1.10762073571045e-10	2.10915214013301e-11				XP_010313841.1|6.9e-24|PREDICTED: uncharacterized protein LOC104644843 [Solanum lycopersicum]
Solyc12g010540.1	22.155	9.47	-1.23577157816517	1.0568736143070098e-59	2.8085091376698397e-61	-1.23577157816517	1.0568736143070098e-59	2.8085091376698397e-61			K08679//UDP-glucuronate 4-epimerase [EC:5.1.3.6]+ko00520//Amino sugar and nucleotide sugar metabolism+ko01100//Metabolic pathways	XP_016540268.1|8.7e-236|PREDICTED: UDP-glucuronate 4-epimerase 1 [Capsicum annuum]	GO:0008152//metabolic process;GO:0005975//carbohydrate metabolic process;GO:0071704//organic substance metabolic process;GO:0044238//primary metabolic process;GO:0016020//membrane;GO:0031224//intrinsic component of membrane;GO:0044425//membrane part;GO:0016021//integral component of membrane;GO:0016854//racemase and epimerase activity;GO:0016853//isomerase activity;GO:0016857//racemase and epimer…
Solyc12g011010.2	3.205	24.695	2.94210438529324	9.403308530549126e-212	5.0633809131531076e-214	2.94210438529324	9.403308530549126e-212	5.0633809131531076e-214			K03006//DNA-directed RNA polymerase II subunit RPB1 [EC:2.7.7.6]+ko03020//RNA polymerase	XP_004251814.1|1.1e-254|PREDICTED: protodermal factor 1 [Solanum lycopersicum]
Solyc12g011023.1	0.34	0.0	-4.94199716299189	0.00013234964767873001	5.2672091569411606e-05	-4.94199716299189	0.00013234964767873001	5.2672091569411606e-05			K08235//xyloglucan:xyloglucosyl transferase [EC:2.4.1.207]	NP_001234478.1|3.0e-171|xyloglucan endotransglucosylase-hydrolase XTH9 precursor [Solanum lycopersicum]	GO:0043170//macromolecule metabolic process;GO:0009987//cellular process;GO:0044036//cell wall macromolecule metabolic process;GO:0010411//xyloglucan metabolic process;GO:0044260//cellular macromolecule metabolic process;GO:0044237//cellular metabolic process;GO:0006073//cellular glucan metabolic process;GO:0044042//glucan metabolic process;GO:0071555//cell wall organization;GO:0016043//cellular …
Solyc12g027655.1	2.245	5.455	1.28008342491406	3.47063733658288e-07	9.521310578034491e-08	1.28008342491406	3.47063733658288e-07	9.521310578034491e-08		PREDICTED: Glycine max putative disease resistance protein At4g11170-like (LOC100803552), mRNA	K10268//F-box and leucine-rich repeat protein 2/20;K14288//exportin-T+ko03013//RNA transport;K11752//diaminohydroxyphosphoribosylaminopyrimidine deaminase / 5-amino-6-(5-phosphoribosylamino)uracil reductase [EC:3.5.4.26 1.1.1.193]+ko00740//Riboflavin metabolism+ko01100//Metabolic pathways+ko01110//Biosynthesis of secondary metabolites;K00430//peroxidase [EC:1.11.1.7]+ko01100//Metabolic pathways+k…	ABO36622.1|1.1e-99|copia LTR rider [Solanum lycopersicum]
Solyc12g027820.1	3.04	0.0	-5.04159476674568	7.1481507516074e-05	2.7078320713736e-05	-5.04159476674568	7.1481507516074e-05	2.7078320713736e-05			K05573//NAD(P)H-quinone oxidoreductase subunit 2 [EC:7.1.1.2]+ko01100//Metabolic pathways+ko00190//Oxidative phosphorylation	YP_635684.1|7.7e-23|NADH dehydrogenase subunit 2 [Solanum tuberosum]	GO:0015980//energy derivation by oxidation of organic compounds;GO:1901360//organic cyclic compound metabolic process;GO:0044237//cellular metabolic process;GO:0009144//purine nucleoside triphosphate metabolic process;GO:0046483//heterocycle metabolic process;GO:0055086//nucleobase-containing small molecule metabolic process;GO:0022904//respiratory electron transport chain;GO:0006119//oxidative p…
Solyc12g036267.1	7.265	14.99	1.04491386164647	1.33690146820587e-26	9.51735715627609e-28	1.04491386164647	1.33690146820587e-26	9.51735715627609e-28			K15308//tristetraprolin;K23048//RING finger protein unkempt	XP_015169359.1|9.9e-39|PREDICTED: zinc finger CCCH domain-containing protein 39-like [Solanum tuberosum]	GO:0046872//metal ion binding;GO:0043169//cation binding;GO:0005488//binding;GO:0043167//ion binding;
Solyc12g040800.2	20.235	9.725	-1.0641707758984398	7.308740734072059e-29	4.75329418433205e-30	-1.0641707758984398	7.308740734072059e-29	4.75329418433205e-30		NB-ARC domain-containing disease resistance protein (best arabidopsis hit)	K01537//Ca2+-transporting ATPase [EC:3.6.3.8];K12486//stromal membrane-associated protein+ko04144//Endocytosis	XP_010314227.1|7.4e-98|PREDICTED: protein C2-DOMAIN ABA-RELATED 4 [Solanum lycopersicum]
Solyc12g042890.2	1.78	0.845	-1.0682521813383101	0.0007056948647532701	0.000322846948597516	-1.0682521813383101	0.0007056948647532701	0.000322846948597516			K06130//lysophospholipase II [EC:3.1.1.5]+ko00564//Glycerophospholipid metabolism	XP_004252320.1|1.6e-149|PREDICTED: acyl-protein thioesterase 2-like [Solanum lycopersicum]	GO:1901565//organonitrogen compound catabolic process;GO:0098732//macromolecule deacylation;GO:1901575//organic substance catabolic process;GO:0030163//protein catabolic process;GO:1901564//organonitrogen compound metabolic process;GO:0006464//cellular protein modification process;GO:0009057//macromolecule catabolic process;GO:0098734//macromolecule depalmitoylation;GO:0009056//catabolic process;…
Solyc12g044630.2	3.7	1.185	-1.6439743205442399	8.60347752687633e-06	2.84038505000138e-06	-1.6439743205442399	8.60347752687633e-06	2.84038505000138e-06			K05759//profilin	NP_001233869.1|1.4e-73|profilin-1 [Solanum lycopersicum]	GO:0032271//regulation of protein polymerization;GO:0016043//cellular component organization;GO:0030833//regulation of actin filament polymerization;GO:0009987//cellular process;GO:0045185//maintenance of protein location;GO:1902903//regulation of supramolecular fiber organization;GO:0050789//regulation of biological process;GO:0031333//negative regulation of protein complex assembly;GO:0051235//…
Solyc12g044693.1	0.0	1.15	6.234544530787599	1.0415617377227399e-09	2.1741952472027602e-10	6.234544530787599	1.0415617377227399e-09	2.1741952472027602e-10			K12448//UDP-arabinose 4-epimerase [EC:5.1.3.5]+ko00520//Amino sugar and nucleotide sugar metabolism+ko01100//Metabolic pathways;K00134//glyceraldehyde 3-phosphate dehydrogenase [EC:1.2.1.12]+ko00010//Glycolysis / Gluconeogenesis+ko01230//Biosynthesis of amino acids+ko01100//Metabolic pathways+ko01110//Biosynthesis of secondary metabolites+ko00710//Carbon fixation in photosynthetic organisms+ko012…	XP_015163307.1|3.5e-153|PREDICTED: serine/threonine-protein phosphatase 7 long form homolog [Solanum tuberosum]
Solyc12g045035.1	20.545	9.375	-1.13236881267237	7.931606423770798e-53	2.4571635886836597e-54	-1.13236881267237	7.931606423770798e-53	2.4571635886836597e-54			K10256//omega-6 fatty acid desaturase / acyl-lipid omega-6 desaturase (Delta-12 desaturase) [EC:1.14.19.6 1.14.19.22]+ko01212//Fatty acid metabolism+ko01040//Biosynthesis of unsaturated fatty acids	XP_006366157.1|6.3e-195|PREDICTED: delta(12) oleic acid desaturase FAD2-like [Solanum tuberosum]	GO:0071704//organic substance metabolic process;GO:0006629//lipid metabolic process;GO:0044238//primary metabolic process;GO:0008152//metabolic process;GO:0016021//integral component of membrane;GO:0031224//intrinsic component of membrane;GO:0016020//membrane;GO:0044425//membrane part;GO:0016491//oxidoreductase activity;GO:0016705//oxidoreductase activity, acting on paired donors, with incorporat…
Solyc12g049030.1	2.21	0.69	-1.6890264107442299	2.73569191617719e-09	5.91911374301323e-10	-1.6890264107442299	2.73569191617719e-09	5.91911374301323e-10			K10256//omega-6 fatty acid desaturase / acyl-lipid omega-6 desaturase (Delta-12 desaturase) [EC:1.14.19.6 1.14.19.22]+ko01212//Fatty acid metabolism+ko01040//Biosynthesis of unsaturated fatty acids	XP_004252384.1|2.3e-235|PREDICTED: delta(12)-fatty-acid desaturase FAD2-like [Solanum lycopersicum]	GO:0044238//primary metabolic process;GO:0008152//metabolic process;GO:0006629//lipid metabolic process;GO:0071704//organic substance metabolic process;GO:0044425//membrane part;GO:0016020//membrane;GO:0016021//integral component of membrane;GO:0031224//intrinsic component of membrane;GO:0016491//oxidoreductase activity;GO:0016705//oxidoreductase activity, acting on paired donors, with incorporat…
Solyc12g056670.1	1.25	3.92	1.6430199842337299	0.000854081611495287	0.000398018766103738	1.6430199842337299	0.000854081611495287	0.000398018766103738
Solyc12g068075.1	1.355	3.415	1.32693276793543	3.0905192797915196e-05	1.10071357462777e-05	1.32693276793543	3.0905192797915196e-05	1.10071357462777e-05				XP_015060541.1|1.9e-46|PREDICTED: fatty acid amide hydrolase-like [Solanum pennellii]	GO:0016810//hydrolase activity, acting on carbon-nitrogen (but not peptide) bonds;GO:0016787//hydrolase activity;GO:0004040//amidase activity;GO:0016811//hydrolase activity, acting on carbon-nitrogen (but not peptide) bonds, in linear amides;GO:0003824//catalytic activity;
Solyc12g070090.1	1.02	2.825	1.47442038025799	5.001239655731921e-07	1.40700903996791e-07	1.47442038025799	5.001239655731921e-07	1.40700903996791e-07			K02433//aspartyl-tRNA(Asn)/glutamyl-tRNA(Gln) amidotransferase subunit A [EC:6.3.5.6 6.3.5.7]+ko00970//Aminoacyl-tRNA biosynthesis+ko01100//Metabolic pathways	XP_019066933.1|8.3e-152|PREDICTED: fatty acid amide hydrolase-like [Solanum lycopersicum]	GO:0016020//membrane;GO:0031224//intrinsic component of membrane;GO:0016021//integral component of membrane;GO:0044425//membrane part;GO:0003824//catalytic activity;GO:0004040//amidase activity;GO:0016787//hydrolase activity;GO:0016810//hydrolase activity, acting on carbon-nitrogen (but not peptide) bonds;GO:0016811//hydrolase activity, acting on carbon-nitrogen (but not peptide) bonds, in linear…
Solyc12g087940.2	0.27	0.725	1.41937901670003	0.0005648049691889571	0.000253493840335154	1.41937901670003	0.0005648049691889571	0.000253493840335154			K01381//saccharopepsin [EC:3.4.23.25];K01379//cathepsin D [EC:3.4.23.5]	XP_004252715.1|3.7e-257|PREDICTED: aspartyl protease AED3-like [Solanum lycopersicum]	GO:1901575//organic substance catabolic process;GO:0071704//organic substance metabolic process;GO:0030163//protein catabolic process;GO:1901564//organonitrogen compound metabolic process;GO:0044238//primary metabolic process;GO:0006807//nitrogen compound metabolic process;GO:0009057//macromolecule catabolic process;GO:0008152//metabolic process;GO:0009056//catabolic process;GO:0006508//proteolys…
Solyc12g088390.1	11.465	3.37	-1.7735071331856	3.1383853325314097e-24	2.5063490785219e-25	-1.7735071331856	3.1383853325314097e-24	2.5063490785219e-25	C2H2		K22534//PR domain zinc finger protein 5;K05747//Wiskott-Aldrich syndrome protein+ko04144//Endocytosis	XP_004252818.1|2.5e-113|PREDICTED: zinc finger protein ZAT10-like [Solanum lycopersicum]	GO:0043229//intracellular organelle;GO:0005634//nucleus;GO:0005622//intracellular;GO:0043226//organelle;GO:0044424//intracellular part;GO:0043227//membrane-bounded organelle;GO:0005623//cell;GO:0043231//intracellular membrane-bounded organelle;GO:0044464//cell part;GO:0005488//binding;GO:0097159//organic cyclic compound binding;GO:0003676//nucleic acid binding;GO:1901363//heterocyclic compound bi…
Solyc12g088400.1	60.29	28.265	-1.099722897256	1.2309333044168698e-27	8.478908366894558e-29	-1.099722897256	1.2309333044168698e-27	8.478908366894558e-29				XP_006342662.1|1.6e-36|PREDICTED: zinc finger protein ZAT10-like [Solanum tuberosum]	GO:1901363//heterocyclic compound binding;GO:0003676//nucleic acid binding;GO:0005488//binding;GO:0097159//organic cyclic compound binding;
Solyc12g094440.2	2.14	0.9	-1.2480456442131	7.97029021026236e-05	3.04323834044185e-05	-1.2480456442131	7.97029021026236e-05	3.04323834044185e-05			K09272//structure-specific recognition protein 1;K09273//upstream-binding transcription factor	XP_004253204.1|5.2e-168|PREDICTED: high mobility group B protein 9 [Solanum lycopersicum]	GO:0007275//multicellular organism development;GO:0032501//multicellular organismal process;GO:0006997//nucleus organization;GO:0032502//developmental process;GO:0009559//embryo sac central cell differentiation;GO:0010197//polar nucleus fusion;GO:0071840//cellular component organization or biogenesis;GO:0009553//embryo sac development;GO:0048229//gametophyte development;GO:0006996//organelle orga…
Solyc12g096960.2	6.34	2.18	-1.5453116848662	1.62045966362507e-13	2.46018200542802e-14	-1.5453116848662	1.62045966362507e-13	2.46018200542802e-14			K05387//glutamate receptor, ionotropic, plant	XP_004253021.1|4.1e-86|PREDICTED: pathogenesis-related protein STH-2-like [Solanum lycopersicum]	GO:0006952//defense response;GO:0009607//response to biotic stimulus;GO:0006950//response to stress;GO:0050896//response to stimulus;
Solyc12g099465.1	39.24	18.715	-1.07459413150402	8.08016621720839e-29	5.2719481169503304e-30	-1.07459413150402	8.08016621720839e-29	5.2719481169503304e-30				XP_004252910.1|6.8e-50|PREDICTED: protein SENESCENCE-ASSOCIATED GENE 21, mitochondrial-like [Solanum lycopersicum]	GO:0050896//response to stimulus;GO:0006950//response to stress;
Solyc12g099780.2	3.53	10.015	1.49219508198596	9.361726867580249e-35	4.9035089579145894e-36	1.49219508198596	9.361726867580249e-35	4.9035089579145894e-36			K13680//beta-mannan synthase [EC:2.4.1.32];K14692//solute carrier family 30 (zinc transporter), member 5/7;K12833//pre-mRNA branch site protein p14+ko03040//Spliceosome	XP_004252887.1|1.4e-243|PREDICTED: histidine-rich glycoprotein-like [Solanum lycopersicum]
Solyc12g099790.3	1.09	3.635	1.7311957956201003	1.2289595736692999e-20	1.2006134168833197e-21	1.7311957956201003	1.2289595736692999e-20	1.2006134168833197e-21			K13412//calcium-dependent protein kinase [EC:2.7.11.1]+ko04626//Plant-pathogen interaction	XP_016550824.1|1.7e-297|PREDICTED: calcium-dependent protein kinase 17-like [Capsicum annuum]	GO:0005488//binding;GO:0017076//purine nucleotide binding;GO:0016773//phosphotransferase activity, alcohol group as acceptor;GO:1901363//heterocyclic compound binding;GO:0016740//transferase activity;GO:1901265//nucleoside phosphate binding;GO:0036094//small molecule binding;GO:0005509//calcium ion binding;GO:0097367//carbohydrate derivative binding;GO:0016301//kinase activity;GO:0016772//transfe…
Solyc12g150123.1	0.11	0.795	2.85444452684532	1.39167108674466e-05	4.722979764468139e-06	2.85444452684532	1.39167108674466e-05	4.722979764468139e-06			K15376//gephyrin [EC:2.10.1.1 2.7.7.75]+ko01100//Metabolic pathways+ko00790//Folate biosynthesis;K01265//methionyl aminopeptidase [EC:3.4.11.18];K01528//dynamin GTPase [EC:3.6.5.5]+ko04144//Endocytosis;K05349//beta-glucosidase [EC:3.2.1.21]+ko01100//Metabolic pathways+ko00500//Starch and sucrose metabolism+ko01110//Biosynthesis of secondary metabolites+ko00460//Cyanoamino acid metabolism+ko00940/…	XP_015169201.1|1.5e-83|PREDICTED: uncharacterized mitochondrial protein AtMg00810-like [Solanum tuberosum]
