# Supplementary material for: Transcriptome and physiological analysis of increase in drought stress tolerance by melatonin in tomato
Source: PLoS One. 2022 May 17;17(5):e0267594. doi: 10.1371/journal.pone.0267594 (PMC9113596; doi:10.1371/journal.pone.0267594)
Supplement: S3 Table — (CSV) [file pone.0267594.s008.csv]

Gene ID	TM0 FPKM	TM10 FPKM	log2(TM10/TM0)	Qvalue(TM0-vs-TM10)	Pvalue(TM0-vs-TM10)	log2(TM10/TM0)	Qvalue(TM0-vs-TM10)	Pvalue(TM0-vs-TM10)	TFs	PRG	Kegg Orthology	Nr	GO
Solyc00g013170.1	4.815	9.73	1.013617028	0.000479728	0.000545129	1.013617028	0.000479728	0.000545129				EEF27698.1|2.5e-28|conserved hypothetical protein [Ricinus communis]
Solyc00g028960.1	0.27	3.65	3.765144917	1.13E-09	7.96E-10	3.765144917	1.13E-09	7.96E-10			K03676//glutaredoxin 3	XP_004253341.1|4.2e-51|PREDICTED: monothiol glutaredoxin-S1-like [Solanum lycopersicum]	GO:0065007//biological regulation;GO:0050794//regulation of cellular process;GO:0045454//cell redox homeostasis;GO:0019725//cellular homeostasis;GO:0065008//regulation of biological quality;GO:0009987//cellular process;GO:0050789//regulation of biological process;GO:0042592//homeostatic process;GO:0005623//cell;GO:0015036//disulfide oxidoreductase activity;GO:0015035//protein disulfide oxidoreduc…
Solyc00g500037.1	0.075	0.17	1.203994621	0.000905377	0.001065745	1.203994621	0.000905377	0.001065745			K02689//photosystem I P700 chlorophyll a apoprotein A1+ko01100//Metabolic pathways+ko00195//Photosynthesis;K02690//photosystem I P700 chlorophyll a apoprotein A2+ko01100//Metabolic pathways+ko00195//Photosynthesis;K03936//NADH dehydrogenase (ubiquinone) Fe-S protein 3 [EC:7.1.1.2 1.6.99.3]+ko01100//Metabolic pathways+ko00190//Oxidative phosphorylation;K02886//large subunit ribosomal protein L2+ko…	YP_009390769.1|0.0e+00|hypothetical chloroplast RF21 (chloroplast) [Mangifera indica]	GO:0009532//plastid stroma;GO:0044422//organelle part;GO:0043226//organelle;GO:0009570//chloroplast stroma;GO:0005737//cytoplasm;GO:0043231//intracellular membrane-bounded organelle;GO:0044434//chloroplast part;GO:0044424//intracellular part;GO:0043227//membrane-bounded organelle;GO:0043229//intracellular organelle;GO:0009536//plastid;GO:0005623//cell;GO:0044435//plastid part;GO:0044444//cytoplas…
Solyc00g500039.1	3.59	1.495	-1.267250155	3.90E-05	3.91E-05	-1.267250155	3.90E-05	3.91E-05			K03046//DNA-directed RNA polymerase subunit beta' [EC:2.7.7.6]+ko03020//RNA polymerase;K22390//acid phosphatase type 7	XP_003599577.1|5.7e-42|hypothetical protein MTR_3g035650 [Medicago truncatula]
Solyc00g500044.1	3.59	1.495	-1.267250155	3.90E-05	3.91E-05	-1.267250155	3.90E-05	3.91E-05			K03046//DNA-directed RNA polymerase subunit beta' [EC:2.7.7.6]+ko03020//RNA polymerase;K22390//acid phosphatase type 7	XP_003599577.1|5.7e-42|hypothetical protein MTR_3g035650 [Medicago truncatula]
Solyc00g500046.1	0.075	0.17	1.203994621	0.000905377	0.001065745	1.203994621	0.000905377	0.001065745			K02689//photosystem I P700 chlorophyll a apoprotein A1+ko01100//Metabolic pathways+ko00195//Photosynthesis;K02690//photosystem I P700 chlorophyll a apoprotein A2+ko01100//Metabolic pathways+ko00195//Photosynthesis;K03936//NADH dehydrogenase (ubiquinone) Fe-S protein 3 [EC:7.1.1.2 1.6.99.3]+ko01100//Metabolic pathways+ko00190//Oxidative phosphorylation;K02886//large subunit ribosomal protein L2+ko…	YP_009390769.1|0.0e+00|hypothetical chloroplast RF21 (chloroplast) [Mangifera indica]	GO:0009570//chloroplast stroma;GO:0005622//intracellular;GO:0009507//chloroplast;GO:0044464//cell part;GO:0044435//plastid part;GO:0044446//intracellular organelle part;GO:0009536//plastid;GO:0009532//plastid stroma;GO:0044422//organelle part;GO:0043231//intracellular membrane-bounded organelle;GO:0044424//intracellular part;GO:0005623//cell;GO:0043229//intracellular organelle;GO:0044434//chlorop…
Solyc00g500051.1	3.265	1.54	-1.082084291	2.00E-07	1.65E-07	-1.082084291	2.00E-07	1.65E-07			K02967//small subunit ribosomal protein S2+ko03010//Ribosome	ERN02618.1|2.0e-132|hypothetical protein AMTR_s00390p00012910 [Amborella trichopoda]	GO:0044271//cellular nitrogen compound biosynthetic process;GO:0043170//macromolecule metabolic process;GO:0006518//peptide metabolic process;GO:0008152//metabolic process;GO:0043043//peptide biosynthetic process;GO:0010467//gene expression;GO:0006412//translation;GO:0009987//cellular process;GO:0044238//primary metabolic process;GO:0006807//nitrogen compound metabolic process;GO:0019538//protein…
Solyc00g500065.1	0.275	0.905	1.71698071	5.14E-05	5.23E-05	1.71698071	5.14E-05	5.23E-05			K01963//acetyl-CoA carboxylase carboxyl transferase subunit beta [EC:6.4.1.2 2.1.3.15]+ko00640//Propanoate metabolism+ko01100//Metabolic pathways+ko01110//Biosynthesis of secondary metabolites+ko00061//Fatty acid biosynthesis+ko01212//Fatty acid metabolism+ko00620//Pyruvate metabolism+ko01200//Carbon metabolism	Q2MI91.2|1.9e-221|RecName: Full=Acetyl-coenzyme A carboxylase carboxyl transferase subunit beta, chloroplastic; Short=ACCase subunit beta; Short=Acetyl-CoA carboxylase carboxyltransferase subunit beta	GO:0044249//cellular biosynthetic process;GO:0006790//sulfur compound metabolic process;GO:0044283//small molecule biosynthetic process;GO:0035384//thioester biosynthetic process;GO:0071616//acyl-CoA biosynthetic process;GO:0006629//lipid metabolic process;GO:0046394//carboxylic acid biosynthetic process;GO:0016053//organic acid biosynthetic process;GO:0071704//organic substance metabolic process…
Solyc00g500081.1	0.075	0.17	1.203994621	0.000905377	0.001065745	1.203994621	0.000905377	0.001065745			K02689//photosystem I P700 chlorophyll a apoprotein A1+ko01100//Metabolic pathways+ko00195//Photosynthesis;K02690//photosystem I P700 chlorophyll a apoprotein A2+ko01100//Metabolic pathways+ko00195//Photosynthesis;K03936//NADH dehydrogenase (ubiquinone) Fe-S protein 3 [EC:7.1.1.2 1.6.99.3]+ko01100//Metabolic pathways+ko00190//Oxidative phosphorylation;K02886//large subunit ribosomal protein L2+ko…	YP_009390769.1|0.0e+00|hypothetical chloroplast RF21 (chloroplast) [Mangifera indica]	GO:0005737//cytoplasm;GO:0009536//plastid;GO:0043229//intracellular organelle;GO:0043227//membrane-bounded organelle;GO:0043231//intracellular membrane-bounded organelle;GO:0044424//intracellular part;GO:0044446//intracellular organelle part;GO:0043226//organelle;GO:0009532//plastid stroma;GO:0005622//intracellular;GO:0005623//cell;GO:0044444//cytoplasmic part;GO:0044464//cell part;GO:0044435//pl…
Solyc00g500083.1	3.59	1.495	-1.267250155	3.90E-05	3.91E-05	-1.267250155	3.90E-05	3.91E-05			K03046//DNA-directed RNA polymerase subunit beta' [EC:2.7.7.6]+ko03020//RNA polymerase;K22390//acid phosphatase type 7	XP_003599577.1|5.7e-42|hypothetical protein MTR_3g035650 [Medicago truncatula]
Solyc00g500087.1	0.915	3.5	1.936857542	4.55E-24	1.81E-24	1.936857542	4.55E-24	1.81E-24			K05579//NAD(P)H-quinone oxidoreductase subunit H [EC:7.1.1.2]+ko01100//Metabolic pathways+ko00190//Oxidative phosphorylation	OTF84786.1|1.6e-247|putative ribosomal protein S15 (plastid) [Helianthus annuus]	GO:0006091//generation of precursor metabolites and energy;GO:0006810//transport;GO:0044237//cellular metabolic process;GO:0019684//photosynthesis, light reaction;GO:0051179//localization;GO:0015979//photosynthesis;GO:0009987//cellular process;GO:0008152//metabolic process;GO:0051234//establishment of localization;GO:0016020//membrane;GO:0009536//plastid;GO:0005622//intracellular;GO:0005737//cyto…
Solyc00g500095.1	0.225	0.64	1.509357834	0.0003506	0.000391545	1.509357834	0.0003506	0.000391545			K10775//phenylalanine ammonia-lyase [EC:4.3.1.24]+ko01100//Metabolic pathways+ko01110//Biosynthesis of secondary metabolites+ko00940//Phenylpropanoid biosynthesis+ko00360//Phenylalanine metabolism	XP_006364021.1|4.1e-253|PREDICTED: phenylalanine ammonia-lyase [Solanum tuberosum]	GO:0044282//small molecule catabolic process;GO:0044238//primary metabolic process;GO:1901606//alpha-amino acid catabolic process;GO:0009800//cinnamic acid biosynthetic process;GO:0044237//cellular metabolic process;GO:0009987//cellular process;GO:0032787//monocarboxylic acid metabolic process;GO:0006558//L-phenylalanine metabolic process;GO:0009056//catabolic process;GO:1901360//organic cyclic c…
Solyc00g500100.1	0	0.17	4.606087066	0.00034425	0.000384003	4.606087066	0.00034425	0.000384003			K02982//small subunit ribosomal protein S3+ko03010//Ribosome	EEF27073.1|1.5e-310|60S ribosomal protein L16, putative [Ricinus communis]
Solyc00g500117.1	1.015	0.395	-1.362055991	9.46E-06	8.96E-06	-1.362055991	9.46E-06	8.96E-06			K02982//small subunit ribosomal protein S3+ko03010//Ribosome	EEF27073.1|1.4e-297|60S ribosomal protein L16, putative [Ricinus communis]	GO:1901566//organonitrogen compound biosynthetic process;GO:0006518//peptide metabolic process;GO:0044267//cellular protein metabolic process;GO:0009058//biosynthetic process;GO:0044249//cellular biosynthetic process;GO:0044260//cellular macromolecule metabolic process;GO:1901564//organonitrogen compound metabolic process;GO:0043604//amide biosynthetic process;GO:0009987//cellular process;GO:0071…
Solyc00g500124.1	0.38	0.07	-2.441105353	9.22E-05	9.64E-05	-2.441105353	9.22E-05	9.64E-05			K05579//NAD(P)H-quinone oxidoreductase subunit H [EC:7.1.1.2]+ko01100//Metabolic pathways+ko00190//Oxidative phosphorylation	OTF84786.1|1.6e-247|putative ribosomal protein S15 (plastid) [Helianthus annuus]	GO:0044237//cellular metabolic process;GO:0009987//cellular process;GO:0019684//photosynthesis, light reaction;GO:0008152//metabolic process;GO:0006091//generation of precursor metabolites and energy;GO:0051179//localization;GO:0015979//photosynthesis;GO:0006810//transport;GO:0051234//establishment of localization;GO:0044434//chloroplast part;GO:0009534//chloroplast thylakoid;GO:0034357//photosyn…
Solyc00g500128.1	0.075	0.17	1.203994621	0.000905377	0.001065745	1.203994621	0.000905377	0.001065745			K02689//photosystem I P700 chlorophyll a apoprotein A1+ko01100//Metabolic pathways+ko00195//Photosynthesis;K02690//photosystem I P700 chlorophyll a apoprotein A2+ko01100//Metabolic pathways+ko00195//Photosynthesis;K03936//NADH dehydrogenase (ubiquinone) Fe-S protein 3 [EC:7.1.1.2 1.6.99.3]+ko01100//Metabolic pathways+ko00190//Oxidative phosphorylation;K02886//large subunit ribosomal protein L2+ko…	YP_009390769.1|0.0e+00|hypothetical chloroplast RF21 (chloroplast) [Mangifera indica]	GO:0044464//cell part;GO:0005623//cell;GO:0043231//intracellular membrane-bounded organelle;GO:0044424//intracellular part;GO:0009532//plastid stroma;GO:0043227//membrane-bounded organelle;GO:0009536//plastid;GO:0043229//intracellular organelle;GO:0005737//cytoplasm;GO:0044435//plastid part;GO:0044422//organelle part;GO:0005622//intracellular;GO:0043226//organelle;GO:0009507//chloroplast;GO:00095…
Solyc00g500129.1	8.32	3.74	-1.157022389	2.45E-09	1.77E-09	-1.157022389	2.45E-09	1.77E-09			K02886//large subunit ribosomal protein L2+ko03010//Ribosome	YP_588382.1|2.1e-50|hypothetical protein ZeamMp129 (mitochondrion) [Zea mays subsp. mays]	GO:1901564//organonitrogen compound metabolic process;GO:0009058//biosynthetic process;GO:0010467//gene expression;GO:0034645//cellular macromolecule biosynthetic process;GO:0043604//amide biosynthetic process;GO:0044249//cellular biosynthetic process;GO:0009059//macromolecule biosynthetic process;GO:0043043//peptide biosynthetic process;GO:0071704//organic substance metabolic process;GO:0044237/…
Solyc00g500130.1	3.205	1.46	-1.135216137	1.51E-07	1.23E-07	-1.135216137	1.51E-07	1.23E-07			K02703//photosystem II P680 reaction center D1 protein [EC:1.10.3.9]+ko01100//Metabolic pathways+ko00195//Photosynthesis	YP_009271276.1|1.0e-205|photosystem II protein D1 (chloroplast) [Amaranthus hypochondriacus]	GO:0006464//cellular protein modification process;GO:0055114//oxidation-reduction process;GO:0022900//electron transport chain;GO:0044267//cellular protein metabolic process;GO:0043412//macromolecule modification;GO:0009636//response to toxic substance;GO:0015979//photosynthesis;GO:0006091//generation of precursor metabolites and energy;GO:1901564//organonitrogen compound metabolic process;GO:000…
Solyc00g500192.1	0.22	0.02	-3.529500336	0.00033226	0.000369808	-3.529500336	0.00033226	0.000369808			K05579//NAD(P)H-quinone oxidoreductase subunit H [EC:7.1.1.2]+ko01100//Metabolic pathways+ko00190//Oxidative phosphorylation	OTF84786.1|1.6e-247|putative ribosomal protein S15 (plastid) [Helianthus annuus]	GO:0051179//localization;GO:0019684//photosynthesis, light reaction;GO:0006091//generation of precursor metabolites and energy;GO:0009987//cellular process;GO:0015979//photosynthesis;GO:0051234//establishment of localization;GO:0044237//cellular metabolic process;GO:0008152//metabolic process;GO:0006810//transport;GO:0044422//organelle part;GO:0043226//organelle;GO:0055035//plastid thylakoid memb…
Solyc00g500198.1	0.075	0.17	1.203994621	0.000905377	0.001065745	1.203994621	0.000905377	0.001065745			K02689//photosystem I P700 chlorophyll a apoprotein A1+ko01100//Metabolic pathways+ko00195//Photosynthesis;K02690//photosystem I P700 chlorophyll a apoprotein A2+ko01100//Metabolic pathways+ko00195//Photosynthesis;K03936//NADH dehydrogenase (ubiquinone) Fe-S protein 3 [EC:7.1.1.2 1.6.99.3]+ko01100//Metabolic pathways+ko00190//Oxidative phosphorylation;K02886//large subunit ribosomal protein L2+ko…	YP_009390769.1|0.0e+00|hypothetical chloroplast RF21 (chloroplast) [Mangifera indica]	GO:0009507//chloroplast;GO:0009536//plastid;GO:0044446//intracellular organelle part;GO:0043231//intracellular membrane-bounded organelle;GO:0044444//cytoplasmic part;GO:0044422//organelle part;GO:0043226//organelle;GO:0044435//plastid part;GO:0005623//cell;GO:0009532//plastid stroma;GO:0043227//membrane-bounded organelle;GO:0043229//intracellular organelle;GO:0005737//cytoplasm;GO:0044464//cell …
Solyc00g500199.1	8.32	3.74	-1.157022389	2.45E-09	1.77E-09	-1.157022389	2.45E-09	1.77E-09			K02886//large subunit ribosomal protein L2+ko03010//Ribosome	YP_588382.1|2.1e-50|hypothetical protein ZeamMp129 (mitochondrion) [Zea mays subsp. mays]	GO:0044271//cellular nitrogen compound biosynthetic process;GO:0008152//metabolic process;GO:0044238//primary metabolic process;GO:0071704//organic substance metabolic process;GO:0009059//macromolecule biosynthetic process;GO:0006412//translation;GO:1901564//organonitrogen compound metabolic process;GO:0010467//gene expression;GO:0006807//nitrogen compound metabolic process;GO:0034641//cellular n…
Solyc00g500200.1	3.205	1.46	-1.135216137	1.51E-07	1.23E-07	-1.135216137	1.51E-07	1.23E-07			K02703//photosystem II P680 reaction center D1 protein [EC:1.10.3.9]+ko01100//Metabolic pathways+ko00195//Photosynthesis	YP_009271276.1|1.0e-205|photosystem II protein D1 (chloroplast) [Amaranthus hypochondriacus]	GO:0044267//cellular protein metabolic process;GO:0019538//protein metabolic process;GO:0044237//cellular metabolic process;GO:0006807//nitrogen compound metabolic process;GO:0006091//generation of precursor metabolites and energy;GO:0043170//macromolecule metabolic process;GO:0006464//cellular protein modification process;GO:0009767//photosynthetic electron transport chain;GO:0009987//cellular p…
Solyc00g500227.1	0	0.165	4.610794068	0.000336173	0.000374587	4.610794068	0.000336173	0.000374587				XP_015075355.1|0.0e+00|PREDICTED: uncharacterized protein LOC107019350 [Solanum pennellii]
Solyc00g500228.1	1.47	3.05	1.051754232	1.88E-10	1.27E-10	1.051754232	1.88E-10	1.27E-10			K02886//large subunit ribosomal protein L2+ko03010//Ribosome	YP_173485.1|2.2e-184|ribosomal protein L2 [Nicotiana tabacum]	GO:0006412//translation;GO:1901564//organonitrogen compound metabolic process;GO:0071704//organic substance metabolic process;GO:1901566//organonitrogen compound biosynthetic process;GO:0044249//cellular biosynthetic process;GO:0006518//peptide metabolic process;GO:1901576//organic substance biosynthetic process;GO:0044267//cellular protein metabolic process;GO:0043604//amide biosynthetic process…
Solyc00g500257.1	0.325	1.795	2.462301024	6.34E-17	3.17E-17	2.462301024	6.34E-17	3.17E-17			K02261//cytochrome c oxidase subunit 2+ko01100//Metabolic pathways+ko00190//Oxidative phosphorylation	XP_016673548.1|6.4e-63|PREDICTED: uncharacterized protein LOC107893139 [Gossypium hirsutum]	GO:0043231//intracellular membrane-bounded organelle;GO:0005622//intracellular;GO:0043229//intracellular organelle;GO:0016020//membrane;GO:0005737//cytoplasm;GO:0043227//membrane-bounded organelle;GO:0031224//intrinsic component of membrane;GO:0043226//organelle;GO:0044444//cytoplasmic part;GO:0044464//cell part;GO:0005739//mitochondrion;GO:0005623//cell;GO:0044424//intracellular part;GO:0044425/…
Solyc00g500274.1	0	0.17	4.606087066	0.00034425	0.000384003	4.606087066	0.00034425	0.000384003			K02982//small subunit ribosomal protein S3+ko03010//Ribosome	EEF27073.1|1.5e-310|60S ribosomal protein L16, putative [Ricinus communis]
Solyc00g500296.1	3.205	1.46	-1.135216137	1.51E-07	1.23E-07	-1.135216137	1.51E-07	1.23E-07			K02703//photosystem II P680 reaction center D1 protein [EC:1.10.3.9]+ko01100//Metabolic pathways+ko00195//Photosynthesis	YP_009271276.1|1.0e-205|photosystem II protein D1 (chloroplast) [Amaranthus hypochondriacus]	GO:0044267//cellular protein metabolic process;GO:1901564//organonitrogen compound metabolic process;GO:0043170//macromolecule metabolic process;GO:0019684//photosynthesis, light reaction;GO:0006091//generation of precursor metabolites and energy;GO:0006807//nitrogen compound metabolic process;GO:0009635//response to herbicide;GO:0019538//protein metabolic process;GO:0009636//response to toxic su…
Solyc00g500301.1	3.59	1.495	-1.267250155	3.90E-05	3.91E-05	-1.267250155	3.90E-05	3.91E-05			K03046//DNA-directed RNA polymerase subunit beta' [EC:2.7.7.6]+ko03020//RNA polymerase;K22390//acid phosphatase type 7	XP_003599577.1|5.7e-42|hypothetical protein MTR_3g035650 [Medicago truncatula]
Solyc00g500324.1	1.705	3.475	1.023818361	1.48E-20	6.55E-21	1.023818361	1.48E-20	6.55E-21			K02690//photosystem I P700 chlorophyll a apoprotein A2+ko01100//Metabolic pathways+ko00195//Photosynthesis	YP_008563147.1|0.0e+00|hypothetical chloroplast RF1 (chloroplast) [Solanum lycopersicum]	GO:0015031//protein transport;GO:0042886//amide transport;GO:0008104//protein localization;GO:0071705//nitrogen compound transport;GO:0033036//macromolecule localization;GO:0015833//peptide transport;GO:0051234//establishment of localization;GO:0051179//localization;GO:0071702//organic substance transport;GO:0045184//establishment of protein localization;GO:0006810//transport;GO:0043231//intracel…
Solyc00g500325.1	3.59	1.495	-1.267250155	3.90E-05	3.91E-05	-1.267250155	3.90E-05	3.91E-05			K03046//DNA-directed RNA polymerase subunit beta' [EC:2.7.7.6]+ko03020//RNA polymerase;K22390//acid phosphatase type 7	XP_003599577.1|5.7e-42|hypothetical protein MTR_3g035650 [Medicago truncatula]
Solyc00g500327.1	0.075	0.17	1.203994621	0.000905377	0.001065745	1.203994621	0.000905377	0.001065745			K02689//photosystem I P700 chlorophyll a apoprotein A1+ko01100//Metabolic pathways+ko00195//Photosynthesis;K02690//photosystem I P700 chlorophyll a apoprotein A2+ko01100//Metabolic pathways+ko00195//Photosynthesis;K03936//NADH dehydrogenase (ubiquinone) Fe-S protein 3 [EC:7.1.1.2 1.6.99.3]+ko01100//Metabolic pathways+ko00190//Oxidative phosphorylation;K02886//large subunit ribosomal protein L2+ko…	YP_009390769.1|0.0e+00|hypothetical chloroplast RF21 (chloroplast) [Mangifera indica]	GO:0043226//organelle;GO:0009507//chloroplast;GO:0005737//cytoplasm;GO:0043229//intracellular organelle;GO:0044434//chloroplast part;GO:0005622//intracellular;GO:0044446//intracellular organelle part;GO:0044444//cytoplasmic part;GO:0005623//cell;GO:0009532//plastid stroma;GO:0044435//plastid part;GO:0043227//membrane-bounded organelle;GO:0044422//organelle part;GO:0043231//intracellular membrane-…
Solyc00g500328.1	0.175	5.515	4.965612932	2.06E-21	8.87E-22	4.965612932	2.06E-21	8.87E-22			K02886//large subunit ribosomal protein L2+ko03010//Ribosome	KJB14861.1|6.9e-49|hypothetical protein B456_002G146700, partial [Gossypium raimondii]	GO:0009058//biosynthetic process;GO:0006807//nitrogen compound metabolic process;GO:0044260//cellular macromolecule metabolic process;GO:0008152//metabolic process;GO:0006518//peptide metabolic process;GO:0009987//cellular process;GO:0043604//amide biosynthetic process;GO:1901576//organic substance biosynthetic process;GO:0044249//cellular biosynthetic process;GO:0006412//translation;GO:0071704//…
Solyc00g500329.1	3.205	1.46	-1.135216137	1.51E-07	1.23E-07	-1.135216137	1.51E-07	1.23E-07			K02703//photosystem II P680 reaction center D1 protein [EC:1.10.3.9]+ko01100//Metabolic pathways+ko00195//Photosynthesis	YP_009271276.1|1.0e-205|photosystem II protein D1 (chloroplast) [Amaranthus hypochondriacus]	GO:0043170//macromolecule metabolic process;GO:0006091//generation of precursor metabolites and energy;GO:0006950//response to stress;GO:0044237//cellular metabolic process;GO:0043412//macromolecule modification;GO:0009636//response to toxic substance;GO:0008152//metabolic process;GO:0009767//photosynthetic electron transport chain;GO:0042221//response to chemical;GO:0009987//cellular process;GO:…
Solyc00g500342.1	1.06	2.825	1.413321689	2.55E-05	2.51E-05	1.413321689	2.55E-05	2.51E-05			K03884//NADH-ubiquinone oxidoreductase chain 6 [EC:7.1.1.2]+ko01100//Metabolic pathways+ko00190//Oxidative phosphorylation	XP_006364255.1|4.0e-28|PREDICTED: LOW QUALITY PROTEIN: NADH-ubiquinone oxidoreductase chain 6 [Solanum tuberosum]
Solyc00g500350.1	0	0.165	4.610794068	0.000336173	0.000374587	4.610794068	0.000336173	0.000374587				XP_015075355.1|0.0e+00|PREDICTED: uncharacterized protein LOC107019350 [Solanum pennellii]
Solyc00g500351.1	0.335	0.895	1.404824354	2.13E-06	1.90E-06	1.404824354	2.13E-06	1.90E-06			K02952//small subunit ribosomal protein S13+ko03010//Ribosome	XP_015167254.1|2.0e-75|PREDICTED: uncharacterized mitochondrial protein AtMg01010 [Solanum tuberosum]	GO:0009059//macromolecule biosynthetic process;GO:0071704//organic substance metabolic process;GO:0044271//cellular nitrogen compound biosynthetic process;GO:0044238//primary metabolic process;GO:0008152//metabolic process;GO:1901564//organonitrogen compound metabolic process;GO:0009987//cellular process;GO:0044260//cellular macromolecule metabolic process;GO:0043043//peptide biosynthetic process…
Solyc01g005030.4	10.63	21.655	1.025029648	4.03E-144	3.81E-145	1.025029648	4.03E-144	3.81E-145			K17085//transmembrane 9 superfamily member 1	XP_010316568.1|0.0e+00|PREDICTED: E3 ubiquitin-protein ligase KEG isoform X1 [Solanum lycopersicum]	GO:1901265//nucleoside phosphate binding;GO:0005488//binding;GO:0003824//catalytic activity;GO:0016301//kinase activity;GO:0140096//catalytic activity, acting on a protein;GO:1901363//heterocyclic compound binding;GO:0032553//ribonucleotide binding;GO:0032559//adenyl ribonucleotide binding;GO:0017076//purine nucleotide binding;GO:0032555//purine ribonucleotide binding;GO:0008144//drug binding;GO:…
Solyc01g005160.4	2.42	0.19	-3.673327083	5.21E-34	1.63E-34	-3.673327083	5.21E-34	1.63E-34		PREDICTED: Vitis vinifera hypothetical protein LOC100249092 (LOC100249092), mRNA	K08332//vacuolar protein 8;K04733//interleukin-1 receptor-associated kinase 4 [EC:2.7.11.1];K10260//F-box and WD-40 domain protein 7+ko04120//Ubiquitin mediated proteolysis	NP_001234240.1|3.0e-252|Avr9/Cf-9 rapidly elicited protein [Solanum lycopersicum]	GO:0003824//catalytic activity;GO:0140096//catalytic activity, acting on a protein;GO:0016740//transferase activity;GO:0004842//ubiquitin-protein transferase activity;GO:0019787//ubiquitin-like protein transferase activity;
Solyc01g005280.3	1.775	0.575	-1.618250447	1.50E-07	1.23E-07	-1.618250447	1.50E-07	1.23E-07			K00133//aspartate-semialdehyde dehydrogenase [EC:1.2.1.11]+ko00300//Lysine biosynthesis+ko01230//Biosynthesis of amino acids+ko01100//Metabolic pathways+ko01110//Biosynthesis of secondary metabolites+ko01210//2-Oxocarboxylic acid metabolism+ko00261//Monobactam biosynthesis+ko00260//Glycine, serine and threonine metabolism+ko00270//Cysteine and methionine metabolism	XP_004228740.1|3.1e-133|PREDICTED: SEC14 cytosolic factor-like [Solanum lycopersicum]
Solyc01g005350.4	0.565	0	-5.886169929	2.09E-08	1.60E-08	-5.886169929	2.09E-08	1.60E-08			K18886//gibberellin A4 carboxyl methyltransferase [EC:2.1.1.276];K18848//indole-3-acetate O-methyltransferase [EC:2.1.1.278]	XP_004253343.1|3.8e-170|PREDICTED: probable S-adenosylmethionine-dependent methyltransferase At5g38780 [Solanum lycopersicum]	GO:0003824//catalytic activity;GO:0008168//methyltransferase activity;GO:0016741//transferase activity, transferring one-carbon groups;GO:0016740//transferase activity;
Solyc01g005460.4	5.625	1.48	-1.92801012	2.67E-17	1.31E-17	-1.92801012	2.67E-17	1.31E-17			K10418//dynein light chain LC8-type	XP_004228726.1|1.8e-68|PREDICTED: dynein light chain 1, cytoplasmic [Solanum lycopersicum]	GO:0065009//regulation of molecular function;GO:0043085//positive regulation of catalytic activity;GO:0051345//positive regulation of hydrolase activity;GO:0044782//cilium organization;GO:0022607//cellular component assembly;GO:0032781//positive regulation of ATPase activity;GO:0070925//organelle assembly;GO:0050790//regulation of catalytic activity;GO:0065007//biological regulation;GO:0007018//m…
Solyc01g005470.3	66.11	5.665	-3.552514361	0	0	-3.552514361	0	0				XP_004228721.1|2.4e-100|PREDICTED: protein PLANT CADMIUM RESISTANCE 2 [Solanum lycopersicum]	GO:0031224//intrinsic component of membrane;GO:0044425//membrane part;GO:0016021//integral component of membrane;GO:0016020//membrane;
Solyc01g005590.2	13.44	2.98	-2.18077619	3.41E-26	1.28E-26	-2.18077619	3.41E-26	1.28E-26				XP_010316319.1|7.6e-24|PREDICTED: arabinogalactan peptide 13 [Solanum lycopersicum]	GO:0016021//integral component of membrane;GO:0031224//intrinsic component of membrane;GO:0016020//membrane;GO:0044425//membrane part;
Solyc01g005710.2	4.33	2.02	-1.10496311	7.96E-06	7.49E-06	-1.10496311	7.96E-06	7.49E-06			K20718//LRR receptor-like serine/threonine-protein kinase ERECTA [EC:2.7.11.1]+ko04016//MAPK signaling pathway - plant;K13023//carboxypeptidase N regulatory subunit;K19613//leucine-rich repeat protein SHOC2	AAV41392.1|4.1e-79|Hcr9-Avr9-hir2 [Solanum habrochaites]
Solyc01g005980.4	13.445	29.785	1.144148591	4.19E-55	9.14E-56	1.144148591	4.19E-55	9.14E-56				XP_004228712.1|2.4e-116|PREDICTED: uncharacterized protein LOC101247847 [Solanum lycopersicum]	GO:0044424//intracellular part;GO:0016021//integral component of membrane;GO:0031224//intrinsic component of membrane;GO:0005623//cell;GO:0005622//intracellular;GO:0044444//cytoplasmic part;GO:0005737//cytoplasm;GO:0043231//intracellular membrane-bounded organelle;GO:0016020//membrane;GO:0043227//membrane-bounded organelle;GO:0043229//intracellular organelle;GO:0044464//cell part;GO:0005773//vacu…
Solyc01g006140.4	0.605	1.365	1.165816127	5.44E-07	4.62E-07	1.165816127	5.44E-07	4.62E-07			K10727//chromatin licensing and DNA replication factor 1	XP_010316139.2|0.0e+00|PREDICTED: CDT1-like protein a, chloroplastic [Solanum lycopersicum]
Solyc01g006240.3	9.7	4.41	-1.13923446	5.39E-13	3.21E-13	-1.13923446	5.39E-13	3.21E-13			K04733//interleukin-1 receptor-associated kinase 4 [EC:2.7.11.1]	XP_004228728.1|1.2e-98|PREDICTED: inactive protein RESTRICTED TEV MOVEMENT 1-like [Solanum lycopersicum]
Solyc01g006290.4	12.595	0.62	-4.347288846	8.74E-139	8.49E-140	-4.347288846	8.74E-139	8.49E-140			K00430//peroxidase [EC:1.11.1.7]+ko01100//Metabolic pathways+ko01110//Biosynthesis of secondary metabolites+ko00940//Phenylpropanoid biosynthesis	XP_004228671.1|5.4e-190|PREDICTED: lignin-forming anionic peroxidase [Solanum lycopersicum]	GO:0009056//catabolic process;GO:0009987//cellular process;GO:0044248//cellular catabolic process;GO:0017144//drug metabolic process;GO:0006979//response to oxidative stress;GO:0042744//hydrogen peroxide catabolic process;GO:0008152//metabolic process;GO:0044237//cellular metabolic process;GO:0051186//cofactor metabolic process;GO:0072593//reactive oxygen species metabolic process;GO:0006950//res…
Solyc01g006320.4	103.985	23.425	-2.156327375	0	0	-2.156327375	0	0				XP_004228724.1|1.6e-110|PREDICTED: protein NDR1-like [Solanum lycopersicum]	GO:0050896//response to stimulus;GO:0006950//response to stress;GO:0006952//defense response;GO:0044464//cell part;GO:0005911//cell-cell junction;GO:0031226//intrinsic component of plasma membrane;GO:0016021//integral component of membrane;GO:0031224//intrinsic component of membrane;GO:0044425//membrane part;GO:0016020//membrane;GO:0005886//plasma membrane;GO:0071944//cell periphery;GO:0009506//p…
Solyc01g006330.4	14.23	5.715	-1.320383899	1.55E-47	3.78E-48	-1.320383899	1.55E-47	3.78E-48				XP_010316007.1|4.0e-226|PREDICTED: probable plastid-lipid-associated protein 12, chloroplastic [Solanum lycopersicum]	GO:0031976//plastid thylakoid;GO:0034357//photosynthetic membrane;GO:0005623//cell;GO:0044424//intracellular part;GO:0044435//plastid part;GO:0009579//thylakoid;GO:0016020//membrane;GO:0043231//intracellular membrane-bounded organelle;GO:0043227//membrane-bounded organelle;GO:0031975//envelope;GO:0005737//cytoplasm;GO:0009535//chloroplast thylakoid membrane;GO:0042651//thylakoid membrane;GO:00319…
Solyc01g006390.2	0.59	0	-4.814799509	0.000117075	0.000123778	-4.814799509	0.000117075	0.000123778				NP_001234866.1|9.4e-79|extensin-like protein precursor [Solanum lycopersicum]
Solyc01g006400.4	150.715	11.205	-3.757993154	0	0	-3.757993154	0	0			K17506//protein phosphatase 1L [EC:3.1.3.16];K10747//DNA ligase 1 [EC:6.5.1.1 6.5.1.6 6.5.1.7]+ko03420//Nucleotide excision repair+ko03030//DNA replication+ko03410//Base excision repair+ko03430//Mismatch repair;K20547//basic endochitinase B [EC:3.2.1.14]+ko04016//MAPK signaling pathway - plant+ko00520//Amino sugar and nucleotide sugar metabolism+ko01100//Metabolic pathways	KGN52120.1|1.2e-16|hypothetical protein Csa_5G611020 [Cucumis sativus]	GO:0055076//transition metal ion homeostasis;GO:0046916//cellular transition metal ion homeostasis;GO:0048878//chemical homeostasis;GO:0050801//ion homeostasis;GO:0051234//establishment of localization;GO:0009987//cellular process;GO:0055065//metal ion homeostasis;GO:0065007//biological regulation;GO:0055082//cellular chemical homeostasis;GO:0065008//regulation of biological quality;GO:0042592//h…
Solyc01g006530.1	0.02	0.195	3.240482926	7.74E-05	8.03E-05	3.240482926	7.74E-05	8.03E-05		receptor-like protein kinase 1 (best arabidopsis hit)	K04733//interleukin-1 receptor-associated kinase 4 [EC:2.7.11.1]	XP_004228922.1|0.0e+00|PREDICTED: G-type lectin S-receptor-like serine/threonine-protein kinase LECRK3 [Solanum lycopersicum]	GO:0006464//cellular protein modification process;GO:0043412//macromolecule modification;GO:1901564//organonitrogen compound metabolic process;GO:0036211//protein modification process;GO:0006468//protein phosphorylation;GO:0006793//phosphorus metabolic process;GO:0044267//cellular protein metabolic process;GO:0016310//phosphorylation;GO:0006796//phosphate-containing compound metabolic process;GO:…
Solyc01g006540.4	11.06	3.025	-1.874976828	5.14E-132	5.19E-133	-1.874976828	5.14E-132	5.19E-133			K00454//lipoxygenase [EC:1.13.11.12]+ko00591//Linoleic acid metabolism+ko00592//alpha-Linolenic acid metabolism+ko01100//Metabolic pathways+ko01110//Biosynthesis of secondary metabolites	NP_001233812.2|0.0e+00|lipoxygenase [Solanum lycopersicum]	GO:0044281//small molecule metabolic process;GO:0046394//carboxylic acid biosynthetic process;GO:0016053//organic acid biosynthetic process;GO:0044249//cellular biosynthetic process;GO:0008610//lipid biosynthetic process;GO:0044283//small molecule biosynthetic process;GO:0006690//icosanoid metabolic process;GO:0032787//monocarboxylic acid metabolic process;GO:0031407//oxylipin metabolic process;G…
Solyc01g006650.2	0.245	0.59	1.285337162	0.000377945	0.000423797	1.285337162	0.000377945	0.000423797	EIL		K14514//ethylene-insensitive protein 3+ko04016//MAPK signaling pathway - plant+ko04075//Plant hormone signal transduction	XP_019069265.1|0.0e+00|PREDICTED: ETHYLENE INSENSITIVE 3-like 3 protein [Solanum lycopersicum]	GO:0023052//signaling;GO:0060255//regulation of macromolecule metabolic process;GO:0050789//regulation of biological process;GO:0065007//biological regulation;GO:0032870//cellular response to hormone stimulus;GO:0080090//regulation of primary metabolic process;GO:0071310//cellular response to organic substance;GO:0009889//regulation of biosynthetic process;GO:0019219//regulation of nucleobase-con…
Solyc01g006720.4	53.66	123.88	1.207162989	0	0	1.207162989	0	0		ABC-2 type transporter family protein (best arabidopsis hit)	K05681//ATP-binding cassette, subfamily G (WHITE), member 2+ko02010//ABC transporters;K21396//ATP-binding cassette, subfamily G (WHITE), eye pigment precursor transporter	XP_004228604.1|0.0e+00|PREDICTED: ABC transporter G family member 22-like isoform X1 [Solanum lycopersicum]	GO:0016021//integral component of membrane;GO:0044425//membrane part;GO:0016020//membrane;GO:0031224//intrinsic component of membrane;GO:0036094//small molecule binding;GO:0035639//purine ribonucleoside triphosphate binding;GO:0017111//nucleoside-triphosphatase activity;GO:0097367//carbohydrate derivative binding;GO:0008144//drug binding;GO:0043168//anion binding;GO:1901265//nucleoside phosphate …
Solyc01g006780.4	4.15	10.09	1.28206203	9.79E-15	5.38E-15	1.28206203	9.79E-15	5.38E-15
Solyc01g006790.3	7.365	16.655	1.177812068	3.90E-24	1.55E-24	1.177812068	3.90E-24	1.55E-24				XP_010315839.1|5.5e-86|PREDICTED: uncharacterized protein LOC101264148 [Solanum lycopersicum]
Solyc01g006950.3	21.245	9.245	-1.205314689	1.22E-62	2.40E-63	-1.205314689	1.22E-62	2.40E-63			K08486//syntaxin 1B/2/3+ko04130//SNARE interactions in vesicular transport	XP_004228675.1|3.1e-165|PREDICTED: syntaxin-121-like [Solanum lycopersicum]	GO:0006996//organelle organization;GO:0022406//membrane docking;GO:0051649//establishment of localization in cell;GO:0033036//macromolecule localization;GO:0032940//secretion by cell;GO:0070727//cellular macromolecule localization;GO:0071705//nitrogen compound transport;GO:0006887//exocytosis;GO:0006906//vesicle fusion;GO:0042886//amide transport;GO:0051641//cellular localization;GO:0006810//tran…
Solyc01g007000.4	8.095	0.125	-6.008781488	1.99E-105	2.49E-106	-6.008781488	1.99E-105	2.49E-106		PREDICTED: Vitis vinifera hypothetical protein LOC100249092 (LOC100249092), mRNA	K08332//vacuolar protein 8;K04733//interleukin-1 receptor-associated kinase 4 [EC:2.7.11.1];K10260//F-box and WD-40 domain protein 7+ko04120//Ubiquitin mediated proteolysis	XP_004228696.1|3.2e-228|PREDICTED: E3 ubiquitin-protein ligase PUB22-like [Solanum lycopersicum]	GO:0004842//ubiquitin-protein transferase activity;GO:0016740//transferase activity;GO:0019787//ubiquitin-like protein transferase activity;GO:0003824//catalytic activity;GO:0140096//catalytic activity, acting on a protein;
Solyc01g007010.2	3.775	0.51	-2.89289238	3.56E-34	1.11E-34	-2.89289238	3.56E-34	1.11E-34		PREDICTED: Vitis vinifera hypothetical protein LOC100249092 (LOC100249092), mRNA	K08332//vacuolar protein 8;K10260//F-box and WD-40 domain protein 7+ko04120//Ubiquitin mediated proteolysis;K04733//interleukin-1 receptor-associated kinase 4 [EC:2.7.11.1]	XP_004228691.1|4.1e-228|PREDICTED: E3 ubiquitin-protein ligase PUB22-like [Solanum lycopersicum]	GO:0003824//catalytic activity;GO:0140096//catalytic activity, acting on a protein;GO:0004842//ubiquitin-protein transferase activity;GO:0019787//ubiquitin-like protein transferase activity;GO:0016740//transferase activity;
Solyc01g007020.4	11.54	2	-2.536659522	2.24E-97	3.01E-98	-2.536659522	2.24E-97	3.01E-98		PREDICTED: Vitis vinifera hypothetical protein LOC100249092 (LOC100249092), mRNA	K08332//vacuolar protein 8;K04733//interleukin-1 receptor-associated kinase 4 [EC:2.7.11.1];K10260//F-box and WD-40 domain protein 7+ko04120//Ubiquitin mediated proteolysis	XP_004228690.1|4.1e-229|PREDICTED: E3 ubiquitin-protein ligase PUB23-like [Solanum lycopersicum]	GO:0004842//ubiquitin-protein transferase activity;GO:0140096//catalytic activity, acting on a protein;GO:0003824//catalytic activity;GO:0019787//ubiquitin-like protein transferase activity;GO:0016740//transferase activity;
Solyc01g007030.3	26.57	1.47	-4.183850933	5.68E-188	3.93E-189	-4.183850933	5.68E-188	3.93E-189		PREDICTED: Vitis vinifera hypothetical protein LOC100249092 (LOC100249092), mRNA		XP_010315681.1|6.6e-120|PREDICTED: LOW QUALITY PROTEIN: E3 ubiquitin-protein ligase PUB22-like [Solanum lycopersicum]	GO:0140096//catalytic activity, acting on a protein;GO:0016740//transferase activity;GO:0004842//ubiquitin-protein transferase activity;GO:0019787//ubiquitin-like protein transferase activity;GO:0003824//catalytic activity;
Solyc01g007040.4	21.12	1.415	-3.907235444	1.00E-115	1.13E-116	-3.907235444	1.00E-115	1.13E-116		PREDICTED: Vitis vinifera hypothetical protein LOC100249092 (LOC100249092), mRNA	K08332//vacuolar protein 8;K10260//F-box and WD-40 domain protein 7+ko04120//Ubiquitin mediated proteolysis;K04733//interleukin-1 receptor-associated kinase 4 [EC:2.7.11.1]	XP_010315681.1|1.2e-87|PREDICTED: LOW QUALITY PROTEIN: E3 ubiquitin-protein ligase PUB22-like [Solanum lycopersicum]	GO:0140096//catalytic activity, acting on a protein;GO:0016740//transferase activity;GO:0003824//catalytic activity;GO:0004842//ubiquitin-protein transferase activity;GO:0019787//ubiquitin-like protein transferase activity;
Solyc01g007800.3	2.35	0.745	-1.664556874	3.79E-08	2.96E-08	-1.664556874	3.79E-08	2.96E-08	OFP		K01870//isoleucyl-tRNA synthetase [EC:6.1.1.5]+ko00970//Aminoacyl-tRNA biosynthesis;K14834//nucleolar complex protein 3	XP_004228564.1|3.3e-101|PREDICTED: transcription repressor OFP6 [Solanum lycopersicum]
Solyc01g007810.1	0.315	0	-4.466876206	0.000690036	0.000800026	-4.466876206	0.000690036	0.000800026	OFP			XP_010315430.1|3.7e-169|PREDICTED: transcription repressor OFP15 [Solanum lycopersicum]
Solyc01g007960.3	2.265	5.735	1.339676617	1.75E-28	6.20E-29	1.339676617	1.75E-28	6.20E-29			K04733//interleukin-1 receptor-associated kinase 4 [EC:2.7.11.1]	XP_004228898.1|0.0e+00|PREDICTED: cysteine-rich receptor-like protein kinase 2 [Solanum lycopersicum]	GO:0036211//protein modification process;GO:0044238//primary metabolic process;GO:0071704//organic substance metabolic process;GO:0006468//protein phosphorylation;GO:0006464//cellular protein modification process;GO:1901564//organonitrogen compound metabolic process;GO:0009987//cellular process;GO:0043170//macromolecule metabolic process;GO:0044237//cellular metabolic process;GO:0044267//cellular…
Solyc01g007970.2	0.165	0.805	2.293298847	3.04E-09	2.20E-09	2.293298847	3.04E-09	2.20E-09			K04733//interleukin-1 receptor-associated kinase 4 [EC:2.7.11.1]	XP_019068543.1|1.6e-305|PREDICTED: cysteine-rich receptor-like protein kinase 2 [Solanum lycopersicum]	GO:0016020//membrane;GO:0031224//intrinsic component of membrane;GO:0016021//integral component of membrane;GO:0044425//membrane part;GO:0005524//ATP binding;GO:0016772//transferase activity, transferring phosphorus-containing groups;GO:0036094//small molecule binding;GO:0004672//protein kinase activity;GO:0005488//binding;GO:0097367//carbohydrate derivative binding;GO:0000166//nucleotide binding…
Solyc01g008390.3	9.14	18.675	1.028393541	1.68E-74	2.86E-75	1.028393541	1.68E-74	2.86E-75			K13420//LRR receptor-like serine/threonine-protein kinase FLS2 [EC:2.7.11.1]+ko04016//MAPK signaling pathway - plant+ko04626//Plant-pathogen interaction	AAV33691.1|0.0e+00|Hcr9-OR2C [Solanum pimpinellifolium]
Solyc01g008420.3	0.7	0	-6.788804301	4.49E-14	2.54E-14	-6.788804301	4.49E-14	2.54E-14			K20456//oxysterol-binding protein 1	XP_010315164.1|1.9e-290|PREDICTED: protein DETOXIFICATION 42-like [Solanum lycopersicum]	GO:0016021//integral component of membrane;GO:0031224//intrinsic component of membrane;GO:0044425//membrane part;GO:0016020//membrane;GO:0015297//antiporter activity;GO:0005215//transporter activity;GO:0022804//active transmembrane transporter activity;GO:0015291//secondary active transmembrane transporter activity;GO:0015238//drug transmembrane transporter activity;GO:0022857//transmembrane tran…
Solyc01g008670.4	4.08	0.59	-2.783548575	1.06E-43	2.76E-44	-2.783548575	1.06E-43	2.76E-44			K15472//premnaspirodiene oxygenase [EC:1.14.14.151]+ko00909//Sesquiterpenoid and triterpenoid biosynthesis+ko01110//Biosynthesis of secondary metabolites	XP_004228509.1|1.2e-290|PREDICTED: premnaspirodiene oxygenase-like [Solanum lycopersicum]	GO:0019748//secondary metabolic process;GO:0044550//secondary metabolite biosynthetic process;GO:0009058//biosynthetic process;GO:0008152//metabolic process;GO:0031224//intrinsic component of membrane;GO:0016020//membrane;GO:0016021//integral component of membrane;GO:0044425//membrane part;GO:0004497//monooxygenase activity;GO:0043167//ion binding;GO:0003824//catalytic activity;GO:0046906//tetrap…
Solyc01g008690.3	0.025	0.37	3.992555413	8.71E-05	9.09E-05	3.992555413	8.71E-05	9.09E-05			K15356//GDP-mannose transporter	XP_004228507.1|2.3e-189|PREDICTED: GDP-mannose transporter GONST1-like isoform X1 [Solanum lycopersicum]	GO:0015931//nucleobase-containing compound transport;GO:0090480//purine nucleotide-sugar transmembrane transport;GO:0071702//organic substance transport;GO:0055085//transmembrane transport;GO:0015780//nucleotide-sugar transmembrane transport;GO:1990570//GDP-mannose transmembrane transport;GO:1901264//carbohydrate derivative transport;GO:0051234//establishment of localization;GO:0006810//transport…
Solyc01g009080.4	37.085	14.95	-1.316887427	3.76E-64	7.28E-65	-1.316887427	3.76E-64	7.28E-65	FHA	NB-ARC domain-containing disease resistance protein (best arabidopsis hit)		XP_004228475.1|1.8e-108|PREDICTED: uncharacterized protein LOC101252420 [Solanum lycopersicum]	GO:0044434//chloroplast part;GO:0043231//intracellular membrane-bounded organelle;GO:0009570//chloroplast stroma;GO:0044444//cytoplasmic part;GO:0005623//cell;GO:0044436//thylakoid part;GO:0044435//plastid part;GO:0009532//plastid stroma;GO:0044446//intracellular organelle part;GO:0009535//chloroplast thylakoid membrane;GO:0009579//thylakoid;GO:0044424//intracellular part;GO:0043229//intracellula…
Solyc01g009160.2	24.195	3.43	-2.822704707	3.54E-173	2.71E-174	-2.822704707	3.54E-173	2.71E-174			K04077//chaperonin GroEL+ko03018//RNA degradation	NP_001315302.1|1.4e-152|harpin-induced1-like [Solanum lycopersicum]	GO:0016021//integral component of membrane;GO:0016020//membrane;GO:0044425//membrane part;GO:0031224//intrinsic component of membrane;
Solyc01g009200.4	5.16	2.325	-1.155343282	1.36E-10	9.10E-11	-1.155343282	1.36E-10	9.10E-11				XP_004228876.1|2.9e-127|PREDICTED: inactive protein RESTRICTED TEV MOVEMENT 2-like [Solanum lycopersicum]	GO:0016021//integral component of membrane;GO:0031224//intrinsic component of membrane;GO:0016020//membrane;GO:0044425//membrane part;
Solyc01g009245.1	27.6	12.65	-1.130592818	3.10E-31	1.03E-31	-1.130592818	3.10E-31	1.03E-31			K08864//tousled-like kinase [EC:2.7.11.1]	XP_004228466.1|1.7e-59|PREDICTED: uncharacterized protein LOC101249750 [Solanum lycopersicum]
Solyc01g009330.1	1.045	0.22	-2.275933423	5.34E-08	4.22E-08	-2.275933423	5.34E-08	4.22E-08		PREDICTED: Vitis vinifera hypothetical protein LOC100249092 (LOC100249092), mRNA	K08332//vacuolar protein 8;K10260//F-box and WD-40 domain protein 7+ko04120//Ubiquitin mediated proteolysis	XP_004228461.1|5.6e-243|PREDICTED: E3 ubiquitin-protein ligase PUB23-like [Solanum lycopersicum]	GO:0016740//transferase activity;GO:0016874//ligase activity;GO:0140096//catalytic activity, acting on a protein;GO:0019787//ubiquitin-like protein transferase activity;GO:0004842//ubiquitin-protein transferase activity;GO:0003824//catalytic activity;
Solyc01g009410.3	0.495	0	-5.329372682	3.73E-06	3.40E-06	-5.329372682	3.73E-06	3.40E-06			K00430//peroxidase [EC:1.11.1.7]+ko01100//Metabolic pathways+ko01110//Biosynthesis of secondary metabolites+ko00940//Phenylpropanoid biosynthesis	XP_004228865.1|2.6e-190|PREDICTED: peroxidase 57-like [Solanum lycopersicum]	GO:0016043//cellular component organization;GO:0051187//cofactor catabolic process;GO:0009987//cellular process;GO:0017144//drug metabolic process;GO:0051186//cofactor metabolic process;GO:0072593//reactive oxygen species metabolic process;GO:0042744//hydrogen peroxide catabolic process;GO:0009056//catabolic process;GO:0045229//external encapsulating structure organization;GO:0044248//cellular ca…
Solyc01g009470.2	1.155	0.11	-3.380902983	1.48E-22	6.15E-23	-3.380902983	1.48E-22	6.15E-23			K10798//poly [ADP-ribose] polymerase [EC:2.4.2.30]+ko03410//Base excision repair	XP_016578636.1|0.0e+00|PREDICTED: LOW QUALITY PROTEIN: poly [ADP-ribose] polymerase 3-like [Capsicum annuum]	GO:0009058//biosynthetic process;GO:0006486//protein glycosylation;GO:0006464//cellular protein modification process;GO:0043413//macromolecule glycosylation;GO:0071704//organic substance metabolic process;GO:0009987//cellular process;GO:1901135//carbohydrate derivative metabolic process;GO:0009100//glycoprotein metabolic process;GO:0036211//protein modification process;GO:0043170//macromolecule m…
Solyc01g009660.3	8.46	2.35	-1.84616368	6.18E-19	2.87E-19	-1.84616368	6.18E-19	2.87E-19				XP_010326274.1|4.6e-104|PREDICTED: low-temperature-induced 65 kDa protein-like isoform X1 [Solanum lycopersicum]
Solyc01g009700.3	4.42	9.145	1.047873624	5.84E-31	1.94E-31	1.047873624	5.84E-31	1.94E-31			K13420//LRR receptor-like serine/threonine-protein kinase FLS2 [EC:2.7.11.1]+ko04016//MAPK signaling pathway - plant+ko04626//Plant-pathogen interaction	CAA05266.1|3.9e-267|Hcr9-4B [Solanum habrochaites]
Solyc01g009870.3	1.765	0.635	-1.479932359	4.36E-09	3.20E-09	-1.479932359	4.36E-09	3.20E-09			K18696//glycerophosphodiester phosphodiesterase [EC:3.1.4.46]+ko00564//Glycerophospholipid metabolism	XP_004228433.1|5.5e-224|PREDICTED: glycerophosphodiester phosphodiesterase GDPD3-like isoform X1 [Solanum lycopersicum]	GO:0065008//regulation of biological quality;GO:0006650//glycerophospholipid metabolic process;GO:0006629//lipid metabolic process;GO:0072505//divalent inorganic anion homeostasis;GO:0009056//catabolic process;GO:0048878//chemical homeostasis;GO:0006644//phospholipid metabolic process;GO:0046503//glycerolipid catabolic process;GO:0030320//cellular monovalent inorganic anion homeostasis;GO:0019725…
Solyc01g010060.2	25.72	6.955	-1.892285389	3.57E-69	6.44E-70	-1.892285389	3.57E-69	6.44E-70				XP_004228424.1|1.3e-71|PREDICTED: uncharacterized protein LOC101261845 [Solanum lycopersicum]
Solyc01g010215.1	38.37	18.065	-1.090531805	3.10E-59	6.39E-60	-1.090531805	3.10E-59	6.39E-60			K15168//mediator of RNA polymerase II transcription subunit 25	XP_004253398.1|2.5e-104|PREDICTED: uncharacterized protein LOC101246614 [Solanum lycopersicum]
Solyc01g010280.3	1.05	0.36	-1.56544004	2.06E-05	2.01E-05	-1.56544004	2.06E-05	2.01E-05		PREDICTED: Vitis vinifera hypothetical protein LOC100267943 (LOC100267943), mRNA	K15168//mediator of RNA polymerase II transcription subunit 25	XP_010324124.1|1.9e-259|PREDICTED: uncharacterized protein LOC101258295 [Solanum lycopersicum]
Solyc01g010430.4	22.18	9.525	-1.225935722	1.31E-64	2.52E-65	-1.225935722	1.31E-64	2.52E-65			K13122//protein FRG1	XP_010323732.1|1.3e-168|PREDICTED: uncharacterized protein LOC101261849 [Solanum lycopersicum]
Solyc01g010660.3	29.545	10.24	-1.534200703	4.23E-158	3.59E-159	-1.534200703	4.23E-158	3.59E-159			K04733//interleukin-1 receptor-associated kinase 4 [EC:2.7.11.1]	XP_004228391.1|6.3e-240|PREDICTED: protein kinase 2B, chloroplastic-like isoform X1 [Solanum lycopersicum]	GO:0050896//response to stimulus;GO:0050789//regulation of biological process;GO:0007154//cell communication;GO:0023052//signaling;GO:0016310//phosphorylation;GO:0043170//macromolecule metabolic process;GO:0036211//protein modification process;GO:0006807//nitrogen compound metabolic process;GO:0065007//biological regulation;GO:0009987//cellular process;GO:0044238//primary metabolic process;GO:004…
Solyc01g010710.4	3.105	0.61	-2.356594151	6.87E-29	2.41E-29	-2.356594151	6.87E-29	2.41E-29			K16297//serine carboxypeptidase-like clade II [EC:3.4.16.-]	XP_004228389.1|7.4e-291|PREDICTED: serine carboxypeptidase-like 45 [Solanum lycopersicum]	GO:0043170//macromolecule metabolic process;GO:0044238//primary metabolic process;GO:0044267//cellular protein metabolic process;GO:0008152//metabolic process;GO:0044237//cellular metabolic process;GO:0030163//protein catabolic process;GO:0044257//cellular protein catabolic process;GO:0009057//macromolecule catabolic process;GO:0009056//catabolic process;GO:1901575//organic substance catabolic pr…
Solyc01g011430.4	0.255	1.56	2.590814736	5.77E-17	2.88E-17	2.590814736	5.77E-17	2.88E-17			K15406//wax-ester synthase / diacylglycerol O-acyltransferase [EC:2.3.1.75 2.3.1.20]+ko00073//Cutin, suberine and wax biosynthesis	XP_004228362.1|5.5e-294|PREDICTED: O-acyltransferase WSD1-like [Solanum lycopersicum]	GO:0046460//neutral lipid biosynthetic process;GO:0019432//triglyceride biosynthetic process;GO:0008152//metabolic process;GO:0009987//cellular process;GO:0044249//cellular biosynthetic process;GO:0071704//organic substance metabolic process;GO:0006629//lipid metabolic process;GO:1901576//organic substance biosynthetic process;GO:0044255//cellular lipid metabolic process;GO:0006641//triglyceride …
Solyc01g014100.3	9.43	3.66	-1.368781067	1.18E-11	7.50E-12	-1.368781067	1.18E-11	7.50E-12				XP_019256596.1|4.0e-13|PREDICTED: CLAVATA3/ESR (CLE)-related protein 40 [Nicotiana attenuata]	GO:0016021//integral component of membrane;GO:0031224//intrinsic component of membrane;GO:0044425//membrane part;GO:0016020//membrane;
Solyc01g014150.1	0.75	2.43	1.692995131	1.36E-06	1.20E-06	1.692995131	1.36E-06	1.20E-06			K20718//LRR receptor-like serine/threonine-protein kinase ERECTA [EC:2.7.11.1]+ko04016//MAPK signaling pathway - plant;K13420//LRR receptor-like serine/threonine-protein kinase FLS2 [EC:2.7.11.1]+ko04016//MAPK signaling pathway - plant+ko04626//Plant-pathogen interaction	XP_016476018.1|3.0e-59|PREDICTED: probable LRR receptor-like serine/threonine-protein kinase At4g08850 isoform X2 [Nicotiana tabacum]	GO:0031224//intrinsic component of membrane;GO:0016021//integral component of membrane;GO:0016020//membrane;GO:0044425//membrane part;GO:0016740//transferase activity;GO:0016301//kinase activity;GO:0003824//catalytic activity;GO:0016772//transferase activity, transferring phosphorus-containing groups;
Solyc01g014275.1	0.265	0.02	-3.865425582	2.08E-07	1.71E-07	-3.865425582	2.08E-07	1.71E-07			K21952//CASK-interacting protein	XP_015073452.1|0.0e+00|PREDICTED: glycine-rich cell wall structural protein 1-like [Solanum pennellii]
Solyc01g014470.1	1.805	6.925	1.94192934	1.11E-12	6.70E-13	1.94192934	1.11E-12	6.70E-13
Solyc01g014700.2	0.265	0.765	1.512480435	0.000879969	0.001033089	1.512480435	0.000879969	0.001033089		receptor-like protein kinase 1 (best arabidopsis hit)	K04733//interleukin-1 receptor-associated kinase 4 [EC:2.7.11.1]	XP_004228819.1|6.4e-139|PREDICTED: G-type lectin S-receptor-like serine/threonine-protein kinase LECRK2 [Solanum lycopersicum]	GO:0009856//pollination;GO:0044706//multi-multicellular organism process;GO:0008037//cell recognition;GO:0007154//cell communication;GO:0032501//multicellular organismal process;GO:0009875//pollen-pistil interaction;GO:0022414//reproductive process;GO:0009987//cellular process;GO:0051704//multi-organism process;GO:0000003//reproduction;GO:0048544//recognition of pollen;GO:0005488//binding;GO:0016…
Solyc01g014930.2	0.275	1.205	2.128722381	4.56E-07	3.85E-07	2.128722381	4.56E-07	3.85E-07			K13420//LRR receptor-like serine/threonine-protein kinase FLS2 [EC:2.7.11.1]+ko04016//MAPK signaling pathway - plant+ko04626//Plant-pathogen interaction	AAV33691.1|6.6e-93|Hcr9-OR2C [Solanum pimpinellifolium]
Solyc01g015297.1	44.75	13.655	-1.718427434	1.21E-91	1.73E-92	-1.718427434	1.21E-91	1.73E-92
Solyc01g016540.3	0.065	1.16	4.162480414	2.68E-05	2.64E-05	4.162480414	2.68E-05	2.64E-05			K18643//katanin p80 WD40 repeat-containing subunit B1	XP_004228790.2|5.9e-77|PREDICTED: uncharacterized protein LOC101262947 [Solanum lycopersicum]
Solyc01g017050.1	13.425	3.335	-2.012329352	1.13E-17	5.48E-18	-2.012329352	1.13E-17	5.48E-18			K03046//DNA-directed RNA polymerase subunit beta' [EC:2.7.7.6]+ko03020//RNA polymerase;K22390//acid phosphatase type 7	KZN08616.1|5.4e-30|hypothetical protein DCAR_001146 [Daucus carota subsp. sativus]
Solyc01g017080.2	0.02	0.595	4.722176156	2.68E-05	2.64E-05	4.722176156	2.68E-05	2.64E-05				YP_008563133.1|4.3e-38|hypothetical chloroplast RF15 (chloroplast) [Solanum lycopersicum]	GO:0043231//intracellular membrane-bounded organelle;GO:0005622//intracellular;GO:0044444//cytoplasmic part;GO:0009536//plastid;GO:0043229//intracellular organelle;GO:0005737//cytoplasm;GO:0043227//membrane-bounded organelle;GO:0044464//cell part;GO:0009507//chloroplast;GO:0043226//organelle;GO:0005623//cell;GO:0044424//intracellular part;
Solyc01g017600.3	7.55	0.375	-4.314873112	1.00E-87	1.47E-88	-4.314873112	1.00E-87	1.47E-88				XP_004228340.1|1.4e-180|PREDICTED: transmembrane protein 45B-like [Solanum lycopersicum]	GO:0044425//membrane part;GO:0031224//intrinsic component of membrane;GO:0016021//integral component of membrane;GO:0016020//membrane;
Solyc01g022785.1	0.415	0.17	-1.307482153	0.000798377	0.000933439	-1.307482153	0.000798377	0.000933439			K10955//mucin-2	AAW51128.1|1.1e-58|minus agglutinin [Chlamydomonas incerta]
Solyc01g034040.1	1.085	0.185	-2.546079493	5.08E-14	2.89E-14	-2.546079493	5.08E-14	2.89E-14				XP_019068677.1|3.3e-136|PREDICTED: uncharacterized protein LOC104646478 [Solanum lycopersicum]
Solyc01g056310.3	0.025	0.195	2.992555413	0.000429529	0.000485707	2.992555413	0.000429529	0.000485707			K00423//L-ascorbate oxidase [EC:1.10.3.3]+ko01100//Metabolic pathways+ko00053//Ascorbate and aldarate metabolism	XP_004229062.1|0.0e+00|PREDICTED: L-ascorbate oxidase homolog [Solanum lycopersicum]	GO:0005618//cell wall;GO:0009506//plasmodesma;GO:0005576//extracellular region;GO:0005911//cell-cell junction;GO:0005623//cell;GO:0044464//cell part;GO:0044421//extracellular region part;GO:0071944//cell periphery;GO:0009505//plant-type cell wall;GO:0005615//extracellular space;GO:0030054//cell junction;GO:0030312//external encapsulating structure;GO:0055044//symplast;GO:0016491//oxidoreductase a…
Solyc01g056370.3	0	2.655	6.314483508	8.94E-11	5.95E-11	6.314483508	8.94E-11	5.95E-11
Solyc01g056940.4	4.265	8.88	1.055465102	6.37E-12	4.00E-12	1.055465102	6.37E-12	4.00E-12			K02977//small subunit ribosomal protein S27Ae+ko03010//Ribosome;K08770//ubiquitin C	XP_010069740.1|1.1e-84|PREDICTED: ubiquitin-40S ribosomal protein S27a isoform X1 [Eucalyptus grandis]
Solyc01g057080.1	2.805	0	-6.136727604	1.09E-09	7.66E-10	-6.136727604	1.09E-09	7.66E-10	AP2-EREBP	Malus x domestica AP2 domain class transcription factor (AP2D43) mRNA, complete cds	K09286//EREBP-like factor	XP_004229130.1|5.4e-60|PREDICTED: ethylene-responsive transcription factor ERF020-like [Solanum lycopersicum]	GO:0044249//cellular biosynthetic process;GO:1901360//organic cyclic compound metabolic process;GO:0010467//gene expression;GO:0008152//metabolic process;GO:0034645//cellular macromolecule biosynthetic process;GO:1901576//organic substance biosynthetic process;GO:0071704//organic substance metabolic process;GO:0006139//nucleobase-containing compound metabolic process;GO:0097659//nucleic acid-temp…
Solyc01g057680.4	10.255	4.7	-1.131433305	3.66E-09	2.67E-09	-1.131433305	3.66E-09	2.67E-09				XP_015170720.1|4.0e-15|PREDICTED: probable leucine-rich repeat receptor-like protein kinase At1g35710 [Solanum tuberosum]
Solyc01g057770.3	167.765	8.225	-4.358209272	0	0	-4.358209272	0	0			K06573//solute carrier family 4 (anion exchanger), member 1;K13862//solute carrier family 4 (sodium borate transporter), member 11;K04733//interleukin-1 receptor-associated kinase 4 [EC:2.7.11.1]	XP_017975548.1|0.0e+00|PREDICTED: probable boron transporter 2 isoform X1 [Theobroma cacao]
Solyc01g057785.1	8	0.95	-3.082732715	1.36E-21	5.82E-22	-3.082732715	1.36E-21	5.82E-22
Solyc01g058100.2	0.715	0	-4.466876206	0.000690036	0.000800026	-4.466876206	0.000690036	0.000800026
Solyc01g058720.4	25.035	8.125	-1.629720246	5.01E-57	1.06E-57	-1.629720246	5.01E-57	1.06E-57			K02183//calmodulin+ko04016//MAPK signaling pathway - plant+ko04626//Plant-pathogen interaction+ko04070//Phosphatidylinositol signaling system	XP_004229015.1|1.5e-75|PREDICTED: calmodulin [Solanum lycopersicum]	GO:0009628//response to abiotic stimulus;GO:0006972//hyperosmotic response;GO:0042538//hyperosmotic salinity response;GO:0050896//response to stimulus;GO:0009651//response to salt stress;GO:0006950//response to stress;GO:0006970//response to osmotic stress;GO:0044444//cytoplasmic part;GO:0044424//intracellular part;GO:0005622//intracellular;GO:0005737//cytoplasm;GO:0005623//cell;GO:0005829//cytos…
Solyc01g059965.1	9.545	3.16	-1.59845218	2.00E-41	5.38E-42	-1.59845218	2.00E-41	5.38E-42			K19891//glucan endo-1,3-beta-glucosidase 1/2/3 [EC:3.2.1.39]+ko00500//Starch and sucrose metabolism	NP_001234805.1|4.3e-209|glucan endo-1,3-beta-glucosidase B precursor [Solanum lycopersicum]	GO:0071704//organic substance metabolic process;GO:0005975//carbohydrate metabolic process;GO:0006952//defense response;GO:0050896//response to stimulus;GO:0008152//metabolic process;GO:0044238//primary metabolic process;GO:0006950//response to stress;GO:0046658//anchored component of plasma membrane;GO:0031226//intrinsic component of plasma membrane;GO:0005773//vacuole;GO:0043226//organelle;GO:0…
Solyc01g060020.4	0.965	2.885	1.577693927	9.30E-14	5.36E-14	1.577693927	9.30E-14	5.36E-14			K19891//glucan endo-1,3-beta-glucosidase 1/2/3 [EC:3.2.1.39]+ko00500//Starch and sucrose metabolism	NP_001234805.1|4.5e-209|glucan endo-1,3-beta-glucosidase B precursor [Solanum lycopersicum]	GO:0071704//organic substance metabolic process;GO:0050896//response to stimulus;GO:0006950//response to stress;GO:0005975//carbohydrate metabolic process;GO:0044238//primary metabolic process;GO:0008152//metabolic process;GO:0006952//defense response;GO:0005886//plasma membrane;GO:0005622//intracellular;GO:0031226//intrinsic component of plasma membrane;GO:0044444//cytoplasmic part;GO:0031224//i…
Solyc01g060240.4	23.32	6.81	-1.779752562	1.44E-39	4.01E-40	-1.779752562	1.44E-39	4.01E-40				XP_016581247.1|8.5e-27|PREDICTED: uncharacterized protein LOC107878678 isoform X1 [Capsicum annuum]
Solyc01g065510.3	24.7	6.04	-2.036267422	1.03E-98	1.37E-99	-2.036267422	1.03E-98	1.37E-99			K15174//RNA polymerase II-associated factor 1;K04733//interleukin-1 receptor-associated kinase 4 [EC:2.7.11.1]	XP_010098688.1|5.7e-11|hypothetical protein L484_026066 [Morus notabilis]	GO:0016021//integral component of membrane;GO:0044425//membrane part;GO:0016020//membrane;GO:0031224//intrinsic component of membrane;
Solyc01g065530.3	43.875	6.79	-2.698754226	0	0	-2.698754226	0	0			K10956//protein transport protein SEC61 subunit alpha+ko04145//Phagosome+ko04141//Protein processing in endoplasmic reticulum+ko03060//Protein export;K14491//two-component response regulator ARR-B family+ko04075//Plant hormone signal transduction	XP_015060324.1|0.0e+00|PREDICTED: COBRA-like protein 7 [Solanum pennellii]	GO:0009664//plant-type cell wall organization;GO:0009832//plant-type cell wall biogenesis;GO:0071554//cell wall organization or biogenesis;GO:0010215//cellulose microfibril organization;GO:0040007//growth;GO:0071840//cellular component organization or biogenesis;GO:0071668//plant-type cell wall assembly;GO:0016049//cell growth;GO:0070726//cell wall assembly;GO:0009987//cellular process;GO:0022607…
Solyc01g066040.2	3.37	10.985	1.70529079	5.88E-17	2.94E-17	1.70529079	5.88E-17	2.94E-17
Solyc01g066260.2	22.22	53.64	1.272851155	1.87E-61	3.75E-62	1.272851155	1.87E-61	3.75E-62
Solyc01g066440.3	9.515	1.61	-2.569323475	4.41E-54	9.77E-55	-2.569323475	4.41E-54	9.77E-55				XP_004229260.1|6.1e-104|PREDICTED: uncharacterized protein LOC101259876 [Solanum lycopersicum]
Solyc01g066457.1	0.78	0.105	-2.91540345	4.93E-08	3.88E-08	-2.91540345	4.93E-08	3.88E-08			K08726//soluble epoxide hydrolase / lipid-phosphate phosphatase [EC:3.3.2.10 3.1.3.76]+ko04146//Peroxisome+ko00590//Arachidonic acid metabolism+ko01100//Metabolic pathways;K01079//phosphoserine phosphatase [EC:3.1.3.3]+ko01230//Biosynthesis of amino acids+ko01100//Metabolic pathways+ko00260//Glycine, serine and threonine metabolism+ko01200//Carbon metabolism	XP_004229258.2|3.5e-192|PREDICTED: bifunctional epoxide hydrolase 2 [Solanum lycopersicum]	GO:0003824//catalytic activity;
Solyc01g066640.2	2.785	0.225	-3.62635442	4.54E-35	1.39E-35	-3.62635442	4.54E-35	1.39E-35				XP_004229252.1|4.5e-223|PREDICTED: uncharacterized protein DDB_G0271670 [Solanum lycopersicum]
Solyc01g066680.3	5.9	0.135	-5.475050137	5.39E-43	1.42E-43	-5.475050137	5.39E-43	1.42E-43				XP_004229251.1|8.9e-79|PREDICTED: phylloplanin-like [Solanum lycopersicum]
Solyc01g066760.2	4.105	0.25	-4.043068497	1.02E-18	4.79E-19	-4.043068497	1.02E-18	4.79E-19				XP_004229246.1|3.1e-59|PREDICTED: uncharacterized protein LOC101255730 [Solanum lycopersicum]	GO:0016020//membrane;GO:0016021//integral component of membrane;GO:0031224//intrinsic component of membrane;GO:0044425//membrane part;
Solyc01g067295.1	127.125	5.46	-4.545101373	0	0	-4.545101373	0	0				XP_004229220.1|1.3e-63|PREDICTED: uncharacterized protein LOC101247655 [Solanum lycopersicum]
Solyc01g067440.4	8.29	3.645	-1.182762847	3.10E-11	2.02E-11	-1.182762847	3.10E-11	2.02E-11			K03676//glutaredoxin 3	XP_004229212.1|3.8e-51|PREDICTED: monothiol glutaredoxin-S10 [Solanum lycopersicum]	GO:0050789//regulation of biological process;GO:0065008//regulation of biological quality;GO:0009987//cellular process;GO:0042592//homeostatic process;GO:0019725//cellular homeostasis;GO:0045454//cell redox homeostasis;GO:0065007//biological regulation;GO:0050794//regulation of cellular process;GO:0005623//cell;GO:0016667//oxidoreductase activity, acting on a sulfur group of donors;GO:0015036//di…
Solyc01g067460.3	55.84	20.98	-1.413083389	1.48E-40	4.04E-41	-1.413083389	1.48E-40	4.04E-41			K03676//glutaredoxin 3	XP_004229211.1|1.8e-51|PREDICTED: monothiol glutaredoxin-S3 [Solanum lycopersicum]	GO:0050794//regulation of cellular process;GO:0042592//homeostatic process;GO:0065008//regulation of biological quality;GO:0019725//cellular homeostasis;GO:0045454//cell redox homeostasis;GO:0009987//cellular process;GO:0050789//regulation of biological process;GO:0065007//biological regulation;GO:0005623//cell;GO:0009055//electron transfer activity;GO:0015035//protein disulfide oxidoreductase ac…
Solyc01g067510.3	1.32	0.26	-2.343047619	5.64E-15	3.07E-15	-2.343047619	5.64E-15	3.07E-15			K04733//interleukin-1 receptor-associated kinase 4 [EC:2.7.11.1]	XP_015062968.1|1.6e-207|PREDICTED: proline-rich receptor-like protein kinase PERK14 [Solanum pennellii]	GO:0016021//integral component of membrane;GO:0031224//intrinsic component of membrane;GO:0044425//membrane part;GO:0016020//membrane;GO:0030554//adenyl nucleotide binding;GO:0016301//kinase activity;GO:0043167//ion binding;GO:0032555//purine ribonucleotide binding;GO:0016772//transferase activity, transferring phosphorus-containing groups;GO:0008144//drug binding;GO:0016740//transferase activity…
Solyc01g067650.2	2.77	0.3	-3.209078448	1.28E-09	9.05E-10	-3.209078448	1.28E-09	9.05E-10				XP_004229197.1|1.6e-59|PREDICTED: uncharacterized protein LOC101265958 [Solanum lycopersicum]	GO:0044425//membrane part;GO:0016020//membrane;GO:0016021//integral component of membrane;GO:0031224//intrinsic component of membrane;
Solyc01g068075.1	1.25	2.52	1.013019515	0.000404278	0.0004556	1.013019515	0.000404278	0.0004556
Solyc01g068130.4	8.975	2.955	-1.608348632	9.27E-58	1.94E-58	-1.608348632	9.27E-58	1.94E-58				XP_004229180.1|1.0e-190|PREDICTED: uncharacterized protein LOC101260262 [Solanum lycopersicum]
Solyc01g068380.3	7.36	25.49	1.792230837	3.17E-186	2.23E-187	1.792230837	3.17E-186	2.23E-187			K22390//acid phosphatase type 7	XP_004229163.2|0.0e+00|PREDICTED: nucleotide pyrophosphatase/phosphodiesterase-like [Solanum lycopersicum]	GO:0003824//catalytic activity;GO:0043167//ion binding;GO:0042578//phosphoric ester hydrolase activity;GO:0003993//acid phosphatase activity;GO:0016788//hydrolase activity, acting on ester bonds;GO:0043169//cation binding;GO:0005488//binding;GO:0046872//metal ion binding;GO:0016787//hydrolase activity;GO:0016791//phosphatase activity;
Solyc01g068410.4	1.13	0.055	-4.376678397	4.32E-15	2.34E-15	-4.376678397	4.32E-15	2.34E-15			K13947//auxin efflux carrier family	NP_001234192.1|2.5e-204|auxin efflux facilitator SlPIN5 [Solanum lycopersicum]	GO:0009733//response to auxin;GO:0065007//biological regulation;GO:0032870//cellular response to hormone stimulus;GO:0009755//hormone-mediated signaling pathway;GO:0050789//regulation of biological process;GO:0071365//cellular response to auxin stimulus;GO:0042221//response to chemical;GO:0023052//signaling;GO:0051179//localization;GO:0006810//transport;GO:0009719//response to endogenous stimulus…
Solyc01g068500.4	2.9	6.445	1.153710205	5.64E-30	1.93E-30	1.153710205	5.64E-30	1.93E-30			K21989//calcium permeable stress-gated cation channel	XP_004229157.2|0.0e+00|PREDICTED: CSC1-like protein At3g54510 isoform X1 [Solanum lycopersicum]	GO:0016021//integral component of membrane;GO:0044425//membrane part;GO:0031224//intrinsic component of membrane;GO:0016020//membrane;
Solyc01g068630.3	0.79	1.86	1.232021347	7.54E-06	7.08E-06	1.232021347	7.54E-06	7.08E-06			K18551//pyrimidine and pyridine-specific 5'-nucleotidase [EC:3.1.3.-]+ko00760//Nicotinate and nicotinamide metabolism	NP_001316510.1|3.8e-142|haloacid dehalogenase-like hydrolase superfamily protein [Solanum lycopersicum]	GO:0008152//metabolic process;GO:0003824//catalytic activity;GO:0016787//hydrolase activity;
Solyc01g073700.3	1.73	0.445	-1.956818514	7.45E-13	4.47E-13	-1.956818514	7.45E-13	4.47E-13			K08900//mitochondrial chaperone BCS1	XP_004229339.1|7.4e-301|PREDICTED: AAA-ATPase At4g30250-like [Solanum lycopersicum]	GO:0035639//purine ribonucleoside triphosphate binding;GO:0032559//adenyl ribonucleotide binding;GO:0043167//ion binding;GO:0008144//drug binding;GO:0005524//ATP binding;GO:0043168//anion binding;GO:0030554//adenyl nucleotide binding;GO:0005488//binding;GO:0097367//carbohydrate derivative binding;GO:0017076//purine nucleotide binding;GO:0097159//organic cyclic compound binding;GO:1901265//nucleos…
Solyc01g073820.4	3.55	0.725	-2.293559072	8.15E-18	3.94E-18	-2.293559072	8.15E-18	3.94E-18			K17609//nucleoredoxin [EC:1.8.1.8]	XP_019068254.1|3.1e-158|PREDICTED: uncharacterized protein LOC101249296 [Solanum lycopersicum]
Solyc01g073880.2	6.935	1.5	-2.218011573	9.03E-21	3.97E-21	-2.218011573	9.03E-21	3.97E-21			K17609//nucleoredoxin [EC:1.8.1.8]	XP_015087379.1|2.9e-117|PREDICTED: uncharacterized protein LOC107030624 [Solanum pennellii]
Solyc01g073890.3	9.795	1.785	-2.464197106	4.72E-74	8.03E-75	-2.464197106	4.72E-74	8.03E-75			K03283//heat shock 70kDa protein 1/2/6/8+ko03040//Spliceosome+ko04144//Endocytosis+ko04141//Protein processing in endoplasmic reticulum;K17609//nucleoredoxin [EC:1.8.1.8]	XP_004229346.1|4.0e-231|PREDICTED: uncharacterized protein LOC101250152 [Solanum lycopersicum]	GO:0044464//cell part;GO:0005622//intracellular;GO:0005623//cell;GO:0005737//cytoplasm;GO:0044424//intracellular part;GO:0016651//oxidoreductase activity, acting on NAD(P)H;GO:0003824//catalytic activity;GO:0016667//oxidoreductase activity, acting on a sulfur group of donors;GO:0016491//oxidoreductase activity;GO:0004791//thioredoxin-disulfide reductase activity;GO:0016668//oxidoreductase activit…
Solyc01g073985.1	1.815	4.71	1.375447791	6.62E-27	2.43E-27	1.375447791	6.62E-27	2.43E-27		NB-ARC domain-containing disease resistance protein (best arabidopsis hit)	K13457//disease resistance protein RPM1+ko04626//Plant-pathogen interaction	XP_015060252.1|0.0e+00|PREDICTED: disease resistance protein RPM1-like isoform X1 [Solanum pennellii]
Solyc01g079180.4	0.7	0.1	-2.814799509	4.91E-08	3.87E-08	-2.814799509	4.91E-08	3.87E-08			K01051//pectinesterase [EC:3.1.1.11]+ko00040//Pentose and glucuronate interconversions+ko01100//Metabolic pathways	XP_004229371.1|2.9e-227|PREDICTED: probable pectinesterase 53 [Solanum lycopersicum]	GO:0009056//catabolic process;GO:0044237//cellular metabolic process;GO:0000272//polysaccharide catabolic process;GO:0071554//cell wall organization or biogenesis;GO:0044238//primary metabolic process;GO:0071840//cellular component organization or biogenesis;GO:1901575//organic substance catabolic process;GO:0009057//macromolecule catabolic process;GO:0016052//carbohydrate catabolic process;GO:00…
Solyc01g079200.4	15.34	0.815	-4.245346383	2.26E-156	1.94E-157	-4.245346383	2.26E-156	1.94E-157			K04125//gibberellin 2beta-dioxygenase [EC:1.14.11.13]+ko00904//Diterpenoid biosynthesis+ko01110//Biosynthesis of secondary metabolites	NP_001234747.2|1.3e-201|gibberellin 2-oxidase [Solanum lycopersicum]	GO:0044282//small molecule catabolic process;GO:0009056//catabolic process;GO:0044248//cellular catabolic process;GO:0016115//terpenoid catabolic process;GO:0065008//regulation of biological quality;GO:0042447//hormone catabolic process;GO:0043436//oxoacid metabolic process;GO:0071704//organic substance metabolic process;GO:0006721//terpenoid metabolic process;GO:0006629//lipid metabolic process;…
Solyc01g079240.3	13.545	2.28	-2.5781283	4.63E-187	3.23E-188	-2.5781283	4.63E-187	3.23E-188			K01897//long-chain acyl-CoA synthetase [EC:6.2.1.3]+ko04146//Peroxisome+ko01100//Metabolic pathways+ko00061//Fatty acid biosynthesis+ko01212//Fatty acid metabolism+ko00071//Fatty acid degradation	XP_016499126.1|0.0e+00|PREDICTED: long chain acyl-CoA synthetase 1-like [Nicotiana tabacum]	GO:0008152//metabolic process;GO:0003824//catalytic activity;
Solyc01g079260.4	21.235	6.98	-1.609085829	3.02E-82	4.72E-83	-1.609085829	3.02E-82	4.72E-83	WRKY		K12835//ATP-dependent RNA helicase DDX42 [EC:3.6.4.13]+ko03040//Spliceosome;K18835//WRKY transcription factor 2+ko04626//Plant-pathogen interaction	XP_004229377.1|4.5e-189|PREDICTED: probable WRKY transcription factor 23 [Solanum lycopersicum]	GO:1901362//organic cyclic compound biosynthetic process;GO:0090304//nucleic acid metabolic process;GO:0032774//RNA biosynthetic process;GO:0097659//nucleic acid-templated transcription;GO:0019438//aromatic compound biosynthetic process;GO:0044238//primary metabolic process;GO:0034645//cellular macromolecule biosynthetic process;GO:0044237//cellular metabolic process;GO:0034654//nucleobase-contai…
Solyc01g079300.4	5.225	2.385	-1.128524511	1.31E-26	4.84E-27	-1.128524511	1.31E-26	4.84E-27			K06611//stachyose synthetase [EC:2.4.1.67]+ko00052//Galactose metabolism	XP_015085934.1|0.0e+00|PREDICTED: stachyose synthase [Solanum pennellii]	GO:0003824//catalytic activity;
Solyc01g079410.3	3.4	0.935	-1.865425582	4.84E-18	2.32E-18	-1.865425582	4.84E-18	2.32E-18			K23151//methyltransferase-like protein 23 [EC:2.1.1.-]	XP_004229387.1|7.4e-187|PREDICTED: uncharacterized protein LOC101266754 [Solanum lycopersicum]
Solyc01g079570.3	1.035	0.385	-1.426983479	2.01E-08	1.54E-08	-1.426983479	2.01E-08	1.54E-08			K15920//xylan 1,4-beta-xylosidase [EC:3.2.1.37]+ko00520//Amino sugar and nucleotide sugar metabolism+ko01100//Metabolic pathways	XP_006349198.1|0.0e+00|PREDICTED: probable beta-D-xylosidase 2 [Solanum tuberosum]	GO:0008152//metabolic process;GO:0071704//organic substance metabolic process;GO:0044238//primary metabolic process;GO:0005975//carbohydrate metabolic process;GO:0044464//cell part;GO:0030312//external encapsulating structure;GO:0005618//cell wall;GO:0005623//cell;GO:0009505//plant-type cell wall;GO:0071944//cell periphery;GO:0016787//hydrolase activity;GO:0004553//hydrolase activity, hydrolyzing…
Solyc01g079580.3	9.58	3.1	-1.630927933	2.44E-67	4.51E-68	-1.630927933	2.44E-67	4.51E-68			K09527//DnaJ homolog subfamily C member 7	XP_004229402.1|0.0e+00|PREDICTED: uncharacterized protein LOC101245693 [Solanum lycopersicum]
Solyc01g079660.2	76.69	7.13	-3.433965434	0	0	-3.433965434	0	0				XP_004229409.1|5.0e-108|PREDICTED: uncharacterized protein LOC101247750 [Solanum lycopersicum]
Solyc01g079670.2	2.505	0.57	-2.144948111	5.02E-09	3.70E-09	-2.144948111	5.02E-09	3.70E-09				XP_004229560.2|7.9e-87|PREDICTED: uncharacterized protein LOC101244226 [Solanum lycopersicum]
Solyc01g079790.4	47.185	23.38	-1.018194676	8.72E-140	8.44E-141	-1.018194676	8.72E-140	8.44E-141			K00975//glucose-1-phosphate adenylyltransferase [EC:2.7.7.27]+ko00520//Amino sugar and nucleotide sugar metabolism+ko01100//Metabolic pathways+ko00500//Starch and sucrose metabolism+ko01110//Biosynthesis of secondary metabolites	AFL55399.1|4.3e-255|ADP-glucose pyrophosphorylase large subunit 4 [Ipomoea batatas]	GO:0044238//primary metabolic process;GO:0055114//oxidation-reduction process;GO:0006091//generation of precursor metabolites and energy;GO:0015980//energy derivation by oxidation of organic compounds;GO:0044260//cellular macromolecule metabolic process;GO:0006073//cellular glucan metabolic process;GO:0005982//starch metabolic process;GO:0044237//cellular metabolic process;GO:0000271//polysacchar…
Solyc01g079850.3	1.305	0.225	-2.531006543	2.75E-14	1.54E-14	-2.531006543	2.75E-14	1.54E-14				XP_004229426.1|5.8e-275|PREDICTED: protein trichome birefringence-like 11 [Solanum lycopersicum]	GO:0071554//cell wall organization or biogenesis;GO:0009987//cellular process;GO:0044424//intracellular part;GO:0005737//cytoplasm;GO:0044444//cytoplasmic part;GO:0043226//organelle;GO:0043227//membrane-bounded organelle;GO:0016021//integral component of membrane;GO:0005623//cell;GO:0044464//cell part;GO:0044425//membrane part;GO:0005794//Golgi apparatus;GO:0012505//endomembrane system;GO:0031224…
Solyc01g079940.4	9.6	1.395	-2.788804301	6.78E-95	9.36E-96	-2.788804301	6.78E-95	9.36E-96			K22683//aspartyl protease family protein [EC:3.4.23.-]	XP_004229430.1|1.8e-251|PREDICTED: basic 7S globulin-like [Solanum lycopersicum]	GO:1901564//organonitrogen compound metabolic process;GO:0008152//metabolic process;GO:0043170//macromolecule metabolic process;GO:0044238//primary metabolic process;GO:0071704//organic substance metabolic process;GO:1901575//organic substance catabolic process;GO:0009057//macromolecule catabolic process;GO:0030163//protein catabolic process;GO:0006508//proteolysis;GO:0006807//nitrogen compound m…
Solyc01g080010.2	125.395	42.93	-1.545882515	0	0	-1.545882515	0	0			K22683//aspartyl protease family protein [EC:3.4.23.-]	NP_001234249.2|1.0e-251|xyloglucan-specific fungal endoglucanase inhibitor protein precursor [Solanum lycopersicum]	GO:0030163//protein catabolic process;GO:0009057//macromolecule catabolic process;GO:0006807//nitrogen compound metabolic process;GO:0008152//metabolic process;GO:1901575//organic substance catabolic process;GO:0006508//proteolysis;GO:0071704//organic substance metabolic process;GO:1901564//organonitrogen compound metabolic process;GO:1901565//organonitrogen compound catabolic process;GO:0044238/…
Solyc01g080020.2	19.065	4.395	-2.117868577	2.86E-140	2.75E-141	-2.117868577	2.86E-140	2.75E-141			K22683//aspartyl protease family protein [EC:3.4.23.-]	XP_004229435.1|9.0e-238|PREDICTED: basic 7S globulin-like [Solanum lycopersicum]	GO:1901564//organonitrogen compound metabolic process;GO:1901565//organonitrogen compound catabolic process;GO:0044238//primary metabolic process;GO:0043170//macromolecule metabolic process;GO:0030163//protein catabolic process;GO:0009056//catabolic process;GO:0006807//nitrogen compound metabolic process;GO:1901575//organic substance catabolic process;GO:0008152//metabolic process;GO:0019538//pro…
Solyc01g080050.4	1.13	0.045	-4.707884305	2.28E-07	1.88E-07	-4.707884305	2.28E-07	1.88E-07	bHLH		K20558//transcription factor SPEECHLESS+ko04016//MAPK signaling pathway - plant	XP_004229565.1|2.1e-104|PREDICTED: transcription factor MUTE [Solanum lycopersicum]	GO:0046983//protein dimerization activity;GO:0005488//binding;GO:0005515//protein binding;
Solyc01g080070.4	13.69	2.215	-2.628511062	4.71E-154	4.10E-155	-2.628511062	4.71E-154	4.10E-155			K13098//RNA-binding protein FUS	XP_015062034.1|3.7e-190|PREDICTED: mediator of RNA polymerase II transcription subunit 15 [Solanum pennellii]	GO:0051179//localization;GO:0030001//metal ion transport;GO:0051234//establishment of localization;GO:0006812//cation transport;GO:0006811//ion transport;GO:0006810//transport;GO:0046872//metal ion binding;GO:0043167//ion binding;GO:0005488//binding;GO:0043169//cation binding;
Solyc01g080460.3	56.89	132.27	1.215671372	0	0	1.215671372	0	0			K01006//pyruvate, orthophosphate dikinase [EC:2.7.9.1]+ko01100//Metabolic pathways+ko00710//Carbon fixation in photosynthetic organisms+ko00620//Pyruvate metabolism+ko01200//Carbon metabolism	XP_016541315.1|0.0e+00|PREDICTED: pyruvate, phosphate dikinase 2 isoform X3 [Capsicum annuum]	GO:0009987//cellular process;GO:0019752//carboxylic acid metabolic process;GO:0008152//metabolic process;GO:0044281//small molecule metabolic process;GO:0006090//pyruvate metabolic process;GO:0071704//organic substance metabolic process;GO:0043436//oxoacid metabolic process;GO:0006082//organic acid metabolic process;GO:0032787//monocarboxylic acid metabolic process;GO:0044237//cellular metabolic …
Solyc01g080490.2	0.925	0.21	-2.106980261	8.12E-05	8.45E-05	-2.106980261	8.12E-05	8.45E-05			K01510//apyrase [EC:3.6.1.5]+ko00230//Purine metabolism+ko00240//Pyrimidine metabolism	XP_004229478.1|2.7e-97|PREDICTED: uncharacterized protein LOC101268223 [Solanum lycopersicum]	GO:0007275//multicellular organism development;GO:0016043//cellular component organization;GO:0071840//cellular component organization or biogenesis;GO:0048856//anatomical structure development;GO:0032502//developmental process;GO:0009987//cellular process;GO:0032501//multicellular organismal process;GO:0010256//endomembrane system organization;GO:0009838//abscission;GO:0044437//vacuolar part;GO:…
Solyc01g080790.3	16.36	0.55	-4.916840327	3.02E-119	3.33E-120	-4.916840327	3.02E-119	3.33E-120		Glycine max cv Williams 82 BAC clone Gm_ISb001_091_F11, complete sequence.		XP_004229500.1|3.6e-131|PREDICTED: uncharacterized protein LOC101249206 [Solanum lycopersicum]
Solyc01g080800.3	23.225	5.355	-2.124777718	3.17E-58	6.61E-59	-2.124777718	3.17E-58	6.61E-59		Glycine max cv Williams 82 BAC clone Gm_ISb001_091_F11, complete sequence.		XP_004229501.1|2.7e-101|PREDICTED: uncharacterized protein LOC101249488 [Solanum lycopersicum]
Solyc01g080890.2	38.5	12.92	-1.58143597	1.17E-70	2.06E-71	-1.58143597	1.17E-70	2.06E-71				XP_015063203.1|1.7e-35|PREDICTED: uncharacterized protein LOC107008608 [Solanum pennellii]
Solyc01g081270.2	20.59	44.79	1.121455078	3.81E-94	5.31E-95	1.121455078	3.81E-94	5.31E-95		PREDICTED: Vitis vinifera putative disease resistance protein RGA1-like (LOC100257609), mRNA.	K00799//glutathione S-transferase [EC:2.5.1.18]+ko00480//Glutathione metabolism	XP_004229525.1|2.1e-127|PREDICTED: glutathione transferase GST 23-like [Solanum lycopersicum]	GO:0090487//secondary metabolite catabolic process;GO:0044248//cellular catabolic process;GO:0019748//secondary metabolic process;GO:1901564//organonitrogen compound metabolic process;GO:0034641//cellular nitrogen compound metabolic process;GO:0006518//peptide metabolic process;GO:0009636//response to toxic substance;GO:0098754//detoxification;GO:0006790//sulfur compound metabolic process;GO:0009…
Solyc01g081340.4	1.785	0.215	-3.060555924	1.54E-15	8.17E-16	-3.060555924	1.54E-15	8.17E-16			K21483//salicylate 1-O-methyltransferase [EC:2.1.1.274]	XP_004229529.1|1.2e-207|PREDICTED: salicylate carboxymethyltransferase-like [Solanum lycopersicum]	GO:0003824//catalytic activity;GO:0016740//transferase activity;GO:0016741//transferase activity, transferring one-carbon groups;GO:0008168//methyltransferase activity;
Solyc01g081600.3	2.155	8.07	1.902758742	1.12E-22	4.63E-23	1.902758742	1.12E-22	4.63E-23				XP_004229551.1|4.8e-63|PREDICTED: non-specific lipid-transfer protein 1-like [Solanum lycopersicum]	GO:0033036//macromolecule localization;GO:0071702//organic substance transport;GO:0006810//transport;GO:0051179//localization;GO:0051234//establishment of localization;GO:0006869//lipid transport;GO:0010876//lipid localization;GO:0016020//membrane;GO:0008289//lipid binding;GO:0005488//binding;
Solyc01g081605.1	0.29	0	-4.957913001	5.00E-05	5.08E-05	-4.957913001	5.00E-05	5.08E-05			K12448//UDP-arabinose 4-epimerase [EC:5.1.3.5]+ko00520//Amino sugar and nucleotide sugar metabolism+ko01100//Metabolic pathways;K00134//glyceraldehyde 3-phosphate dehydrogenase [EC:1.2.1.12]+ko00010//Glycolysis / Gluconeogenesis+ko01230//Biosynthesis of amino acids+ko01100//Metabolic pathways+ko01110//Biosynthesis of secondary metabolites+ko00710//Carbon fixation in photosynthetic organisms+ko012…	XP_015064383.1|9.0e-268|PREDICTED: serine/threonine-protein phosphatase 7 long form homolog [Solanum pennellii]
Solyc01g086670.3	84.075	31.89	-1.404140451	9.91E-127	1.04E-127	-1.404140451	9.91E-127	1.04E-127				KDP43423.1|5.0e-08|hypothetical protein JCGZ_16710 [Jatropha curcas]
Solyc01g086870.3	118.105	46.795	-1.339449974	0	0	-1.339449974	0	0	bHLH		K04733//interleukin-1 receptor-associated kinase 4 [EC:2.7.11.1];K12126//phytochrome-interacting factor 3+ko04712//Circadian rhythm - plant+ko04075//Plant hormone signal transduction;K11253//histone H3	XP_004229606.1|4.2e-235|PREDICTED: transcription factor bHLH130-like [Solanum lycopersicum]	GO:0034645//cellular macromolecule biosynthetic process;GO:0006366//transcription from RNA polymerase II promoter;GO:0009059//macromolecule biosynthetic process;GO:0006351//transcription, DNA-templated;GO:1901360//organic cyclic compound metabolic process;GO:0044237//cellular metabolic process;GO:0009987//cellular process;GO:0006725//cellular aromatic compound metabolic process;GO:0044260//cellul…
Solyc01g086920.3	22.48	2.25	-3.325987397	2.14E-234	1.21E-235	-3.325987397	2.14E-234	1.21E-235			K13420//LRR receptor-like serine/threonine-protein kinase FLS2 [EC:2.7.11.1]+ko04016//MAPK signaling pathway - plant+ko04626//Plant-pathogen interaction	XP_004229610.1|6.9e-210|PREDICTED: DNA-damage-repair/toleration protein DRT100-like [Solanum lycopersicum]
Solyc01g086975.1	2.035	5.97	1.5544343	5.11E-06	4.73E-06	1.5544343	5.11E-06	4.73E-06
Solyc01g087060.4	2.075	0.89	-1.225036022	1.33E-06	1.16E-06	-1.225036022	1.33E-06	1.16E-06		Oryza sativa Japonica Group cultivar Taipei 309 E3 ligase (BBI1) gene, complete cds.	K19045//E3 ubiquitin-protein ligase BIG BROTHER and related proteins [EC:2.3.2.27]	XP_019068263.1|3.7e-220|PREDICTED: E3 ubiquitin ligase BIG BROTHER [Solanum lycopersicum]	GO:0040008//regulation of growth;GO:0022414//reproductive process;GO:0048731//system development;GO:0050789//regulation of biological process;GO:0048437//floral organ development;GO:1901564//organonitrogen compound metabolic process;GO:0048608//reproductive structure development;GO:0048856//anatomical structure development;GO:0009987//cellular process;GO:0044238//primary metabolic process;GO:0046…
Solyc01g087130.4	0.48	0.065	-2.881913705	5.55E-05	5.67E-05	-2.881913705	5.55E-05	5.67E-05	MYB		K09422//transcription factor MYB, plant	XP_004229624.1|6.2e-209|PREDICTED: transcription factor MYB46-like [Solanum lycopersicum]	GO:0048869//cellular developmental process;GO:0030154//cell differentiation;GO:0051171//regulation of nitrogen compound metabolic process;GO:1903508//positive regulation of nucleic acid-templated transcription;GO:2000112//regulation of cellular macromolecule biosynthetic process;GO:0050794//regulation of cellular process;GO:0060255//regulation of macromolecule metabolic process;GO:0031326//regula…
Solyc01g087140.4	0.805	0.095	-3.077833915	1.23E-08	9.32E-09	-3.077833915	1.23E-08	9.32E-09			K19042//E3 ubiquitin-protein ligase BOI and related proteins [EC:2.3.2.27]	XP_004229625.1|2.8e-213|PREDICTED: uncharacterized protein LOC101245398 [Solanum lycopersicum]	GO:0044425//membrane part;GO:0016021//integral component of membrane;GO:0016020//membrane;GO:0031224//intrinsic component of membrane;
Solyc01g087180.4	39.13	14.965	-1.384358541	1.63E-68	2.96E-69	-1.384358541	1.63E-68	2.96E-69				XP_004229628.1|8.3e-87|PREDICTED: uncharacterized protein LOC101246280 [Solanum lycopersicum]
Solyc01g087570.2	34.425	7.225	-2.256879882	8.82E-89	1.29E-89	-2.256879882	8.82E-89	1.29E-89				XP_019067593.1|3.1e-33|PREDICTED: uncharacterized protein LOC109119488 [Solanum lycopersicum]
Solyc01g087580.3	20.82	7.665	-1.444431059	1.98E-20	8.77E-21	-1.444431059	1.98E-20	8.77E-21				OIT07792.1|7.1e-21|hypothetical protein A4A49_25276 [Nicotiana attenuata]
Solyc01g087590.3	50.895	2.895	-4.144672551	0	0	-4.144672551	0	0			K13366//polyamine oxidase [EC:1.5.3.14 1.5.3.16 1.5.3.-]+ko00410//beta-Alanine metabolism+ko00330//Arginine and proline metabolism+ko01100//Metabolic pathways	XP_004229651.1|4.4e-290|PREDICTED: polyamine oxidase 1 [Solanum lycopersicum]	GO:0044237//cellular metabolic process;GO:0006595//polyamine metabolic process;GO:0006576//cellular biogenic amine metabolic process;GO:0071704//organic substance metabolic process;GO:1901565//organonitrogen compound catabolic process;GO:0042402//cellular biogenic amine catabolic process;GO:0009308//amine metabolic process;GO:0044106//cellular amine metabolic process;GO:0009987//cellular process;…
Solyc01g087630.2	4.785	1.3	-1.881913705	6.66E-09	4.94E-09	-1.881913705	6.66E-09	4.94E-09			K09753//cinnamoyl-CoA reductase [EC:1.2.1.44]+ko01100//Metabolic pathways+ko01110//Biosynthesis of secondary metabolites+ko00940//Phenylpropanoid biosynthesis;K13082//bifunctional dihydroflavonol 4-reductase/flavanone 4-reductase [EC:1.1.1.219 1.1.1.234]+ko01100//Metabolic pathways+ko01110//Biosynthesis of secondary metabolites+ko00941//Flavonoid biosynthesis	XP_010324695.1|1.8e-73|PREDICTED: uncharacterized protein LOC104648634 [Solanum lycopersicum]	GO:0050662//coenzyme binding;GO:0003824//catalytic activity;GO:0048037//cofactor binding;GO:0005488//binding;
Solyc01g087780.2	25.755	11.945	-1.112057558	4.24E-130	4.34E-131	-1.112057558	4.24E-130	4.34E-131			K15333//tRNA guanosine-2'-O-methyltransferase [EC:2.1.1.34];K12619//5'-3' exoribonuclease 2 [EC:3.1.13.-]+ko03018//RNA degradation+ko03008//Ribosome biogenesis in eukaryotes;K01188//beta-glucosidase [EC:3.2.1.21]+ko01100//Metabolic pathways+ko00500//Starch and sucrose metabolism+ko01110//Biosynthesis of secondary metabolites+ko00460//Cyanoamino acid metabolism+ko00940//Phenylpropanoid biosynthesi…	NP_001234780.1|0.0e+00|subtilisin-like protease [Solanum lycopersicum]	GO:0070011//peptidase activity, acting on L-amino acid peptides;GO:0008233//peptidase activity;GO:0004175//endopeptidase activity;GO:0003824//catalytic activity;GO:0140096//catalytic activity, acting on a protein;GO:0008236//serine-type peptidase activity;GO:0017171//serine hydrolase activity;GO:0016787//hydrolase activity;GO:0004252//serine-type endopeptidase activity;
Solyc01g087850.2	13.48	5.03	-1.426523156	8.62E-111	1.02E-111	-1.426523156	8.62E-111	1.02E-111			K15333//tRNA guanosine-2'-O-methyltransferase [EC:2.1.1.34];K12619//5'-3' exoribonuclease 2 [EC:3.1.13.-]+ko03018//RNA degradation+ko03008//Ribosome biogenesis in eukaryotes;K13199//plasminogen activator inhibitor 1 RNA-binding protein;K01188//beta-glucosidase [EC:3.2.1.21]+ko01100//Metabolic pathways+ko00500//Starch and sucrose metabolism+ko01110//Biosynthesis of secondary metabolites+ko00460//C…	NP_001234774.1|0.0e+00|subtilisin-like protease precursor [Solanum lycopersicum]	GO:0008236//serine-type peptidase activity;GO:0003824//catalytic activity;GO:0004252//serine-type endopeptidase activity;GO:0017171//serine hydrolase activity;GO:0042802//identical protein binding;GO:0070011//peptidase activity, acting on L-amino acid peptides;GO:0016787//hydrolase activity;GO:0140096//catalytic activity, acting on a protein;GO:0005488//binding;GO:0005515//protein binding;GO:0008…
Solyc01g088160.4	1.825	5.39	1.563612311	5.68E-32	1.85E-32	1.563612311	5.68E-32	1.85E-32			K00279//cytokinin dehydrogenase [EC:1.5.99.12]+ko00908//Zeatin biosynthesis	NP_001244909.1|0.0e+00|cytokinin oxidase/dehydrogenase-like 2 [Solanum lycopersicum]	GO:0046483//heterocycle metabolic process;GO:0065007//biological regulation;GO:0010817//regulation of hormone levels;GO:0009308//amine metabolic process;GO:0009987//cellular process;GO:0006725//cellular aromatic compound metabolic process;GO:0071704//organic substance metabolic process;GO:1901564//organonitrogen compound metabolic process;GO:0008152//metabolic process;GO:0009690//cytokinin metabo…
Solyc01g088200.4	0.28	0.605	1.102112273	2.59E-06	2.33E-06	1.102112273	2.59E-06	2.33E-06			K09842//abscisic-aldehyde oxidase [EC:1.2.3.14]+ko00906//Carotenoid biosynthesis+ko01100//Metabolic pathways+ko01110//Biosynthesis of secondary metabolites	XP_015058953.1|0.0e+00|PREDICTED: abscisic-aldehyde oxidase-like [Solanum pennellii]	GO:0044464//cell part;GO:0044444//cytoplasmic part;GO:0005623//cell;GO:0005737//cytoplasm;GO:0005622//intracellular;GO:0044424//intracellular part;GO:0005829//cytosol;GO:0102798//heptaldehyde:oxygen oxidoreductase activity;GO:0003824//catalytic activity;GO:0004031//aldehyde oxidase activity;GO:0000166//nucleotide binding;GO:0016491//oxidoreductase activity;GO:0009055//electron transfer activity;G…
Solyc01g088260.3	1.125	0.175	-2.707884305	2.30E-05	2.25E-05	-2.707884305	2.30E-05	2.25E-05		Leucine-rich repeat protein kinase family protein (best arabidopsis hit)		XP_015084335.1|6.1e-67|PREDICTED: germin-like protein subfamily 1 member 17 [Solanum pennellii]	GO:0005576//extracellular region;GO:0046872//metal ion binding;GO:0046914//transition metal ion binding;GO:0043167//ion binding;GO:0045735//nutrient reservoir activity;GO:0005488//binding;GO:0030145//manganese ion binding;GO:0043169//cation binding;
Solyc01g088300.3	12.79	2.19	-2.552660909	7.25E-77	1.20E-77	-2.552660909	7.25E-77	1.20E-77		Leucine-rich repeat protein kinase family protein (best arabidopsis hit)	K00384//thioredoxin reductase (NADPH) [EC:1.8.1.9]+ko00450//Selenocompound metabolism	XP_004229689.1|7.9e-126|PREDICTED: germin-like protein subfamily 1 member 17 [Solanum lycopersicum]	GO:0030312//external encapsulating structure;GO:0005576//extracellular region;GO:0005623//cell;GO:0005618//cell wall;GO:0071944//cell periphery;GO:0044464//cell part;GO:0046872//metal ion binding;GO:0043167//ion binding;GO:0045735//nutrient reservoir activity;GO:0005488//binding;GO:0030145//manganese ion binding;GO:0043169//cation binding;GO:0046914//transition metal ion binding;
Solyc01g088400.4	10.275	1.855	-2.472693533	6.49E-116	7.32E-117	-2.472693533	6.49E-116	7.32E-117			K15404//aldehyde decarbonylase [EC:4.1.99.5]+ko01110//Biosynthesis of secondary metabolites+ko00073//Cutin, suberine and wax biosynthesis	XP_006354616.1|0.0e+00|PREDICTED: protein ECERIFERUM 1-like [Solanum tuberosum]	GO:0044238//primary metabolic process;GO:0071704//organic substance metabolic process;GO:1901576//organic substance biosynthetic process;GO:0008152//metabolic process;GO:0006629//lipid metabolic process;GO:0008610//lipid biosynthetic process;GO:0009058//biosynthetic process;GO:0044425//membrane part;GO:0016021//integral component of membrane;GO:0016020//membrane;GO:0031224//intrinsic component of…
Solyc01g088430.4	5.265	0.45	-3.537207436	1.16E-96	1.59E-97	-3.537207436	1.16E-96	1.59E-97			K15404//aldehyde decarbonylase [EC:4.1.99.5]+ko01110//Biosynthesis of secondary metabolites+ko00073//Cutin, suberine and wax biosynthesis	XP_015167403.1|0.0e+00|PREDICTED: protein ECERIFERUM 1-like [Solanum tuberosum]	GO:0044238//primary metabolic process;GO:0006629//lipid metabolic process;GO:0009058//biosynthetic process;GO:1901576//organic substance biosynthetic process;GO:0008610//lipid biosynthetic process;GO:0071704//organic substance metabolic process;GO:0008152//metabolic process;GO:0031224//intrinsic component of membrane;GO:0044425//membrane part;GO:0016020//membrane;GO:0016021//integral component of…
Solyc01g088560.3	149.12	63.215	-1.243553952	0	0	-1.243553952	0	0			K07893//Ras-related protein Rab-6A	XP_004229706.1|6.6e-110|PREDICTED: ras-related protein RABH1b [Solanum lycopersicum]	GO:0016197//endosomal transport;GO:0051234//establishment of localization;GO:0006891//intra-Golgi vesicle-mediated transport;GO:0006810//transport;GO:0051641//cellular localization;GO:0048193//Golgi vesicle transport;GO:0051179//localization;GO:0051649//establishment of localization in cell;GO:0042147//retrograde transport, endosome to Golgi;GO:0016482//cytosolic transport;GO:0016192//vesicle-med…
Solyc01g088780.3	3.08	1.15	-1.426157745	5.67E-10	3.93E-10	-1.426157745	5.67E-10	3.93E-10			K04392//Ras-related C3 botulinum toxin substrate 1+ko04145//Phagosome+ko04933//AGE-RAGE signaling pathway in diabetic complications	XP_004229725.1|5.7e-116|PREDICTED: rac-like GTP-binding protein 5 [Solanum lycopersicum]	GO:0050794//regulation of cellular process;GO:0009987//cellular process;GO:0065007//biological regulation;GO:0007165//signal transduction;GO:0050789//regulation of biological process;GO:0023052//signaling;GO:0007154//cell communication;GO:0035556//intracellular signal transduction;GO:0050896//response to stimulus;GO:0051716//cellular response to stimulus;GO:0007264//small GTPase mediated signal t…
Solyc01g088790.2	1.735	0.295	-2.55764167	4.96E-13	2.95E-13	-2.55764167	4.96E-13	2.95E-13			K20892//beta-arabinofuranosyltransferase [EC:2.4.2.-]	XP_004231137.1|5.8e-202|PREDICTED: uncharacterized protein At1g28695-like [Solanum lycopersicum]	GO:0071840//cellular component organization or biogenesis;GO:0016070//RNA metabolic process;GO:0008152//metabolic process;GO:0044238//primary metabolic process;GO:0046483//heterocycle metabolic process;GO:0044260//cellular macromolecule metabolic process;GO:0045229//external encapsulating structure organization;GO:0009451//RNA modification;GO:0090304//nucleic acid metabolic process;GO:0071704//or…
Solyc01g088830.2	0.345	1.065	1.624823628	2.55E-06	2.29E-06	1.624823628	2.55E-06	2.29E-06			K15502//serine/threonine-protein phosphatase 6 regulatory ankyrin repeat subunit A;K21952//CASK-interacting protein	XP_015164519.1|2.7e-241|PREDICTED: ankyrin repeat-containing protein At2g01680-like [Solanum tuberosum]	GO:0016021//integral component of membrane;GO:0031224//intrinsic component of membrane;GO:0044425//membrane part;GO:0016020//membrane;
Solyc01g089850.4	11.175	4.46	-1.331209341	2.13E-24	8.38E-25	-1.331209341	2.13E-24	8.38E-25			K01255//leucyl aminopeptidase [EC:3.4.11.1]+ko01100//Metabolic pathways+ko00480//Glutathione metabolism	XP_004229728.1|4.0e-115|PREDICTED: cyclin-U4-1 [Solanum lycopersicum]	GO:0051171//regulation of nitrogen compound metabolic process;GO:0051338//regulation of transferase activity;GO:0001932//regulation of protein phosphorylation;GO:0071900//regulation of protein serine/threonine kinase activity;GO:0019222//regulation of metabolic process;GO:0050789//regulation of biological process;GO:0000079//regulation of cyclin-dependent protein serine/threonine kinase activity;…
Solyc01g089910.4	1.46	0.255	-2.504944247	1.09E-14	6.02E-15	-2.504944247	1.09E-14	6.02E-15			K07192//flotillin	XP_004229734.1|1.3e-273|PREDICTED: flotillin-like protein 6 [Solanum lycopersicum]
Solyc01g090180.4	3.625	1.565	-1.214602495	2.00E-09	1.44E-09	-1.214602495	2.00E-09	1.44E-09		LRR and NB-ARC domains-containing disease resistance protein (best arabidopsis hit)	K15777//4,5-DOPA dioxygenase extradiol [EC:1.13.11.-]+ko00965//Betalain biosynthesis	XP_004229740.1|1.7e-160|PREDICTED: 4,5-DOPA dioxygenase extradiol-like [Solanum lycopersicum]	GO:0006725//cellular aromatic compound metabolic process;GO:0009987//cellular process;GO:0044237//cellular metabolic process;GO:0008152//metabolic process;GO:0008270//zinc ion binding;GO:0005488//binding;GO:0016701//oxidoreductase activity, acting on single donors with incorporation of molecular oxygen;GO:0008198//ferrous iron binding;GO:0016491//oxidoreductase activity;GO:0046914//transition met…
Solyc01g090310.3	3.35	0	-7.499297684	3.98E-21	1.73E-21	-7.499297684	3.98E-21	1.73E-21	AP2-EREBP	Malus x domestica AP2 domain class transcription factor (AP2D43) mRNA, complete cds	K14517//ethylene-responsive transcription factor 2+ko04075//Plant hormone signal transduction;K09286//EREBP-like factor	XP_010325364.1|4.8e-100|PREDICTED: ethylene-responsive transcription factor 13-like [Solanum lycopersicum]	GO:0009058//biosynthetic process;GO:0043170//macromolecule metabolic process;GO:1901362//organic cyclic compound biosynthetic process;GO:0071704//organic substance metabolic process;GO:0046483//heterocycle metabolic process;GO:1901576//organic substance biosynthetic process;GO:0018130//heterocycle biosynthetic process;GO:0006351//transcription, DNA-templated;GO:0010467//gene expression;GO:0009059…
Solyc01g090340.3	29.99	7.87	-1.93650868	1.28E-114	1.46E-115	-1.93650868	1.28E-114	1.46E-115	AP2-EREBP	Malus x domestica AP2 domain class transcription factor (AP2D43) mRNA, complete cds	K14517//ethylene-responsive transcription factor 2+ko04075//Plant hormone signal transduction;K09286//EREBP-like factor	XP_004229751.1|2.2e-119|PREDICTED: ethylene-responsive transcription factor 1 [Solanum lycopersicum]	GO:1901576//organic substance biosynthetic process;GO:0008152//metabolic process;GO:0009059//macromolecule biosynthetic process;GO:0016070//RNA metabolic process;GO:0006725//cellular aromatic compound metabolic process;GO:0097659//nucleic acid-templated transcription;GO:0019438//aromatic compound biosynthetic process;GO:0046483//heterocycle metabolic process;GO:0032774//RNA biosynthetic process;G…
Solyc01g090350.3	0.04	1.01	4.692995131	2.49E-07	2.06E-07	4.692995131	2.49E-07	2.06E-07				NP_001316121.1|3.3e-61|non-specific lipid-transfer protein precursor [Solanum lycopersicum]	GO:0006810//transport;GO:0051234//establishment of localization;GO:0033036//macromolecule localization;GO:0051179//localization;GO:0006869//lipid transport;GO:0010876//lipid localization;GO:0071702//organic substance transport;GO:0016020//membrane;GO:0005488//binding;GO:0008289//lipid binding;
Solyc01g090460.3	8.985	3.52	-1.357754484	1.27E-24	4.98E-25	-1.357754484	1.27E-24	4.98E-25			K09338//homeobox-leucine zipper protein	NP_001234233.1|3.5e-161|HD-ZIP protein [Solanum lycopersicum]	GO:0043229//intracellular organelle;GO:0043231//intracellular membrane-bounded organelle;GO:0005622//intracellular;GO:0043226//organelle;GO:0043227//membrane-bounded organelle;GO:0005623//cell;GO:0044464//cell part;GO:0044424//intracellular part;GO:0005634//nucleus;GO:0003676//nucleic acid binding;GO:1901363//heterocyclic compound binding;GO:0140110//transcription regulator activity;GO:0003677//D…
Solyc01g090710.3	1.5	0.67	-1.159447681	3.16E-05	3.14E-05	-1.159447681	3.16E-05	3.14E-05			K00025//malate dehydrogenase [EC:1.1.1.37]+ko00020//Citrate cycle (TCA cycle)+ko01100//Metabolic pathways+ko01110//Biosynthesis of secondary metabolites+ko00710//Carbon fixation in photosynthetic organisms+ko00620//Pyruvate metabolism+ko00270//Cysteine and methionine metabolism+ko01200//Carbon metabolism+ko00630//Glyoxylate and dicarboxylate metabolism	XP_015071250.1|4.0e-207|PREDICTED: malate dehydrogenase, cytoplasmic-like isoform X1 [Solanum pennellii]	GO:0072350//tricarboxylic acid metabolic process;GO:0045333//cellular respiration;GO:0071704//organic substance metabolic process;GO:0015980//energy derivation by oxidation of organic compounds;GO:0043436//oxoacid metabolic process;GO:0006091//generation of precursor metabolites and energy;GO:0006101//citrate metabolic process;GO:0043648//dicarboxylic acid metabolic process;GO:0009987//cellular p…
Solyc01g090730.3	7.455	0.23	-5.035853002	1.96E-84	3.00E-85	-5.035853002	1.96E-84	3.00E-85	SBP		K13415//protein brassinosteroid insensitive 1 [EC:2.7.10.1 2.7.11.1]+ko04075//Plant hormone signal transduction;K20641//Rho GTPase-activating protein 20	XP_004229775.1|3.3e-176|PREDICTED: squamosa promoter-binding-like protein 8 [Solanum lycopersicum]	GO:0005634//nucleus;GO:0043231//intracellular membrane-bounded organelle;GO:0044464//cell part;GO:0005623//cell;GO:0005622//intracellular;GO:0044424//intracellular part;GO:0043229//intracellular organelle;GO:0043226//organelle;GO:0043227//membrane-bounded organelle;GO:0003677//DNA binding;GO:0097159//organic cyclic compound binding;GO:0003676//nucleic acid binding;GO:0005488//binding;GO:1901363//…
Solyc01g090800.3	5.89	0.16	-5.242661049	3.68E-54	8.13E-55	-5.242661049	3.68E-54	8.13E-55			K01255//leucyl aminopeptidase [EC:3.4.11.1]+ko01100//Metabolic pathways+ko00480//Glutathione metabolism	XP_004229782.1|4.0e-124|PREDICTED: cyclin-U2-1 [Solanum lycopersicum]	GO:0001932//regulation of protein phosphorylation;GO:0051726//regulation of cell cycle;GO:0045859//regulation of protein kinase activity;GO:0051174//regulation of phosphorus metabolic process;GO:0051171//regulation of nitrogen compound metabolic process;GO:1904029//regulation of cyclin-dependent protein kinase activity;GO:0050790//regulation of catalytic activity;GO:0019222//regulation of metabol…
Solyc01g090810.4	1.225	2.75	1.167233944	2.94E-12	1.82E-12	1.167233944	2.94E-12	1.82E-12			K20628//expansin	NP_001234859.2|1.1e-160|beta-expansin precursor [Solanum lycopersicum]	GO:0019953//sexual reproduction;GO:0044703//multi-organism reproductive process;GO:0000003//reproduction;GO:0051704//multi-organism process;GO:0022414//reproductive process;GO:0016020//membrane;GO:0005576//extracellular region;GO:0016021//integral component of membrane;GO:0044425//membrane part;GO:0031224//intrinsic component of membrane;
Solyc01g090965.1	2.765	0.135	-4.382484019	1.06E-19	4.78E-20	-4.382484019	1.06E-19	4.78E-20			K11855//ubiquitin carboxyl-terminal hydrolase 36/42 [EC:3.4.19.12]	NP_001333664.1|3.3e-65|alpha amylase inhibitor/lipid-transfer/seed storage superfamily protein precursor [Solanum lycopersicum]
Solyc01g091050.4	5.21	0.35	-3.907193114	2.26E-84	3.47E-85	-3.907193114	2.26E-84	3.47E-85			K01051//pectinesterase [EC:3.1.1.11]+ko00040//Pentose and glucuronate interconversions+ko01100//Metabolic pathways	XP_010325628.1|1.0e-309|PREDICTED: pectinesterase 2 [Solanum lycopersicum]	GO:0045488//pectin metabolic process;GO:0071840//cellular component organization or biogenesis;GO:0008152//metabolic process;GO:0042545//cell wall modification;GO:0045229//external encapsulating structure organization;GO:0010393//galacturonan metabolic process;GO:0044237//cellular metabolic process;GO:0005976//polysaccharide metabolic process;GO:0071554//cell wall organization or biogenesis;GO:00…
Solyc01g091170.3	37.475	4.55	-3.050875155	0	0	-3.050875155	0	0			K01476//arginase [EC:3.5.3.1]+ko00220//Arginine biosynthesis+ko00330//Arginine and proline metabolism+ko01230//Biosynthesis of amino acids+ko01100//Metabolic pathways+ko01110//Biosynthesis of secondary metabolites	NP_001233851.1|8.6e-189|arginase 2 [Solanum lycopersicum]	GO:0043169//cation binding;GO:0046872//metal ion binding;GO:0016787//hydrolase activity;GO:0005488//binding;GO:0016810//hydrolase activity, acting on carbon-nitrogen (but not peptide) bonds;GO:0003824//catalytic activity;GO:0043167//ion binding;GO:0016813//hydrolase activity, acting on carbon-nitrogen (but not peptide) bonds, in linear amidines;
Solyc01g091180.4	0.675	0.15	-2.177369589	9.06E-08	7.27E-08	-2.177369589	9.06E-08	7.27E-08			K14638//solute carrier family 15 (peptide/histidine transporter), member 3/4	XP_010325672.1|0.0e+00|PREDICTED: protein NRT1/ PTR FAMILY 7.3-like [Solanum lycopersicum]	GO:0016020//membrane;GO:0044425//membrane part;GO:0031224//intrinsic component of membrane;GO:0016021//integral component of membrane;GO:0005215//transporter activity;
Solyc01g091230.3	2.045	0.495	-2.044533906	1.20E-22	5.00E-23	-2.044533906	1.20E-22	5.00E-23		Leucine-rich repeat protein kinase family protein (best arabidopsis hit)	K04733//interleukin-1 receptor-associated kinase 4 [EC:2.7.11.1]	XP_004229807.1|0.0e+00|PREDICTED: probable LRR receptor-like serine/threonine-protein kinase At1g34110 [Solanum lycopersicum]	GO:0005623//cell;GO:0044425//membrane part;GO:0044464//cell part;GO:0016020//membrane;GO:0031224//intrinsic component of membrane;GO:0005886//plasma membrane;GO:0016021//integral component of membrane;GO:0071944//cell periphery;GO:0016301//kinase activity;GO:0016740//transferase activity;GO:0000166//nucleotide binding;GO:0032559//adenyl ribonucleotide binding;GO:1901265//nucleoside phosphate bind…
Solyc01g091270.3	19.24	43.65	1.181064716	5.22E-102	6.74E-103	1.181064716	5.22E-102	6.74E-103			K15622//myeloid leukemia factor 1	XP_010325707.1|2.8e-167|PREDICTED: uncharacterized protein LOC101251620 [Solanum lycopersicum]
Solyc01g091320.3	55.07	3.585	-3.949664358	0	0	-3.949664358	0	0			K14423//methylsterol monooxygenase 1+ko01100//Metabolic pathways+ko01110//Biosynthesis of secondary metabolites+ko00100//Steroid biosynthesis	XP_010325726.1|4.3e-180|PREDICTED: methylsterol monooxygenase 1-1-like [Solanum lycopersicum]	GO:1901617//organic hydroxy compound biosynthetic process;GO:0044238//primary metabolic process;GO:1901362//organic cyclic compound biosynthetic process;GO:0071704//organic substance metabolic process;GO:0008610//lipid biosynthetic process;GO:0009058//biosynthetic process;GO:1901360//organic cyclic compound metabolic process;GO:0008202//steroid metabolic process;GO:1901576//organic substance bios…
Solyc01g091360.4	14.72	3.33	-2.149105736	4.12E-65	7.88E-66	-2.149105736	4.12E-65	7.88E-66				XP_004229816.1|8.2e-122|PREDICTED: uncharacterized protein LOC101253424 [Solanum lycopersicum]
Solyc01g091370.4	13.26	2.515	-2.407177956	1.40E-161	1.16E-162	-2.407177956	1.40E-161	1.16E-162			K23047//E3 ubiquitin-protein ligase UNKL [EC:2.3.2.27]	XP_004229817.1|4.3e-177|PREDICTED: AT-hook motif nuclear-localized protein 1 [Solanum lycopersicum]
Solyc01g091420.2	1.325	0.285	-2.229837009	1.63E-06	1.44E-06	-2.229837009	1.63E-06	1.44E-06	LOB		K21994//LOB domain-containing protein 18	XP_004231166.1|1.9e-159|PREDICTED: LOB domain-containing protein 30 [Solanum lycopersicum]	GO:0019222//regulation of metabolic process;GO:0010628//positive regulation of gene expression;GO:2001141//regulation of RNA biosynthetic process;GO:0060255//regulation of macromolecule metabolic process;GO:0031323//regulation of cellular metabolic process;GO:0050794//regulation of cellular process;GO:0010557//positive regulation of macromolecule biosynthetic process;GO:0099402//plant organ devel…
Solyc01g091430.2	2.67	1.055	-1.347608254	0.000154586	0.000165352	-1.347608254	0.000154586	0.000165352			K10885//ATP-dependent DNA helicase 2 subunit 2+ko03450//Non-homologous end-joining	XP_006339432.1|3.7e-49|PREDICTED: ATP-dependent DNA helicase 2 subunit KU80 [Solanum tuberosum]	GO:0060249//anatomical structure homeostasis;GO:0000726//non-recombinational repair;GO:0016043//cellular component organization;GO:0006139//nucleobase-containing compound metabolic process;GO:0046483//heterocycle metabolic process;GO:0009987//cellular process;GO:0051276//chromosome organization;GO:0006807//nitrogen compound metabolic process;GO:0006302//double-strand break repair;GO:0042592//home…
Solyc01g091490.3	12.615	4.96	-1.352484742	6.42E-26	2.43E-26	-1.352484742	6.42E-26	2.43E-26				XP_015166816.1|2.8e-46|PREDICTED: protein LITTLE ZIPPER 2-like [Solanum tuberosum]
Solyc01g091530.4	36.62	7.02	-2.38740932	0	0	-2.38740932	0	0			K19519//transforming growth factor-beta-induced protein;K12418//acyl-lipid (7-3)-desaturase (Delta-4 desaturase) [EC:1.14.19.31];K01179//endoglucanase [EC:3.2.1.4]+ko01100//Metabolic pathways+ko00500//Starch and sucrose metabolism	XP_015061037.1|1.1e-230|PREDICTED: fasciclin-like arabinogalactan protein 10 [Solanum pennellii]
Solyc01g091590.3	51.845	13.135	-1.984724511	2.86E-164	2.31E-165	-1.984724511	2.86E-164	2.31E-165			K22733//magnesium transporter	XP_004231169.2|9.6e-105|PREDICTED: BON1-associated protein 2 [Solanum lycopersicum]
Solyc01g091670.3	2.275	0.17	-3.707884305	2.76E-27	1.00E-27	-3.707884305	2.76E-27	1.00E-27			K22419//Delta4-3-oxosteroid 5beta-reductase [EC:1.3.1.3]	XP_004229838.1|4.3e-236|PREDICTED: 3-oxo-Delta(4,5)-steroid 5-beta-reductase-like [Solanum lycopersicum]
Solyc01g091700.4	2.32	0.915	-1.351398988	2.15E-07	1.78E-07	-1.351398988	2.15E-07	1.78E-07			K03188//urease accessory protein	XP_004229840.1|6.3e-171|PREDICTED: F-box protein PP2-A13 [Solanum lycopersicum]
Solyc01g091760.3	0.135	1.23	3.194189274	1.52E-09	1.08E-09	3.194189274	1.52E-09	1.08E-09	AP2-EREBP		K09286//EREBP-like factor	XP_004231173.1|1.7e-164|PREDICTED: ethylene-responsive transcription factor ERF086-like [Solanum lycopersicum]	GO:0008152//metabolic process;GO:0090304//nucleic acid metabolic process;GO:0044238//primary metabolic process;GO:0071704//organic substance metabolic process;GO:0044260//cellular macromolecule metabolic process;GO:0044249//cellular biosynthetic process;GO:0006725//cellular aromatic compound metabolic process;GO:1901360//organic cyclic compound metabolic process;GO:0044271//cellular nitrogen comp…
Solyc01g091830.3	8.705	0.785	-3.475593423	1.29E-95	1.78E-96	-3.475593423	1.29E-95	1.78E-96				XP_004229855.1|2.8e-235|PREDICTED: uncharacterized protein LOC101264556 [Solanum lycopersicum]
Solyc01g091870.3	0.155	0.575	1.885640209	1.78E-06	1.58E-06	1.885640209	1.78E-06	1.58E-06			K18696//glycerophosphodiester phosphodiesterase [EC:3.1.4.46]+ko00564//Glycerophospholipid metabolism	XP_006339492.1|0.0e+00|PREDICTED: SPX domain-containing membrane protein At4g22990-like isoform X2 [Solanum tuberosum]	GO:0055085//transmembrane transport;GO:0006810//transport;GO:0051234//establishment of localization;GO:0051179//localization;GO:0031224//intrinsic component of membrane;GO:0044425//membrane part;GO:0016020//membrane;GO:0016021//integral component of membrane;
Solyc01g091910.4	10.45	4.725	-1.150569529	2.44E-118	2.71E-119	-1.150569529	2.44E-118	2.71E-119			K01115//phospholipase D1/2 [EC:3.1.4.4]+ko04144//Endocytosis+ko01100//Metabolic pathways+ko01110//Biosynthesis of secondary metabolites+ko00564//Glycerophospholipid metabolism+ko00565//Ether lipid metabolism	XP_015062293.1|0.0e+00|PREDICTED: phospholipase D gamma 1-like [Solanum pennellii]	GO:0006796//phosphate-containing compound metabolic process;GO:0046470//phosphatidylcholine metabolic process;GO:0006644//phospholipid metabolic process;GO:0044238//primary metabolic process;GO:1901575//organic substance catabolic process;GO:0008152//metabolic process;GO:0071704//organic substance metabolic process;GO:0006807//nitrogen compound metabolic process;GO:0044255//cellular lipid metabol…
Solyc01g091930.3	1.215	0.565	-1.10320357	3.34E-06	3.03E-06	-1.10320357	3.34E-06	3.03E-06			K15333//tRNA guanosine-2'-O-methyltransferase [EC:2.1.1.34];K12619//5'-3' exoribonuclease 2 [EC:3.1.13.-]+ko03018//RNA degradation+ko03008//Ribosome biogenesis in eukaryotes;K14568//rRNA small subunit pseudouridine methyltransferase Nep1 [EC:2.1.1.260]+ko03008//Ribosome biogenesis in eukaryotes;K13199//plasminogen activator inhibitor 1 RNA-binding protein	XP_009611955.1|0.0e+00|PREDICTED: subtilisin-like protease SBT4.14 [Nicotiana tomentosiformis]	GO:0004175//endopeptidase activity;GO:0017171//serine hydrolase activity;GO:0016787//hydrolase activity;GO:0140096//catalytic activity, acting on a protein;GO:0008233//peptidase activity;GO:0004252//serine-type endopeptidase activity;GO:0070011//peptidase activity, acting on L-amino acid peptides;GO:0003824//catalytic activity;GO:0008236//serine-type peptidase activity;
Solyc01g093960.3	1.125	0.28	-2.007444587	4.28E-06	3.93E-06	-2.007444587	4.28E-06	3.93E-06	MADS		K09264//MADS-box transcription factor, plant	XP_004229868.1|5.6e-142|PREDICTED: MADS-box transcription factor 6 isoform X1 [Solanum lycopersicum]	GO:0048518//positive regulation of biological process;GO:0034654//nucleobase-containing compound biosynthetic process;GO:0044249//cellular biosynthetic process;GO:0032774//RNA biosynthetic process;GO:1903506//regulation of nucleic acid-templated transcription;GO:1902680//positive regulation of RNA biosynthetic process;GO:0009889//regulation of biosynthetic process;GO:0046483//heterocycle metaboli…
Solyc01g093965.2	8.275	3.36	-1.301891946	3.88E-16	2.01E-16	-1.301891946	3.88E-16	2.01E-16			K09260//MADS-box transcription enhancer factor 2A	XP_010326086.2|2.9e-88|PREDICTED: MADS-box protein SOC1 [Solanum lycopersicum]	GO:0006139//nucleobase-containing compound metabolic process;GO:1901362//organic cyclic compound biosynthetic process;GO:0065007//biological regulation;GO:0097659//nucleic acid-templated transcription;GO:0010467//gene expression;GO:0051171//regulation of nitrogen compound metabolic process;GO:0010468//regulation of gene expression;GO:0060255//regulation of macromolecule metabolic process;GO:00105…
Solyc01g094070.3	1.65	0.33	-2.329372682	4.00E-14	2.26E-14	-2.329372682	4.00E-14	2.26E-14			K13265//vestitone reductase [EC:1.1.1.348]+ko01110//Biosynthesis of secondary metabolites+ko00943//Isoflavonoid biosynthesis	XP_004229876.1|4.4e-186|PREDICTED: vestitone reductase [Solanum lycopersicum]	GO:0009058//biosynthetic process;GO:0044238//primary metabolic process;GO:1901362//organic cyclic compound biosynthetic process;GO:0008152//metabolic process;GO:1901360//organic cyclic compound metabolic process;GO:1901576//organic substance biosynthetic process;GO:0006694//steroid biosynthetic process;GO:0008202//steroid metabolic process;GO:0071704//organic substance metabolic process;GO:000861…
Solyc01g094090.4	2.745	0.24	-3.529651362	6.00E-28	2.15E-28	-3.529651362	6.00E-28	2.15E-28			K05605//3-hydroxyisobutyryl-CoA hydrolase [EC:3.1.2.4]+ko00410//beta-Alanine metabolism+ko00280//Valine, leucine and isoleucine degradation+ko00640//Propanoate metabolism+ko01100//Metabolic pathways+ko01200//Carbon metabolism	XP_016574577.1|5.1e-180|PREDICTED: 3-hydroxyisobutyryl-CoA hydrolase 1-like [Capsicum annuum]	GO:0003860//3-hydroxyisobutyryl-CoA hydrolase activity;GO:0003824//catalytic activity;GO:0016788//hydrolase activity, acting on ester bonds;GO:0016289//CoA hydrolase activity;GO:0016790//thiolester hydrolase activity;GO:0016787//hydrolase activity;
Solyc01g094130.2	0.165	1.595	3.251177624	4.09E-21	1.78E-21	3.251177624	4.09E-21	1.78E-21			K20495//long-chain fatty acid omega-monooxygenase [EC:1.14.14.80]+ko01100//Metabolic pathways+ko00071//Fatty acid degradation+ko00073//Cutin, suberine and wax biosynthesis	XP_004231179.1|1.2e-301|PREDICTED: cytochrome P450 704C1-like [Solanum lycopersicum]	GO:0016020//membrane;GO:0016021//integral component of membrane;GO:0044425//membrane part;GO:0031224//intrinsic component of membrane;GO:0004497//monooxygenase activity;GO:0005488//binding;GO:0046914//transition metal ion binding;GO:0020037//heme binding;GO:0097159//organic cyclic compound binding;GO:0016705//oxidoreductase activity, acting on paired donors, with incorporation or reduction of mol…
Solyc01g094140.3	1.635	10.2	2.638695112	1.54E-112	1.79E-113	2.638695112	1.54E-112	1.79E-113			K20495//long-chain fatty acid omega-monooxygenase [EC:1.14.14.80]+ko01100//Metabolic pathways+ko00071//Fatty acid degradation+ko00073//Cutin, suberine and wax biosynthesis	XP_019071522.1|5.0e-301|PREDICTED: cytochrome P450 704C1 [Solanum lycopersicum]	GO:0016020//membrane;GO:0016021//integral component of membrane;GO:0044425//membrane part;GO:0031224//intrinsic component of membrane;GO:0097159//organic cyclic compound binding;GO:0046914//transition metal ion binding;GO:0043167//ion binding;GO:0016491//oxidoreductase activity;GO:0004497//monooxygenase activity;GO:0048037//cofactor binding;GO:0003824//catalytic activity;GO:0043169//cation bindin…
Solyc01g094380.2	0.935	0.16	-2.543497488	1.34E-09	9.48E-10	-2.543497488	1.34E-09	9.48E-10			K13667//protein glucosyltransferase [EC:2.4.1.-]+ko00514//Other types of O-glycan biosynthesis	XP_010326254.1|0.0e+00|PREDICTED: O-glucosyltransferase rumi homolog [Solanum lycopersicum]	GO:0044237//cellular metabolic process;GO:0044255//cellular lipid metabolic process;GO:0071704//organic substance metabolic process;GO:0044238//primary metabolic process;GO:0006629//lipid metabolic process;GO:1903509//liposaccharide metabolic process;GO:1901135//carbohydrate derivative metabolic process;GO:0009987//cellular process;GO:0006664//glycolipid metabolic process;GO:0006643//membrane lip…
Solyc01g094460.3	14.635	5.45	-1.428773832	4.43E-76	7.36E-77	-1.428773832	4.43E-76	7.36E-77			K23047//E3 ubiquitin-protein ligase UNKL [EC:2.3.2.27]	XP_004229905.1|4.2e-189|PREDICTED: AT-hook motif nuclear-localized protein 9 [Solanum lycopersicum]
Solyc01g094690.4	30.565	14.52	-1.077098971	6.41E-67	1.19E-67	-1.077098971	6.41E-67	1.19E-67			K09872//aquaporin PIP	NP_001234413.2|1.2e-163|Aqp2 protein [Solanum lycopersicum]	GO:0051179//localization;GO:0034220//ion transmembrane transport;GO:0055085//transmembrane transport;GO:0006811//ion transport;GO:0051234//establishment of localization;GO:0006810//transport;GO:0005886//plasma membrane;GO:0031226//intrinsic component of plasma membrane;GO:0044425//membrane part;GO:0031224//intrinsic component of membrane;GO:0044459//plasma membrane part;GO:0005623//cell;GO:001602…
Solyc01g094700.4	15.915	34.005	1.09369171	4.52E-100	5.95E-101	1.09369171	4.52E-100	5.95E-101			K13508//glycerol-3-phosphate acyltransferase [EC:2.3.1.15 2.3.1.198]+ko01100//Metabolic pathways+ko01110//Biosynthesis of secondary metabolites+ko00564//Glycerophospholipid metabolism+ko00561//Glycerolipid metabolism	XP_006339585.1|9.9e-288|PREDICTED: glycerol-3-phosphate 2-O-acyltransferase 4 [Solanum tuberosum]	GO:0008152//metabolic process;GO:0016021//integral component of membrane;GO:0044425//membrane part;GO:0031224//intrinsic component of membrane;GO:0016020//membrane;GO:0003824//catalytic activity;GO:0016746//transferase activity, transferring acyl groups;GO:0016740//transferase activity;
Solyc01g094750.4	1.37	0.63	-1.127738821	5.71E-06	5.31E-06	-1.127738821	5.71E-06	5.31E-06			K15398//fatty acid omega-hydroxylase [EC:1.14.-.-]+ko01100//Metabolic pathways+ko00073//Cutin, suberine and wax biosynthesis	XP_006339587.1|1.4e-308|PREDICTED: cytochrome P450 86A8-like [Solanum tuberosum]	GO:0005506//iron ion binding;GO:0046872//metal ion binding;GO:0043167//ion binding;GO:1901363//heterocyclic compound binding;GO:0043169//cation binding;GO:0046906//tetrapyrrole binding;GO:0046914//transition metal ion binding;GO:0005488//binding;GO:0016491//oxidoreductase activity;GO:0004497//monooxygenase activity;GO:0097159//organic cyclic compound binding;GO:0016705//oxidoreductase activity, a…
Solyc01g094810.3	34.16	80.64	1.238586556	2.38E-149	2.16E-150	1.238586556	2.38E-149	2.16E-150			K10576//ubiquitin-conjugating enzyme E2 H [EC:2.3.2.23]+ko04120//Ubiquitin mediated proteolysis	XP_004229945.1|9.4e-104|PREDICTED: ubiquitin-conjugating enzyme E2-23 kDa [Solanum lycopersicum]	GO:0030554//adenyl nucleotide binding;GO:1901363//heterocyclic compound binding;GO:0005488//binding;GO:0017076//purine nucleotide binding;GO:0097367//carbohydrate derivative binding;GO:0000166//nucleotide binding;GO:0097159//organic cyclic compound binding;GO:0036094//small molecule binding;GO:0032559//adenyl ribonucleotide binding;GO:0043167//ion binding;GO:0032553//ribonucleotide binding;GO:000…
Solyc01g094910.3	10.485	29.82	1.505183524	3.69E-201	2.40E-202	1.505183524	3.69E-201	2.40E-202			K00521//ferric-chelate reductase [EC:1.16.1.7]	NP_001234329.2|0.0e+00|ferric-chelate reductase [Solanum lycopersicum]	GO:0044425//membrane part;GO:0016020//membrane;GO:0016021//integral component of membrane;GO:0031224//intrinsic component of membrane;GO:0003824//catalytic activity;GO:0016491//oxidoreductase activity;
Solyc01g094970.4	1.56	0.765	-1.028070999	3.37E-05	3.36E-05	-1.028070999	3.37E-05	3.36E-05			K01184//polygalacturonase [EC:3.2.1.15]+ko00040//Pentose and glucuronate interconversions+ko01100//Metabolic pathways	XP_019224721.1|2.4e-203|PREDICTED: probable polygalacturonase isoform X2 [Nicotiana attenuata]	GO:0071555//cell wall organization;GO:0044238//primary metabolic process;GO:0016043//cellular component organization;GO:0005975//carbohydrate metabolic process;GO:0045229//external encapsulating structure organization;GO:0071840//cellular component organization or biogenesis;GO:0071704//organic substance metabolic process;GO:0071554//cell wall organization or biogenesis;GO:0008152//metabolic proc…
Solyc01g095100.4	13.955	3.365	-2.057192814	2.89E-81	4.56E-82	-2.057192814	2.89E-81	4.56E-82	WRKY	Populus trichocarpa clone 196822 TIR-NBS-TIR-TIR-WRKY type disease resistance protein mRNA, complete cds.	K13425//WRKY transcription factor 22+ko04016//MAPK signaling pathway - plant+ko04626//Plant-pathogen interaction	XP_004229932.1|1.4e-185|PREDICTED: WRKY transcription factor 22 [Solanum lycopersicum]	GO:0044271//cellular nitrogen compound biosynthetic process;GO:0046483//heterocycle metabolic process;GO:0048856//anatomical structure development;GO:0034645//cellular macromolecule biosynthetic process;GO:0032774//RNA biosynthetic process;GO:0044260//cellular macromolecule metabolic process;GO:0090693//plant organ senescence;GO:0044249//cellular biosynthetic process;GO:0009058//biosynthetic proc…
Solyc01g095140.4	879.475	44.66	-4.306268427	0	0	-4.306268427	0	0				NP_001233938.1|2.4e-86|ethylene-responsive late embryogenesis-like protein [Solanum lycopersicum]	GO:0042221//response to chemical;GO:0009414//response to water deprivation;GO:0050896//response to stimulus;GO:0001101//response to acid chemical;GO:0006950//response to stress;GO:0009269//response to desiccation;GO:0009415//response to water;GO:0010035//response to inorganic substance;GO:0009628//response to abiotic stimulus;GO:1901700//response to oxygen-containing compound;
Solyc01g095150.3	856.83	239.12	-1.846267156	0	0	-1.846267156	0	0				NP_001234431.1|2.6e-93|late embryogenesis (Lea)-like protein [Solanum lycopersicum]	GO:0010035//response to inorganic substance;GO:0001101//response to acid chemical;GO:0009628//response to abiotic stimulus;GO:0009269//response to desiccation;GO:1901700//response to oxygen-containing compound;GO:0006950//response to stress;GO:0050896//response to stimulus;GO:0042221//response to chemical;GO:0009415//response to water;GO:0009414//response to water deprivation;
Solyc01g095320.4	105.685	263.15	1.316311126	0	0	1.316311126	0	0			K13448//calcium-binding protein CML+ko04626//Plant-pathogen interaction;K14306//nuclear pore complex protein Nup62+ko03013//RNA transport	XP_004229963.1|0.0e+00|PREDICTED: BAG family molecular chaperone regulator 6 [Solanum lycopersicum]	GO:0005488//binding;GO:0051087//chaperone binding;GO:0005515//protein binding;
Solyc01g095330.2	87.5	236.61	1.434978772	0	0	1.434978772	0	0				XP_004229963.1|1.2e-111|PREDICTED: BAG family molecular chaperone regulator 6 [Solanum lycopersicum]	GO:0005488//binding;GO:0051087//chaperone binding;GO:0005515//protein binding;
Solyc01g095450.4	2.63	0.36	-2.888800091	6.86E-24	2.75E-24	-2.888800091	6.86E-24	2.75E-24			K01206//alpha-L-fucosidase [EC:3.2.1.51]+ko00511//Other glycan degradation	XP_004229972.1|9.7e-222|PREDICTED: GDSL esterase/lipase At4g01130 [Solanum lycopersicum]	GO:0016020//membrane;GO:0031224//intrinsic component of membrane;GO:0044425//membrane part;GO:0016021//integral component of membrane;GO:0016787//hydrolase activity;GO:0016788//hydrolase activity, acting on ester bonds;GO:0003824//catalytic activity;
Solyc01g095500.3	2.69	0.695	-1.956818514	7.45E-13	4.47E-13	-1.956818514	7.45E-13	4.47E-13	AP2-EREBP	Malus x domestica AP2 domain class transcription factor (AP2D43) mRNA, complete cds	K13434//pathogenesis-related genes transcriptional activator PTI6+ko04626//Plant-pathogen interaction	XP_004231199.1|8.0e-171|PREDICTED: pathogenesis-related genes transcriptional activator PTI6 [Solanum lycopersicum]	GO:1901576//organic substance biosynthetic process;GO:0016070//RNA metabolic process;GO:0032774//RNA biosynthetic process;GO:0044238//primary metabolic process;GO:0046483//heterocycle metabolic process;GO:0044260//cellular macromolecule metabolic process;GO:0010467//gene expression;GO:0044271//cellular nitrogen compound biosynthetic process;GO:1901362//organic cyclic compound biosynthetic process…
Solyc01g095550.2	0.7	2.06	1.5551501	1.48E-15	7.86E-16	1.5551501	1.48E-15	7.86E-16		disease resistance protein (TIR-NBS-LRR class) (best arabidopsis hit)	K04427//mitogen-activated protein kinase kinase kinase 7 [EC:2.7.11.25];K04366//RAF proto-oncogene serine/threonine-protein kinase [EC:2.7.11.1];K08892//fyn-related kinase [EC:2.7.10.2];K17535//serine/threonine-protein kinase TNNI3K [EC:2.7.11.1]	XP_010326856.1|0.0e+00|PREDICTED: mitogen-activated protein kinase kinase kinase 7-like [Solanum lycopersicum]	GO:0005524//ATP binding;GO:0097367//carbohydrate derivative binding;GO:0003824//catalytic activity;GO:0000166//nucleotide binding;GO:0016740//transferase activity;GO:0008144//drug binding;GO:0016773//phosphotransferase activity, alcohol group as acceptor;GO:0005488//binding;GO:0043168//anion binding;GO:0032555//purine ribonucleotide binding;GO:0036094//small molecule binding;GO:0035639//purine ri…
Solyc01g095630.3	202.625	91.63	-1.14846219	0	0	-1.14846219	0	0	WRKY		K13459//disease resistance protein RPS2+ko04626//Plant-pathogen interaction;K16225//probable WRKY transcription factor 52+ko04626//Plant-pathogen interaction	NP_001234530.1|1.2e-191|WRKY transcription factor [Solanum lycopersicum]	GO:1901576//organic substance biosynthetic process;GO:0090304//nucleic acid metabolic process;GO:0097659//nucleic acid-templated transcription;GO:0019438//aromatic compound biosynthetic process;GO:0009059//macromolecule biosynthetic process;GO:0044249//cellular biosynthetic process;GO:0009058//biosynthetic process;GO:0009987//cellular process;GO:0006139//nucleobase-containing compound metabolic p…
Solyc01g095720.3	3.01	7.93	1.395911107	1.29E-52	2.92E-53	1.395911107	1.29E-52	2.92E-53				XP_004231212.1|0.0e+00|PREDICTED: uncharacterized protein LOC101245704 [Solanum lycopersicum]	GO:0044238//primary metabolic process;GO:0071704//organic substance metabolic process;GO:0008152//metabolic process;GO:0006629//lipid metabolic process;GO:0016787//hydrolase activity;GO:0003824//catalytic activity;
Solyc01g095770.3	0.62	0.085	-2.865425582	1.06E-10	7.11E-11	-2.865425582	1.06E-10	7.11E-11			K05391//cyclic nucleotide gated channel, plant+ko04626//Plant-pathogen interaction	XP_015085371.1|0.0e+00|PREDICTED: cyclic nucleotide-gated ion channel 1-like [Solanum pennellii]	GO:0044425//membrane part;GO:0016020//membrane;GO:0016021//integral component of membrane;GO:0031224//intrinsic component of membrane;GO:0015267//channel activity;GO:0005216//ion channel activity;GO:0005215//transporter activity;GO:0022803//passive transmembrane transporter activity;GO:0022857//transmembrane transporter activity;GO:0022838//substrate-specific channel activity;GO:0015075//ion tran…
Solyc01g095810.3	2.695	8.28	1.620586635	2.81E-25	1.08E-25	1.620586635	2.81E-25	1.08E-25		PREDICTED: Vitis vinifera hypothetical protein LOC100250803 (LOC100250803), mRNA	K19041//E3 ubiquitin-protein ligase RNF38/44 [EC:2.3.2.27]	XP_010327016.1|6.4e-172|PREDICTED: putative RING-H2 finger protein ATL21A [Solanum lycopersicum]	GO:0044248//cellular catabolic process;GO:0019941//modification-dependent protein catabolic process;GO:0071704//organic substance metabolic process;GO:1901564//organonitrogen compound metabolic process;GO:0009987//cellular process;GO:0006511//ubiquitin-dependent protein catabolic process;GO:0008152//metabolic process;GO:0044267//cellular protein metabolic process;GO:0019538//protein metabolic pro…
Solyc01g095920.4	1.09	6.345	2.540992037	1.65E-66	3.10E-67	2.540992037	1.65E-66	3.10E-67				XP_010327072.1|1.8e-130|PREDICTED: uncharacterized protein LOC101251330 [Solanum lycopersicum]
Solyc01g095930.4	119.095	362.59	1.608253951	0	0	1.608253951	0	0			K15406//wax-ester synthase / diacylglycerol O-acyltransferase [EC:2.3.1.75 2.3.1.20]+ko00073//Cutin, suberine and wax biosynthesis	XP_010315460.1|5.9e-155|PREDICTED: LOW QUALITY PROTEIN: O-acyltransferase WSD1 [Solanum lycopersicum]	GO:0008610//lipid biosynthetic process;GO:1901576//organic substance biosynthetic process;GO:0044255//cellular lipid metabolic process;GO:0044237//cellular metabolic process;GO:0044238//primary metabolic process;GO:0045017//glycerolipid biosynthetic process;GO:0009987//cellular process;GO:0046486//glycerolipid metabolic process;GO:0044249//cellular biosynthetic process;GO:0009058//biosynthetic pr…
Solyc01g096040.4	66.1	29.66	-1.159414082	1.52E-225	8.90E-227	-1.159414082	1.52E-225	8.90E-227			K22683//aspartyl protease family protein [EC:3.4.23.-]	XP_004229990.1|4.3e-281|PREDICTED: aspartyl protease family protein 2 [Solanum lycopersicum]	GO:0004175//endopeptidase activity;GO:0003824//catalytic activity;GO:0004190//aspartic-type endopeptidase activity;GO:0140096//catalytic activity, acting on a protein;GO:0016787//hydrolase activity;GO:0070011//peptidase activity, acting on L-amino acid peptides;GO:0008233//peptidase activity;GO:0070001//aspartic-type peptidase activity;
Solyc01g096050.4	36.515	16.78	-1.123788549	3.37E-150	3.04E-151	-1.123788549	3.37E-150	3.04E-151	bHLH		K22484//transcriptional regulator CBF1;K13422//transcription factor MYC2+ko04016//MAPK signaling pathway - plant+ko04075//Plant hormone signal transduction	XP_004229991.1|0.0e+00|PREDICTED: transcription factor bHLH13-like [Solanum lycopersicum]	GO:0005488//binding;GO:0046983//protein dimerization activity;GO:0005515//protein binding;
Solyc01g096120.3	6.405	2.47	-1.379677764	2.95E-21	1.28E-21	-1.379677764	2.95E-21	1.28E-21	C2C2-Dof		K20043//clathrin coat assembly protein AP180;K09326//homeobox protein OTX1;K04733//interleukin-1 receptor-associated kinase 4 [EC:2.7.11.1];K16222//Dof zinc finger protein DOF5.5+ko04712//Circadian rhythm - plant	XP_004229998.1|2.1e-162|PREDICTED: dof zinc finger protein DOF2.5-like [Solanum lycopersicum]	GO:0031323//regulation of cellular metabolic process;GO:0019222//regulation of metabolic process;GO:1903506//regulation of nucleic acid-templated transcription;GO:0051171//regulation of nitrogen compound metabolic process;GO:0051252//regulation of RNA metabolic process;GO:2001141//regulation of RNA biosynthetic process;GO:0060255//regulation of macromolecule metabolic process;GO:0019219//regulati…
Solyc01g096140.3	0.015	0.17	3.692995131	0.000515719	0.00058826	3.692995131	0.000515719	0.00058826			K03695//ATP-dependent Clp protease ATP-binding subunit ClpB	XP_004229999.1|8.6e-285|PREDICTED: aluminum-activated malate transporter 10 [Solanum lycopersicum]	GO:0006835//dicarboxylic acid transport;GO:0006820//anion transport;GO:0006810//transport;GO:0071702//organic substance transport;GO:0015743//malate transport;GO:0015849//organic acid transport;GO:0051234//establishment of localization;GO:0015740//C4-dicarboxylate transport;GO:0006811//ion transport;GO:0015711//organic anion transport;GO:0046942//carboxylic acid transport;GO:0051179//localization…
Solyc01g096200.4	23.9	10.39	-1.207016166	1.77E-225	1.04E-226	-1.207016166	1.77E-225	1.04E-226			K08332//vacuolar protein 8	XP_010327229.1|0.0e+00|PREDICTED: U-box domain-containing protein 44-like [Solanum lycopersicum]	GO:0016740//transferase activity;GO:0003824//catalytic activity;GO:0140096//catalytic activity, acting on a protein;GO:0004842//ubiquitin-protein transferase activity;GO:0019787//ubiquitin-like protein transferase activity;
Solyc01g096260.4	14.9	4.625	-1.68965095	1.18E-53	2.62E-54	-1.68965095	1.18E-53	2.62E-54				XP_004230011.1|2.2e-139|PREDICTED: uncharacterized protein LOC101261161 [Solanum lycopersicum]
Solyc01g096360.3	20.335	9.235	-1.144439014	1.24E-79	1.99E-80	-1.144439014	1.24E-79	1.99E-80			K20642//Rho GTPase-activating protein 22/24/25	NP_001316464.1|8.7e-286|Rho GTPase activating protein 2 [Solanum lycopersicum]	GO:0050789//regulation of biological process;GO:0007154//cell communication;GO:0050896//response to stimulus;GO:0071554//cell wall organization or biogenesis;GO:0071555//cell wall organization;GO:0009987//cellular process;GO:0016043//cellular component organization;GO:0007165//signal transduction;GO:0051716//cellular response to stimulus;GO:0023052//signaling;GO:0071669//plant-type cell wall orga…
Solyc01g096370.4	19.615	8.425	-1.222336628	9.12E-67	1.70E-67	-1.222336628	9.12E-67	1.70E-67	bHLH		K13422//transcription factor MYC2+ko04016//MAPK signaling pathway - plant+ko04075//Plant hormone signal transduction	XP_004230022.1|3.0e-257|PREDICTED: transcription factor MYC2-like isoform X2 [Solanum lycopersicum]	GO:0005488//binding;GO:0005515//protein binding;GO:0046983//protein dimerization activity;
Solyc01g096380.1	0.65	1.51	1.214947834	0.000282278	0.000311519	1.214947834	0.000282278	0.000311519				XP_004230023.1|2.5e-184|PREDICTED: uncharacterized protein LOC101264557 [Solanum lycopersicum]	GO:0031224//intrinsic component of membrane;GO:0016021//integral component of membrane;GO:0044425//membrane part;GO:0016020//membrane;
Solyc01g096450.4	23.105	5.535	-2.067345293	1.06E-183	7.60E-185	-2.067345293	1.06E-183	7.60E-185			K01381//saccharopepsin [EC:3.4.23.25];K01379//cathepsin D [EC:3.4.23.5]	XP_004230031.1|1.2e-256|PREDICTED: aspartyl protease AED3 [Solanum lycopersicum]	GO:0009057//macromolecule catabolic process;GO:1901575//organic substance catabolic process;GO:1901564//organonitrogen compound metabolic process;GO:0030163//protein catabolic process;GO:0006508//proteolysis;GO:1901565//organonitrogen compound catabolic process;GO:0006807//nitrogen compound metabolic process;GO:0008152//metabolic process;GO:0009056//catabolic process;GO:0043170//macromolecule met…
Solyc01g096730.2	13.54	6.61	-1.039313249	2.42E-39	6.74E-40	-1.039313249	2.42E-39	6.74E-40			K12818//ATP-dependent RNA helicase DHX8/PRP22 [EC:3.6.4.13]+ko03040//Spliceosome	XP_004230051.2|9.0e-292|PREDICTED: protein ZINC INDUCED FACILITATOR-LIKE 1 isoform X1 [Solanum lycopersicum]	GO:0006810//transport;GO:0051179//localization;GO:0055085//transmembrane transport;GO:0051234//establishment of localization;GO:0016020//membrane;GO:0016021//integral component of membrane;GO:0044425//membrane part;GO:0031224//intrinsic component of membrane;
Solyc01g096740.4	2.455	0.34	-2.866745724	1.59E-27	5.74E-28	-2.866745724	1.59E-27	5.74E-28			K12818//ATP-dependent RNA helicase DHX8/PRP22 [EC:3.6.4.13]+ko03040//Spliceosome	XP_004230052.1|2.2e-279|PREDICTED: protein ZINC INDUCED FACILITATOR-LIKE 1 [Solanum lycopersicum]	GO:0050789//regulation of biological process;GO:0065007//biological regulation;GO:0051179//localization;GO:0051234//establishment of localization;GO:0090333//regulation of stomatal closure;GO:0006810//transport;GO:0010119//regulation of stomatal movement;GO:0050794//regulation of cellular process;GO:0055085//transmembrane transport;GO:0043231//intracellular membrane-bounded organelle;GO:0044464//…
Solyc01g096970.3	1.895	4.705	1.308703481	5.23E-19	2.42E-19	1.308703481	5.23E-19	2.42E-19			K20131//Rab5 GDP/GTP exchange factor	XP_015081608.1|5.7e-208|PREDICTED: protein piccolo-like [Solanum pennellii]	GO:0016021//integral component of membrane;GO:0016020//membrane;GO:0044425//membrane part;GO:0031224//intrinsic component of membrane;
Solyc01g097000.3	4.4	1.495	-1.561156154	6.52E-32	2.13E-32	-1.561156154	6.52E-32	2.13E-32		PREDICTED: Vitis vinifera putative disease resistance protein RGA3-like (LOC100852663), mRNA.	K05349//beta-glucosidase [EC:3.2.1.21]+ko01100//Metabolic pathways+ko00500//Starch and sucrose metabolism+ko01110//Biosynthesis of secondary metabolites+ko00460//Cyanoamino acid metabolism+ko00940//Phenylpropanoid biosynthesis	XP_016538343.1|0.0e+00|PREDICTED: beta-glucosidase BoGH3B-like isoform X1 [Capsicum annuum]	GO:0005975//carbohydrate metabolic process;GO:0044238//primary metabolic process;GO:0071704//organic substance metabolic process;GO:0008152//metabolic process;GO:0016021//integral component of membrane;GO:0031224//intrinsic component of membrane;GO:0016020//membrane;GO:0044425//membrane part;GO:0016787//hydrolase activity;GO:0004553//hydrolase activity, hydrolyzing O-glycosyl compounds;GO:0003824…
Solyc01g097280.2	22.055	4.76	-2.21834137	7.00E-76	1.17E-76	-2.21834137	7.00E-76	1.17E-76			K20547//basic endochitinase B [EC:3.2.1.14]+ko04016//MAPK signaling pathway - plant+ko00520//Amino sugar and nucleotide sugar metabolism+ko01100//Metabolic pathways	XP_004230092.1|7.6e-120|PREDICTED: wound-induced protein WIN1 [Solanum lycopersicum]	GO:0051704//multi-organism process;GO:0006950//response to stress;GO:0009620//response to fungus;GO:0009605//response to external stimulus;GO:0043207//response to external biotic stimulus;GO:0050896//response to stimulus;GO:0050832//defense response to fungus;GO:0009607//response to biotic stimulus;GO:0051707//response to other organism;GO:0006952//defense response;GO:0042742//defense response to…
Solyc01g097290.4	67.6	26.24	-1.367093702	2.35E-179	1.73E-180	-1.367093702	2.35E-179	1.73E-180			K14484//auxin-responsive protein IAA+ko04075//Plant hormone signal transduction	NP_001266049.1|1.4e-141|auxin responsive protein IAA16 [Solanum lycopersicum]	GO:1903506//regulation of nucleic acid-templated transcription;GO:0019219//regulation of nucleobase-containing compound metabolic process;GO:1901360//organic cyclic compound metabolic process;GO:0006139//nucleobase-containing compound metabolic process;GO:0051171//regulation of nitrogen compound metabolic process;GO:1901362//organic cyclic compound biosynthetic process;GO:0051716//cellular respon…
Solyc01g097350.4	40.445	17.445	-1.218011573	2.16E-108	2.61E-109	-1.218011573	2.16E-108	2.61E-109				XP_004230098.1|2.2e-178|PREDICTED: uncharacterized protein LOC101262051 [Solanum lycopersicum]
Solyc01g097380.2	2.365	0.45	-2.404363453	1.14E-14	6.29E-15	-2.404363453	1.14E-14	6.29E-15			K05275//pyridoxine 4-dehydrogenase [EC:1.1.1.65]+ko00750//Vitamin B6 metabolism+ko01100//Metabolic pathways	XP_015065711.1|6.0e-182|PREDICTED: perakine reductase-like [Solanum pennellii]
Solyc01g097390.4	3.29	1.015	-1.699941358	2.42E-16	1.24E-16	-1.699941358	2.42E-16	1.24E-16			K05275//pyridoxine 4-dehydrogenase [EC:1.1.1.65]+ko00750//Vitamin B6 metabolism+ko01100//Metabolic pathways;K17744//L-galactose dehydrogenase [EC:1.1.1.316]+ko01100//Metabolic pathways+ko00053//Ascorbate and aldarate metabolism+ko01110//Biosynthesis of secondary metabolites	XP_004230100.1|8.3e-197|PREDICTED: perakine reductase-like [Solanum lycopersicum]
Solyc01g097570.2	4.245	1.41	-1.592407088	2.52E-11	1.63E-11	-1.592407088	2.52E-11	1.63E-11			K10747//DNA ligase 1 [EC:6.5.1.1 6.5.1.6 6.5.1.7]+ko03420//Nucleotide excision repair+ko03030//DNA replication+ko03410//Base excision repair+ko03430//Mismatch repair	OSX73063.1|2.8e-11|hypothetical protein BU14_0381s0004 [Porphyra umbilicalis]	GO:0031224//intrinsic component of membrane;GO:0044425//membrane part;GO:0016020//membrane;GO:0016021//integral component of membrane;
Solyc01g097930.3	1.555	0.13	-3.591419685	1.19E-15	6.29E-16	-3.591419685	1.19E-15	6.29E-16			K01738//cysteine synthase [EC:2.5.1.47]+ko00920//Sulfur metabolism+ko01230//Biosynthesis of amino acids+ko01100//Metabolic pathways+ko01110//Biosynthesis of secondary metabolites+ko00270//Cysteine and methionine metabolism+ko01200//Carbon metabolism	XP_006347809.1|2.4e-160|PREDICTED: cysteine synthase-like isoform X1 [Solanum tuberosum]	GO:0006790//sulfur compound metabolic process;GO:0043436//oxoacid metabolic process;GO:1901576//organic substance biosynthetic process;GO:0019344//cysteine biosynthetic process;GO:0044237//cellular metabolic process;GO:0046394//carboxylic acid biosynthetic process;GO:0006534//cysteine metabolic process;GO:1901566//organonitrogen compound biosynthetic process;GO:0044283//small molecule biosyntheti…
Solyc01g098060.1	3.88	0.115	-5.073533778	5.34E-17	2.66E-17	-5.073533778	5.34E-17	2.66E-17	MADS		K12412//pheromone receptor transcription factor	XP_004231248.1|6.3e-80|PREDICTED: agamous-like MADS-box protein AGL23 [Solanum lycopersicum]	GO:0034645//cellular macromolecule biosynthetic process;GO:0034654//nucleobase-containing compound biosynthetic process;GO:0019222//regulation of metabolic process;GO:0006351//transcription, DNA-templated;GO:0043170//macromolecule metabolic process;GO:0044260//cellular macromolecule metabolic process;GO:0050789//regulation of biological process;GO:0010468//regulation of gene expression;GO:0051252…
Solyc01g098190.3	15.665	34.755	1.148151045	1.63E-153	1.43E-154	1.148151045	1.63E-153	1.43E-154			K14724//solute carrier family 9 (sodium/hydrogen exchanger), member 8	CAK12755.2|4.1e-292|(Sodium/potassium)/proton exchanger 4 [Solanum lycopersicum]	GO:0009651//response to salt stress;GO:0042592//homeostatic process;GO:0098739//import across plasma membrane;GO:0006950//response to stress;GO:0051234//establishment of localization;GO:0050794//regulation of cellular process;GO:0050801//ion homeostasis;GO:0098662//inorganic cation transmembrane transport;GO:0055067//monovalent inorganic cation homeostasis;GO:0050789//regulation of biological pro…
Solyc01g098400.3	41.385	14.05	-1.559262636	1.28E-109	1.53E-110	-1.559262636	1.28E-109	1.53E-110			K14490//histidine-containing phosphotransfer peotein+ko04075//Plant hormone signal transduction	XP_004230155.1|5.7e-77|PREDICTED: histidine-containing phosphotransfer protein 1 [Solanum lycopersicum]	GO:0071495//cellular response to endogenous stimulus;GO:0051716//cellular response to stimulus;GO:0044237//cellular metabolic process;GO:0050896//response to stimulus;GO:0006796//phosphate-containing compound metabolic process;GO:0008152//metabolic process;GO:0000160//phosphorelay signal transduction system;GO:0070887//cellular response to chemical stimulus;GO:0009725//response to hormone;GO:0071…
Solyc01g098580.3	8.51	2.895	-1.562245117	4.70E-33	1.50E-33	-1.562245117	4.70E-33	1.50E-33				XP_004230163.2|4.3e-195|PREDICTED: phosphoglycerate mutase-like protein AT74H [Solanum lycopersicum]	GO:0008152//metabolic process;GO:0003824//catalytic activity;
Solyc01g098590.3	179.255	85.91	-1.066739279	0	0	-1.066739279	0	0				XP_004230164.1|1.2e-167|PREDICTED: phosphoglycerate mutase-like protein AT74 [Solanum lycopersicum]	GO:0008152//metabolic process;GO:0044464//cell part;GO:0044444//cytoplasmic part;GO:0005622//intracellular;GO:0005829//cytosol;GO:0005623//cell;GO:0044424//intracellular part;GO:0005737//cytoplasm;GO:0016787//hydrolase activity;GO:0042578//phosphoric ester hydrolase activity;GO:0016791//phosphatase activity;GO:0003824//catalytic activity;GO:0016788//hydrolase activity, acting on ester bonds;
Solyc01g098600.3	8.34	4.05	-1.046012244	4.66E-18	2.23E-18	-1.046012244	4.66E-18	2.23E-18			K16569//gamma-tubulin complex component 2	XP_004230165.1|7.5e-91|PREDICTED: uncharacterized protein LOC101257216 [Solanum lycopersicum]	GO:0044425//membrane part;GO:0031224//intrinsic component of membrane;GO:0016020//membrane;GO:0016021//integral component of membrane;
Solyc01g098690.2	2.88	1.255	-1.204249614	2.02E-19	9.22E-20	-1.204249614	2.02E-19	9.22E-20			K13466//EIX receptor 1/2+ko04626//Plant-pathogen interaction	XP_004231263.2|0.0e+00|PREDICTED: receptor-like protein 12 [Solanum lycopersicum]	GO:0016020//membrane;GO:0044425//membrane part;GO:0031224//intrinsic component of membrane;GO:0016021//integral component of membrane;
Solyc01g098720.3	2.385	0.12	-4.280463082	1.21E-26	4.47E-27	-4.280463082	1.21E-26	4.47E-27	bHLH		K18485//myogenic factor 6;K20558//transcription factor SPEECHLESS+ko04016//MAPK signaling pathway - plant	XP_004230172.1|7.8e-186|PREDICTED: transcription factor bHLH96-like isoform X2 [Solanum lycopersicum]	GO:0046983//protein dimerization activity;GO:0005488//binding;GO:0005515//protein binding;
Solyc01g098760.4	125.065	58.455	-1.101086175	0	0	-1.101086175	0	0			K14611//solute carrier family 23 (nucleobase transporter), member 1/2	XP_004230176.1|1.5e-262|PREDICTED: neurogenic protein mastermind [Solanum lycopersicum]	GO:0030001//metal ion transport;GO:0009987//cellular process;GO:0055082//cellular chemical homeostasis;GO:0055076//transition metal ion homeostasis;GO:0030003//cellular cation homeostasis;GO:0006811//ion transport;GO:0065008//regulation of biological quality;GO:0055080//cation homeostasis;GO:0050801//ion homeostasis;GO:0048878//chemical homeostasis;GO:0065007//biological regulation;GO:0006873//ce…
Solyc01g098860.3	1.065	0.325	-1.729910612	0.00027395	0.000301748	-1.729910612	0.00027395	0.000301748			K20606//mitogen-activated protein kinase kinase kinase ANP1 [EC:2.7.11.25]+ko04016//MAPK signaling pathway - plant	XP_004230183.1|1.0e-106|PREDICTED: uncharacterized GPI-anchored protein At3g06035 [Solanum lycopersicum]	GO:0016020//membrane;GO:0016021//integral component of membrane;GO:0031224//intrinsic component of membrane;GO:0044425//membrane part;
Solyc01g098910.3	39.64	9.065	-2.13565457	1.05E-268	5.13E-270	-2.13565457	1.05E-268	5.13E-270			K13354//solute carrier family 25 (peroxisomal adenine nucleotide transporter), member 17+ko04146//Peroxisome	XP_004230187.1|2.3e-171|PREDICTED: peroxisomal adenine nucleotide carrier 1 [Solanum lycopersicum]	GO:0042221//response to chemical;GO:0015931//nucleobase-containing compound transport;GO:1901264//carbohydrate derivative transport;GO:0015868//purine ribonucleotide transport;GO:0050896//response to stimulus;GO:0071705//nitrogen compound transport;GO:0051179//localization;GO:0015865//purine nucleotide transport;GO:0071702//organic substance transport;GO:0006810//transport;GO:0006862//nucleotide …
Solyc01g099010.3	0.49	1.69	1.785262057	3.89E-10	2.67E-10	1.785262057	3.89E-10	2.67E-10			K01206//alpha-L-fucosidase [EC:3.2.1.51]+ko00511//Other glycan degradation	XP_004230192.1|3.1e-226|PREDICTED: acetylajmalan esterase isoform X1 [Solanum lycopersicum]	GO:0016788//hydrolase activity, acting on ester bonds;GO:0016787//hydrolase activity;GO:0003824//catalytic activity;
Solyc01g099020.3	8.04	35.64	2.146104585	1.31E-225	7.68E-227	2.146104585	1.31E-225	7.68E-227			K01206//alpha-L-fucosidase [EC:3.2.1.51]+ko00511//Other glycan degradation	NP_001316602.1|2.8e-224|GDSL lipase-like caffeoyltransferase precursor [Solanum lycopersicum]	GO:0016787//hydrolase activity;GO:0016740//transferase activity;GO:0003824//catalytic activity;GO:0016788//hydrolase activity, acting on ester bonds;
Solyc01g099190.4	0.465	1.015	1.114337149	7.95E-07	6.85E-07	1.114337149	7.95E-07	6.85E-07			K15718//linoleate 9S-lipoxygenase [EC:1.13.11.58]+ko00591//Linoleic acid metabolism	P38416.1|0.0e+00|RecName: Full=Linoleate 9S-lipoxygenase B; AltName: Full=Lipoxygenase B	GO:0032787//monocarboxylic acid metabolic process;GO:0044238//primary metabolic process;GO:0072330//monocarboxylic acid biosynthetic process;GO:0044255//cellular lipid metabolic process;GO:0044283//small molecule biosynthetic process;GO:0031408//oxylipin biosynthetic process;GO:0006633//fatty acid biosynthetic process;GO:1901576//organic substance biosynthetic process;GO:0006631//fatty acid metab…
Solyc01g099250.3	0.325	0.08	-1.966802603	4.81E-05	4.88E-05	-1.966802603	4.81E-05	4.88E-05			K03021//DNA-directed RNA polymerase III subunit RPC2 [EC:2.7.7.6]+ko03020//RNA polymerase;K13420//LRR receptor-like serine/threonine-protein kinase FLS2 [EC:2.7.11.1]+ko04016//MAPK signaling pathway - plant+ko04626//Plant-pathogen interaction;K13466//EIX receptor 1/2+ko04626//Plant-pathogen interaction	XP_016538608.1|0.0e+00|PREDICTED: LRR receptor-like serine/threonine-protein kinase GSO2 [Capsicum annuum]	GO:0031224//intrinsic component of membrane;GO:0016021//integral component of membrane;GO:0044425//membrane part;GO:0016020//membrane;GO:0016301//kinase activity;GO:0016772//transferase activity, transferring phosphorus-containing groups;GO:0003824//catalytic activity;GO:0016740//transferase activity;
Solyc01g099370.3	215.05	81.935	-1.396492651	0	0	-1.396492651	0	0			K22733//magnesium transporter	XP_004230221.1|1.6e-166|PREDICTED: protein SRC2 homolog [Solanum lycopersicum]
Solyc01g099520.3	120.98	32.05	-1.921901818	0	0	-1.921901818	0	0				XP_010313004.1|6.2e-60|PREDICTED: rapid alkalinization factor [Solanum lycopersicum]	GO:0035556//intracellular signal transduction;GO:0007154//cell communication;GO:0050896//response to stimulus;GO:0065007//biological regulation;GO:0019722//calcium-mediated signaling;GO:0023052//signaling;GO:0019932//second-messenger-mediated signaling;GO:0050789//regulation of biological process;GO:0051716//cellular response to stimulus;GO:0050794//regulation of cellular process;GO:0007165//sign…
Solyc01g099580.3	1.565	4.02	1.360220237	3.73E-18	1.78E-18	1.360220237	3.73E-18	1.78E-18			K15255//ATP-dependent DNA helicase PIF1 [EC:3.6.4.12];K01206//alpha-L-fucosidase [EC:3.2.1.51]+ko00511//Other glycan degradation	XP_010315468.2|6.5e-170|PREDICTED: desiccation-related protein PCC13-62-like [Solanum lycopersicum]	GO:0016021//integral component of membrane;GO:0016020//membrane;GO:0031224//intrinsic component of membrane;GO:0044425//membrane part;
Solyc01g099590.4	30.37	103.895	1.775081834	1.96E-261	9.89E-263	1.775081834	1.96E-261	9.89E-263			K00799//glutathione S-transferase [EC:2.5.1.18]+ko00480//Glutathione metabolism	NP_001234222.1|2.4e-126|glutathione-S-transferase [Solanum lycopersicum]	GO:0008152//metabolic process;GO:0006790//sulfur compound metabolic process;GO:0006807//nitrogen compound metabolic process;GO:0009987//cellular process;GO:0006518//peptide metabolic process;GO:0009636//response to toxic substance;GO:0009056//catabolic process;GO:0006575//cellular modified amino acid metabolic process;GO:0019748//secondary metabolic process;GO:0044248//cellular catabolic process;…
Solyc01g099620.3	0.265	0.535	1.036949532	0.000500564	0.000570167	1.036949532	0.000500564	0.000570167			K13447//respiratory burst oxidase [EC:1.6.3.- 1.11.1.-]+ko04016//MAPK signaling pathway - plant+ko04626//Plant-pathogen interaction	XP_004230232.1|0.0e+00|PREDICTED: respiratory burst oxidase homolog protein B [Solanum lycopersicum]	GO:0016021//integral component of membrane;GO:0016020//membrane;GO:0031224//intrinsic component of membrane;GO:0044425//membrane part;GO:0005623//cell;GO:0071944//cell periphery;GO:0044464//cell part;GO:0005886//plasma membrane;GO:0003824//catalytic activity;GO:0043169//cation binding;GO:0016209//antioxidant activity;GO:0005488//binding;GO:0050664//oxidoreductase activity, acting on NAD(P)H, oxyg…
Solyc01g099650.3	0.59	0.025	-4.6704096	1.24E-18	5.84E-19	-4.6704096	1.24E-18	5.84E-19			K02184//formin 2;K05740//diaphanous 1+ko04933//AGE-RAGE signaling pathway in diabetic complications	XP_010313078.1|0.0e+00|PREDICTED: formin-like protein 11 [Solanum lycopersicum]	GO:0016020//membrane;GO:0031224//intrinsic component of membrane;GO:0016021//integral component of membrane;GO:0044425//membrane part;
Solyc01g099660.4	0.33	0.745	1.151754008	0.000147103	0.000156947	1.151754008	0.000147103	0.000156947		heat shock cognate protein 70-1 (best arabidopsis hit)	K09490//heat shock 70kDa protein 5+ko04141//Protein processing in endoplasmic reticulum+ko03060//Protein export	XP_004230233.1|0.0e+00|PREDICTED: mediator of RNA polymerase II transcription subunit 37a [Solanum lycopersicum]	GO:0009653//anatomical structure morphogenesis;GO:0009826//unidimensional cell growth;GO:0009932//cell tip growth;GO:0022414//reproductive process;GO:0016043//cellular component organization;GO:0032501//multicellular organismal process;GO:0048588//developmental cell growth;GO:0030154//cell differentiation;GO:0040007//growth;GO:0032502//developmental process;GO:0009860//pollen tube growth;GO:00605…
Solyc01g099910.4	5.385	19.995	1.891668658	1.07E-90	1.54E-91	1.891668658	1.07E-90	1.54E-91			K08726//soluble epoxide hydrolase / lipid-phosphate phosphatase [EC:3.3.2.10 3.1.3.76]+ko04146//Peroxisome+ko00590//Arachidonic acid metabolism+ko01100//Metabolic pathways;K01079//phosphoserine phosphatase [EC:3.1.3.3]+ko01230//Biosynthesis of amino acids+ko01100//Metabolic pathways+ko00260//Glycine, serine and threonine metabolism+ko01200//Carbon metabolism	XP_004230258.1|6.1e-188|PREDICTED: bifunctional epoxide hydrolase 2 [Solanum lycopersicum]	GO:0003824//catalytic activity;GO:0016787//hydrolase activity;
Solyc01g099970.4	3.185	8.11	1.346752311	3.39E-52	7.67E-53	1.346752311	3.39E-52	7.67E-53			K10268//F-box and leucine-rich repeat protein 2/20	XP_010313225.1|0.0e+00|PREDICTED: F-box/LRR-repeat protein 3 [Solanum lycopersicum]
Solyc01g099990.3	1.345	15.21	3.50008132	2.24E-128	2.32E-129	3.50008132	2.24E-128	2.32E-129			K03188//urease accessory protein;K04733//interleukin-1 receptor-associated kinase 4 [EC:2.7.11.1]	XP_004230265.1|1.3e-166|PREDICTED: F-box protein PP2-B15 [Solanum lycopersicum]
Solyc01g100010.3	38.265	14.67	-1.387730743	1.42E-102	1.83E-103	-1.387730743	1.42E-102	1.83E-103			K03188//urease accessory protein;K04733//interleukin-1 receptor-associated kinase 4 [EC:2.7.11.1]	XP_004230267.1|9.3e-159|PREDICTED: F-box protein PP2-B15-like [Solanum lycopersicum]
Solyc01g100200.3	38.47	13.955	-1.46678137	1.81E-258	9.24E-260	-1.46678137	1.81E-258	9.24E-260	GRAS		K14494//DELLA protein+ko04075//Plant hormone signal transduction	NP_001234310.1|0.0e+00|GRAS4 isoform 1 [Solanum lycopersicum]	GO:0019438//aromatic compound biosynthetic process;GO:0008152//metabolic process;GO:0051171//regulation of nitrogen compound metabolic process;GO:0044271//cellular nitrogen compound biosynthetic process;GO:0018130//heterocycle biosynthetic process;GO:0090304//nucleic acid metabolic process;GO:0046483//heterocycle metabolic process;GO:0034654//nucleobase-containing compound biosynthetic process;GO…
Solyc01g100220.3	4.26	1.415	-1.592407088	5.98E-10	4.16E-10	-1.592407088	5.98E-10	4.16E-10	C2C2-GATA		K21630//GATA-type zinc finger protein 1	XP_004230282.1|2.1e-79|PREDICTED: GATA transcription factor 16 [Solanum lycopersicum]	GO:0048869//cellular developmental process;GO:0032502//developmental process;GO:0009987//cellular process;GO:0030154//cell differentiation;GO:0043234//protein complex;GO:0005667//transcription factor complex;GO:0044464//cell part;GO:0005622//intracellular;GO:0043229//intracellular organelle;GO:0005634//nucleus;GO:0032991//macromolecular complex;GO:0043231//intracellular membrane-bounded organelle…
Solyc01g100240.3	20.495	7.705	-1.417382932	2.51E-128	2.60E-129	-1.417382932	2.51E-128	2.60E-129			K21989//calcium permeable stress-gated cation channel	XP_004230284.1|0.0e+00|PREDICTED: calmodulin-binding protein 60 C [Solanum lycopersicum]	GO:0050896//response to stimulus;GO:0006950//response to stress;GO:0005516//calmodulin binding;GO:0005488//binding;GO:0005515//protein binding;
Solyc01g100490.4	45.43	98.905	1.120255761	1.80E-215	1.09E-216	1.120255761	1.80E-215	1.09E-216			K05953//nicotianamine synthase [EC:2.5.1.43]	NP_001296307.1|2.6e-181|nicotianamine synthase [Solanum lycopersicum]	GO:0006576//cellular biogenic amine metabolic process;GO:1901362//organic cyclic compound biosynthetic process;GO:0044283//small molecule biosynthetic process;GO:0018130//heterocycle biosynthetic process;GO:0009987//cellular process;GO:0044271//cellular nitrogen compound biosynthetic process;GO:0071704//organic substance metabolic process;GO:0044237//cellular metabolic process;GO:0044249//cellula…
Solyc01g100600.4	1.13	0.495	-1.186768287	3.19E-05	3.17E-05	-1.186768287	3.19E-05	3.17E-05			K20285//Rab9 effector protein with kelch motifs	XP_004231294.1|2.1e-285|PREDICTED: acyl-CoA-binding domain-containing protein 5-like [Solanum lycopersicum]
Solyc01g100750.2	3.38	0.34	-3.313400373	2.81E-19	1.29E-19	-3.313400373	2.81E-19	1.29E-19				XP_004230325.1|1.3e-87|PREDICTED: uncharacterized protein LOC101254641 [Solanum lycopersicum]
Solyc01g100760.2	18.025	53.555	1.569397477	7.14E-118	7.96E-119	1.569397477	7.14E-118	7.96E-119				XP_004230326.1|1.3e-87|PREDICTED: uncharacterized protein LOC101254945 [Solanum lycopersicum]
Solyc01g100770.2	88.325	219.815	1.312157713	0	0	1.312157713	0	0				XP_004230327.1|4.7e-88|PREDICTED: uncharacterized protein LOC101255245 [Solanum lycopersicum]
Solyc01g100830.2	0.375	0.025	-3.814799509	0.000270997	0.000298359	-3.814799509	0.000270997	0.000298359			K18819//inositol 3-alpha-galactosyltransferase [EC:2.4.1.123]+ko00052//Galactose metabolism	NP_001234486.2|2.9e-188|galactinol synthase 1 [Solanum lycopersicum]	GO:0042221//response to chemical;GO:0019318//hexose metabolic process;GO:0071496//cellular response to external stimulus;GO:0050896//response to stimulus;GO:0005996//monosaccharide metabolic process;GO:0051716//cellular response to stimulus;GO:0009414//response to water deprivation;GO:0008152//metabolic process;GO:0006012//galactose metabolic process;GO:0070417//cellular response to cold;GO:00094…
Solyc01g100890.4	0.62	0.16	-1.924982427	7.66E-05	7.94E-05	-1.924982427	7.66E-05	7.94E-05			K17500//integrin-linked kinase-associated serine/threonine phosphatase 2C [EC:3.1.3.16]	NP_001306254.1|9.1e-215|WAT1-related protein At1g09380-like precursor [Solanum lycopersicum]	GO:0051234//establishment of localization;GO:0051179//localization;GO:0006810//transport;GO:0005886//plasma membrane;GO:0005623//cell;GO:0044425//membrane part;GO:0031224//intrinsic component of membrane;GO:0071944//cell periphery;GO:0016020//membrane;GO:0044464//cell part;GO:0016021//integral component of membrane;GO:0005215//transporter activity;GO:0022857//transmembrane transporter activity;
Solyc01g100910.3	0.86	0.36	-1.270365086	0.000332342	0.00036995	-1.270365086	0.000332342	0.00036995			K17500//integrin-linked kinase-associated serine/threonine phosphatase 2C [EC:3.1.3.16]	XP_004230334.1|5.7e-207|PREDICTED: WAT1-related protein At1g09380 [Solanum lycopersicum]	GO:0006810//transport;GO:0051179//localization;GO:0051234//establishment of localization;GO:0016020//membrane;GO:0071944//cell periphery;GO:0031224//intrinsic component of membrane;GO:0044425//membrane part;GO:0005623//cell;GO:0016021//integral component of membrane;GO:0044464//cell part;GO:0005886//plasma membrane;GO:0022857//transmembrane transporter activity;GO:0005215//transporter activity;
Solyc01g101170.4	3.935	0.495	-2.998602128	1.08E-51	2.47E-52	-2.998602128	1.08E-51	2.47E-52			K18117//viridiflorene synthase [EC:4.2.3.88];K14182//vetispiradiene synthase [EC:4.2.3.21]+ko00909//Sesquiterpenoid and triterpenoid biosynthesis+ko01110//Biosynthesis of secondary metabolites	NP_001239040.1|0.0e+00|viridiflorene synthase [Solanum lycopersicum]	GO:0044249//cellular biosynthetic process;GO:0008299//isoprenoid biosynthetic process;GO:0044237//cellular metabolic process;GO:0006721//terpenoid metabolic process;GO:0008152//metabolic process;GO:0008610//lipid biosynthetic process;GO:0006720//isoprenoid metabolic process;GO:1901576//organic substance biosynthetic process;GO:0044238//primary metabolic process;GO:0009058//biosynthetic process;GO…
Solyc01g101195.1	2.24	0.66	-1.762332089	0.000794447	0.000928284	-1.762332089	0.000794447	0.000928284			K14182//vetispiradiene synthase [EC:4.2.3.21]+ko00909//Sesquiterpenoid and triterpenoid biosynthesis+ko01110//Biosynthesis of secondary metabolites	XP_009773139.1|5.8e-43|PREDICTED: vetispiradiene synthase 3 [Nicotiana sylvestris]	GO:0008152//metabolic process;GO:0010333//terpene synthase activity;GO:0016835//carbon-oxygen lyase activity;GO:0003824//catalytic activity;GO:0046872//metal ion binding;GO:0043169//cation binding;GO:0016838//carbon-oxygen lyase activity, acting on phosphates;GO:0000287//magnesium ion binding;GO:0005488//binding;GO:0016829//lyase activity;GO:0043167//ion binding;
Solyc01g101210.4	0.18	0.015	-3.778967403	0.000354444	0.000396017	-3.778967403	0.000354444	0.000396017			K14182//vetispiradiene synthase [EC:4.2.3.21]+ko00909//Sesquiterpenoid and triterpenoid biosynthesis+ko01110//Biosynthesis of secondary metabolites	NP_001307945.1|0.0e+00|alpha-humulene_(-)-(E)-beta-caryophyllene synthase [Solanum lycopersicum]	GO:0008152//metabolic process;GO:0043169//cation binding;GO:0003824//catalytic activity;GO:0016829//lyase activity;GO:0000287//magnesium ion binding;GO:0016835//carbon-oxygen lyase activity;GO:0010333//terpene synthase activity;GO:0046872//metal ion binding;GO:0005488//binding;GO:0016838//carbon-oxygen lyase activity, acting on phosphates;GO:0043167//ion binding;
Solyc01g101220.3	5.995	1.405	-2.098805417	2.96E-14	1.66E-14	-2.098805417	2.96E-14	1.66E-14			K18117//viridiflorene synthase [EC:4.2.3.88];K14182//vetispiradiene synthase [EC:4.2.3.21]+ko00909//Sesquiterpenoid and triterpenoid biosynthesis+ko01110//Biosynthesis of secondary metabolites	XP_015084360.1|4.2e-53|PREDICTED: LOW QUALITY PROTEIN: viridiflorene synthase-like [Solanum pennellii]	GO:0045339//farnesyl diphosphate catabolic process;GO:0016042//lipid catabolic process;GO:0006629//lipid metabolic process;GO:0019637//organophosphate metabolic process;GO:0071704//organic substance metabolic process;GO:0044249//cellular biosynthetic process;GO:0006793//phosphorus metabolic process;GO:0006796//phosphate-containing compound metabolic process;GO:0008152//metabolic process;GO:001611…
Solyc01g101260.2	2.64	0.675	-1.968970439	4.66E-09	3.43E-09	-1.968970439	4.66E-09	3.43E-09				OIT20740.1|2.0e-27|hypothetical protein A4A49_37640 [Nicotiana attenuata]
Solyc01g102260.3	1.58	6.01	1.928740315	3.46E-21	1.51E-21	1.928740315	3.46E-21	1.51E-21	MADS		K04454//MADS-box transcription enhancer factor 2C;K09260//MADS-box transcription enhancer factor 2A;K19995//secretory carrier-associated membrane protein	XP_004230363.1|3.8e-139|PREDICTED: agamous-like MADS-box protein AGL80 [Solanum lycopersicum]	GO:0006355//regulation of transcription, DNA-templated;GO:0031326//regulation of cellular biosynthetic process;GO:0034641//cellular nitrogen compound metabolic process;GO:1903506//regulation of nucleic acid-templated transcription;GO:0008152//metabolic process;GO:0032774//RNA biosynthetic process;GO:0031323//regulation of cellular metabolic process;GO:0044249//cellular biosynthetic process;GO:005…
Solyc01g102280.3	0.83	0	-5.774569665	6.82E-08	5.43E-08	-5.774569665	6.82E-08	5.43E-08			K03358//anaphase-promoting complex subunit 11+ko04120//Ubiquitin mediated proteolysis	XP_010315475.1|4.7e-17|PREDICTED: anaphase-promoting complex subunit 11 [Solanum lycopersicum]	GO:1902494//catalytic complex;GO:0043229//intracellular organelle;GO:0044422//organelle part;GO:0044446//intracellular organelle part;GO:0000151//ubiquitin ligase complex;GO:0043227//membrane-bounded organelle;GO:0043226//organelle;GO:0005680//anaphase-promoting complex;GO:0016021//integral component of membrane;GO:0005634//nucleus;GO:0031461//cullin-RING ubiquitin ligase complex;GO:0044464//cell…
Solyc01g102330.3	21.32	9.265	-1.207053613	6.36E-55	1.39E-55	-1.207053613	6.36E-55	1.39E-55		PREDICTED: Vitis vinifera hypothetical protein LOC100260676 (LOC100260676), mRNA		XP_004230370.1|4.0e-153|PREDICTED: probable carbohydrate esterase At4g34215 [Solanum lycopersicum]
Solyc01g102340.3	3.45	1.43	-1.267006801	6.12E-15	3.33E-15	-1.267006801	6.12E-15	3.33E-15	MYB		K09422//transcription factor MYB, plant	XP_004230371.1|1.2e-254|PREDICTED: transcription factor MYB35 [Solanum lycopersicum]	GO:0010119//regulation of stomatal movement;GO:0065007//biological regulation;GO:0031323//regulation of cellular metabolic process;GO:0032502//developmental process;GO:0030154//cell differentiation;GO:2000112//regulation of cellular macromolecule biosynthetic process;GO:0031326//regulation of cellular biosynthetic process;GO:0009987//cellular process;GO:0050789//regulation of biological process;G…
Solyc01g102610.3	9.875	21.35	1.109212749	7.21E-108	8.77E-109	1.109212749	7.21E-108	8.77E-109			K00521//ferric-chelate reductase [EC:1.16.1.7]	XP_004230384.1|0.0e+00|PREDICTED: ferric reduction oxidase 6 [Solanum lycopersicum]	GO:0016021//integral component of membrane;GO:0044425//membrane part;GO:0031224//intrinsic component of membrane;GO:0016020//membrane;GO:0003824//catalytic activity;GO:0016491//oxidoreductase activity;
Solyc01g102700.4	12.27	5.04	-1.289076212	1.41E-91	2.01E-92	-1.289076212	1.41E-91	2.01E-92		Leucine-rich repeat protein kinase family protein (best arabidopsis hit)	K04733//interleukin-1 receptor-associated kinase 4 [EC:2.7.11.1]	XP_004230391.1|0.0e+00|PREDICTED: probable leucine-rich repeat receptor-like protein kinase At5g49770 [Solanum lycopersicum]	GO:0016021//integral component of membrane;GO:0031224//intrinsic component of membrane;GO:0044425//membrane part;GO:0016020//membrane;GO:0003824//catalytic activity;GO:0032559//adenyl ribonucleotide binding;GO:1901363//heterocyclic compound binding;GO:0005488//binding;GO:0008144//drug binding;GO:0004672//protein kinase activity;GO:0000166//nucleotide binding;GO:0097159//organic cyclic compound bi…
Solyc01g102720.3	10.355	4.43	-1.229837009	2.69E-25	1.03E-25	-1.229837009	2.69E-25	1.03E-25				NP_001316497.1|3.8e-134|SRPBCC ligand-binding domain superfamily protein [Solanum lycopersicum]	GO:0008289//lipid binding;GO:0005488//binding;
Solyc01g102840.3	16.3	5.75	-1.508138171	8.20E-114	9.40E-115	-1.508138171	8.20E-114	9.40E-115			K22038//volume-regulated anion channel;K08852//serine/threonine-protein kinase/endoribonuclease IRE1 [EC:2.7.11.1 3.1.26.-]+ko04141//Protein processing in endoplasmic reticulum	XP_010315476.2|0.0e+00|PREDICTED: uncharacterized protein LOC101251930 [Solanum lycopersicum]	GO:0065007//biological regulation;GO:0050789//regulation of biological process;GO:0050794//regulation of cellular process;GO:0007165//signal transduction;GO:0050896//response to stimulus;GO:0007154//cell communication;GO:0023052//signaling;GO:0009987//cellular process;GO:0051716//cellular response to stimulus;GO:0036094//small molecule binding;GO:0005488//binding;GO:0000166//nucleotide binding;GO…
Solyc01g102850.3	0.555	1.41	1.345436436	5.40E-14	3.08E-14	1.345436436	5.40E-14	3.08E-14			K22038//volume-regulated anion channel;K08852//serine/threonine-protein kinase/endoribonuclease IRE1 [EC:2.7.11.1 3.1.26.-]+ko04141//Protein processing in endoplasmic reticulum	XP_010315476.2|0.0e+00|PREDICTED: uncharacterized protein LOC101251930 [Solanum lycopersicum]	GO:0050794//regulation of cellular process;GO:0007165//signal transduction;GO:0023052//signaling;GO:0009987//cellular process;GO:0065007//biological regulation;GO:0050789//regulation of biological process;GO:0007154//cell communication;GO:0050896//response to stimulus;GO:0051716//cellular response to stimulus;GO:1901265//nucleoside phosphate binding;GO:1901363//heterocyclic compound binding;GO:00…
Solyc01g102980.3	4.61	2.16	-1.102356234	4.75E-13	2.82E-13	-1.102356234	4.75E-13	2.82E-13	zf-HD		K15777//4,5-DOPA dioxygenase extradiol [EC:1.13.11.-]+ko00965//Betalain biosynthesis;K15601//lysine-specific demethylase 3 [EC:1.14.11.-]	XP_004230410.1|7.9e-177|PREDICTED: zinc-finger homeodomain protein 4 [Solanum lycopersicum]	GO:0005488//binding;GO:0003676//nucleic acid binding;GO:0003677//DNA binding;GO:0097159//organic cyclic compound binding;GO:1901363//heterocyclic compound binding;
Solyc01g103060.4	2.68	1.315	-1.026809912	0.000237193	0.00025947	-1.026809912	0.000237193	0.00025947		receptor serine/threonine kinase, putative (best arabidopsis hit)		XP_004230416.1|2.4e-73|PREDICTED: lipid transfer-like protein VAS [Solanum lycopersicum]	GO:0033036//macromolecule localization;GO:0051179//localization;GO:0010876//lipid localization;GO:0006810//transport;GO:0051234//establishment of localization;GO:0006869//lipid transport;GO:0071702//organic substance transport;GO:0005488//binding;GO:0008289//lipid binding;
Solyc01g103360.4	4.755	1.35	-1.818541911	3.20E-19	1.47E-19	-1.818541911	3.20E-19	1.47E-19			K18801//glucuronoxylan 4-O-methyltransferase [EC:2.1.1.112]	XP_004230438.1|2.9e-157|PREDICTED: glucuronoxylan 4-O-methyltransferase 1 [Solanum lycopersicum]	GO:0010410//hemicellulose metabolic process;GO:0009059//macromolecule biosynthetic process;GO:0042546//cell wall biogenesis;GO:0009987//cellular process;GO:0044036//cell wall macromolecule metabolic process;GO:0044237//cellular metabolic process;GO:0071704//organic substance metabolic process;GO:0034645//cellular macromolecule biosynthetic process;GO:0005976//polysaccharide metabolic process;GO:0…
Solyc01g103470.2	14.5	1.485	-3.291026371	8.44E-109	1.01E-109	-3.291026371	8.44E-109	1.01E-109				OIT34048.1|7.1e-63|hypothetical protein A4A49_16324 [Nicotiana attenuata]
Solyc01g103500.4	2.18	0.915	-1.257988049	3.72E-05	3.73E-05	-1.257988049	3.72E-05	3.73E-05				XP_004230450.1|1.2e-84|PREDICTED: uncharacterized protein LOC101267165 [Solanum lycopersicum]	GO:0016020//membrane;GO:0044425//membrane part;GO:0031224//intrinsic component of membrane;GO:0016021//integral component of membrane;
Solyc01g103590.4	30.665	2.205	-3.803983659	6.14E-260	3.12E-261	-3.803983659	6.14E-260	3.12E-261			K14611//solute carrier family 23 (nucleobase transporter), member 1/2;K08234//glyoxylase I family protein	XP_004230457.1|1.2e-126|PREDICTED: uncharacterized protein LOC101243831 [Solanum lycopersicum]
Solyc01g103630.4	0.4	0	-4.416156448	0.000866855	0.001017255	-4.416156448	0.000866855	0.001017255			K14611//solute carrier family 23 (nucleobase transporter), member 1/2;K08234//glyoxylase I family protein	XP_004231328.1|2.9e-113|PREDICTED: uncharacterized protein LOC101258312 [Solanum lycopersicum]
Solyc01g103650.3	8.965	3.365	-1.420606171	7.19E-43	1.89E-43	-1.420606171	7.19E-43	1.89E-43			K13696//abhydrolase domain-containing protein 1/3	XP_004230460.1|2.4e-260|PREDICTED: phospholipase ABHD3 isoform X1 [Solanum lycopersicum]	GO:0071704//organic substance metabolic process;GO:0044238//primary metabolic process;GO:0008152//metabolic process;GO:0044255//cellular lipid metabolic process;GO:0009987//cellular process;GO:0044237//cellular metabolic process;GO:0006629//lipid metabolic process;GO:0016021//integral component of membrane;GO:0016020//membrane;GO:0031224//intrinsic component of membrane;GO:0044425//membrane part;…
Solyc01g103700.3	1.305	0.075	-4.122921805	1.51E-12	9.22E-13	-4.122921805	1.51E-12	9.22E-13				XP_004231332.1|4.7e-120|PREDICTED: WEB family protein At1g75720 [Solanum lycopersicum]	GO:0009658//chloroplast organization;GO:0051640//organelle localization;GO:0051234//establishment of localization;GO:0009902//chloroplast relocation;GO:0009657//plastid organization;GO:0071840//cellular component organization or biogenesis;GO:0051667//establishment of plastid localization;GO:0051656//establishment of organelle localization;GO:0051649//establishment of localization in cell;GO:0009…
Solyc01g103790.3	0.835	0.055	-3.914335183	0.000149424	0.000159589	-3.914335183	0.000149424	0.000159589			K04733//interleukin-1 receptor-associated kinase 4 [EC:2.7.11.1]	XP_004230467.1|7.6e-28|PREDICTED: serine/threonine-protein kinase-like protein At5g23170 [Solanum lycopersicum]	GO:0004672//protein kinase activity;GO:0008144//drug binding;GO:0005524//ATP binding;GO:0016772//transferase activity, transferring phosphorus-containing groups;GO:0036094//small molecule binding;GO:0032553//ribonucleotide binding;GO:0004674//protein serine/threonine kinase activity;GO:0016301//kinase activity;GO:0017076//purine nucleotide binding;GO:0097367//carbohydrate derivative binding;GO:19…
Solyc01g103860.4	4.175	15.44	1.888733194	1.30E-86	1.94E-87	1.888733194	1.30E-86	1.94E-87			K17964//leucine-rich PPR motif-containing protein, mitochondrial	XP_010314626.1|7.1e-255|PREDICTED: COBRA-like protein 6 isoform X2 [Solanum lycopersicum]
Solyc01g103870.1	3.2	10.15	1.668916177	5.65E-13	3.37E-13	1.668916177	5.65E-13	3.37E-13	MADS			XP_015082095.1|7.8e-60|PREDICTED: agamous-like MADS-box protein AGL93 [Solanum pennellii]	GO:0010468//regulation of gene expression;GO:0019222//regulation of metabolic process;GO:0031326//regulation of cellular biosynthetic process;GO:0051252//regulation of RNA metabolic process;GO:0090304//nucleic acid metabolic process;GO:0060255//regulation of macromolecule metabolic process;GO:0044249//cellular biosynthetic process;GO:0080090//regulation of primary metabolic process;GO:0009987//ce…
Solyc01g103877.1	2.735	6.775	1.310761213	4.62E-48	1.12E-48	1.310761213	4.62E-48	1.12E-48			K17964//leucine-rich PPR motif-containing protein, mitochondrial	XP_010314626.1|8.2e-237|PREDICTED: COBRA-like protein 6 isoform X2 [Solanum lycopersicum]
Solyc01g103920.3	24.265	102.505	2.077022748	0	0	2.077022748	0	0			K02639//ferredoxin+ko00195//Photosynthesis	XP_004230473.1|1.0e-74|PREDICTED: ferredoxin-like [Solanum lycopersicum]	GO:0055114//oxidation-reduction process;GO:0022900//electron transport chain;GO:0009987//cellular process;GO:0006091//generation of precursor metabolites and energy;GO:0044237//cellular metabolic process;GO:0008152//metabolic process;GO:0044424//intracellular part;GO:0005737//cytoplasm;GO:0043229//intracellular organelle;GO:0044464//cell part;GO:0043231//intracellular membrane-bounded organelle;G…
Solyc01g104010.2	5.81	2.805	-1.055141329	2.07E-11	1.34E-11	-1.055141329	2.07E-11	1.34E-11			K18327//RNA exonuclease 4 [EC:3.1.-.-]	XP_004230482.1|7.1e-183|PREDICTED: uncharacterized protein LOC101250842 [Solanum lycopersicum]	GO:0044425//membrane part;GO:0031224//intrinsic component of membrane;GO:0016021//integral component of membrane;GO:0016020//membrane;
Solyc01g104200.4	0.695	0.03	-4.433709342	5.54E-11	3.65E-11	-4.433709342	5.54E-11	3.65E-11			K13356//alcohol-forming fatty acyl-CoA reductase [EC:1.2.1.84]+ko04146//Peroxisome+ko00073//Cutin, suberine and wax biosynthesis	XP_019067360.1|2.1e-151|PREDICTED: fatty acyl-CoA reductase 3-like [Solanum lycopersicum]	GO:0006629//lipid metabolic process;GO:0008152//metabolic process;GO:0071704//organic substance metabolic process;GO:0044238//primary metabolic process;GO:0080019//fatty-acyl-CoA reductase (alcohol-forming) activity;GO:0102965//alcohol-forming fatty acyl-CoA reductase activity;GO:0016491//oxidoreductase activity;GO:0003824//catalytic activity;GO:0016903//oxidoreductase activity, acting on the ald…
Solyc01g104550.3	0.585	0.155	-1.905564973	1.73E-05	1.68E-05	-1.905564973	1.73E-05	1.68E-05	WRKY		K13424//WRKY transcription factor 33+ko04016//MAPK signaling pathway - plant+ko04626//Plant-pathogen interaction;K18835//WRKY transcription factor 2+ko04626//Plant-pathogen interaction	XP_004230606.1|8.6e-279|PREDICTED: probable WRKY transcription factor 9 [Solanum lycopersicum]	GO:0010467//gene expression;GO:0006139//nucleobase-containing compound metabolic process;GO:0034654//nucleobase-containing compound biosynthetic process;GO:1901360//organic cyclic compound metabolic process;GO:0043170//macromolecule metabolic process;GO:1901362//organic cyclic compound biosynthetic process;GO:1901576//organic substance biosynthetic process;GO:0006725//cellular aromatic compound m…
Solyc01g104950.4	22.435	11.125	-1.015827499	1.54E-99	2.04E-100	-1.015827499	1.54E-99	2.04E-100			K15920//xylan 1,4-beta-xylosidase [EC:3.2.1.37]+ko00520//Amino sugar and nucleotide sugar metabolism+ko01100//Metabolic pathways	XP_015056452.1|0.0e+00|PREDICTED: beta-xylosidase/alpha-L-arabinofuranosidase 2-like [Solanum pennellii]	GO:0044238//primary metabolic process;GO:0005975//carbohydrate metabolic process;GO:0071704//organic substance metabolic process;GO:0008152//metabolic process;GO:0003824//catalytic activity;GO:0016787//hydrolase activity;GO:0004553//hydrolase activity, hydrolyzing O-glycosyl compounds;GO:0016798//hydrolase activity, acting on glycosyl bonds;
Solyc01g105010.3	45.355	9.75	-2.223173278	1.28E-190	8.73E-192	-2.223173278	1.28E-190	8.73E-192				NP_001333364.1|2.1e-100|non-specific lipid-transfer protein precursor [Solanum lycopersicum]	GO:0071702//organic substance transport;GO:0033036//macromolecule localization;GO:0051234//establishment of localization;GO:0010876//lipid localization;GO:0006810//transport;GO:0006869//lipid transport;GO:0051179//localization;GO:0008289//lipid binding;GO:0005488//binding;
Solyc01g105070.3	4.5	1.34	-1.752187532	3.87E-23	1.59E-23	-1.752187532	3.87E-23	1.59E-23			K00430//peroxidase [EC:1.11.1.7]+ko01100//Metabolic pathways+ko01110//Biosynthesis of secondary metabolites+ko00940//Phenylpropanoid biosynthesis	NP_001233970.2|5.0e-189|peroxidase [Solanum lycopersicum]	GO:0009987//cellular process;GO:0042744//hydrogen peroxide catabolic process;GO:0017144//drug metabolic process;GO:0071555//cell wall organization;GO:0072593//reactive oxygen species metabolic process;GO:0042743//hydrogen peroxide metabolic process;GO:0009056//catabolic process;GO:0045229//external encapsulating structure organization;GO:0009664//plant-type cell wall organization;GO:0044248//cell…
Solyc01g105310.3	8.95	30.885	1.788597792	1.46E-150	1.30E-151	1.788597792	1.46E-150	1.30E-151			K22684//metacaspase-1 [EC:3.4.22.-]	NP_001307428.1|5.6e-217|metacaspase 2 [Solanum lycopersicum]	GO:0016787//hydrolase activity;GO:0003824//catalytic activity;
Solyc01g105380.1	4.66	10.575	1.185699124	0.00018354	0.000198004	1.185699124	0.00018354	0.000198004			K01626//3-deoxy-7-phosphoheptulonate synthase [EC:2.5.1.54]+ko01230//Biosynthesis of amino acids+ko01100//Metabolic pathways+ko01110//Biosynthesis of secondary metabolites+ko00400//Phenylalanine, tyrosine and tryptophan biosynthesis	XP_004230644.2|5.5e-08|PREDICTED: phospho-2-dehydro-3-deoxyheptonate aldolase 2, chloroplastic-like [Solanum lycopersicum]
Solyc01g105600.3	0.94	0.255	-1.881913705	0.000121402	0.000128597	-1.881913705	0.000121402	0.000128597				XP_004230621.1|4.1e-115|PREDICTED: uncharacterized protein LOC101265869 [Solanum lycopersicum]	GO:0016020//membrane;GO:0016021//integral component of membrane;GO:0031224//intrinsic component of membrane;GO:0044425//membrane part;
Solyc01g105650.4	0.535	0.02	-4.639712803	4.60E-07	3.88E-07	-4.639712803	4.60E-07	3.88E-07			K05278//flavonol synthase [EC:1.14.20.6]+ko01100//Metabolic pathways+ko01110//Biosynthesis of secondary metabolites+ko00941//Flavonoid biosynthesis	XP_004230628.1|5.6e-210|PREDICTED: protein DMR6-LIKE OXYGENASE 2-like [Solanum lycopersicum]	GO:0043167//ion binding;GO:0043169//cation binding;GO:0003824//catalytic activity;GO:0016491//oxidoreductase activity;GO:0046872//metal ion binding;GO:0005488//binding;
Solyc01g105660.4	145.285	414.915	1.513822465	0	0	1.513822465	0	0			K05277//anthocyanidin synthase [EC:1.14.20.4]+ko01100//Metabolic pathways+ko01110//Biosynthesis of secondary metabolites+ko00941//Flavonoid biosynthesis;K06892//feruloyl-CoA ortho-hydroxylase [EC:1.14.11.-]+ko01110//Biosynthesis of secondary metabolites+ko00940//Phenylpropanoid biosynthesis	XP_004230601.1|9.5e-210|PREDICTED: protein DMR6-LIKE OXYGENASE 2-like [Solanum lycopersicum]	GO:0016491//oxidoreductase activity;GO:0003824//catalytic activity;GO:0005488//binding;GO:0043167//ion binding;GO:0043169//cation binding;GO:0046872//metal ion binding;
Solyc01g105800.4	56.97	17.82	-1.680995866	1.62E-232	9.17E-234	-1.680995866	1.62E-232	9.17E-234	MADS		K09260//MADS-box transcription enhancer factor 2A	XP_004230624.1|3.2e-110|PREDICTED: MADS-box protein SVP [Solanum lycopersicum]	GO:0009058//biosynthetic process;GO:0044249//cellular biosynthetic process;GO:0006355//regulation of transcription, DNA-templated;GO:0031328//positive regulation of cellular biosynthetic process;GO:0009059//macromolecule biosynthetic process;GO:2000112//regulation of cellular macromolecule biosynthetic process;GO:0051252//regulation of RNA metabolic process;GO:0010556//regulation of macromolecule…
Solyc01g105810.4	0.21	0.595	1.519802416	6.12E-05	6.29E-05	1.519802416	6.12E-05	6.29E-05			K17255//Rab GDP dissociation inhibitor	XP_019173160.1|1.5e-234|PREDICTED: guanosine nucleotide diphosphate dissociation inhibitor At5g09550-like [Ipomoea nil]
Solyc01g105850.3	0.32	0	-5.325038092	3.86E-06	3.52E-06	-5.325038092	3.86E-06	3.52E-06			K12742//isoprene synthase [EC:4.2.3.27]+ko00900//Terpenoid backbone biosynthesis+ko01110//Biosynthesis of secondary metabolites;K21925//(-)-camphene/tricyclene/(4S)-limonene/myrcene synthase [EC:4.2.3.117 4.2.3.105 4.2.3.16 4.2.3.15]+ko00902//Monoterpenoid biosynthesis+ko01100//Metabolic pathways+ko01110//Biosynthesis of secondary metabolites	XP_004230563.1|6.1e-167|PREDICTED: (-)-camphene/tricyclene synthase, chloroplastic-like isoform X2 [Solanum lycopersicum]
Solyc01g105860.3	0.34	0.055	-2.6704096	0.000291741	0.000322756	-2.6704096	0.000291741	0.000322756			K12742//isoprene synthase [EC:4.2.3.27]+ko00900//Terpenoid backbone biosynthesis+ko01110//Biosynthesis of secondary metabolites;K21925//(-)-camphene/tricyclene/(4S)-limonene/myrcene synthase [EC:4.2.3.117 4.2.3.105 4.2.3.16 4.2.3.15]+ko00902//Monoterpenoid biosynthesis+ko01100//Metabolic pathways+ko01110//Biosynthesis of secondary metabolites;K07385//1,8-cineole synthase [EC:4.2.3.108]+ko00902//M…	XP_004230563.1|8.6e-128|PREDICTED: (-)-camphene/tricyclene synthase, chloroplastic-like isoform X2 [Solanum lycopersicum]	GO:0008152//metabolic process;GO:0043169//cation binding;GO:0000287//magnesium ion binding;GO:0010333//terpene synthase activity;GO:0016829//lyase activity;GO:0016838//carbon-oxygen lyase activity, acting on phosphates;GO:0005488//binding;GO:0016835//carbon-oxygen lyase activity;GO:0043167//ion binding;GO:0046872//metal ion binding;GO:0003824//catalytic activity;
Solyc01g105890.3	2.445	0.135	-4.202004473	9.72E-45	2.49E-45	-4.202004473	9.72E-45	2.49E-45			K07385//1,8-cineole synthase [EC:4.2.3.108]+ko00902//Monoterpenoid biosynthesis+ko01100//Metabolic pathways+ko01110//Biosynthesis of secondary metabolites;K12742//isoprene synthase [EC:4.2.3.27]+ko00900//Terpenoid backbone biosynthesis+ko01110//Biosynthesis of secondary metabolites	NP_001233805.1|0.0e+00|linalool synthase [Solanum lycopersicum]	GO:0008152//metabolic process;GO:0000287//magnesium ion binding;GO:0043167//ion binding;GO:0046872//metal ion binding;GO:0005488//binding;GO:0016838//carbon-oxygen lyase activity, acting on phosphates;GO:0016835//carbon-oxygen lyase activity;GO:0043169//cation binding;GO:0003824//catalytic activity;GO:0016829//lyase activity;GO:0010333//terpene synthase activity;
Solyc01g105920.3	0.625	0.08	-2.953239544	4.73E-09	3.48E-09	-2.953239544	4.73E-09	3.48E-09			K12742//isoprene synthase [EC:4.2.3.27]+ko00900//Terpenoid backbone biosynthesis+ko01110//Biosynthesis of secondary metabolites;K07385//1,8-cineole synthase [EC:4.2.3.108]+ko00902//Monoterpenoid biosynthesis+ko01100//Metabolic pathways+ko01110//Biosynthesis of secondary metabolites	NP_001308094.1|0.0e+00|(E)-beta-ocimene synthase [Solanum lycopersicum]	GO:0008152//metabolic process;GO:0016835//carbon-oxygen lyase activity;GO:0043167//ion binding;GO:0005488//binding;GO:0010333//terpene synthase activity;GO:0000287//magnesium ion binding;GO:0003824//catalytic activity;GO:0016838//carbon-oxygen lyase activity, acting on phosphates;GO:0046872//metal ion binding;GO:0016829//lyase activity;GO:0043169//cation binding;
Solyc01g106290.3	53.32	17.145	-1.641541811	1.86E-89	2.70E-90	-1.641541811	1.86E-89	2.70E-90
Solyc01g106330.3	4.1	1.5	-1.457340844	1.07E-26	3.94E-27	-1.457340844	1.07E-26	3.94E-27			K02433//aspartyl-tRNA(Asn)/glutamyl-tRNA(Gln) amidotransferase subunit A [EC:6.3.5.6 6.3.5.7]+ko00970//Aminoacyl-tRNA biosynthesis+ko01100//Metabolic pathways	XP_006361993.1|0.0e+00|PREDICTED: fatty acid amide hydrolase-like [Solanum tuberosum]	GO:0003824//catalytic activity;GO:0016810//hydrolase activity, acting on carbon-nitrogen (but not peptide) bonds;GO:0016811//hydrolase activity, acting on carbon-nitrogen (but not peptide) bonds, in linear amides;GO:0016787//hydrolase activity;GO:0004040//amidase activity;
Solyc01g106690.3	31.3	11.92	-1.398613825	1.05E-139	1.02E-140	-1.398613825	1.05E-139	1.02E-140				XP_004230673.1|5.1e-255|PREDICTED: uncharacterized protein LOC101258701 [Solanum lycopersicum]
Solyc01g106800.4	10.415	23.22	1.157036275	2.42E-75	4.05E-76	1.157036275	2.42E-75	4.05E-76			K14209//solute carrier family 36 (proton-coupled amino acid transporter)	NP_001233983.2|5.1e-276|amino acid transporter [Solanum lycopersicum]	GO:0044425//membrane part;GO:0031224//intrinsic component of membrane;GO:0016021//integral component of membrane;GO:0016020//membrane;
Solyc01g106820.3	26.1	53.785	1.044091652	1.24E-175	9.33E-177	1.044091652	1.24E-175	9.33E-177				XP_004230679.1|0.0e+00|PREDICTED: probable zinc metallopeptidase EGY3, chloroplastic [Solanum lycopersicum]	GO:0042221//response to chemical;GO:0009266//response to temperature stimulus;GO:0009314//response to radiation;GO:0006979//response to oxidative stress;GO:0050896//response to stimulus;GO:0042493//response to drug;GO:1901700//response to oxygen-containing compound;GO:0009628//response to abiotic stimulus;GO:0009642//response to light intensity;GO:0006950//response to stress;GO:0010035//response …
Solyc01g107100.3	13.965	6.595	-1.087269318	1.98E-16	1.01E-16	-1.087269318	1.98E-16	1.01E-16			K15920//xylan 1,4-beta-xylosidase [EC:3.2.1.37]+ko00520//Amino sugar and nucleotide sugar metabolism+ko01100//Metabolic pathways	XP_016539429.1|2.2e-38|PREDICTED: uncharacterized protein LOC107840181 [Capsicum annuum]
Solyc01g107260.4	0.6	0.28	-1.109806305	0.000116717	0.000123354	-1.109806305	0.000116717	0.000123354				XP_004231388.1|0.0e+00|PREDICTED: uncharacterized protein LOC101255843 isoform X1 [Solanum lycopersicum]
Solyc01g107290.3	55.97	14.82	-1.923231583	6.75E-292	3.06E-293	-1.923231583	6.75E-292	3.06E-293			K16274//E3 ubiquitin-protein ligase AIP2 [EC:2.3.2.27];K10664//E3 ubiquitin-protein ligase ATL6/9/15/31/42/55 [EC:2.3.2.27];K19040//E3 ubiquitin-protein ligase ATL10/75/76/77/78 [EC:2.3.2.27];K22378//E3 ubiquitin-protein ligase RNF181 [EC:2.3.2.27]	NP_001308386.1|6.9e-164|RING-H2 finger protein [Solanum lycopersicum]	GO:0044267//cellular protein metabolic process;GO:0008152//metabolic process;GO:0009987//cellular process;GO:0043170//macromolecule metabolic process;GO:0044238//primary metabolic process;GO:0044248//cellular catabolic process;GO:0051603//proteolysis involved in cellular protein catabolic process;GO:0030163//protein catabolic process;GO:0043632//modification-dependent macromolecule catabolic proc…
Solyc01g107340.4	34.035	15.875	-1.103829124	1.75E-52	3.95E-53	-1.103829124	1.75E-52	3.95E-53			K04733//interleukin-1 receptor-associated kinase 4 [EC:2.7.11.1]	XP_006346332.1|2.7e-95|PREDICTED: classical arabinogalactan protein 9 [Solanum tuberosum]	GO:0005199//structural constituent of cell wall;GO:0005198//structural molecule activity;
Solyc01g107390.4	0.445	0.08	-2.485491884	8.52E-07	7.35E-07	-2.485491884	8.52E-07	7.35E-07			K14487//auxin responsive GH3 gene family+ko04075//Plant hormone signal transduction	NP_001308616.1|0.0e+00|probable indole-3-acetic acid-amido synthetase GH3.1 [Solanum lycopersicum]
Solyc01g107460.2	1.91	16.94	3.141781422	7.31E-121	8.00E-122	3.141781422	7.31E-121	8.00E-122				XP_004230726.1|9.0e-159|PREDICTED: uncharacterized protein LOC101248432 [Solanum lycopersicum]
Solyc01g107650.3	3.66	1.35	-1.446976648	1.09E-27	3.94E-28	-1.446976648	1.09E-27	3.94E-28			K04733//interleukin-1 receptor-associated kinase 4 [EC:2.7.11.1]	XP_004230741.1|0.0e+00|PREDICTED: probable LRR receptor-like serine/threonine-protein kinase At4g37250 [Solanum lycopersicum]	GO:0016021//integral component of membrane;GO:0016020//membrane;GO:0044425//membrane part;GO:0031224//intrinsic component of membrane;GO:0032553//ribonucleotide binding;GO:0000166//nucleotide binding;GO:0005488//binding;GO:1901265//nucleoside phosphate binding;GO:0005524//ATP binding;GO:0003824//catalytic activity;GO:0043167//ion binding;GO:0016772//transferase activity, transferring phosphorus-c…
Solyc01g107730.3	2.105	0.46	-2.204746028	3.33E-17	1.65E-17	-2.204746028	3.33E-17	1.65E-17		Medicago truncatula NB-LRR type disease resistance protein (MTR_7g089080) mRNA, complete cds	K14505//cyclin D3, plant+ko04075//Plant hormone signal transduction	NP_001234753.1|1.2e-207|D-type cyclin-2 [Solanum lycopersicum]	GO:0043229//intracellular organelle;GO:0043231//intracellular membrane-bounded organelle;GO:0044424//intracellular part;GO:0043227//membrane-bounded organelle;GO:0005622//intracellular;GO:0005634//nucleus;GO:0043226//organelle;GO:0044464//cell part;GO:0005623//cell;
Solyc01g107790.2	0.975	0.185	-2.392108438	1.30E-07	1.05E-07	-2.392108438	1.30E-07	1.05E-07			K13420//LRR receptor-like serine/threonine-protein kinase FLS2 [EC:2.7.11.1]+ko04016//MAPK signaling pathway - plant+ko04626//Plant-pathogen interaction	XP_004231393.1|1.8e-230|PREDICTED: uncharacterized protein At4g06744 [Solanum lycopersicum]
Solyc01g107980.3	19.69	9.515	-1.052944135	1.21E-50	2.81E-51	-1.052944135	1.21E-50	2.81E-51		PREDICTED: Vitis vinifera hypothetical protein LOC100249092 (LOC100249092), mRNA	K08332//vacuolar protein 8;K04733//interleukin-1 receptor-associated kinase 4 [EC:2.7.11.1]	XP_004230770.1|1.1e-232|PREDICTED: U-box domain-containing protein 26-like [Solanum lycopersicum]	GO:0004842//ubiquitin-protein transferase activity;GO:0016740//transferase activity;GO:0003824//catalytic activity;GO:0140096//catalytic activity, acting on a protein;GO:0019787//ubiquitin-like protein transferase activity;
Solyc01g107990.3	6.43	3.065	-1.073332523	4.68E-20	2.10E-20	-1.073332523	4.68E-20	2.10E-20				XP_015082580.1|2.1e-261|PREDICTED: PI-PLC X domain-containing protein At5g67130-like [Solanum pennellii]	GO:0044238//primary metabolic process;GO:0006629//lipid metabolic process;GO:0008152//metabolic process;GO:0071704//organic substance metabolic process;GO:0016788//hydrolase activity, acting on ester bonds;GO:0016787//hydrolase activity;GO:0042578//phosphoric ester hydrolase activity;GO:0008081//phosphoric diester hydrolase activity;GO:0003824//catalytic activity;
Solyc01g108000.3	1.275	0.485	-1.396486878	2.17E-08	1.67E-08	-1.396486878	2.17E-08	1.67E-08			K04733//interleukin-1 receptor-associated kinase 4 [EC:2.7.11.1]	XP_010315230.1|0.0e+00|PREDICTED: probable receptor-like protein kinase At1g49730 [Solanum lycopersicum]	GO:0031224//intrinsic component of membrane;GO:0016020//membrane;GO:0044425//membrane part;GO:0016021//integral component of membrane;GO:0017076//purine nucleotide binding;GO:0005524//ATP binding;GO:0008144//drug binding;GO:0032559//adenyl ribonucleotide binding;GO:0005488//binding;GO:0097367//carbohydrate derivative binding;GO:1901363//heterocyclic compound binding;GO:0000166//nucleotide binding…
Solyc01g108080.4	20.705	41.78	1.014814243	7.58E-95	1.05E-95	1.014814243	7.58E-95	1.05E-95	bZIP		K14432//ABA responsive element binding factor+ko04075//Plant hormone signal transduction	XP_004230778.1|6.5e-235|PREDICTED: ABSCISIC ACID-INSENSITIVE 5-like protein 7 [Solanum lycopersicum]	GO:0140110//transcription regulator activity;GO:0003700//DNA binding transcription factor activity;
Solyc01g108210.4	7.5	2.115	-1.828035336	5.15E-42	1.38E-42	-1.828035336	5.15E-42	1.38E-42			K09843//(+)-abscisic acid 8'-hydroxylase [EC:1.14.14.137]+ko00906//Carotenoid biosynthesis	XP_004230788.1|1.6e-278|PREDICTED: abscisic acid 8'-hydroxylase 4 isoform X2 [Solanum lycopersicum]	GO:1901360//organic cyclic compound metabolic process;GO:0006694//steroid biosynthetic process;GO:0032502//developmental process;GO:0065008//regulation of biological quality;GO:0016132//brassinosteroid biosynthetic process;GO:0048878//chemical homeostasis;GO:0065007//biological regulation;GO:0042445//hormone metabolic process;GO:1901617//organic hydroxy compound biosynthetic process;GO:0048856//a…
Solyc01g108220.3	4.52	0.66	-2.780034091	8.50E-08	6.80E-08	-2.780034091	8.50E-08	6.80E-08
Solyc01g108240.3	49.685	1.02	-5.616481223	0	0	-5.616481223	0	0	AP2-EREBP	Malus x domestica AP2 domain class transcription factor (AP2D43) mRNA, complete cds	K09286//EREBP-like factor	XP_004230791.1|2.4e-169|PREDICTED: ethylene-responsive transcription factor ERF109 [Solanum lycopersicum]	GO:0006139//nucleobase-containing compound metabolic process;GO:0044260//cellular macromolecule metabolic process;GO:1901576//organic substance biosynthetic process;GO:0044237//cellular metabolic process;GO:0044249//cellular biosynthetic process;GO:0034641//cellular nitrogen compound metabolic process;GO:0008152//metabolic process;GO:0097659//nucleic acid-templated transcription;GO:0044238//prima…
Solyc01g108270.4	0.25	0.04	-2.560523027	5.32E-05	5.43E-05	-2.560523027	5.32E-05	5.43E-05			K20718//LRR receptor-like serine/threonine-protein kinase ERECTA [EC:2.7.11.1]+ko04016//MAPK signaling pathway - plant	XP_004230793.1|4.6e-302|PREDICTED: probable LRR receptor-like serine/threonine-protein kinase At1g67720 [Solanum lycopersicum]	GO:0003824//catalytic activity;GO:0016301//kinase activity;GO:0016772//transferase activity, transferring phosphorus-containing groups;GO:0016740//transferase activity;
Solyc01g108390.3	33.195	11.555	-1.52701267	4.96E-37	1.45E-37	-1.52701267	4.96E-37	1.45E-37				XP_006346444.1|9.8e-29|PREDICTED: protease inhibitor HPI-like [Solanum tuberosum]	GO:0006950//response to stress;GO:0009611//response to wounding;GO:0050896//response to stimulus;GO:0061134//peptidase regulator activity;GO:0016787//hydrolase activity;GO:0004867//serine-type endopeptidase inhibitor activity;GO:0061135//endopeptidase regulator activity;GO:0098772//molecular function regulator;GO:0030234//enzyme regulator activity;GO:0008233//peptidase activity;GO:0004857//enzyme…
Solyc01g108440.2	12.66	5.33	-1.253137096	1.02E-35	3.08E-36	-1.253137096	1.02E-35	3.08E-36				XP_010315267.1|7.7e-184|PREDICTED: uncharacterized protein DDB_G0271670-like [Solanum lycopersicum]
Solyc01g108520.2	44.7	100.425	1.168190616	5.10E-178	3.76E-179	1.168190616	5.10E-178	3.76E-179			K20506//tuliposide A-converting enzyme [EC:4.2.99.22];K13258//2-hydroxyisoflavanone dehydratase [EC:4.2.1.105]+ko01110//Biosynthesis of secondary metabolites+ko00943//Isoflavonoid biosynthesis	XP_010315268.1|6.7e-185|PREDICTED: 2-hydroxyisoflavanone dehydratase-like [Solanum lycopersicum]	GO:0008152//metabolic process;GO:0009056//catabolic process;GO:0005737//cytoplasm;GO:0044464//cell part;GO:0016020//membrane;GO:0031224//intrinsic component of membrane;GO:0044425//membrane part;GO:0016021//integral component of membrane;GO:0005623//cell;GO:0044424//intracellular part;GO:0005829//cytosol;GO:0005622//intracellular;GO:0044444//cytoplasmic part;GO:0016788//hydrolase activity, acting…
Solyc01g108570.3	10.245	22.28	1.120212116	2.19E-46	5.45E-47	1.120212116	2.19E-46	5.45E-47			K20506//tuliposide A-converting enzyme [EC:4.2.99.22];K13258//2-hydroxyisoflavanone dehydratase [EC:4.2.1.105]+ko01110//Biosynthesis of secondary metabolites+ko00943//Isoflavonoid biosynthesis	XP_004230814.1|2.1e-180|PREDICTED: 2-hydroxyisoflavanone dehydratase-like [Solanum lycopersicum]	GO:0008152//metabolic process;GO:0009056//catabolic process;GO:0005737//cytoplasm;GO:0005622//intracellular;GO:0005829//cytosol;GO:0044444//cytoplasmic part;GO:0044424//intracellular part;GO:0005623//cell;GO:0044464//cell part;GO:0003824//catalytic activity;GO:0016787//hydrolase activity;GO:0016788//hydrolase activity, acting on ester bonds;GO:0052689//carboxylic ester hydrolase activity;
Solyc01g108610.3	8.34	1.7	-2.303686038	4.15E-43	1.09E-43	-2.303686038	4.15E-43	1.09E-43				XP_004230818.1|4.6e-123|PREDICTED: cyclin-dependent kinase inhibitor 7 [Solanum lycopersicum]	GO:0022402//cell cycle process;GO:0048523//negative regulation of cellular process;GO:0007050//cell cycle arrest;GO:0065007//biological regulation;GO:0048519//negative regulation of biological process;GO:0051726//regulation of cell cycle;GO:0045786//negative regulation of cell cycle;GO:0007049//cell cycle;GO:0009987//cellular process;GO:0050789//regulation of biological process;GO:0050794//regula…
Solyc01g108750.2	2.705	5.47	1.014511259	2.63E-09	1.90E-09	1.014511259	2.63E-09	1.90E-09			K20802//(R)-mandelonitrile lyase [EC:4.1.2.10]+ko01110//Biosynthesis of secondary metabolites+ko00460//Cyanoamino acid metabolism	XP_010315273.1|7.6e-160|PREDICTED: salicylic acid-binding protein 2-like [Solanum lycopersicum]
Solyc01g108900.4	0.395	0.125	-1.631935452	0.000221144	0.000241	-1.631935452	0.000221144	0.000241			K02184//formin 2	XP_004230831.1|0.0e+00|PREDICTED: pollen-specific leucine-rich repeat extensin-like protein 1 [Solanum lycopersicum]
Solyc01g109100.2	33.38	9.075	-1.884212821	4.88E-62	9.71E-63	-1.884212821	4.88E-62	9.71E-63				XP_009793543.1|4.8e-25|PREDICTED: uncharacterized protein LOC104240402 [Nicotiana sylvestris]
Solyc01g109140.3	0.12	0.47	1.946751723	0.000143339	0.000152801	1.946751723	0.000143339	0.000152801			K17874//9-divinyl ether synthase [EC:4.2.1.121]	NP_001234527.1|3.3e-280|9-divinyl ether synthase [Solanum lycopersicum]	GO:0044238//primary metabolic process;GO:0071704//organic substance metabolic process;GO:1901615//organic hydroxy compound metabolic process;GO:0006629//lipid metabolic process;GO:0008202//steroid metabolic process;GO:0008152//metabolic process;GO:0016125//sterol metabolic process;GO:1901360//organic cyclic compound metabolic process;GO:0016836//hydro-lyase activity;GO:0043167//ion binding;GO:190…
Solyc01g109180.4	3.37	0.715	-2.23730316	9.93E-51	2.30E-51	-2.23730316	9.93E-51	2.30E-51			K01897//long-chain acyl-CoA synthetase [EC:6.2.1.3]+ko04146//Peroxisome+ko01100//Metabolic pathways+ko00061//Fatty acid biosynthesis+ko01212//Fatty acid metabolism+ko00071//Fatty acid degradation	XP_016501236.1|0.0e+00|PREDICTED: long chain acyl-CoA synthetase 2-like [Nicotiana tabacum]	GO:0008152//metabolic process;GO:0003824//catalytic activity;
Solyc01g109230.3	14.67	6.735	-1.123681718	9.70E-30	3.34E-30	-1.123681718	9.70E-30	3.34E-30		NB-ARC domain-containing disease resistance protein (best arabidopsis hit)	K03283//heat shock 70kDa protein 1/2/6/8+ko03040//Spliceosome+ko04144//Endocytosis+ko04141//Protein processing in endoplasmic reticulum	XP_004230849.1|1.0e-152|PREDICTED: uncharacterized protein LOC101260772 [Solanum lycopersicum]	GO:0007165//signal transduction;GO:0051716//cellular response to stimulus;GO:0023052//signaling;GO:0009987//cellular process;GO:0050794//regulation of cellular process;GO:0050896//response to stimulus;GO:0035556//intracellular signal transduction;GO:0050789//regulation of biological process;GO:0007154//cell communication;GO:0065007//biological regulation;GO:0005622//intracellular;GO:0044424//intr…
Solyc01g109270.3	0.285	0	-5.255372101	6.55E-06	6.12E-06	-5.255372101	6.55E-06	6.12E-06				XP_019067459.1|0.0e+00|PREDICTED: uncharacterized protein LOC101243651 isoform X1 [Solanum lycopersicum]
Solyc01g109320.4	1.36	0.61	-1.157687223	9.72E-06	9.22E-06	-1.157687223	9.72E-06	9.22E-06			K03327//multidrug resistance protein, MATE family	XP_009802671.1|2.6e-256|PREDICTED: protein TRANSPARENT TESTA 12-like [Nicotiana sylvestris]	GO:0016021//integral component of membrane;GO:0016020//membrane;GO:0044425//membrane part;GO:0031224//intrinsic component of membrane;GO:0022804//active transmembrane transporter activity;GO:0022857//transmembrane transporter activity;GO:0015238//drug transmembrane transporter activity;GO:0015297//antiporter activity;GO:0015291//secondary active transmembrane transporter activity;GO:0005215//tran…
Solyc01g109380.3	10.04	2.685	-1.907732448	6.46E-55	1.41E-55	-1.907732448	6.46E-55	1.41E-55			K04733//interleukin-1 receptor-associated kinase 4 [EC:2.7.11.1]	XP_010315295.1|1.4e-204|PREDICTED: UPF0496 protein At4g34320-like [Solanum lycopersicum]	GO:0016021//integral component of membrane;GO:0044425//membrane part;GO:0031224//intrinsic component of membrane;GO:0016020//membrane;
Solyc01g109430.3	2.58	1.18	-1.13420173	2.50E-06	2.24E-06	-1.13420173	2.50E-06	2.24E-06			K22763//deubiquitinase DESI2 [EC:3.4.19.12]	NP_001316396.1|4.7e-147|PPPDE putative thiol peptidase family protein [Solanum lycopersicum]
Solyc01g109470.3	1.185	2.805	1.248895166	2.89E-08	2.24E-08	1.248895166	2.89E-08	2.24E-08			K12472//epidermal growth factor receptor substrate 15+ko04144//Endocytosis	XP_004230963.1|2.0e-151|PREDICTED: BURP domain protein USPL1-like [Solanum lycopersicum]	GO:0009791//post-embryonic development;GO:0048731//system development;GO:0048608//reproductive structure development;GO:0007275//multicellular organism development;GO:0048316//seed development;GO:0061458//reproductive system development;GO:0032502//developmental process;GO:0010154//fruit development;GO:0022414//reproductive process;GO:0032501//multicellular organismal process;GO:0000003//reproduc…
Solyc01g109500.4	4.9	0.78	-2.653807633	1.13E-43	2.95E-44	-2.653807633	1.13E-43	2.95E-44			K12472//epidermal growth factor receptor substrate 15+ko04144//Endocytosis	XP_004230918.1|9.3e-218|PREDICTED: BURP domain protein USPL1-like [Solanum lycopersicum]	GO:0032502//developmental process;GO:0061458//reproductive system development;GO:0048316//seed development;GO:0048608//reproductive structure development;GO:0048856//anatomical structure development;GO:0000003//reproduction;GO:0032501//multicellular organismal process;GO:0007275//multicellular organism development;GO:0048731//system development;GO:0010154//fruit development;GO:0003006//developmen…
Solyc01g109550.2	5.79	2.6	-1.158004264	6.78E-12	4.27E-12	-1.158004264	6.78E-12	4.27E-12	mTERF		K15032//mTERF domain-containing protein, mitochondrial	XP_004230958.2|6.7e-172|PREDICTED: transcription termination factor MTEF1, chloroplastic [Solanum lycopersicum]	GO:0019222//regulation of metabolic process;GO:0071826//ribonucleoprotein complex subunit organization;GO:0016043//cellular component organization;GO:0034641//cellular nitrogen compound metabolic process;GO:0031326//regulation of cellular biosynthetic process;GO:0016070//RNA metabolic process;GO:0080090//regulation of primary metabolic process;GO:0060255//regulation of macromolecule metabolic pro…
Solyc01g109580.4	1.995	0.99	-1.017428676	5.46E-07	4.64E-07	-1.017428676	5.46E-07	4.64E-07			K17261//adenylyl cyclase-associated protein	XP_004230883.1|1.1e-271|PREDICTED: cyclase-associated protein 1 [Solanum lycopersicum]	GO:0065009//regulation of molecular function;GO:0051171//regulation of nitrogen compound metabolic process;GO:1900371//regulation of purine nucleotide biosynthetic process;GO:0009987//cellular process;GO:0007015//actin filament organization;GO:0051174//regulation of phosphorus metabolic process;GO:0019220//regulation of phosphate metabolic process;GO:0050794//regulation of cellular process;GO:001…
Solyc01g109690.1	5.65	1.5	-1.921714713	2.48E-06	2.22E-06	-1.921714713	2.48E-06	2.22E-06	MYB		K15397//3-ketoacyl-CoA synthase [EC:2.3.1.199]+ko01100//Metabolic pathways+ko01110//Biosynthesis of secondary metabolites+ko00062//Fatty acid elongation;K22390//acid phosphatase type 7;K09522//DnaJ homolog subfamily C member 2	XP_004230980.1|3.8e-39|PREDICTED: protein RADIALIS-like 4 [Solanum lycopersicum]	GO:0043229//intracellular organelle;GO:0043227//membrane-bounded organelle;GO:0044464//cell part;GO:0005634//nucleus;GO:0043226//organelle;GO:0005623//cell;GO:0005622//intracellular;GO:0043231//intracellular membrane-bounded organelle;GO:0044424//intracellular part;GO:0005488//binding;GO:0003676//nucleic acid binding;GO:1901363//heterocyclic compound binding;GO:0003677//DNA binding;GO:0097159//or…
Solyc01g109700.3	12.43	5.52	-1.172057294	1.49E-43	3.88E-44	-1.172057294	1.49E-43	3.88E-44	bHLH		K04733//interleukin-1 receptor-associated kinase 4 [EC:2.7.11.1];K11253//histone H3;K12126//phytochrome-interacting factor 3+ko04712//Circadian rhythm - plant+ko04075//Plant hormone signal transduction;K16189//phytochrome-interacting factor 4+ko04075//Plant hormone signal transduction	NP_001335303.1|3.2e-249|basic helix-loop-helix (bHLH) DNA-binding superfamily protein [Solanum lycopersicum]	GO:0005488//binding;GO:0046983//protein dimerization activity;GO:0005515//protein binding;
Solyc01g109720.3	5.495	1.98	-1.478516121	1.27E-20	5.59E-21	-1.478516121	1.27E-20	5.59E-21			K22369//epoxide hydrolase 4 [EC:3.3.-.-]	XP_004230956.1|5.9e-168|PREDICTED: monoacylglycerol lipase abhd6-A [Solanum lycopersicum]	GO:0003824//catalytic activity;
Solyc01g109895.1	3.74	17.57	2.233563512	3.67E-51	8.46E-52	2.233563512	3.67E-51	8.46E-52				XP_004230978.1|6.5e-40|PREDICTED: uncharacterized protein LOC101246971 isoform X1 [Solanum lycopersicum]
Solyc01g110000.3	8.69	1.72	-2.336677483	5.18E-127	5.43E-128	-2.336677483	5.18E-127	5.43E-128			K12309//beta-galactosidase [EC:3.2.1.23]+ko00600//Sphingolipid metabolism+ko00604//Glycosphingolipid biosynthesis - ganglio series+ko00531//Glycosaminoglycan degradation+ko00511//Other glycan degradation+ko01100//Metabolic pathways+ko00052//Galactose metabolism	XP_016539790.1|0.0e+00|PREDICTED: beta-galactosidase 3-like [Capsicum annuum]	GO:0008152//metabolic process;GO:0044238//primary metabolic process;GO:0005975//carbohydrate metabolic process;GO:0071704//organic substance metabolic process;GO:0004565//beta-galactosidase activity;GO:0015925//galactosidase activity;GO:0004553//hydrolase activity, hydrolyzing O-glycosyl compounds;GO:0016787//hydrolase activity;GO:0003824//catalytic activity;GO:0016798//hydrolase activity, acting…
Solyc01g110430.3	138.61	59.175	-1.232710689	0	0	-1.232710689	0	0			K01583//arginine decarboxylase [EC:4.1.1.19]+ko00330//Arginine and proline metabolism+ko01100//Metabolic pathways	NP_001234649.2|0.0e+00|arginine decarboxylase [Solanum lycopersicum]	GO:0006596//polyamine biosynthetic process;GO:1901564//organonitrogen compound metabolic process;GO:0009065//glutamine family amino acid catabolic process;GO:0043436//oxoacid metabolic process;GO:1901566//organonitrogen compound biosynthetic process;GO:0042401//cellular biogenic amine biosynthetic process;GO:0006082//organic acid metabolic process;GO:0019752//carboxylic acid metabolic process;GO:…
Solyc01g110440.5.1	28.11	13.955	-1.014227774	1.01E-153	8.80E-155	-1.014227774	1.01E-153	8.80E-155			K01583//arginine decarboxylase [EC:4.1.1.19]+ko00330//Arginine and proline metabolism+ko01100//Metabolic pathways	NP_001234649.2|0.0e+00|arginine decarboxylase [Solanum lycopersicum]	GO:1901575//organic substance catabolic process;GO:0044248//cellular catabolic process;GO:0097164//ammonium ion metabolic process;GO:0009309//amine biosynthetic process;GO:0044271//cellular nitrogen compound biosynthetic process;GO:1901576//organic substance biosynthetic process;GO:0006807//nitrogen compound metabolic process;GO:0006596//polyamine biosynthetic process;GO:0006525//arginine metabol…
Solyc01g110500.3	1.525	3.33	1.12225963	9.47E-08	7.61E-08	1.12225963	9.47E-08	7.61E-08			K12471//epsin+ko04144//Endocytosis	XP_004230957.1|1.5e-148|PREDICTED: clathrin interactor 1 [Solanum lycopersicum]
Solyc01g110800.3	1.64	4.645	1.495495398	1.54E-07	1.26E-07	1.495495398	1.54E-07	1.26E-07			K14488//SAUR family protein+ko04075//Plant hormone signal transduction	XP_004230981.1|9.6e-42|PREDICTED: auxin-induced protein 15A-like [Solanum lycopersicum]	GO:0009725//response to hormone;GO:0009719//response to endogenous stimulus;GO:0010033//response to organic substance;GO:0050896//response to stimulus;GO:0042221//response to chemical;GO:0009733//response to auxin;
Solyc01g111070.3	2.29	0.98	-1.233512667	2.84E-08	2.20E-08	-1.233512667	2.84E-08	2.20E-08			K00660//chalcone synthase [EC:2.3.1.74]+ko04712//Circadian rhythm - plant+ko01100//Metabolic pathways+ko01110//Biosynthesis of secondary metabolites+ko00941//Flavonoid biosynthesis	XP_004230925.1|4.8e-219|PREDICTED: type III polyketide synthase B [Solanum lycopersicum]	GO:0008152//metabolic process;GO:0009058//biosynthetic process;GO:0016747//transferase activity, transferring acyl groups other than amino-acyl groups;GO:0016746//transferase activity, transferring acyl groups;GO:0003824//catalytic activity;GO:0016740//transferase activity;
Solyc01g111100.5	5.085	1.05	-2.286598658	7.64E-55	1.67E-55	-2.286598658	7.64E-55	1.67E-55			K02986//small subunit ribosomal protein S4+ko03010//Ribosome	XP_009621341.1|0.0e+00|PREDICTED: probable alkaline/neutral invertase B [Nicotiana tomentosiformis]	GO:0140096//catalytic activity, acting on a protein;GO:0003824//catalytic activity;GO:0140103//catalytic activity, acting on a glycoprotein;GO:0016798//hydrolase activity, acting on glycosyl bonds;GO:0004553//hydrolase activity, hydrolyzing O-glycosyl compounds;GO:0016787//hydrolase activity;GO:0033926//glycopeptide alpha-N-acetylgalactosaminidase activity;
Solyc01g111160.3	105.69	227.155	1.10117378	1.35E-228	7.80E-230	1.10117378	1.35E-228	7.80E-230			K00703//starch synthase [EC:2.4.1.21]+ko01100//Metabolic pathways+ko00500//Starch and sucrose metabolism+ko01110//Biosynthesis of secondary metabolites;K12121//phytochrome B+ko04712//Circadian rhythm - plant	XP_010315362.1|1.0e-122|PREDICTED: proline-rich protein 4-like isoform X2 [Solanum lycopersicum]
Solyc01g111220.3	0.42	0.93	1.146883559	0.000124436	0.000131936	1.146883559	0.000124436	0.000131936			K01426//amidase [EC:3.5.1.4]+ko00380//Tryptophan metabolism+ko00330//Arginine and proline metabolism+ko00360//Phenylalanine metabolism	XP_019067475.1|3.4e-286|PREDICTED: putative amidase C869.01 [Solanum lycopersicum]
Solyc01g111310.3	11.985	4.78	-1.327732324	1.61E-52	3.64E-53	-1.327732324	1.61E-52	3.64E-53			K13946//auxin influx carrier (AUX1 LAX family)+ko04075//Plant hormone signal transduction	NP_001234675.1|9.3e-300|LAX2 protein [Solanum lycopersicum]	GO:0015849//organic acid transport;GO:0055085//transmembrane transport;GO:0003333//amino acid transmembrane transport;GO:1905039//carboxylic acid transmembrane transport;GO:0034220//ion transmembrane transport;GO:0051234//establishment of localization;GO:0046942//carboxylic acid transport;GO:0006811//ion transport;GO:0098656//anion transmembrane transport;GO:0071702//organic substance transport;G…
Solyc01g111330.4	1.925	0.415	-2.216897953	1.07E-14	5.89E-15	-2.216897953	1.07E-14	5.89E-15			K04733//interleukin-1 receptor-associated kinase 4 [EC:2.7.11.1]	XP_015089191.1|4.0e-205|PREDICTED: thaumatin-like protein 1 [Solanum pennellii]	GO:0044425//membrane part;GO:0016020//membrane;GO:0016021//integral component of membrane;GO:0031224//intrinsic component of membrane;
Solyc01g111340.4	1.275	0.635	-1.011121584	1.31E-05	1.25E-05	-1.011121584	1.31E-05	1.25E-05			K01181//endo-1,4-beta-xylanase [EC:3.2.1.8]	XP_015070219.1|0.0e+00|PREDICTED: endo-1,4-beta-xylanase UM03411 isoform X1 [Solanum pennellii]
Solyc01g111430.2	7.86	3.85	-1.033403814	7.02E-30	2.40E-30	-1.033403814	7.02E-30	2.40E-30			K01176//alpha-amylase [EC:3.2.1.1]+ko01100//Metabolic pathways+ko00500//Starch and sucrose metabolism	XP_019068507.1|0.0e+00|PREDICTED: pentatricopeptide repeat-containing protein At3g03580-like [Solanum lycopersicum]
Solyc01g111610.3	10.72	4.945	-1.121811612	9.13E-21	4.02E-21	-1.121811612	9.13E-21	4.02E-21			K19042//E3 ubiquitin-protein ligase BOI and related proteins [EC:2.3.2.27]	XP_004231045.1|7.1e-140|PREDICTED: probable BOI-related E3 ubiquitin-protein ligase 3 [Solanum lycopersicum]	GO:0003824//catalytic activity;GO:0016874//ligase activity;
Solyc01g111820.2	3.44	0.71	-2.274231128	6.07E-11	4.01E-11	-2.274231128	6.07E-11	4.01E-11				OIS98182.1|1.5e-46|hypothetical protein A4A49_26718 [Nicotiana attenuata]
Solyc01g111830.3	124.73	45.635	-1.456174519	0	0	-1.456174519	0	0			K08242//24-methylenesterol C-methyltransferase [EC:2.1.1.143]+ko01110//Biosynthesis of secondary metabolites+ko00100//Steroid biosynthesis	XP_004231064.1|2.1e-211|PREDICTED: 24-methylenesterol C-methyltransferase 2-like [Solanum lycopersicum]	GO:0008202//steroid metabolic process;GO:1901576//organic substance biosynthetic process;GO:0071704//organic substance metabolic process;GO:0008152//metabolic process;GO:0009058//biosynthetic process;GO:0006694//steroid biosynthetic process;GO:0032259//methylation;GO:0008610//lipid biosynthetic process;GO:0006629//lipid metabolic process;GO:1901362//organic cyclic compound biosynthetic process;GO…
Solyc01g111950.4	0.19	0	-4.914335183	6.52E-05	6.72E-05	-4.914335183	6.52E-05	6.72E-05			K04730//interleukin-1 receptor-associated kinase 1 [EC:2.7.11.1];K04733//interleukin-1 receptor-associated kinase 4 [EC:2.7.11.1]	XP_004231459.1|0.0e+00|PREDICTED: receptor-like cytosolic serine/threonine-protein kinase RBK1 [Solanum lycopersicum]	GO:0065007//biological regulation;GO:0007154//cell communication;GO:0006793//phosphorus metabolic process;GO:0006807//nitrogen compound metabolic process;GO:0050789//regulation of biological process;GO:0009987//cellular process;GO:0006464//cellular protein modification process;GO:0007165//signal transduction;GO:0036211//protein modification process;GO:0016310//phosphorylation;GO:1901564//organoni…
Solyc01g111970.4	0.42	2.13	2.332405416	7.10E-22	3.01E-22	2.332405416	7.10E-22	3.01E-22			K19791//iron transport multicopper oxidase	XP_019267476.1|1.1e-295|PREDICTED: L-ascorbate oxidase homolog [Nicotiana attenuata]	GO:0005488//binding;GO:0005507//copper ion binding;GO:0043167//ion binding;GO:0046914//transition metal ion binding;GO:0043169//cation binding;GO:0003824//catalytic activity;GO:0046872//metal ion binding;GO:0016491//oxidoreductase activity;
Solyc01g112070.4	5.76	2.55	-1.182161008	9.71E-20	4.39E-20	-1.182161008	9.71E-20	4.39E-20			K02941//large subunit ribosomal protein LP0+ko03010//Ribosome	XP_004231085.1|0.0e+00|PREDICTED: uncharacterized protein At1g04910 isoform X1 [Solanum lycopersicum]	GO:0016021//integral component of membrane;GO:0016020//membrane;GO:0044425//membrane part;GO:0031224//intrinsic component of membrane;
Solyc01g112190.3	1.55	3.82	1.300965183	3.05E-28	1.09E-28	1.300965183	3.05E-28	1.09E-28	RWP-RK		K03028//26S proteasome regulatory subunit N1+ko03050//Proteasome;K14833//nucleolar complex protein 2;K11838//ubiquitin carboxyl-terminal hydrolase 7 [EC:3.4.19.12]	XP_004231096.1|0.0e+00|PREDICTED: protein NLP2 [Solanum lycopersicum]	GO:0044260//cellular macromolecule metabolic process;GO:1901360//organic cyclic compound metabolic process;GO:0044238//primary metabolic process;GO:0018130//heterocycle biosynthetic process;GO:0006807//nitrogen compound metabolic process;GO:0071704//organic substance metabolic process;GO:0010468//regulation of gene expression;GO:0031323//regulation of cellular metabolic process;GO:0034645//cellul…
Solyc01g112260.4	36.145	14.13	-1.360262128	5.49E-84	8.47E-85	-1.360262128	5.49E-84	8.47E-85				XP_004231105.1|8.0e-101|PREDICTED: uncharacterized protein LOC101258903 [Solanum lycopersicum]
Solyc01g150144.1	1.34	0.165	-3.000508035	7.24E-13	4.34E-13	-3.000508035	7.24E-13	4.34E-13			K08726//soluble epoxide hydrolase / lipid-phosphate phosphatase [EC:3.3.2.10 3.1.3.76]+ko04146//Peroxisome+ko00590//Arachidonic acid metabolism+ko01100//Metabolic pathways;K01079//phosphoserine phosphatase [EC:3.1.3.3]+ko01230//Biosynthesis of amino acids+ko01100//Metabolic pathways+ko00260//Glycine, serine and threonine metabolism+ko01200//Carbon metabolism	XP_015067061.1|1.4e-190|PREDICTED: bifunctional epoxide hydrolase 2-like [Solanum pennellii]	GO:0003824//catalytic activity;
Solyc01g150164.1	116.125	54.97	-1.084485623	8.88E-86	1.33E-86	-1.084485623	8.88E-86	1.33E-86				XP_016539166.1|6.6e-29|PREDICTED: uncharacterized protein LOC107839999 [Capsicum annuum]
Solyc02g005340.4	0.025	0.315	3.692995131	1.34E-06	1.17E-06	3.692995131	1.34E-06	1.17E-06			K15363//fanconi-associated nuclease 1 [EC:3.1.21.- 3.1.4.1];K01807//ribose 5-phosphate isomerase A [EC:5.3.1.6]+ko00030//Pentose phosphate pathway+ko01230//Biosynthesis of amino acids+ko01100//Metabolic pathways+ko01110//Biosynthesis of secondary metabolites+ko00710//Carbon fixation in photosynthetic organisms+ko01200//Carbon metabolism	XP_004231467.1|0.0e+00|PREDICTED: probable metal-nicotianamine transporter YSL7 [Solanum lycopersicum]	GO:0055085//transmembrane transport;GO:0006810//transport;GO:0051179//localization;GO:0051234//establishment of localization;GO:0044464//cell part;GO:0005886//plasma membrane;GO:0071944//cell periphery;GO:0016021//integral component of membrane;GO:0044425//membrane part;GO:0016020//membrane;GO:0031224//intrinsic component of membrane;GO:0005623//cell;GO:0022857//transmembrane transporter activity…
Solyc02g014030.3	5.355	1.995	-1.430935723	3.75E-50	8.78E-51	-1.430935723	3.75E-50	8.78E-51			K04733//interleukin-1 receptor-associated kinase 4 [EC:2.7.11.1]	XP_019067666.1|0.0e+00|PREDICTED: receptor-like protein kinase FERONIA [Solanum lycopersicum]	GO:0016740//transferase activity;GO:0005524//ATP binding;GO:0017076//purine nucleotide binding;GO:0043168//anion binding;GO:0043167//ion binding;GO:0005488//binding;GO:0016772//transferase activity, transferring phosphorus-containing groups;GO:0016301//kinase activity;GO:0032559//adenyl ribonucleotide binding;GO:1901265//nucleoside phosphate binding;GO:0097367//carbohydrate derivative binding;GO:…
Solyc02g014830.4	7.645	3.525	-1.122424066	5.20E-23	2.14E-23	-1.122424066	5.20E-23	2.14E-23			K16297//serine carboxypeptidase-like clade II [EC:3.4.16.-]	XP_004231499.1|3.4e-282|PREDICTED: serine carboxypeptidase-like 34 [Solanum lycopersicum]	GO:0043229//intracellular organelle;GO:0044464//cell part;GO:0005618//cell wall;GO:0030312//external encapsulating structure;GO:0005623//cell;GO:0005622//intracellular;GO:0071944//cell periphery;GO:0005737//cytoplasm;GO:0044444//cytoplasmic part;GO:0043226//organelle;GO:0043231//intracellular membrane-bounded organelle;GO:0005773//vacuole;GO:0043227//membrane-bounded organelle;GO:0009505//plant-t…
Solyc02g014840.3	9.115	2.055	-2.154285976	4.98E-05	5.07E-05	-2.154285976	4.98E-05	5.07E-05
Solyc02g020890.4	18.63	6.085	-1.620296485	1.33E-107	1.63E-108	-1.620296485	1.33E-107	1.63E-108				XP_004231521.1|3.0e-242|PREDICTED: transmembrane protein 53 [Solanum lycopersicum]	GO:0044425//membrane part;GO:0016020//membrane;GO:0016021//integral component of membrane;GO:0031224//intrinsic component of membrane;
Solyc02g021067.1	0.49	1.28	1.37461269	0.000988597	0.001169382	1.37461269	0.000988597	0.001169382				XP_015060046.1|9.6e-70|PREDICTED: uncharacterized protein LOC107005912 isoform X1 [Solanum pennellii]
Solyc02g022850.1	17.235	6.21	-1.479513032	5.84E-78	9.55E-79	-1.479513032	5.84E-78	9.55E-79			K01187//alpha-glucosidase [EC:3.2.1.20]+ko01100//Metabolic pathways+ko00052//Galactose metabolism+ko00500//Starch and sucrose metabolism;K22395//cinnamyl-alcohol dehydrogenase [EC:1.1.1.195]+ko01100//Metabolic pathways+ko01110//Biosynthesis of secondary metabolites+ko00940//Phenylpropanoid biosynthesis	XP_004231557.1|0.0e+00|PREDICTED: reticuline oxidase-like protein [Solanum lycopersicum]	GO:0016491//oxidoreductase activity;GO:0036094//small molecule binding;GO:0097159//organic cyclic compound binding;GO:0043168//anion binding;GO:0003824//catalytic activity;GO:0016614//oxidoreductase activity, acting on CH-OH group of donors;GO:1901265//nucleoside phosphate binding;GO:1901363//heterocyclic compound binding;GO:0043167//ion binding;GO:0005488//binding;GO:0000166//nucleotide binding;…
Solyc02g023950.3	1.57	3.37	1.100888035	1.11E-21	4.74E-22	1.100888035	1.11E-21	4.74E-22			K13420//LRR receptor-like serine/threonine-protein kinase FLS2 [EC:2.7.11.1]+ko04016//MAPK signaling pathway - plant+ko04626//Plant-pathogen interaction;K00924//kinase [EC:2.7.1.-]	XP_004231560.1|0.0e+00|PREDICTED: probable LRR receptor-like serine/threonine-protein kinase At4g20940 [Solanum lycopersicum]	GO:0016020//membrane;GO:0016021//integral component of membrane;GO:0031224//intrinsic component of membrane;GO:0044425//membrane part;GO:0016773//phosphotransferase activity, alcohol group as acceptor;GO:0032559//adenyl ribonucleotide binding;GO:0016772//transferase activity, transferring phosphorus-containing groups;GO:0004672//protein kinase activity;GO:0005524//ATP binding;GO:0032553//ribonucl…
Solyc02g024070.3	8.66	2.73	-1.667546144	6.70E-86	1.00E-86	-1.667546144	6.70E-86	1.00E-86			K09338//homeobox-leucine zipper protein	XP_010315636.1|0.0e+00|PREDICTED: homeobox-leucine zipper protein ATHB-14-like [Solanum lycopersicum]	GO:0043229//intracellular organelle;GO:0043227//membrane-bounded organelle;GO:0043226//organelle;GO:0005634//nucleus;GO:0044424//intracellular part;GO:0005622//intracellular;GO:0043231//intracellular membrane-bounded organelle;GO:0005623//cell;GO:0044464//cell part;GO:1901363//heterocyclic compound binding;GO:0003676//nucleic acid binding;GO:0005488//binding;GO:0003677//DNA binding;GO:0097159//or…
Solyc02g030120.3	2.18	0.53	-2.051838707	4.96E-05	5.04E-05	-2.051838707	4.96E-05	5.04E-05			K15333//tRNA guanosine-2'-O-methyltransferase [EC:2.1.1.34]	XP_010315640.1|1.8e-70|PREDICTED: subtilisin-like protease SBT2.2 isoform X2 [Solanum lycopersicum]
Solyc02g030130.4	1.05	0.225	-2.224675303	1.32E-12	8.03E-13	-2.224675303	1.32E-12	8.03E-13			K15333//tRNA guanosine-2'-O-methyltransferase [EC:2.1.1.34];K09338//homeobox-leucine zipper protein;K12663//Delta3,5-Delta2,4-dienoyl-CoA isomerase [EC:5.3.3.21]+ko04146//Peroxisome	XP_004231572.1|0.0e+00|PREDICTED: subtilisin-like protease SBT2.2 isoform X1 [Solanum lycopersicum]
Solyc02g030380.3	1.495	3.395	1.181265927	0.00022209	0.000242098	1.181265927	0.00022209	0.000242098			K04733//interleukin-1 receptor-associated kinase 4 [EC:2.7.11.1]	XP_006356899.1|6.8e-53|PREDICTED: G-type lectin S-receptor-like serine/threonine-protein kinase At4g27290 isoform X1 [Solanum tuberosum]	GO:0044706//multi-multicellular organism process;GO:0008037//cell recognition;GO:0051704//multi-organism process;GO:0032501//multicellular organismal process;GO:0007154//cell communication;GO:0009856//pollination;GO:0000003//reproduction;GO:0009987//cellular process;GO:0048544//recognition of pollen;GO:0022414//reproductive process;GO:0009875//pollen-pistil interaction;GO:0016020//membrane;GO:004…
Solyc02g030460.2	0.555	0.04	-3.707884305	1.21E-06	1.06E-06	-3.707884305	1.21E-06	1.06E-06	Trihelix			XP_010315652.1|6.6e-198|PREDICTED: trihelix transcription factor ASR3-like [Solanum lycopersicum]
Solyc02g030480.4	10.61	1.43	-2.896968051	3.06E-94	4.26E-95	-2.896968051	3.06E-94	4.26E-95			K00083//cinnamyl-alcohol dehydrogenase [EC:1.1.1.195]+ko01100//Metabolic pathways+ko01110//Biosynthesis of secondary metabolites+ko00940//Phenylpropanoid biosynthesis	XP_004231578.1|7.1e-212|PREDICTED: probable cinnamyl alcohol dehydrogenase 6 [Solanum lycopersicum]	GO:0043167//ion binding;GO:0003824//catalytic activity;GO:0005488//binding;GO:0046914//transition metal ion binding;GO:0016491//oxidoreductase activity;GO:0046872//metal ion binding;GO:0008270//zinc ion binding;GO:0043169//cation binding;
Solyc02g031790.3	4.67	1.68	-1.478302731	3.27E-40	8.99E-41	-1.478302731	3.27E-40	8.99E-41			K13420//LRR receptor-like serine/threonine-protein kinase FLS2 [EC:2.7.11.1]+ko04016//MAPK signaling pathway - plant+ko04626//Plant-pathogen interaction	XP_004231674.1|0.0e+00|PREDICTED: probable LRR receptor-like serine/threonine-protein kinase At3g47570 [Solanum lycopersicum]	GO:0016021//integral component of membrane;GO:0016020//membrane;GO:0044425//membrane part;GO:0031224//intrinsic component of membrane;GO:0005488//binding;GO:0017076//purine nucleotide binding;GO:0016740//transferase activity;GO:0035639//purine ribonucleoside triphosphate binding;GO:0097159//organic cyclic compound binding;GO:0003824//catalytic activity;GO:1901265//nucleoside phosphate binding;GO:…
Solyc02g031950.3	0.15	0.54	1.842995871	0.000715178	0.000830472	1.842995871	0.000715178	0.000830472				XP_004231588.1|6.4e-148|PREDICTED: pathogen-related protein [Solanum lycopersicum]
Solyc02g032100.4	15.725	85.075	2.436474032	0	0	2.436474032	0	0			K14709//solute carrier family 39 (zinc transporter), member 1/2/3	XP_004231600.1|4.4e-192|PREDICTED: zinc transporter 8-like [Solanum lycopersicum]	GO:0006810//transport;GO:0034220//ion transmembrane transport;GO:0006811//ion transport;GO:0055085//transmembrane transport;GO:0006812//cation transport;GO:0098655//cation transmembrane transport;GO:0072511//divalent inorganic cation transport;GO:0071577//zinc II ion transmembrane transport;GO:0098662//inorganic cation transmembrane transport;GO:0030001//metal ion transport;GO:0051234//establishm…
Solyc02g032660.3	17.32	36.605	1.078229078	2.79E-110	3.32E-111	1.078229078	2.79E-110	3.32E-111			K03327//multidrug resistance protein, MATE family	XP_016465432.1|2.1e-264|PREDICTED: protein DETOXIFICATION 40-like [Nicotiana tabacum]	GO:0016021//integral component of membrane;GO:0031224//intrinsic component of membrane;GO:0016020//membrane;GO:0044425//membrane part;GO:0015238//drug transmembrane transporter activity;GO:0015291//secondary active transmembrane transporter activity;GO:0015297//antiporter activity;GO:0022804//active transmembrane transporter activity;GO:0022857//transmembrane transporter activity;GO:0005215//tran…
Solyc02g032840.1	3.135	0.525	-2.592407088	0.000502339	0.00057234	-2.592407088	0.000502339	0.00057234			K21437//ankyrin repeat domain-containing protein 13	XP_019067704.1|8.5e-25|PREDICTED: uncharacterized protein LOC101256729 [Solanum lycopersicum]
Solyc02g032860.3	15.105	40.725	1.429197062	1.39E-179	1.02E-180	1.429197062	1.39E-179	1.02E-180			K05907//adenylyl-sulfate reductase (glutathione) [EC:1.8.4.9]+ko00920//Sulfur metabolism	XP_004231612.1|3.9e-268|PREDICTED: 5'-adenylylsulfate reductase 3, chloroplastic [Solanum lycopersicum]	GO:0050794//regulation of cellular process;GO:0019725//cellular homeostasis;GO:0006790//sulfur compound metabolic process;GO:0009987//cellular process;GO:0008152//metabolic process;GO:0044237//cellular metabolic process;GO:0065007//biological regulation;GO:0045454//cell redox homeostasis;GO:0065008//regulation of biological quality;GO:0019419//sulfate reduction;GO:0050789//regulation of biologica…
Solyc02g037490.1	0.195	0.015	-3.707884305	0.000491038	0.000558871	-3.707884305	0.000491038	0.000558871			K01913//acetate---CoA ligase [EC:6.2.1.1]+ko00010//Glycolysis / Gluconeogenesis+ko01100//Metabolic pathways+ko01110//Biosynthesis of secondary metabolites+ko00620//Pyruvate metabolism+ko01200//Carbon metabolism+ko00630//Glyoxylate and dicarboxylate metabolism;K23108//benzoate---CoA ligase [EC:6.2.1.25];K00666//fatty-acyl-CoA synthase [EC:6.2.1.-]	XP_004231630.1|0.0e+00|PREDICTED: probable acyl-activating enzyme 5, peroxisomal [Solanum lycopersicum]	GO:0008152//metabolic process;GO:0003824//catalytic activity;
Solyc02g037555.1	1.805	0.025	-6.197269146	1.43E-18	6.77E-19	-6.197269146	1.43E-18	6.77E-19
Solyc02g038815.1	1.235	0.54	-1.200089665	0.000786916	0.00091877	-1.200089665	0.000786916	0.00091877			K22384//tail-anchored protein insertion receptor	XP_004253239.1|1.7e-90|PREDICTED: uncharacterized protein LOC101252673 [Solanum lycopersicum]
Solyc02g043810.4	0.335	1.165	1.791642719	2.78E-09	2.01E-09	1.791642719	2.78E-09	2.01E-09			K20044//phosphatidylinositol-binding clathrin assembly protein	XP_004231715.1|0.0e+00|PREDICTED: putative clathrin assembly protein At5g57200 [Solanum lycopersicum]	GO:0070271//protein complex biogenesis;GO:0048268//clathrin coat assembly;GO:0043623//cellular protein complex assembly;GO:0044085//cellular component biogenesis;GO:0006461//protein complex assembly;GO:0043933//macromolecular complex subunit organization;GO:0065003//macromolecular complex assembly;GO:0022607//cellular component assembly;GO:0071822//protein complex subunit organization;GO:0071840/…
Solyc02g043950.1	13.865	2.21	-2.654923572	6.45E-08	5.12E-08	-2.654923572	6.45E-08	5.12E-08				XP_019265969.1|8.8e-07|PREDICTED: uncharacterized protein LOC109243480 [Nicotiana attenuata]
Solyc02g061990.3	3.1	0.235	-3.723651621	8.39E-20	3.79E-20	-3.723651621	8.39E-20	3.79E-20			K14432//ABA responsive element binding factor+ko04075//Plant hormone signal transduction	XP_010317247.1|1.8e-95|PREDICTED: bZIP transcription factor 27-like [Solanum lycopersicum]	GO:0140110//transcription regulator activity;GO:0003700//DNA binding transcription factor activity;
Solyc02g062100.4	22.255	10.425	-1.099360687	6.31E-63	1.24E-63	-1.099360687	6.31E-63	1.24E-63			K19366//spartin+ko04144//Endocytosis	XP_010317246.1|2.1e-255|PREDICTED: protein EARLY-RESPONSIVE TO DEHYDRATION 7, chloroplastic-like [Solanum lycopersicum]
Solyc02g062400.3	1.25	0.485	-1.37309406	1.43E-05	1.37E-05	-1.37309406	1.43E-05	1.37E-05	SRS		K14491//two-component response regulator ARR-B family+ko04075//Plant hormone signal transduction	NP_001274697.1|1.3e-210|uncharacterized protein LOC101251254 [Solanum lycopersicum]
Solyc02g062460.4	16.415	5.645	-1.542223611	2.77E-72	4.81E-73	-1.542223611	2.77E-72	4.81E-73			K05278//flavonol synthase [EC:1.14.20.6]+ko01100//Metabolic pathways+ko01110//Biosynthesis of secondary metabolites+ko00941//Flavonoid biosynthesis;K05282//gibberellin-44 dioxygenase [EC:1.14.11.12]+ko00904//Diterpenoid biosynthesis+ko01100//Metabolic pathways+ko01110//Biosynthesis of secondary metabolites;K04125//gibberellin 2beta-dioxygenase [EC:1.14.11.13]+ko00904//Diterpenoid biosynthesis+ko0…	XP_004233541.1|1.7e-187|PREDICTED: probable 2-oxoglutarate-dependent dioxygenase AOP1 isoform X1 [Solanum lycopersicum]	GO:0005488//binding;GO:0003824//catalytic activity;GO:0016491//oxidoreductase activity;GO:0043167//ion binding;GO:0046872//metal ion binding;GO:0043169//cation binding;
Solyc02g062550.3	19.515	2.04	-3.265022271	2.57E-257	1.32E-258	-3.265022271	2.57E-257	1.32E-258			K08900//mitochondrial chaperone BCS1	XP_004233533.1|2.7e-283|PREDICTED: protein HYPER-SENSITIVITY-RELATED 4-like [Solanum lycopersicum]	GO:0097159//organic cyclic compound binding;GO:0030554//adenyl nucleotide binding;GO:0017076//purine nucleotide binding;GO:0008144//drug binding;GO:0036094//small molecule binding;GO:1901363//heterocyclic compound binding;GO:0043167//ion binding;GO:0032553//ribonucleotide binding;GO:1901265//nucleoside phosphate binding;GO:0043168//anion binding;GO:0005488//binding;GO:0032559//adenyl ribonucleoti…
Solyc02g062590.3	5.48	2.04	-1.420695467	8.33E-19	3.90E-19	-1.420695467	8.33E-19	3.90E-19			K18819//inositol 3-alpha-galactosyltransferase [EC:2.4.1.123]+ko00052//Galactose metabolism	XP_004233531.1|6.1e-194|PREDICTED: galactinol synthase 2-like [Solanum lycopersicum]	GO:0016740//transferase activity;GO:0016757//transferase activity, transferring glycosyl groups;GO:0003824//catalytic activity;
Solyc02g062710.1	6.02	15.29	1.345415367	4.08E-50	9.55E-51	1.345415367	4.08E-50	9.55E-51			K22889//trichothecene 3-O-acetyltransferase [EC:2.3.1.-]	XP_019067576.1|8.2e-269|PREDICTED: uncharacterized acetyltransferase At3g50280-like [Solanum lycopersicum]	GO:0003824//catalytic activity;GO:0016747//transferase activity, transferring acyl groups other than amino-acyl groups;GO:0016740//transferase activity;GO:0016746//transferase activity, transferring acyl groups;
Solyc02g062760.4	1.675	0.525	-1.666407669	2.32E-06	2.08E-06	-1.666407669	2.32E-06	2.08E-06	C2C2-GATA		K21630//GATA-type zinc finger protein 1	XP_004233970.1|1.7e-153|PREDICTED: GATA transcription factor 18-like [Solanum lycopersicum]	GO:0032502//developmental process;GO:0048869//cellular developmental process;GO:0009987//cellular process;GO:0030154//cell differentiation;GO:0043227//membrane-bounded organelle;GO:0005623//cell;GO:0043226//organelle;GO:0005667//transcription factor complex;GO:0005622//intracellular;GO:0043229//intracellular organelle;GO:0043231//intracellular membrane-bounded organelle;GO:0044464//cell part;GO:0…
Solyc02g062770.2	12.64	5.735	-1.13764331	1.84E-10	1.24E-10	-1.13764331	1.84E-10	1.24E-10				XP_010317214.1|1.9e-67|PREDICTED: uncharacterized protein LOC104645973 [Solanum lycopersicum]
Solyc02g062870.3	0	0.435	5.954178741	8.96E-09	6.71E-09	5.954178741	8.96E-09	6.71E-09			K08150//MFS transporter, SP family, solute carrier family 2 (myo-inositol transporter), member 13	XP_004233968.1|1.1e-281|PREDICTED: probable polyol transporter 6 [Solanum lycopersicum]	GO:0051179//localization;GO:0008645//hexose transport;GO:0055085//transmembrane transport;GO:1905950//monosaccharide transmembrane transport;GO:0006810//transport;GO:0046323//glucose import;GO:0015749//monosaccharide transport;GO:0071702//organic substance transport;GO:0051234//establishment of localization;GO:0015758//glucose transport;GO:0008643//carbohydrate transport;GO:0034219//carbohydrate …
Solyc02g062890.3	0.79	3.015	1.933054401	1.82E-18	8.64E-19	1.933054401	1.82E-18	8.64E-19			K08150//MFS transporter, SP family, solute carrier family 2 (myo-inositol transporter), member 13	NP_001289849.1|1.5e-265|probable polyol transporter 6 [Solanum lycopersicum]	GO:0016021//integral component of membrane;GO:0016020//membrane;GO:0044425//membrane part;GO:0031224//intrinsic component of membrane;
Solyc02g062960.4	1.015	0	-6.255372101	2.27E-10	1.54E-10	-6.255372101	2.27E-10	1.54E-10			K09338//homeobox-leucine zipper protein	XP_004233508.1|5.1e-116|PREDICTED: homeobox-leucine zipper protein ATHB-40-like [Solanum lycopersicum]	GO:1903506//regulation of nucleic acid-templated transcription;GO:0031326//regulation of cellular biosynthetic process;GO:0031323//regulation of cellular metabolic process;GO:0010556//regulation of macromolecule biosynthetic process;GO:0060255//regulation of macromolecule metabolic process;GO:0050794//regulation of cellular process;GO:0051171//regulation of nitrogen compound metabolic process;GO:…
Solyc02g062990.1	0.475	0	-4.707884305	0.000211009	0.000229253	-4.707884305	0.000211009	0.000229253			K12356//coniferyl-alcohol glucosyltransferase [EC:2.4.1.111]+ko00940//Phenylpropanoid biosynthesis	XP_015065324.1|5.8e-101|PREDICTED: anthocyanidin 3-O-glucosyltransferase 5-like [Solanum pennellii]	GO:0008152//metabolic process;GO:0043229//intracellular organelle;GO:0044424//intracellular part;GO:0043231//intracellular membrane-bounded organelle;GO:0005623//cell;GO:0043227//membrane-bounded organelle;GO:0043226//organelle;GO:0005622//intracellular;GO:0044464//cell part;GO:0003824//catalytic activity;GO:0080044//quercetin 7-O-glucosyltransferase activity;GO:0016758//transferase activity, tra…
Solyc02g063030.4	3.005	0.625	-2.270478993	4.60E-22	1.94E-22	-2.270478993	4.60E-22	1.94E-22				XP_004233503.1|5.3e-186|PREDICTED: uncharacterized protein LOC101260301 [Solanum lycopersicum]
Solyc02g063150.3	2021.205	935.725	-1.116342903	0	0	-1.116342903	0	0			K01602//ribulose-bisphosphate carboxylase small chain [EC:4.1.1.39]+ko01100//Metabolic pathways+ko00710//Carbon fixation in photosynthetic organisms+ko01200//Carbon metabolism+ko00630//Glyoxylate and dicarboxylate metabolism	NP_001295872.1|4.1e-101|ribulose bisphosphate carboxylase small chain 1, chloroplastic [Solanum lycopersicum]	GO:0015977//carbon fixation;GO:0044238//primary metabolic process;GO:0009058//biosynthetic process;GO:0008152//metabolic process;GO:0005975//carbohydrate metabolic process;GO:0009853//photorespiration;GO:0015979//photosynthesis;GO:1901576//organic substance biosynthetic process;GO:0009987//cellular process;GO:0019685//photosynthesis, dark reaction;GO:0016051//carbohydrate biosynthetic process;GO:…
Solyc02g063230.1	1.425	0.265	-2.433709342	3.34E-07	2.79E-07	-2.433709342	3.34E-07	2.79E-07			K10760//adenylate dimethylallyltransferase (cytokinin synthase) [EC:2.5.1.27 2.5.1.112]+ko00908//Zeatin biosynthesis+ko01100//Metabolic pathways+ko01110//Biosynthesis of secondary metabolites	XP_004233962.1|1.0e-146|PREDICTED: uncharacterized protein LOC101244837 [Solanum lycopersicum]
Solyc02g063250.3	0.87	0.21	-2.043068497	7.05E-06	6.61E-06	-2.043068497	7.05E-06	6.61E-06			K07304//peptide-methionine (S)-S-oxide reductase [EC:1.8.4.11]	XP_004233487.1|6.1e-151|PREDICTED: peptide methionine sulfoxide reductase isoform X1 [Solanum lycopersicum]	GO:0003824//catalytic activity;GO:0016491//oxidoreductase activity;GO:0016667//oxidoreductase activity, acting on a sulfur group of donors;GO:0008113//peptide-methionine (S)-S-oxide reductase activity;GO:0016671//oxidoreductase activity, acting on a sulfur group of donors, disulfide as acceptor;
Solyc02g063330.3	4.915	1.335	-1.883186484	6.69E-38	1.92E-38	-1.883186484	6.69E-38	1.92E-38			K04733//interleukin-1 receptor-associated kinase 4 [EC:2.7.11.1]	XP_004233478.1|7.4e-308|PREDICTED: serine/threonine-protein kinase CDL1-like [Solanum lycopersicum]	GO:0044260//cellular macromolecule metabolic process;GO:0023052//signaling;GO:0006793//phosphorus metabolic process;GO:0007165//signal transduction;GO:0044267//cellular protein metabolic process;GO:0043170//macromolecule metabolic process;GO:0043412//macromolecule modification;GO:0050896//response to stimulus;GO:1901564//organonitrogen compound metabolic process;GO:0071704//organic substance meta…
Solyc02g063350.1	33.765	14.7	-1.203079708	5.80E-29	2.03E-29	-1.203079708	5.80E-29	2.03E-29			K13448//calcium-binding protein CML+ko04626//Plant-pathogen interaction	XP_004233476.1|9.6e-78|PREDICTED: probable calcium-binding protein CML18 [Solanum lycopersicum]	GO:0046872//metal ion binding;GO:0043167//ion binding;GO:0043169//cation binding;GO:0005509//calcium ion binding;GO:0005488//binding;
Solyc02g063380.1	2.815	0.09	-5.007444587	7.13E-09	5.30E-09	-5.007444587	7.13E-09	5.30E-09				XP_004233473.1|7.9e-58|PREDICTED: uncharacterized protein LOC101251647 [Solanum lycopersicum]
Solyc02g063420.3	5.74	0.885	-2.700466834	1.94E-30	6.52E-31	-2.700466834	1.94E-30	6.52E-31				XP_004233471.1|8.5e-78|PREDICTED: uncharacterized protein At5g65660-like [Solanum lycopersicum]	GO:0044425//membrane part;GO:0016021//integral component of membrane;GO:0031224//intrinsic component of membrane;GO:0016020//membrane;
Solyc02g063430.4	4.62	1.995	-1.213419249	2.99E-13	1.76E-13	-1.213419249	2.99E-13	1.76E-13	bHLH		K13422//transcription factor MYC2+ko04016//MAPK signaling pathway - plant+ko04075//Plant hormone signal transduction	XP_004233470.1|1.9e-182|PREDICTED: transcription factor bHLH93 [Solanum lycopersicum]	GO:0005515//protein binding;GO:0046983//protein dimerization activity;GO:0005488//binding;
Solyc02g063440.3	19.12	52.085	1.442788945	2.08E-60	4.23E-61	1.442788945	2.08E-60	4.23E-61				XP_006426204.1|9.5e-28|hypothetical protein CICLE_v10027423mg [Citrus clementina]	GO:0000003//reproduction;GO:0003006//developmental process involved in reproduction;GO:0032502//developmental process;GO:0022414//reproductive process;GO:0005623//cell;GO:0016020//membrane;GO:0071944//cell periphery;GO:0044464//cell part;GO:0005886//plasma membrane;
Solyc02g063540.3	1.6	0.075	-4.49020575	2.96E-13	1.74E-13	-4.49020575	2.96E-13	1.74E-13			K01762//1-aminocyclopropane-1-carboxylate synthase [EC:4.4.1.14]+ko01100//Metabolic pathways+ko01110//Biosynthesis of secondary metabolites+ko00270//Cysteine and methionine metabolism	XP_015065486.1|1.4e-157|PREDICTED: 1-aminocyclopropane-1-carboxylate synthase 3-like [Solanum pennellii]	GO:0009058//biosynthetic process;GO:0008152//metabolic process;GO:0003824//catalytic activity;GO:0048037//cofactor binding;GO:0030170//pyridoxal phosphate binding;GO:0043168//anion binding;GO:0036094//small molecule binding;GO:0070279//vitamin B6 binding;GO:0005488//binding;GO:0019842//vitamin binding;GO:0097159//organic cyclic compound binding;GO:1901363//heterocyclic compound binding;GO:0050662…
Solyc02g063543.1	2.175	0.05	-5.475982867	1.44E-49	3.42E-50	-5.475982867	1.44E-49	3.42E-50			K01762//1-aminocyclopropane-1-carboxylate synthase [EC:4.4.1.14]+ko01100//Metabolic pathways+ko01110//Biosynthesis of secondary metabolites+ko00270//Cysteine and methionine metabolism	NP_001234346.1|9.0e-215|1-aminocyclopropane-1-carboxylate synthase [Solanum lycopersicum]	GO:0019842//vitamin binding;GO:0050662//coenzyme binding;GO:0036094//small molecule binding;GO:1901363//heterocyclic compound binding;GO:0097159//organic cyclic compound binding;GO:0043168//anion binding;GO:0070279//vitamin B6 binding;GO:0048037//cofactor binding;GO:0016829//lyase activity;GO:0030170//pyridoxal phosphate binding;GO:0043167//ion binding;GO:0008144//drug binding;GO:0016847//1-amino…
Solyc02g064560.1	4.175	1.545	-1.4310441	1.71E-12	1.04E-12	-1.4310441	1.71E-12	1.04E-12				XP_004233953.2|7.1e-188|PREDICTED: protein PHLOEM PROTEIN 2-LIKE A10-like [Solanum lycopersicum]
Solyc02g064680.4	128.115	32.735	-1.975036811	0	0	-1.975036811	0	0			K01537//Ca2+-transporting ATPase [EC:3.6.3.8]	XP_009587554.1|0.0e+00|PREDICTED: LOW QUALITY PROTEIN: calcium-transporting ATPase 2, plasma membrane-type-like [Nicotiana tomentosiformis]	GO:0031224//intrinsic component of membrane;GO:0044425//membrane part;GO:0016021//integral component of membrane;GO:0016020//membrane;GO:0022857//transmembrane transporter activity;GO:0005388//calcium-transporting ATPase activity;GO:0005215//transporter activity;GO:0016818//hydrolase activity, acting on acid anhydrides, in phosphorus-containing anhydrides;GO:0015075//ion transmembrane transporter…
Solyc02g064830.4	1.725	0.26	-2.737837528	1.34E-23	5.41E-24	-2.737837528	1.34E-23	5.41E-24			K14487//auxin responsive GH3 gene family+ko04075//Plant hormone signal transduction	XP_006367190.1|0.0e+00|PREDICTED: probable indole-3-acetic acid-amido synthetase GH3.1 [Solanum tuberosum]
Solyc02g064940.1	63.72	148.075	1.214713811	0	0	1.214713811	0	0			K20718//LRR receptor-like serine/threonine-protein kinase ERECTA [EC:2.7.11.1]+ko04016//MAPK signaling pathway - plant	XP_016558893.1|2.5e-196|PREDICTED: uncharacterized protein At4g06744-like [Capsicum annuum]
Solyc02g064980.1	18.78	0.775	-4.606906658	4.93E-181	3.59E-182	-4.606906658	4.93E-181	3.59E-182			K04421//mitogen-activated protein kinase kinase kinase 3 [EC:2.7.11.25];K20716//mitogen-activated protein kinase kinase kinase 17/18+ko04016//MAPK signaling pathway - plant	XP_004233440.1|1.2e-211|PREDICTED: mitogen-activated protein kinase kinase kinase 1-like [Solanum lycopersicum]	GO:0019220//regulation of phosphate metabolic process;GO:0031399//regulation of protein modification process;GO:0032270//positive regulation of cellular protein metabolic process;GO:0019538//protein metabolic process;GO:0050896//response to stimulus;GO:0060255//regulation of macromolecule metabolic process;GO:0044267//cellular protein metabolic process;GO:0071704//organic substance metabolic proc…
Solyc02g065060.3	2.99	1.37	-1.131989685	1.71E-07	1.40E-07	-1.131989685	1.71E-07	1.40E-07			K04708//3-dehydrosphinganine reductase [EC:1.1.1.102]+ko00600//Sphingolipid metabolism+ko01100//Metabolic pathways	XP_004233435.1|6.3e-150|PREDICTED: uncharacterized protein LOC101265400 isoform X1 [Solanum lycopersicum]
Solyc02g065090.4	0.33	0	-5.329372682	3.73E-06	3.40E-06	-5.329372682	3.73E-06	3.40E-06			K16815//calcium-independent phospholipase A2-gamma	XP_004233432.1|8.7e-235|PREDICTED: patatin-like protein 1 [Solanum lycopersicum]	GO:0016042//lipid catabolic process;GO:0071704//organic substance metabolic process;GO:0006629//lipid metabolic process;GO:1901575//organic substance catabolic process;GO:0044238//primary metabolic process;GO:0009056//catabolic process;GO:0008152//metabolic process;GO:0005737//cytoplasm;GO:0044424//intracellular part;GO:0005622//intracellular;GO:0016020//membrane;GO:0005623//cell;GO:0044464//cell…
Solyc02g065170.3	17.54	1.665	-3.404232916	9.03E-274	4.38E-275	-3.404232916	9.03E-274	4.38E-275			K19791//iron transport multicopper oxidase	XP_006360232.1|0.0e+00|PREDICTED: L-ascorbate oxidase homolog [Solanum tuberosum]	GO:0005507//copper ion binding;GO:0016491//oxidoreductase activity;GO:0043167//ion binding;GO:0043169//cation binding;GO:0046914//transition metal ion binding;GO:0005488//binding;GO:0046872//metal ion binding;GO:0003824//catalytic activity;
Solyc02g065210.4	0.03	0.33	3.39196226	2.01E-05	1.96E-05	3.39196226	2.01E-05	1.96E-05			K20556//cytochrome P450 family 76 subfamily C	XP_004233426.2|1.9e-288|PREDICTED: geraniol 8-hydroxylase-like [Solanum lycopersicum]	GO:0020037//heme binding;GO:0046872//metal ion binding;GO:0048037//cofactor binding;GO:0046906//tetrapyrrole binding;GO:0046914//transition metal ion binding;GO:1901363//heterocyclic compound binding;GO:0043167//ion binding;GO:0043169//cation binding;GO:0016705//oxidoreductase activity, acting on paired donors, with incorporation or reduction of molecular oxygen;GO:0005506//iron ion binding;GO:00…
Solyc02g065220.4	48.21	117.715	1.284613638	0	0	1.284613638	0	0			K20556//cytochrome P450 family 76 subfamily C	XP_004233425.1|1.9e-286|PREDICTED: geraniol 8-hydroxylase-like [Solanum lycopersicum]	GO:0009058//biosynthetic process;GO:0008152//metabolic process;GO:0044550//secondary metabolite biosynthetic process;GO:0019748//secondary metabolic process;GO:0016020//membrane;GO:0044425//membrane part;GO:0031224//intrinsic component of membrane;GO:0016021//integral component of membrane;GO:0016709//oxidoreductase activity, acting on paired donors, with incorporation or reduction of molecular o…
Solyc02g065250.2	1.36	0.455	-1.583978466	0.000900462	0.001059052	-1.583978466	0.000900462	0.001059052			K20802//(R)-mandelonitrile lyase [EC:4.1.2.10]+ko01110//Biosynthesis of secondary metabolites+ko00460//Cyanoamino acid metabolism;K13033//(S)-hydroxynitrile lyase [EC:4.1.2.47]+ko01110//Biosynthesis of secondary metabolites+ko00460//Cyanoamino acid metabolism	XP_015067104.1|6.4e-101|PREDICTED: salicylic acid-binding protein 2-like [Solanum pennellii]	GO:0016787//hydrolase activity;GO:0003824//catalytic activity;
Solyc02g065430.1	14.495	1.915	-2.928834753	4.94E-42	1.32E-42	-2.928834753	4.94E-42	1.32E-42				XP_004233412.1|3.7e-80|PREDICTED: uncharacterized protein LOC101258031 [Solanum lycopersicum]
Solyc02g065490.4	2.61	1.06	-1.301627692	4.28E-13	2.54E-13	-1.301627692	4.28E-13	2.54E-13			K16670//homeobox protein Meis2;K15613//homeobox protein Meis1	XP_004233410.1|0.0e+00|PREDICTED: BEL1-like homeodomain protein 2 [Solanum lycopersicum]	GO:0031323//regulation of cellular metabolic process;GO:2001141//regulation of RNA biosynthetic process;GO:0050794//regulation of cellular process;GO:0080090//regulation of primary metabolic process;GO:2000112//regulation of cellular macromolecule biosynthetic process;GO:0060255//regulation of macromolecule metabolic process;GO:0019222//regulation of metabolic process;GO:0051252//regulation of RN…
Solyc02g066800.3	0	5.545	5.785931124	5.62E-08	4.44E-08	5.785931124	5.62E-08	4.44E-08				XP_004233389.1|3.1e-23|PREDICTED: uncharacterized protein LOC101250768 [Solanum lycopersicum]
Solyc02g066920.3	69.495	33.65	-1.050962132	1.33E-75	2.23E-76	-1.050962132	1.33E-75	2.23E-76			K01126//glycerophosphoryl diester phosphodiesterase [EC:3.1.4.46]+ko00564//Glycerophospholipid metabolism	XP_004233386.1|2.1e-87|PREDICTED: protein CHLORORESPIRATORY REDUCTION 7, chloroplastic [Solanum lycopersicum]	GO:0044085//cellular component biogenesis;GO:0070271//protein complex biogenesis;GO:0043623//cellular protein complex assembly;GO:0022607//cellular component assembly;GO:0065003//macromolecular complex assembly;GO:0006461//protein complex assembly;GO:0034622//cellular macromolecular complex assembly;GO:0043933//macromolecular complex subunit organization;GO:0016043//cellular component organizatio…
Solyc02g066970.1	2.985	0.085	-5.136727604	1.29E-09	9.14E-10	-5.136727604	1.29E-09	9.14E-10			K06672//cohesin loading factor subunit SCC2	XP_006363426.1|2.2e-47|PREDICTED: transcription factor PAR1 [Solanum tuberosum]	GO:0046983//protein dimerization activity;GO:0005488//binding;GO:0005515//protein binding;
Solyc02g067220.4	1.185	2.585	1.130058936	0.000203081	0.000220149	1.130058936	0.000203081	0.000220149			K02183//calmodulin+ko04016//MAPK signaling pathway - plant+ko04626//Plant-pathogen interaction+ko04070//Phosphatidylinositol signaling system	XP_004233367.1|2.2e-38|PREDICTED: probable calcium-binding protein CML30 [Solanum lycopersicum]	GO:0016020//membrane;GO:0016021//integral component of membrane;GO:0031224//intrinsic component of membrane;GO:0044425//membrane part;GO:0005488//binding;GO:0043167//ion binding;GO:0005509//calcium ion binding;GO:0043169//cation binding;GO:0046872//metal ion binding;
Solyc02g067340.4	6.975	2.38	-1.556487514	8.43E-28	3.03E-28	-1.556487514	8.43E-28	3.03E-28	MYB		K09422//transcription factor MYB, plant	CAA67575.1|1.3e-199|transcription factor [Solanum lycopersicum]	GO:0030154//cell differentiation;GO:0010556//regulation of macromolecule biosynthetic process;GO:0048869//cellular developmental process;GO:0032502//developmental process;GO:0051171//regulation of nitrogen compound metabolic process;GO:2000112//regulation of cellular macromolecule biosynthetic process;GO:0031326//regulation of cellular biosynthetic process;GO:0050794//regulation of cellular proce…
Solyc02g067440.3	0.565	0.13	-2.106980261	8.12E-05	8.45E-05	-2.106980261	8.12E-05	8.45E-05		Medicago truncatula NBS-LRR resistance-like protein 4U (MTR_4g080080) mRNA, complete cds	K10712//cysteamine dioxygenase [EC:1.13.11.19]+ko00430//Taurine and hypotaurine metabolism+ko01100//Metabolic pathways	XP_004233351.1|5.4e-156|PREDICTED: plant cysteine oxidase 2 [Solanum lycopersicum]	GO:0003824//catalytic activity;GO:0051213//dioxygenase activity;GO:0016491//oxidoreductase activity;GO:0016701//oxidoreductase activity, acting on single donors with incorporation of molecular oxygen;GO:0016702//oxidoreductase activity, acting on single donors with incorporation of molecular oxygen, incorporation of two atoms of oxygen;
Solyc02g067510.3	0.425	0.055	-2.914335183	0.000713949	0.000828902	-2.914335183	0.000713949	0.000828902			K13122//protein FRG1	XP_004233346.1|1.9e-101|PREDICTED: uncharacterized protein LOC101263273 [Solanum lycopersicum]
Solyc02g067580.3	38.835	15.06	-1.371985684	9.33E-72	1.63E-72	-1.371985684	9.33E-72	1.63E-72			K09490//heat shock 70kDa protein 5+ko04141//Protein processing in endoplasmic reticulum+ko03060//Protein export	NP_001316528.1|1.3e-45|NADH-ubiquinone reductase complex 1 MLRQ subunit-like protein [Solanum lycopersicum]	GO:0044425//membrane part;GO:0031224//intrinsic component of membrane;GO:0016021//integral component of membrane;GO:0016020//membrane;
Solyc02g067600.1	17.56	0.765	-4.52472028	2.25E-47	5.51E-48	-4.52472028	2.25E-47	5.51E-48				XP_011094155.2|5.4e-09|histone H3.v1-like [Sesamum indicum]
Solyc02g067605.1	7.515	0.98	-2.948785693	1.47E-21	6.31E-22	-2.948785693	1.47E-21	6.31E-22
Solyc02g067660.4	33.43	11.195	-1.584073808	1.87E-210	1.16E-211	-1.584073808	1.87E-210	1.16E-211			K18875//enhanced disease susceptibility 1 protein+ko04626//Plant-pathogen interaction	XP_004233337.1|8.8e-299|PREDICTED: senescence-associated carboxylesterase 101 isoform X2 [Solanum lycopersicum]	GO:0044238//primary metabolic process;GO:0006629//lipid metabolic process;GO:0008152//metabolic process;GO:0071704//organic substance metabolic process;GO:0003824//catalytic activity;GO:0016787//hydrolase activity;
Solyc02g067680.1	5.125	1.675	-1.618879299	1.17E-18	5.51E-19	-1.618879299	1.17E-18	5.51E-19		PREDICTED: Vitis vinifera hypothetical protein LOC100250803 (LOC100250803), mRNA	K19041//E3 ubiquitin-protein ligase RNF38/44 [EC:2.3.2.27]	XP_004233335.1|1.7e-208|PREDICTED: RING-H2 finger protein ATL46-like [Solanum lycopersicum]	GO:0016020//membrane;GO:0016021//integral component of membrane;GO:0031224//intrinsic component of membrane;GO:0044425//membrane part;
Solyc02g067700.1	2.42	0.82	-1.562033439	5.94E-05	6.09E-05	-1.562033439	5.94E-05	6.09E-05		PREDICTED: Vitis vinifera hypothetical protein LOC100250803 (LOC100250803), mRNA	K19041//E3 ubiquitin-protein ligase RNF38/44 [EC:2.3.2.27];K15692//E3 ubiquitin-protein ligase RNF13 [EC:2.3.2.27]	XP_015064010.1|1.7e-89|PREDICTED: E3 ubiquitin-protein ligase ATL23-like [Solanum pennellii]	GO:0044425//membrane part;GO:0016020//membrane;GO:0016021//integral component of membrane;GO:0031224//intrinsic component of membrane;
Solyc02g067730.2	0.44	0	-5.177369589	1.16E-05	1.11E-05	-5.177369589	1.16E-05	1.11E-05			K18327//RNA exonuclease 4 [EC:3.1.-.-]	XP_004233332.1|4.6e-203|PREDICTED: RNA exonuclease 4-like [Solanum lycopersicum]	GO:1901363//heterocyclic compound binding;GO:0003824//catalytic activity;GO:0016787//hydrolase activity;GO:0003676//nucleic acid binding;GO:0016788//hydrolase activity, acting on ester bonds;GO:0097159//organic cyclic compound binding;GO:0004527//exonuclease activity;GO:0004518//nuclease activity;GO:0005488//binding;
Solyc02g067780.3	0.305	0.955	1.648628769	1.68E-06	1.48E-06	1.648628769	1.68E-06	1.48E-06			K04733//interleukin-1 receptor-associated kinase 4 [EC:2.7.11.1]	XP_015064401.1|1.5e-277|PREDICTED: putative cysteine-rich receptor-like protein kinase 43 isoform X2 [Solanum pennellii]	GO:0044425//membrane part;GO:0016021//integral component of membrane;GO:0031224//intrinsic component of membrane;GO:0016020//membrane;GO:1901363//heterocyclic compound binding;GO:0003824//catalytic activity;GO:0035639//purine ribonucleoside triphosphate binding;GO:0008144//drug binding;GO:0140096//catalytic activity, acting on a protein;GO:0005488//binding;GO:0000166//nucleotide binding;GO:003055…
Solyc02g067790.4	0.885	2.72	1.614043789	7.29E-14	4.18E-14	1.614043789	7.29E-14	4.18E-14			K02575//MFS transporter, NNP family, nitrate/nitrite transporter+ko00910//Nitrogen metabolism	XP_004233327.2|1.6e-257|PREDICTED: high affinity nitrate transporter 2.7 [Solanum lycopersicum]	GO:0006810//transport;GO:0051179//localization;GO:0055085//transmembrane transport;GO:0051234//establishment of localization;GO:0044425//membrane part;GO:0016020//membrane;GO:0016021//integral component of membrane;GO:0031224//intrinsic component of membrane;
Solyc02g067800.4	4.725	1.335	-1.826872342	1.36E-12	8.29E-13	-1.826872342	1.36E-12	8.29E-13	LOB		K13944//LOB domain-containing protein 16	XP_004233326.1|1.2e-92|PREDICTED: LOB domain-containing protein 25 [Solanum lycopersicum]
Solyc02g067810.1	4.485	0.265	-4.094907429	2.72E-12	1.68E-12	-4.094907429	2.72E-12	1.68E-12				NP_001287929.1|1.4e-54|uncharacterized protein LOC101257136 [Solanum lycopersicum]
Solyc02g067930.3	2.055	0.335	-2.613165648	1.17E-21	5.01E-22	-2.613165648	1.17E-21	5.01E-22			K00006//glycerol-3-phosphate dehydrogenase (NAD+) [EC:1.1.1.8]+ko01110//Biosynthesis of secondary metabolites+ko00564//Glycerophospholipid metabolism	XP_004233311.1|1.8e-209|PREDICTED: glycerol-3-phosphate dehydrogenase [NAD(+)] [Solanum lycopersicum]	GO:0006793//phosphorus metabolic process;GO:0008152//metabolic process;GO:1901136//carbohydrate derivative catabolic process;GO:1901135//carbohydrate derivative metabolic process;GO:0044238//primary metabolic process;GO:0071704//organic substance metabolic process;GO:0006072//glycerol-3-phosphate metabolic process;GO:0009056//catabolic process;GO:0009987//cellular process;GO:0005975//carbohydrate…
Solyc02g068070.4	0.605	0.03	-4.216897953	1.88E-09	1.34E-09	-4.216897953	1.88E-09	1.34E-09			K01052//lysosomal acid lipase/cholesteryl ester hydrolase [EC:3.1.1.13]+ko00100//Steroid biosynthesis	XP_015064076.1|9.7e-242|PREDICTED: triacylglycerol lipase 2-like [Solanum pennellii]	GO:0006629//lipid metabolic process;GO:0008152//metabolic process;GO:0016042//lipid catabolic process;GO:0009056//catabolic process;GO:1901575//organic substance catabolic process;GO:0071704//organic substance metabolic process;GO:0044238//primary metabolic process;GO:0003824//catalytic activity;GO:0016787//hydrolase activity;GO:0016788//hydrolase activity, acting on ester bonds;
Solyc02g068120.3	22.79	7.65	-1.579935776	6.02E-97	8.19E-98	-1.579935776	6.02E-97	8.19E-98			K02996//small subunit ribosomal protein S9+ko03010//Ribosome;K10457//kelch-like protein 20;K10442//kelch-like protein 1/4/5	XP_004233294.1|1.9e-175|PREDICTED: B2 protein-like [Solanum lycopersicum]
Solyc02g068160.1	7.835	3.29	-1.252557085	7.30E-05	7.55E-05	-1.252557085	7.30E-05	7.55E-05			K11094//U2 small nuclear ribonucleoprotein B''+ko03040//Spliceosome	XP_004233289.1|1.1e-38|PREDICTED: uncharacterized protein LOC101246593 [Solanum lycopersicum]	GO:0016021//integral component of membrane;GO:0031224//intrinsic component of membrane;GO:0044425//membrane part;GO:0016020//membrane;
Solyc02g068600.3	2.785	0.705	-1.997362097	7.18E-19	3.34E-19	-1.997362097	7.18E-19	3.34E-19			K15503//serine/threonine-protein phosphatase 6 regulatory ankyrin repeat subunit B;K09420//transcriptional activator Myb	XP_004233910.2|9.2e-237|PREDICTED: ankyrin repeat-containing protein NPR4-like [Solanum lycopersicum]	GO:0016021//integral component of membrane;GO:0016020//membrane;GO:0044425//membrane part;GO:0031224//intrinsic component of membrane;
Solyc02g068660.3	2.115	5.415	1.35602577	8.20E-29	2.89E-29	1.35602577	8.20E-29	2.89E-29			K04733//interleukin-1 receptor-associated kinase 4 [EC:2.7.11.1]	XP_010317039.1|0.0e+00|PREDICTED: wall-associated receptor kinase-like 1 [Solanum lycopersicum]
Solyc02g068670.3	4.34	0.835	-2.388873694	3.99E-40	1.10E-40	-2.388873694	3.99E-40	1.10E-40			K15503//serine/threonine-protein phosphatase 6 regulatory ankyrin repeat subunit B;K09420//transcriptional activator Myb	XP_010317038.1|0.0e+00|PREDICTED: ankyrin repeat-containing protein At5g02620-like [Solanum lycopersicum]	GO:0044425//membrane part;GO:0016021//integral component of membrane;GO:0016020//membrane;GO:0031224//intrinsic component of membrane;
Solyc02g068680.1	13.005	2.995	-2.122921805	4.69E-82	7.34E-83	-2.122921805	4.69E-82	7.34E-83				XP_019067587.1|4.7e-288|PREDICTED: uncharacterized protein LOC104646058, partial [Solanum lycopersicum]	GO:0050789//regulation of biological process;GO:0007165//signal transduction;GO:0023052//signaling;GO:0007154//cell communication;GO:0050794//regulation of cellular process;GO:0050896//response to stimulus;GO:0051716//cellular response to stimulus;GO:0035556//intracellular signal transduction;GO:0065007//biological regulation;GO:0009987//cellular process;GO:0044464//cell part;GO:0005622//intracel…
Solyc02g068870.3	0.475	6.995	3.884946439	4.19E-05	4.23E-05	3.884946439	4.19E-05	4.23E-05
Solyc02g069055.1	0.5	0	-4.922965488	6.19E-05	6.36E-05	-4.922965488	6.19E-05	6.36E-05			K12236//transcriptional repressor NF-X1	XP_004253374.1|1.1e-92|PREDICTED: protein PHLOEM PROTEIN 2-LIKE A9 [Solanum lycopersicum]
Solyc02g069060.4	5.465	0.15	-5.216507983	6.16E-36	1.84E-36	-5.216507983	6.16E-36	1.84E-36			K12236//transcriptional repressor NF-X1;K19613//leucine-rich repeat protein SHOC2	XP_010317010.1|2.1e-87|PREDICTED: protein PHLOEM PROTEIN 2-LIKE A9-like isoform X2 [Solanum lycopersicum]
Solyc02g069170.3	3.59	1.765	-1.032106642	4.56E-06	4.20E-06	-1.032106642	4.56E-06	4.20E-06			K14649//transcription initiation factor TFIID subunit 8+ko03022//Basal transcription factors	XP_010317006.1|8.1e-158|PREDICTED: uncharacterized protein LOC104645911 [Solanum lycopersicum]	GO:0005488//binding;GO:0008135//translation factor activity, RNA binding;GO:0003676//nucleic acid binding;GO:0097159//organic cyclic compound binding;GO:1901363//heterocyclic compound binding;GO:0003743//translation initiation factor activity;GO:0003723//RNA binding;
Solyc02g069270.2	0.23	0.02	-3.860761826	1.79E-07	1.47E-07	-3.860761826	1.79E-07	1.47E-07			K11593//eukaryotic translation initiation factor 2C	XP_010317001.1|0.0e+00|PREDICTED: LOW QUALITY PROTEIN: protein argonaute 2-like [Solanum lycopersicum]	GO:0009987//cellular process;GO:0050789//regulation of biological process;GO:0019222//regulation of metabolic process;GO:0031047//gene silencing by RNA;GO:0010605//negative regulation of macromolecule metabolic process;GO:0048519//negative regulation of biological process;GO:0016458//gene silencing;GO:0010629//negative regulation of gene expression;GO:0065007//biological regulation;GO:0009892//ne…
Solyc02g069450.3	105.18	46.825	-1.172890351	3.93E-176	2.95E-177	-1.172890351	3.93E-176	2.95E-177			K02694//photosystem I subunit III+ko01100//Metabolic pathways+ko00195//Photosynthesis	XP_004233199.1|6.6e-126|PREDICTED: photosystem I reaction center subunit III, chloroplastic-like [Solanum lycopersicum]	GO:0009987//cellular process;GO:0015979//photosynthesis;GO:0008152//metabolic process;GO:0044237//cellular metabolic process;GO:0009522//photosystem I;GO:0044436//thylakoid part;GO:0009521//photosystem;GO:0016020//membrane;GO:0005623//cell;GO:0044425//membrane part;GO:0009538//photosystem I reaction center;GO:0034357//photosynthetic membrane;GO:0032991//macromolecular complex;GO:0016021//integral…
Solyc02g069490.4	69.395	19.005	-1.876686383	0	0	-1.876686383	0	0			K09828//Delta24-sterol reductase [EC:1.3.1.72 1.3.1.-]+ko01100//Metabolic pathways+ko01110//Biosynthesis of secondary metabolites+ko00100//Steroid biosynthesis	AIL30492.1|1.9e-303|DWARF1/DIMINUTO [Nicotiana tabacum]	GO:0044425//membrane part;GO:0016020//membrane;GO:0031224//intrinsic component of membrane;GO:0016021//integral component of membrane;GO:0005488//binding;GO:1901265//nucleoside phosphate binding;GO:0043168//anion binding;GO:0000166//nucleotide binding;GO:0048037//cofactor binding;GO:0016614//oxidoreductase activity, acting on CH-OH group of donors;GO:0016491//oxidoreductase activity;GO:0003824//c…
Solyc02g069600.3	0.465	2.165	2.218268192	1.16E-18	5.46E-19	2.218268192	1.16E-18	5.46E-19			K20667//beta-amyrin 28-monooxygenase [EC:1.14.14.126]	XP_004233188.1|2.9e-276|PREDICTED: beta-amyrin 28-oxidase-like [Solanum lycopersicum]	GO:0042592//homeostatic process;GO:1901360//organic cyclic compound metabolic process;GO:1901576//organic substance biosynthetic process;GO:1901362//organic cyclic compound biosynthetic process;GO:0071704//organic substance metabolic process;GO:0016129//phytosteroid biosynthetic process;GO:0065008//regulation of biological quality;GO:0032501//multicellular organismal process;GO:1901615//organic h…
Solyc02g069670.4	2.93	7.21	1.296747143	2.96E-44	7.62E-45	1.296747143	2.96E-44	7.62E-45			K01187//alpha-glucosidase [EC:3.2.1.20]+ko01100//Metabolic pathways+ko00052//Galactose metabolism+ko00500//Starch and sucrose metabolism	XP_016460658.1|0.0e+00|PREDICTED: alpha-glucosidase-like [Nicotiana tabacum]	GO:0071704//organic substance metabolic process;GO:0008152//metabolic process;GO:0005975//carbohydrate metabolic process;GO:0044238//primary metabolic process;GO:0005488//binding;GO:0016787//hydrolase activity;GO:0003824//catalytic activity;GO:0030246//carbohydrate binding;GO:0016798//hydrolase activity, acting on glycosyl bonds;GO:0004553//hydrolase activity, hydrolyzing O-glycosyl compounds;
Solyc02g069910.2	86.685	6.29	-3.793467996	1.20E-204	7.68E-206	-3.793467996	1.20E-204	7.68E-206				XP_006353012.1|1.8e-49|PREDICTED: uncharacterized protein LOC102599613 [Solanum tuberosum]	GO:0016020//membrane;GO:0016021//integral component of membrane;GO:0031224//intrinsic component of membrane;GO:0044425//membrane part;
Solyc02g070040.1	18.64	3.96	-2.240105344	4.34E-92	6.17E-93	-2.240105344	4.34E-92	6.17E-93				XP_004233154.1|7.0e-188|PREDICTED: uncharacterized protein LOC101257038 [Solanum lycopersicum]	GO:0044425//membrane part;GO:0016021//integral component of membrane;GO:0016020//membrane;GO:0031224//intrinsic component of membrane;
Solyc02g070090.1	0.295	1.345	2.170892654	2.07E-11	1.33E-11	2.170892654	2.07E-11	1.33E-11			K22395//cinnamyl-alcohol dehydrogenase [EC:1.1.1.195]+ko01100//Metabolic pathways+ko01110//Biosynthesis of secondary metabolites+ko00940//Phenylpropanoid biosynthesis	XP_004233150.1|0.0e+00|PREDICTED: reticuline oxidase-like protein [Solanum lycopersicum]	GO:1901363//heterocyclic compound binding;GO:0003824//catalytic activity;GO:0000166//nucleotide binding;GO:0016614//oxidoreductase activity, acting on CH-OH group of donors;GO:0050660//flavin adenine dinucleotide binding;GO:0036094//small molecule binding;GO:0016491//oxidoreductase activity;GO:0048037//cofactor binding;GO:0043168//anion binding;GO:1901265//nucleoside phosphate binding;GO:0097159/…
Solyc02g070110.1	1.425	10.99	2.946767251	1.28E-114	1.46E-115	2.946767251	1.28E-114	1.46E-115			K22395//cinnamyl-alcohol dehydrogenase [EC:1.1.1.195]+ko01100//Metabolic pathways+ko01110//Biosynthesis of secondary metabolites+ko00940//Phenylpropanoid biosynthesis	XP_004233882.2|0.0e+00|PREDICTED: cannabidiolic acid synthase-like [Solanum lycopersicum]	GO:0043167//ion binding;GO:0016491//oxidoreductase activity;GO:0036094//small molecule binding;GO:0005488//binding;GO:0016614//oxidoreductase activity, acting on CH-OH group of donors;GO:0050660//flavin adenine dinucleotide binding;GO:0000166//nucleotide binding;GO:1901265//nucleoside phosphate binding;GO:0003824//catalytic activity;GO:0097159//organic cyclic compound binding;GO:0050662//coenzyme…
Solyc02g070210.3	6.365	17.405	1.451102575	2.44E-82	3.80E-83	1.451102575	2.44E-82	3.80E-83			K19996//phosphatidylinositol transfer protein SFH5	XP_004233146.1|2.0e-267|PREDICTED: patellin-4 [Solanum lycopersicum]	GO:0005737//cytoplasm;GO:0044444//cytoplasmic part;GO:0005829//cytosol;GO:0005622//intracellular;GO:0044464//cell part;GO:0044425//membrane part;GO:0016020//membrane;GO:0031224//intrinsic component of membrane;GO:0043227//membrane-bounded organelle;GO:0071944//cell periphery;GO:0005623//cell;GO:0044424//intracellular part;GO:0016021//integral component of membrane;GO:0005886//plasma membrane;GO:0…
Solyc02g070430.3	0.12	0.49	2.051449102	0.000385767	0.0004335	2.051449102	0.000385767	0.0004335			K04125//gibberellin 2beta-dioxygenase [EC:1.14.11.13]+ko00904//Diterpenoid biosynthesis+ko01110//Biosynthesis of secondary metabolites	XP_004233129.1|8.4e-199|PREDICTED: gibberellin 2-beta-dioxygenase 1 [Solanum lycopersicum]	GO:0009314//response to radiation;GO:0044237//cellular metabolic process;GO:0044282//small molecule catabolic process;GO:0010817//regulation of hormone levels;GO:1901575//organic substance catabolic process;GO:0016103//diterpenoid catabolic process;GO:0044255//cellular lipid metabolic process;GO:0071704//organic substance metabolic process;GO:0044242//cellular lipid catabolic process;GO:0044281//…
Solyc02g070540.3	51.925	16.075	-1.695940763	5.12E-275	2.48E-276	-1.695940763	5.12E-275	2.48E-276				NP_001316144.1|1.4e-227|carbohydrate binding domain-containing protein precursor [Solanum lycopersicum]
Solyc02g070600.3	0.535	1.4	1.385084204	1.10E-05	1.05E-05	1.385084204	1.10E-05	1.05E-05			K21596//calmodulin-binding transcription activator;K11649//SWI/SNF related-matrix-associated actin-dependent regulator of chromatin subfamily C;K04079//molecular chaperone HtpG+ko04141//Protein processing in endoplasmic reticulum+ko04626//Plant-pathogen interaction	XP_004233113.2|6.7e-246|PREDICTED: F-box/kelch-repeat protein At3g23880-like [Solanum lycopersicum]
Solyc02g070890.3	7.205	0.91	-2.99628073	3.90E-191	2.64E-192	-2.99628073	3.90E-191	2.64E-192			K13420//LRR receptor-like serine/threonine-protein kinase FLS2 [EC:2.7.11.1]+ko04016//MAPK signaling pathway - plant+ko04626//Plant-pathogen interaction	XP_004233092.1|0.0e+00|PREDICTED: LRR receptor-like serine/threonine-protein kinase FLS2 [Solanum lycopersicum]	GO:0044425//membrane part;GO:0031224//intrinsic component of membrane;GO:0016020//membrane;GO:0016021//integral component of membrane;GO:0005524//ATP binding;GO:0035639//purine ribonucleoside triphosphate binding;GO:1901265//nucleoside phosphate binding;GO:0030554//adenyl nucleotide binding;GO:0097367//carbohydrate derivative binding;GO:0032553//ribonucleotide binding;GO:0140096//catalytic activi…
Solyc02g070920.3	0.12	0.305	1.318506901	0.000399517	0.000449959	1.318506901	0.000399517	0.000449959			K13420//LRR receptor-like serine/threonine-protein kinase FLS2 [EC:2.7.11.1]+ko04016//MAPK signaling pathway - plant+ko04626//Plant-pathogen interaction	XP_004233867.2|0.0e+00|PREDICTED: LRR receptor-like serine/threonine-protein kinase FLS2 [Solanum lycopersicum]	GO:0016020//membrane;GO:0016021//integral component of membrane;GO:0044425//membrane part;GO:0031224//intrinsic component of membrane;GO:0016301//kinase activity;GO:0004672//protein kinase activity;GO:0017076//purine nucleotide binding;GO:0035639//purine ribonucleoside triphosphate binding;GO:0097367//carbohydrate derivative binding;GO:0043167//ion binding;GO:0003824//catalytic activity;GO:003255…
Solyc02g070940.1	32.16	5.945	-2.44173235	6.04E-135	5.98E-136	-2.44173235	6.04E-135	5.98E-136			K08912//light-harvesting complex II chlorophyll a/b binding protein 1+ko01100//Metabolic pathways+ko00196//Photosynthesis - antenna proteins	NP_001316856.1|3.7e-152|chlorophyll a-b binding protein 1B, chloroplastic [Solanum lycopersicum]	GO:0009987//cellular process;GO:0009416//response to light stimulus;GO:0044260//cellular macromolecule metabolic process;GO:0043412//macromolecule modification;GO:0009628//response to abiotic stimulus;GO:0006807//nitrogen compound metabolic process;GO:0006091//generation of precursor metabolites and energy;GO:0044237//cellular metabolic process;GO:1901564//organonitrogen compound metabolic proces…
Solyc02g070950.1	5.63	1.14	-2.305915038	2.46E-23	1.00E-23	-2.305915038	2.46E-23	1.00E-23			K08912//light-harvesting complex II chlorophyll a/b binding protein 1+ko01100//Metabolic pathways+ko00196//Photosynthesis - antenna proteins	NP_001316856.1|3.7e-152|chlorophyll a-b binding protein 1B, chloroplastic [Solanum lycopersicum]	GO:0009765//photosynthesis, light harvesting;GO:0043170//macromolecule metabolic process;GO:0050896//response to stimulus;GO:0044238//primary metabolic process;GO:0006807//nitrogen compound metabolic process;GO:0036211//protein modification process;GO:1901564//organonitrogen compound metabolic process;GO:0008152//metabolic process;GO:0009987//cellular process;GO:0044237//cellular metabolic proces…
Solyc02g070970.1	2.275	0.625	-1.871016194	2.99E-08	2.32E-08	-1.871016194	2.99E-08	2.32E-08			K08912//light-harvesting complex II chlorophyll a/b binding protein 1+ko01100//Metabolic pathways+ko00196//Photosynthesis - antenna proteins	NP_001316856.1|3.7e-152|chlorophyll a-b binding protein 1B, chloroplastic [Solanum lycopersicum]	GO:0009987//cellular process;GO:1901564//organonitrogen compound metabolic process;GO:0050896//response to stimulus;GO:0043170//macromolecule metabolic process;GO:0006807//nitrogen compound metabolic process;GO:0043412//macromolecule modification;GO:0019538//protein metabolic process;GO:0036211//protein modification process;GO:0044238//primary metabolic process;GO:0044267//cellular protein metabo…
Solyc02g070980.1	0.95	0.215	-2.150036297	7.51E-05	7.78E-05	-2.150036297	7.51E-05	7.78E-05			K08912//light-harvesting complex II chlorophyll a/b binding protein 1+ko01100//Metabolic pathways+ko00196//Photosynthesis - antenna proteins	NP_001316869.1|2.8e-152|chlorophyll a/b-binding protein Cab-1A [Solanum lycopersicum]	GO:0043170//macromolecule metabolic process;GO:0009314//response to radiation;GO:0015979//photosynthesis;GO:0006464//cellular protein modification process;GO:0009416//response to light stimulus;GO:0006807//nitrogen compound metabolic process;GO:1901564//organonitrogen compound metabolic process;GO:0019538//protein metabolic process;GO:0009628//response to abiotic stimulus;GO:0036211//protein modi…
Solyc02g070990.1	1.76	0.585	-1.593987258	1.17E-05	1.11E-05	-1.593987258	1.17E-05	1.11E-05			K08912//light-harvesting complex II chlorophyll a/b binding protein 1+ko01100//Metabolic pathways+ko00196//Photosynthesis - antenna proteins	XP_004233101.1|3.7e-152|PREDICTED: chlorophyll a-b binding protein 1B, chloroplastic-like [Solanum lycopersicum]	GO:0018298//protein-chromophore linkage;GO:0009768//photosynthesis, light harvesting in photosystem I;GO:0019538//protein metabolic process;GO:0044267//cellular protein metabolic process;GO:0009416//response to light stimulus;GO:0071704//organic substance metabolic process;GO:0006464//cellular protein modification process;GO:0009765//photosynthesis, light harvesting;GO:0044237//cellular metabolic…
Solyc02g071000.1	0.76	0.115	-2.751972672	4.61E-05	4.67E-05	-2.751972672	4.61E-05	4.67E-05			K08912//light-harvesting complex II chlorophyll a/b binding protein 1+ko01100//Metabolic pathways+ko00196//Photosynthesis - antenna proteins	NP_001333706.1|1.7e-152|chlorophyll a-b binding protein 1D [Solanum lycopersicum]	GO:0018298//protein-chromophore linkage;GO:0009765//photosynthesis, light harvesting;GO:0006091//generation of precursor metabolites and energy;GO:0036211//protein modification process;GO:0009314//response to radiation;GO:0009416//response to light stimulus;GO:0009768//photosynthesis, light harvesting in photosystem I;GO:0009987//cellular process;GO:1901564//organonitrogen compound metabolic proc…
Solyc02g071010.1	17.38	4.54	-1.94104771	1.30E-55	2.81E-56	-1.94104771	1.30E-55	2.81E-56			K08912//light-harvesting complex II chlorophyll a/b binding protein 1+ko01100//Metabolic pathways+ko00196//Photosynthesis - antenna proteins	NP_001316856.1|3.7e-152|chlorophyll a-b binding protein 1B, chloroplastic [Solanum lycopersicum]	GO:1901564//organonitrogen compound metabolic process;GO:0009314//response to radiation;GO:0018298//protein-chromophore linkage;GO:0050896//response to stimulus;GO:0006464//cellular protein modification process;GO:0008152//metabolic process;GO:0006807//nitrogen compound metabolic process;GO:0015979//photosynthesis;GO:0044260//cellular macromolecule metabolic process;GO:0044267//cellular protein m…
Solyc02g071080.3	3.72	15.47	2.055345899	5.31E-50	1.25E-50	2.055345899	5.31E-50	1.25E-50			K07893//Ras-related protein Rab-6A	XP_019067807.1|3.3e-134|PREDICTED: probable purine permease 10 isoform X1 [Solanum lycopersicum]	GO:0016020//membrane;GO:0031224//intrinsic component of membrane;GO:0016021//integral component of membrane;GO:0044425//membrane part;GO:0005215//transporter activity;
Solyc02g071090.3	19.96	109.53	2.454418557	0	0	2.454418557	0	0			K07893//Ras-related protein Rab-6A;K00850//6-phosphofructokinase 1 [EC:2.7.1.11]+ko00010//Glycolysis / Gluconeogenesis+ko00030//Pentose phosphate pathway+ko01230//Biosynthesis of amino acids+ko03018//RNA degradation+ko01100//Metabolic pathways+ko00052//Galactose metabolism+ko00051//Fructose and mannose metabolism+ko01110//Biosynthesis of secondary metabolites+ko01200//Carbon metabolism	XP_004233087.1|2.7e-209|PREDICTED: probable purine permease 10 [Solanum lycopersicum]	GO:0031224//intrinsic component of membrane;GO:0016021//integral component of membrane;GO:0016020//membrane;GO:0044425//membrane part;GO:0005215//transporter activity;
Solyc02g071100.3	20.945	66.98	1.673548116	6.88E-293	3.11E-294	1.673548116	6.88E-293	3.11E-294			K07893//Ras-related protein Rab-6A	XP_019067807.1|7.2e-201|PREDICTED: probable purine permease 10 isoform X1 [Solanum lycopersicum]	GO:0016020//membrane;GO:0031224//intrinsic component of membrane;GO:0044425//membrane part;GO:0016021//integral component of membrane;GO:0005215//transporter activity;
Solyc02g071220.3	29.485	12.985	-1.186847676	1.47E-53	3.27E-54	-1.186847676	1.47E-53	3.27E-54			K14492//two-component response regulator ARR-A family+ko04075//Plant hormone signal transduction	XP_004233018.1|1.3e-87|PREDICTED: two-component response regulator ORR3-like [Solanum lycopersicum]	GO:0050896//response to stimulus;GO:0007165//signal transduction;GO:0050794//regulation of cellular process;GO:0000160//phosphorelay signal transduction system;GO:0065007//biological regulation;GO:0051716//cellular response to stimulus;GO:0023052//signaling;GO:0050789//regulation of biological process;GO:0035556//intracellular signal transduction;GO:0007154//cell communication;GO:0009987//cellula…
Solyc02g071400.3	0.48	0.035	-3.770472478	2.12E-05	2.07E-05	-3.770472478	2.12E-05	2.07E-05			K05658//ATP-binding cassette, subfamily B (MDR/TAP), member 1 [EC:7.6.2.2]+ko02010//ABC transporters;K05278//flavonol synthase [EC:1.14.20.6]+ko01100//Metabolic pathways+ko01110//Biosynthesis of secondary metabolites+ko00941//Flavonoid biosynthesis	XP_006355629.2|1.6e-147|PREDICTED: protein SRG1-like isoform X1 [Solanum tuberosum]	GO:0043169//cation binding;GO:0005488//binding;GO:0016491//oxidoreductase activity;GO:0043167//ion binding;GO:0003824//catalytic activity;GO:0046872//metal ion binding;
Solyc02g071530.2	0.295	0.74	1.336509814	2.53E-05	2.49E-05	1.336509814	2.53E-05	2.49E-05			K10746//exonuclease 1 [EC:3.1.-.-]+ko03430//Mismatch repair	XP_019067814.1|0.0e+00|PREDICTED: exonuclease 1 isoform X2 [Solanum lycopersicum]	GO:0044238//primary metabolic process;GO:0033554//cellular response to stress;GO:0043170//macromolecule metabolic process;GO:0006950//response to stress;GO:0006725//cellular aromatic compound metabolic process;GO:0006807//nitrogen compound metabolic process;GO:0006281//DNA repair;GO:0050896//response to stimulus;GO:0071704//organic substance metabolic process;GO:0034641//cellular nitrogen compoun…
Solyc02g071580.4	4.215	1.815	-1.222617633	2.44E-23	9.94E-24	-1.222617633	2.44E-23	9.94E-24			K15333//tRNA guanosine-2'-O-methyltransferase [EC:2.1.1.34];K12619//5'-3' exoribonuclease 2 [EC:3.1.13.-]+ko03018//RNA degradation+ko03008//Ribosome biogenesis in eukaryotes;K13199//plasminogen activator inhibitor 1 RNA-binding protein;K14568//rRNA small subunit pseudouridine methyltransferase Nep1 [EC:2.1.1.260]+ko03008//Ribosome biogenesis in eukaryotes	XP_004232973.1|0.0e+00|PREDICTED: subtilisin-like protease SBT5.6 [Solanum lycopersicum]	GO:0004252//serine-type endopeptidase activity;GO:0004175//endopeptidase activity;GO:0008233//peptidase activity;GO:0016787//hydrolase activity;GO:0140096//catalytic activity, acting on a protein;GO:0008236//serine-type peptidase activity;GO:0070011//peptidase activity, acting on L-amino acid peptides;GO:0003824//catalytic activity;GO:0017171//serine hydrolase activity;
Solyc02g071610.3	31.575	2.865	-3.469167664	0	0	-3.469167664	0	0			K00679//phospholipid:diacylglycerol acyltransferase [EC:2.3.1.158]+ko01100//Metabolic pathways+ko00561//Glycerolipid metabolism;K10691//E3 ubiquitin-protein ligase UBR4 [EC:2.3.2.27];K14209//solute carrier family 36 (proton-coupled amino acid transporter);K01188//beta-glucosidase [EC:3.2.1.21]+ko01100//Metabolic pathways+ko00500//Starch and sucrose metabolism+ko01110//Biosynthesis of secondary me…	XP_004232990.1|5.2e-216|PREDICTED: GDSL esterase/lipase At5g45670 [Solanum lycopersicum]	GO:0044425//membrane part;GO:0031224//intrinsic component of membrane;GO:0016021//integral component of membrane;GO:0016020//membrane;GO:0016298//lipase activity;GO:0016788//hydrolase activity, acting on ester bonds;GO:0003824//catalytic activity;GO:0016787//hydrolase activity;
Solyc02g071700.3	19.375	5.115	-1.92453095	3.84E-107	4.71E-108	-1.92453095	3.84E-107	4.71E-108			K00679//phospholipid:diacylglycerol acyltransferase [EC:2.3.1.158]+ko01100//Metabolic pathways+ko00561//Glycerolipid metabolism;K10691//E3 ubiquitin-protein ligase UBR4 [EC:2.3.2.27];K14209//solute carrier family 36 (proton-coupled amino acid transporter);K01188//beta-glucosidase [EC:3.2.1.21]+ko01100//Metabolic pathways+ko00500//Starch and sucrose metabolism+ko01110//Biosynthesis of secondary me…	XP_019067594.1|4.5e-222|PREDICTED: uncharacterized protein LOC101263269 [Solanum lycopersicum]	GO:0003824//catalytic activity;GO:0016788//hydrolase activity, acting on ester bonds;GO:0016787//hydrolase activity;
Solyc02g071710.3	13.255	0.39	-5.090713464	3.50E-182	2.52E-183	-5.090713464	3.50E-182	2.52E-183			K00679//phospholipid:diacylglycerol acyltransferase [EC:2.3.1.158]+ko01100//Metabolic pathways+ko00561//Glycerolipid metabolism;K10691//E3 ubiquitin-protein ligase UBR4 [EC:2.3.2.27];K14209//solute carrier family 36 (proton-coupled amino acid transporter);K01188//beta-glucosidase [EC:3.2.1.21]+ko01100//Metabolic pathways+ko00500//Starch and sucrose metabolism+ko01110//Biosynthesis of secondary me…	XP_004233007.1|5.6e-223|PREDICTED: GDSL esterase/lipase At1g29670-like [Solanum lycopersicum]	GO:0016020//membrane;GO:0016021//integral component of membrane;GO:0031224//intrinsic component of membrane;GO:0044425//membrane part;GO:0003824//catalytic activity;GO:0016787//hydrolase activity;GO:0016788//hydrolase activity, acting on ester bonds;
Solyc02g071740.3	39.43	18.035	-1.133334185	1.80E-150	1.62E-151	-1.133334185	1.80E-150	1.62E-151			K17535//serine/threonine-protein kinase TNNI3K [EC:2.7.11.1]	XP_004232979.1|2.3e-270|PREDICTED: serine/threonine-protein kinase HT1-like [Solanum lycopersicum]	GO:0023052//signaling;GO:0035556//intracellular signal transduction;GO:0050794//regulation of cellular process;GO:0051716//cellular response to stimulus;GO:0007165//signal transduction;GO:0009987//cellular process;GO:0007154//cell communication;GO:0050896//response to stimulus;GO:0065007//biological regulation;GO:0050789//regulation of biological process;GO:0044464//cell part;GO:0005623//cell;GO:…
Solyc02g071770.3	8.305	18.695	1.171663736	6.76E-39	1.91E-39	1.171663736	6.76E-39	1.91E-39				XP_004232996.1|9.3e-143|PREDICTED: oil body-associated protein 2A isoform X2 [Solanum lycopersicum]
Solyc02g071810.4	2.325	1.115	-1.06089283	8.12E-14	4.67E-14	-1.06089283	8.12E-14	4.67E-14			K04733//interleukin-1 receptor-associated kinase 4 [EC:2.7.11.1]	XP_015066032.1|0.0e+00|PREDICTED: LOW QUALITY PROTEIN: probable LRR receptor-like serine/threonine-protein kinase At1g07650 [Solanum pennellii]	GO:0016020//membrane;GO:0044425//membrane part;GO:0031224//intrinsic component of membrane;GO:0016021//integral component of membrane;GO:0016740//transferase activity;GO:0140096//catalytic activity, acting on a protein;GO:0003824//catalytic activity;GO:0032553//ribonucleotide binding;GO:0036094//small molecule binding;GO:0016773//phosphotransferase activity, alcohol group as acceptor;GO:0008144//…
Solyc02g071820.4	21.16	3.56	-2.575364778	0	0	-2.575364778	0	0			K04733//interleukin-1 receptor-associated kinase 4 [EC:2.7.11.1]	XP_010316866.2|0.0e+00|PREDICTED: probable LRR receptor-like serine/threonine-protein kinase At1g07650 [Solanum lycopersicum]
Solyc02g071970.1	5.26	17.645	1.7438763	2.49E-36	7.36E-37	1.7438763	2.49E-36	7.36E-37			K15400//omega-hydroxypalmitate O-feruloyl transferase [EC:2.3.1.188]+ko00073//Cutin, suberine and wax biosynthesis;K22048//mechanosensitive ion channel protein 4/5/6/7/8/9/10	XP_015065650.1|2.7e-99|PREDICTED: cold and drought-regulated protein CORA-like [Solanum pennellii]	GO:0006810//transport;GO:0051234//establishment of localization;GO:0055085//transmembrane transport;GO:0051179//localization;GO:0031224//intrinsic component of membrane;GO:0016021//integral component of membrane;GO:0016020//membrane;GO:0044425//membrane part;GO:0005215//transporter activity;
Solyc02g072240.3	3.1	0.76	-2.032473382	7.40E-45	1.89E-45	-2.032473382	7.40E-45	1.89E-45			K10999//cellulose synthase A [EC:2.4.1.12]	XP_004233024.1|0.0e+00|PREDICTED: cellulose synthase A catalytic subunit 8 [UDP-forming] [Solanum lycopersicum]	GO:0006950//response to stress;GO:0006952//defense response;GO:0009059//macromolecule biosynthetic process;GO:0042742//defense response to bacterium;GO:0071669//plant-type cell wall organization or biogenesis;GO:0044237//cellular metabolic process;GO:0005975//carbohydrate metabolic process;GO:0005976//polysaccharide metabolic process;GO:0009620//response to fungus;GO:0009628//response to abiotic …
Solyc02g072420.1	0.155	0.785	2.323919624	6.71E-06	6.27E-06	2.323919624	6.71E-06	6.27E-06			K11649//SWI/SNF related-matrix-associated actin-dependent regulator of chromatin subfamily C;K04079//molecular chaperone HtpG+ko04141//Protein processing in endoplasmic reticulum+ko04626//Plant-pathogen interaction;K21596//calmodulin-binding transcription activator	XP_010316835.2|1.5e-223|PREDICTED: F-box/kelch-repeat protein At3g23880-like [Solanum lycopersicum]	GO:1901565//organonitrogen compound catabolic process;GO:0043170//macromolecule metabolic process;GO:0051603//proteolysis involved in cellular protein catabolic process;GO:0030163//protein catabolic process;GO:0006508//proteolysis;GO:0006511//ubiquitin-dependent protein catabolic process;GO:0043632//modification-dependent macromolecule catabolic process;GO:0044265//cellular macromolecule cataboli…
Solyc02g072490.3	0.96	0.375	-1.362925242	9.67E-07	8.37E-07	-1.362925242	9.67E-07	8.37E-07			K02941//large subunit ribosomal protein LP0+ko03010//Ribosome;K22733//magnesium transporter	XP_010316827.1|0.0e+00|PREDICTED: uncharacterized protein At1g04910 isoform X2 [Solanum lycopersicum]	GO:0031224//intrinsic component of membrane;GO:0016021//integral component of membrane;GO:0016020//membrane;GO:0044425//membrane part;
Solyc02g073580.1	267.25	37.56	-2.832425884	0	0	-2.832425884	0	0			K21867//potassium channel;K14431//transcription factor TGA+ko04075//Plant hormone signal transduction	XP_010316825.1|8.9e-120|PREDICTED: transcription factor TGA2.3 [Solanum lycopersicum]	GO:0009987//cellular process;GO:0044249//cellular biosynthetic process;GO:0044271//cellular nitrogen compound biosynthetic process;GO:0071704//organic substance metabolic process;GO:0016070//RNA metabolic process;GO:0034645//cellular macromolecule biosynthetic process;GO:0090304//nucleic acid metabolic process;GO:0044237//cellular metabolic process;GO:0043170//macromolecule metabolic process;GO:0…
Solyc02g075620.4	0.255	0	-4.592407088	0.000380319	0.000426995	-4.592407088	0.000380319	0.000426995			K01051//pectinesterase [EC:3.1.1.11]+ko00040//Pentose and glucuronate interconversions+ko01100//Metabolic pathways	XP_019236263.1|1.1e-189|PREDICTED: probable pectinesterase 53 isoform X1 [Nicotiana attenuata]	GO:0044237//cellular metabolic process;GO:0045488//pectin metabolic process;GO:0009056//catabolic process;GO:0045229//external encapsulating structure organization;GO:0071704//organic substance metabolic process;GO:0005975//carbohydrate metabolic process;GO:0044238//primary metabolic process;GO:0008152//metabolic process;GO:0005976//polysaccharide metabolic process;GO:0017144//drug metabolic proc…
Solyc02g076670.3	1.53	0.325	-2.225349618	2.78E-14	1.56E-14	-2.225349618	2.78E-14	1.56E-14	G2-like		K14491//two-component response regulator ARR-B family+ko04075//Plant hormone signal transduction;K06236//collagen, type I, alpha+ko04933//AGE-RAGE signaling pathway in diabetic complications	XP_004233059.1|4.2e-201|PREDICTED: two-component response regulator ARR18 [Solanum lycopersicum]	GO:0044271//cellular nitrogen compound biosynthetic process;GO:0018130//heterocycle biosynthetic process;GO:0032774//RNA biosynthetic process;GO:0006807//nitrogen compound metabolic process;GO:0044238//primary metabolic process;GO:0009059//macromolecule biosynthetic process;GO:0019219//regulation of nucleobase-containing compound metabolic process;GO:1901576//organic substance biosynthetic proces…
Solyc02g076700.1	0.29	0.915	1.649667699	4.98E-08	3.92E-08	1.649667699	4.98E-08	3.92E-08		pleiotropic drug resistance 12 (best arabidopsis hit)	K20496//laurate 7-monooxygenase [EC:1.14.14.130];K15271//ATP-dependent DNA helicase HFM1/MER3 [EC:3.6.4.12]	XP_019067832.1|0.0e+00|PREDICTED: pentatricopeptide repeat-containing protein At4g02750-like [Solanum lycopersicum]	GO:1901360//organic cyclic compound metabolic process;GO:0016070//RNA metabolic process;GO:0009451//RNA modification;GO:0046483//heterocycle metabolic process;GO:0043170//macromolecule metabolic process;GO:0034641//cellular nitrogen compound metabolic process;GO:0090304//nucleic acid metabolic process;GO:0006139//nucleobase-containing compound metabolic process;GO:0044238//primary metabolic proce…
Solyc02g076710.3	1.845	7.955	2.105508229	7.85E-65	1.51E-65	2.105508229	7.85E-65	1.51E-65			K16292//KDEL-tailed cysteine endopeptidase [EC:3.4.22.-];K16290//xylem cysteine proteinase [EC:3.4.22.-]	XP_004233038.1|1.1e-308|PREDICTED: low-temperature-induced cysteine proteinase-like [Solanum lycopersicum]	GO:0044257//cellular protein catabolic process;GO:0019538//protein metabolic process;GO:0044237//cellular metabolic process;GO:0043170//macromolecule metabolic process;GO:0051603//proteolysis involved in cellular protein catabolic process;GO:0030163//protein catabolic process;GO:0044267//cellular protein metabolic process;GO:1901564//organonitrogen compound metabolic process;GO:0009987//cellular …
Solyc02g076910.3	1.565	97.655	5.970349849	0	0	5.970349849	0	0			K16292//KDEL-tailed cysteine endopeptidase [EC:3.4.22.-]	XP_004233054.1|1.9e-207|PREDICTED: senescence-specific cysteine protease SAG39-like [Solanum lycopersicum]	GO:0048468//cell development;GO:1901564//organonitrogen compound metabolic process;GO:0009817//defense response to fungus, incompatible interaction;GO:0032502//developmental process;GO:0044248//cellular catabolic process;GO:0009725//response to hormone;GO:0042221//response to chemical;GO:0009628//response to abiotic stimulus;GO:1901700//response to oxygen-containing compound;GO:0008219//cell deat…
Solyc02g076920.3	0.415	7.695	4.211723933	4.02E-97	5.45E-98	4.211723933	4.02E-97	5.45E-98	bHLH		K22484//transcriptional regulator CBF1	XP_004232970.1|1.6e-129|PREDICTED: transcription factor bHLH30-like [Solanum lycopersicum]	GO:0005488//binding;GO:0046983//protein dimerization activity;GO:0005515//protein binding;
Solyc02g076980.5.1	11.885	68.29	2.525355161	0	0	2.525355161	0	0			K13441//cysteine protease+ko04626//Plant-pathogen interaction;K01365//cathepsin L [EC:3.4.22.15]+ko04145//Phagosome	NP_001307244.1|6.6e-202|cysteine protease precursor [Solanum lycopersicum]	GO:0006807//nitrogen compound metabolic process;GO:1901575//organic substance catabolic process;GO:0009987//cellular process;GO:0019538//protein metabolic process;GO:0044267//cellular protein metabolic process;GO:0044237//cellular metabolic process;GO:0008152//metabolic process;GO:0043170//macromolecule metabolic process;GO:0044238//primary metabolic process;GO:0051603//proteolysis involved in ce…
Solyc02g077050.3	51.26	4.06	-3.664425079	0	0	-3.664425079	0	0			K01365//cathepsin L [EC:3.4.22.15]+ko04145//Phagosome;K16292//KDEL-tailed cysteine endopeptidase [EC:3.4.22.-]	XP_004232961.1|1.2e-197|PREDICTED: zingipain-2-like [Solanum lycopersicum]	GO:0044248//cellular catabolic process;GO:0009987//cellular process;GO:0009056//catabolic process;GO:1901564//organonitrogen compound metabolic process;GO:0044267//cellular protein metabolic process;GO:0044237//cellular metabolic process;GO:0071704//organic substance metabolic process;GO:0006508//proteolysis;GO:0044257//cellular protein catabolic process;GO:0043170//macromolecule metabolic proces…
Solyc02g077060.2	4.655	1.99	-1.229837009	8.30E-06	7.82E-06	-1.229837009	8.30E-06	7.82E-06			K04733//interleukin-1 receptor-associated kinase 4 [EC:2.7.11.1]	XP_010316804.1|3.7e-83|PREDICTED: uncharacterized protein LOC104645842 [Solanum lycopersicum]
Solyc02g077090.4	13.72	3.35	-2.040720742	4.48E-133	4.47E-134	-2.040720742	4.48E-133	4.47E-134			K05747//Wiskott-Aldrich syndrome protein+ko04144//Endocytosis	XP_010316803.1|0.0e+00|PREDICTED: protein CHUP1, chloroplastic [Solanum lycopersicum]	GO:0009658//chloroplast organization;GO:0071840//cellular component organization or biogenesis;GO:0016043//cellular component organization;GO:0009657//plastid organization;GO:0006996//organelle organization;GO:0009987//cellular process;GO:0031967//organelle envelope;GO:0043227//membrane-bounded organelle;GO:0031975//envelope;GO:0005623//cell;GO:0009507//chloroplast;GO:0009536//plastid;GO:0005737/…
Solyc02g077240.4	1.29	2.67	1.048893397	7.96E-11	5.29E-11	1.048893397	7.96E-11	5.29E-11			K01568//pyruvate decarboxylase [EC:4.1.1.1]+ko00010//Glycolysis / Gluconeogenesis+ko01100//Metabolic pathways+ko01110//Biosynthesis of secondary metabolites	XP_009801931.1|0.0e+00|PREDICTED: pyruvate decarboxylase 1 isoform X1 [Nicotiana sylvestris]	GO:0043167//ion binding;GO:0043168//anion binding;GO:1901363//heterocyclic compound binding;GO:0016830//carbon-carbon lyase activity;GO:0019842//vitamin binding;GO:0016831//carboxy-lyase activity;GO:0046872//metal ion binding;GO:0005488//binding;GO:0048037//cofactor binding;GO:0036094//small molecule binding;GO:0003824//catalytic activity;GO:0097159//organic cyclic compound binding;GO:1901681//su…
Solyc02g077290.2	0.54	1.165	1.10803263	3.97E-07	3.33E-07	1.10803263	3.97E-07	3.33E-07			K05387//glutamate receptor, ionotropic, plant	NP_001307560.1|0.0e+00|glutamate receptor 1.2 precursor [Solanum lycopersicum]	GO:0031224//intrinsic component of membrane;GO:0016021//integral component of membrane;GO:0044425//membrane part;GO:0016020//membrane;GO:0060089//molecular transducer activity;GO:0030594//neurotransmitter receptor activity;GO:0022838//substrate-specific channel activity;GO:0038023//signaling receptor activity;GO:0015318//inorganic molecular entity transmembrane transporter activity;GO:0004888//tr…
Solyc02g077470.4	82.41	11.725	-2.820084857	0	0	-2.820084857	0	0				XP_010316781.1|2.8e-86|PREDICTED: OPA3-like protein [Solanum lycopersicum]	GO:0019216//regulation of lipid metabolic process;GO:0065007//biological regulation;GO:0050789//regulation of biological process;GO:0080090//regulation of primary metabolic process;GO:0019222//regulation of metabolic process;GO:0044464//cell part;GO:0005739//mitochondrion;GO:0043227//membrane-bounded organelle;GO:0043229//intracellular organelle;GO:0005623//cell;GO:0005737//cytoplasm;GO:0005622//…
Solyc02g077590.1	26.425	3.3	-3.002130787	1.50E-91	2.15E-92	-3.002130787	1.50E-91	2.15E-92			K22756//E3 SUMO-protein ligase NSE2 [EC:2.3.2.-];K09338//homeobox-leucine zipper protein	XP_015065114.1|6.7e-97|PREDICTED: homeobox-leucine zipper protein ATHB-52-like [Solanum pennellii]	GO:0060255//regulation of macromolecule metabolic process;GO:0010468//regulation of gene expression;GO:0050794//regulation of cellular process;GO:0031326//regulation of cellular biosynthetic process;GO:0050789//regulation of biological process;GO:0006355//regulation of transcription, DNA-templated;GO:0019222//regulation of metabolic process;GO:0051252//regulation of RNA metabolic process;GO:00313…
Solyc02g077720.4	8.8	20.29	1.201087419	1.78E-30	5.99E-31	1.201087419	1.78E-30	5.99E-31				XP_004232916.1|1.5e-75|PREDICTED: uncharacterized protein LOC101260788 isoform X2 [Solanum lycopersicum]
Solyc02g078040.3	198.275	68.845	-1.526045982	0	0	-1.526045982	0	0			K01051//pectinesterase [EC:3.1.1.11]+ko00040//Pentose and glucuronate interconversions+ko01100//Metabolic pathways;K04733//interleukin-1 receptor-associated kinase 4 [EC:2.7.11.1]	XP_004232891.1|9.3e-153|PREDICTED: pistil-specific extensin-like protein [Solanum lycopersicum]	GO:0005199//structural constituent of cell wall;GO:0005198//structural molecule activity;
Solyc02g078150.4	3.68	0.495	-2.889516966	8.39E-30	2.88E-30	-2.889516966	8.39E-30	2.88E-30				XP_015064173.1|4.0e-182|PREDICTED: uncharacterized protein LOC107009366 [Solanum pennellii]
Solyc02g078160.3	12.42	5.105	-1.282080536	1.49E-33	4.69E-34	-1.282080536	1.49E-33	4.69E-34				XP_004232882.1|1.3e-172|PREDICTED: uncharacterized protein LOC101251439 [Solanum lycopersicum]
Solyc02g078400.3	17.185	91.32	2.405847062	0	0	2.405847062	0	0			K01466//allantoinase [EC:3.5.2.5]+ko00230//Purine metabolism+ko01100//Metabolic pathways	XP_004232860.1|1.1e-293|PREDICTED: allantoinase [Solanum lycopersicum]	GO:1901361//organic cyclic compound catabolic process;GO:0072521//purine-containing compound metabolic process;GO:1901565//organonitrogen compound catabolic process;GO:0006725//cellular aromatic compound metabolic process;GO:0009991//response to extracellular stimulus;GO:0046113//nucleobase catabolic process;GO:0010135//ureide metabolic process;GO:0010136//ureide catabolic process;GO:0007154//cel…
Solyc02g078500.2	2.49	0.88	-1.504276178	2.14E-10	1.45E-10	-1.504276178	2.14E-10	1.45E-10			K13783//MFS transporter, OPA family, solute carrier family 37 (glycerol-3-phosphate transporter), member 1/2	XP_004232850.1|1.7e-146|PREDICTED: stem-specific protein TSJT1-like isoform X3 [Solanum lycopersicum]
Solyc02g078510.4	2.43	0.775	-1.653807633	2.81E-07	2.33E-07	-1.653807633	2.81E-07	2.33E-07			K13065//shikimate O-hydroxycinnamoyltransferase [EC:2.3.1.133]+ko01100//Metabolic pathways+ko01110//Biosynthesis of secondary metabolites+ko00940//Phenylpropanoid biosynthesis+ko00941//Flavonoid biosynthesis+ko00945//Stilbenoid, diarylheptanoid and gingerol biosynthesis	XP_004233828.1|1.4e-71|PREDICTED: acylsugar acyltransferase 3-like [Solanum lycopersicum]	GO:0016740//transferase activity;GO:0003824//catalytic activity;GO:0016747//transferase activity, transferring acyl groups other than amino-acyl groups;GO:0016746//transferase activity, transferring acyl groups;
Solyc02g078530.3	1.775	0.49	-1.868041531	1.20E-14	6.63E-15	-1.868041531	1.20E-14	6.63E-15			K04733//interleukin-1 receptor-associated kinase 4 [EC:2.7.11.1]	XP_004232848.1|9.4e-210|PREDICTED: putative serine/threonine-protein kinase isoform X1 [Solanum lycopersicum]	GO:0005886//plasma membrane;GO:0044464//cell part;GO:0071944//cell periphery;GO:0005623//cell;GO:0016020//membrane;GO:0097367//carbohydrate derivative binding;GO:0032559//adenyl ribonucleotide binding;GO:0003824//catalytic activity;GO:0000166//nucleotide binding;GO:0004674//protein serine/threonine kinase activity;GO:0008144//drug binding;GO:0016740//transferase activity;GO:0005488//binding;GO:00…
Solyc02g078650.4	4.295	14.99	1.800465752	1.24E-118	1.38E-119	1.800465752	1.24E-118	1.38E-119			K00422//polyphenol oxidase [EC:1.10.3.1]+ko00350//Tyrosine metabolism+ko01100//Metabolic pathways+ko00950//Isoquinoline alkaloid biosynthesis+ko01110//Biosynthesis of secondary metabolites	XP_004232833.2|0.0e+00|PREDICTED: polyphenol oxidase, chloroplastic-like [Solanum lycopersicum]	GO:0042440//pigment metabolic process;GO:0008152//metabolic process;GO:0046148//pigment biosynthetic process;GO:0016682//oxidoreductase activity, acting on diphenols and related substances as donors, oxygen as acceptor;GO:0043169//cation binding;GO:0043167//ion binding;GO:0016679//oxidoreductase activity, acting on diphenols and related substances as donors;GO:0046872//metal ion binding;GO:000409…
Solyc02g078760.1	24.89	2.595	-3.266178856	8.76E-134	8.72E-135	-3.266178856	8.76E-134	8.72E-135			K09566//peptidyl-prolyl isomerase G (cyclophilin G) [EC:5.2.1.8]	XP_004232829.1|6.6e-143|PREDICTED: uncharacterized protein LOC101262169 [Solanum lycopersicum]
Solyc02g078850.1	6.585	0.18	-5.177369589	1.34E-26	4.98E-27	-5.177369589	1.34E-26	4.98E-27			K01180//endo-1,3(4)-beta-glucanase [EC:3.2.1.6];K01051//pectinesterase [EC:3.1.1.11]+ko00040//Pentose and glucuronate interconversions+ko01100//Metabolic pathways;K05747//Wiskott-Aldrich syndrome protein+ko04144//Endocytosis	XP_004232821.1|2.0e-83|PREDICTED: glycine-rich cell wall structural protein 1.8-like [Solanum lycopersicum]
Solyc02g078870.1	26.55	5.885	-2.177369589	3.78E-16	1.96E-16	-2.177369589	3.78E-16	1.96E-16				CDO99613.1|1.5e-09|unnamed protein product [Coffea canephora]
Solyc02g078890.1	61.555	10.045	-2.621701395	5.06E-59	1.05E-59	-2.621701395	5.06E-59	1.05E-59				CDO99613.1|1.0e-10|unnamed protein product [Coffea canephora]
Solyc02g079010.4	15.06	2.09	-2.851599428	4.19E-108	5.08E-109	-2.851599428	4.19E-108	5.08E-109				XP_006347121.1|3.8e-142|PREDICTED: uncharacterized protein LOC102589989 [Solanum tuberosum]	GO:0044425//membrane part;GO:0031224//intrinsic component of membrane;GO:0016020//membrane;GO:0016021//integral component of membrane;
Solyc02g079040.3	45.065	18.39	-1.298339302	7.95E-278	3.78E-279	-1.298339302	7.95E-278	3.78E-279			K21989//calcium permeable stress-gated cation channel	XP_004232807.1|0.0e+00|PREDICTED: calmodulin-binding protein 60 B-like [Solanum lycopersicum]	GO:0050896//response to stimulus;GO:0006950//response to stress;GO:0005516//calmodulin binding;GO:0005515//protein binding;GO:0005488//binding;
Solyc02g079070.4	0.46	0.125	-1.843945855	0.000862745	0.001012085	-1.843945855	0.000862745	0.001012085			K10357//myosin V	XP_004233819.1|1.0e-247|PREDICTED: myosin-3-like isoform X1 [Solanum lycopersicum]
Solyc02g079140.2	0.61	1.395	1.187811704	3.70E-09	2.70E-09	1.187811704	3.70E-09	2.70E-09			K15047//heterogeneous nuclear ribonucleoprotein U-like protein 1	XP_010316679.1|0.0e+00|PREDICTED: heterogeneous nuclear ribonucleoprotein U-like protein 2 [Solanum lycopersicum]	GO:0044424//intracellular part;GO:1990904//ribonucleoprotein complex;GO:0044423//virion part;GO:0005622//intracellular;GO:0019012//virion;GO:0019028//viral capsid;GO:0030529//intracellular ribonucleoprotein complex;GO:0044464//cell part;GO:0005623//cell;GO:0019013//viral nucleocapsid;GO:0032991//macromolecular complex;
Solyc02g079160.2	5.525	2.405	-1.201125712	2.24E-11	1.45E-11	-1.201125712	2.24E-11	1.45E-11				XP_004232797.2|1.8e-147|PREDICTED: uncharacterized protein LOC101253150 isoform X1 [Solanum lycopersicum]	GO:0016021//integral component of membrane;GO:0016020//membrane;GO:0031224//intrinsic component of membrane;GO:0044425//membrane part;
Solyc02g079220.4	22.305	5.925	-1.917908553	3.47E-171	2.69E-172	-1.917908553	3.47E-171	2.69E-172			K08150//MFS transporter, SP family, solute carrier family 2 (myo-inositol transporter), member 13	NP_001234849.1|1.9e-303|hexose transporter 1 [Solanum lycopersicum]	GO:0006810//transport;GO:0015758//glucose transport;GO:0055085//transmembrane transport;GO:0008645//hexose transport;GO:0008643//carbohydrate transport;GO:0015749//monosaccharide transport;GO:0034219//carbohydrate transmembrane transport;GO:0035428//hexose transmembrane transport;GO:0071702//organic substance transport;GO:0051234//establishment of localization;GO:0046323//glucose import;GO:005117…
Solyc02g079330.3	7.9	17.46	1.137562754	8.11E-61	1.64E-61	1.137562754	8.11E-61	1.64E-61			K15014//solute carrier family 29 (equilibrative nucleoside transporter), member 1/2/3	XP_015064155.1|1.7e-240|PREDICTED: equilibrative nucleotide transporter 3-like [Solanum pennellii]	GO:0044425//membrane part;GO:0016020//membrane;GO:0016021//integral component of membrane;GO:0031224//intrinsic component of membrane;GO:0005337//nucleoside transmembrane transporter activity;GO:0022857//transmembrane transporter activity;GO:0005215//transporter activity;GO:1901505//carbohydrate derivative transmembrane transporter activity;GO:0015932//nucleobase-containing compound transmembrane…
Solyc02g079350.3	3.55	7.64	1.100323069	2.97E-27	1.08E-27	1.100323069	2.97E-27	1.08E-27			K15014//solute carrier family 29 (equilibrative nucleoside transporter), member 1/2/3	XP_015064155.1|1.2e-236|PREDICTED: equilibrative nucleotide transporter 3-like [Solanum pennellii]	GO:0016021//integral component of membrane;GO:0044425//membrane part;GO:0031224//intrinsic component of membrane;GO:0016020//membrane;GO:0005215//transporter activity;GO:0022857//transmembrane transporter activity;GO:0005337//nucleoside transmembrane transporter activity;GO:1901505//carbohydrate derivative transmembrane transporter activity;GO:0015932//nucleobase-containing compound transmembrane…
Solyc02g079520.3	93.9	17.045	-2.469302943	1.95E-162	1.60E-163	-2.469302943	1.95E-162	1.60E-163			K16465//centrin-1	XP_004232768.1|2.4e-52|PREDICTED: calcium-binding protein KIC-like [Solanum lycopersicum]	GO:0005509//calcium ion binding;GO:0043167//ion binding;GO:0043169//cation binding;GO:0046872//metal ion binding;GO:0005488//binding;
Solyc02g079540.2	1.33	4.875	1.877132842	7.10E-52	1.62E-52	1.877132842	7.10E-52	1.62E-52			K04733//interleukin-1 receptor-associated kinase 4 [EC:2.7.11.1]	XP_019067880.1|0.0e+00|PREDICTED: G-type lectin S-receptor-like serine/threonine-protein kinase At1g11330 [Solanum lycopersicum]	GO:0044706//multi-multicellular organism process;GO:0006468//protein phosphorylation;GO:0019538//protein metabolic process;GO:0006796//phosphate-containing compound metabolic process;GO:1901564//organonitrogen compound metabolic process;GO:0043412//macromolecule modification;GO:0044237//cellular metabolic process;GO:0000003//reproduction;GO:0044267//cellular protein metabolic process;GO:0022414//…
Solyc02g079600.3	6.91	1.75	-1.988088981	5.70E-63	1.12E-63	-1.988088981	5.70E-63	1.12E-63			K04733//interleukin-1 receptor-associated kinase 4 [EC:2.7.11.1]	XP_019067885.1|5.9e-213|PREDICTED: rust resistance kinase Lr10 [Solanum lycopersicum]
Solyc02g079710.4	3.65	8.03	1.138534719	5.30E-34	1.66E-34	1.138534719	5.30E-34	1.66E-34			K04733//interleukin-1 receptor-associated kinase 4 [EC:2.7.11.1]	XP_019067887.1|0.0e+00|PREDICTED: receptor-like serine/threonine-protein kinase SD1-8 [Solanum lycopersicum]	GO:0009987//cellular process;GO:0048544//recognition of pollen;GO:0007154//cell communication;GO:0009875//pollen-pistil interaction;GO:0044706//multi-multicellular organism process;GO:0000003//reproduction;GO:0009856//pollination;GO:0022414//reproductive process;GO:0008037//cell recognition;GO:0051704//multi-organism process;GO:0032501//multicellular organismal process;GO:0031224//intrinsic compo…
Solyc02g079790.3	2.07	0.39	-2.405993964	4.22E-09	3.09E-09	-2.405993964	4.22E-09	3.09E-09				XP_004232763.1|1.5e-83|PREDICTED: uncharacterized protein LOC101268247 isoform X2 [Solanum lycopersicum]
Solyc02g079800.1	5.6	0.715	-2.984724511	6.63E-12	4.17E-12	-2.984724511	6.63E-12	4.17E-12				OIT33500.1|1.1e-30|hypothetical protein A4A49_62014, partial [Nicotiana attenuata]
Solyc02g079940.3	0.895	0.225	-2.007444587	0.000213238	0.000231912	-2.007444587	0.000213238	0.000231912				XP_004232756.1|2.4e-90|PREDICTED: uncharacterized protein LOC101266181 [Solanum lycopersicum]	GO:0016021//integral component of membrane;GO:0044425//membrane part;GO:0016020//membrane;GO:0031224//intrinsic component of membrane;
Solyc02g079980.3	7.37	1.93	-1.937623138	6.28E-50	1.48E-50	-1.937623138	6.28E-50	1.48E-50				XP_004232753.1|3.2e-267|PREDICTED: uncharacterized protein LOC101265296 isoform X2 [Solanum lycopersicum]	GO:0016020//membrane;GO:0016021//integral component of membrane;GO:0044425//membrane part;GO:0031224//intrinsic component of membrane;
Solyc02g080120.3	1.975	0.345	-2.524020113	9.03E-16	4.75E-16	-2.524020113	9.03E-16	4.75E-16			K04125//gibberellin 2beta-dioxygenase [EC:1.14.11.13]+ko00904//Diterpenoid biosynthesis+ko01110//Biosynthesis of secondary metabolites	XP_004232746.2|9.4e-169|PREDICTED: gibberellin 2-beta-dioxygenase 8 [Solanum lycopersicum]	GO:0046872//metal ion binding;GO:0016491//oxidoreductase activity;GO:0005488//binding;GO:0043167//ion binding;GO:0003824//catalytic activity;GO:0051213//dioxygenase activity;GO:0043169//cation binding;
Solyc02g080160.4	3.365	0.28	-3.601625618	5.52E-32	1.80E-32	-3.601625618	5.52E-32	1.80E-32			K08235//xyloglucan:xyloglucosyl transferase [EC:2.4.1.207]	XP_015063830.1|8.1e-172|PREDICTED: probable xyloglucan endotransglucosylase/hydrolase protein 8 [Solanum pennellii]	GO:0044264//cellular polysaccharide metabolic process;GO:0016043//cellular component organization;GO:0005975//carbohydrate metabolic process;GO:0071554//cell wall organization or biogenesis;GO:0044262//cellular carbohydrate metabolic process;GO:0005976//polysaccharide metabolic process;GO:0071840//cellular component organization or biogenesis;GO:0071555//cell wall organization;GO:0044237//cellula…
Solyc02g080190.3	4.63	2.16	-1.100553992	5.22E-07	4.43E-07	-1.100553992	5.22E-07	4.43E-07			K12669//oligosaccharyltransferase complex subunit gamma+ko04141//Protein processing in endoplasmic reticulum+ko00510//N-Glycan biosynthesis+ko01100//Metabolic pathways;K17265//Ras GTPase-activating protein-binding protein 1 [EC:3.6.4.12 3.6.4.13]	XP_004232740.1|3.1e-65|PREDICTED: nuclear transport factor 2 [Solanum lycopersicum]	GO:0051179//localization;GO:0006810//transport;GO:0051234//establishment of localization;GO:0005622//intracellular;GO:0005623//cell;GO:0044464//cell part;
Solyc02g080200.4	3.74	0.045	-6.34729459	3.71E-67	6.87E-68	-6.34729459	3.71E-67	6.87E-68			K01051//pectinesterase [EC:3.1.1.11]+ko00040//Pentose and glucuronate interconversions+ko01100//Metabolic pathways	XP_004232737.1|1.8e-306|PREDICTED: pectinesterase-like [Solanum lycopersicum]	GO:0045490//pectin catabolic process;GO:0071555//cell wall organization;GO:0045488//pectin metabolic process;GO:0071704//organic substance metabolic process;GO:0042737//drug catabolic process;GO:0010393//galacturonan metabolic process;GO:0016052//carbohydrate catabolic process;GO:0045229//external encapsulating structure organization;GO:0017144//drug metabolic process;GO:0044248//cellular catabol…
Solyc02g080220.3	5.07	0.245	-4.3678662	2.41E-107	2.95E-108	-4.3678662	2.41E-107	2.95E-108			K01051//pectinesterase [EC:3.1.1.11]+ko00040//Pentose and glucuronate interconversions+ko01100//Metabolic pathways	XP_010316615.1|0.0e+00|PREDICTED: pectinesterase-like [Solanum lycopersicum]	GO:0071555//cell wall organization;GO:1901575//organic substance catabolic process;GO:0000272//polysaccharide catabolic process;GO:0044248//cellular catabolic process;GO:0009057//macromolecule catabolic process;GO:0045490//pectin catabolic process;GO:0042737//drug catabolic process;GO:0016052//carbohydrate catabolic process;GO:0044238//primary metabolic process;GO:0071554//cell wall organization …
Solyc02g080275.1	0.54	0	-4.441739205	0.00077364	0.000902022	-4.441739205	0.00077364	0.000902022			K05572//NAD(P)H-quinone oxidoreductase subunit 1 [EC:7.1.1.2]+ko01100//Metabolic pathways+ko00190//Oxidative phosphorylation	YP_008563144.1|1.0e-73|NADH-plastoquinone oxidoreductase subunit 1 (chloroplast) [Solanum lycopersicum]	GO:0006091//generation of precursor metabolites and energy;GO:0045333//cellular respiration;GO:0009987//cellular process;GO:0008152//metabolic process;GO:0055114//oxidation-reduction process;GO:0015980//energy derivation by oxidation of organic compounds;GO:0015979//photosynthesis;GO:0044237//cellular metabolic process;GO:0019684//photosynthesis, light reaction;GO:0071944//cell periphery;GO:00057…
Solyc02g080290.3	5.69	2.305	-1.307138959	5.25E-24	2.10E-24	-1.307138959	5.25E-24	2.10E-24			K05350//beta-glucosidase [EC:3.2.1.21]+ko01100//Metabolic pathways+ko00500//Starch and sucrose metabolism+ko01110//Biosynthesis of secondary metabolites+ko00460//Cyanoamino acid metabolism+ko00940//Phenylpropanoid biosynthesis	XP_010316602.1|0.0e+00|PREDICTED: beta-glucosidase 18-like [Solanum lycopersicum]	GO:0071704//organic substance metabolic process;GO:0008152//metabolic process;GO:0044238//primary metabolic process;GO:1901657//glycosyl compound metabolic process;GO:0005975//carbohydrate metabolic process;GO:1901135//carbohydrate derivative metabolic process;GO:0004553//hydrolase activity, hydrolyzing O-glycosyl compounds;GO:0016787//hydrolase activity;GO:0015926//glucosidase activity;GO:000842…
Solyc02g080330.4	1.24	0.07	-4.094907429	1.76E-19	8.03E-20	-4.094907429	1.76E-19	8.03E-20			K07409//cytochrome P450 family 1 subfamily A polypeptide 2 [EC:1.14.14.1]+ko00380//Tryptophan metabolism+ko00232//Caffeine metabolism+ko00591//Linoleic acid metabolism+ko01100//Metabolic pathways+ko01110//Biosynthesis of secondary metabolites	XP_010316601.1|5.1e-300|PREDICTED: cytochrome P450 77A1 [Solanum lycopersicum]	GO:0019748//secondary metabolic process;GO:0008152//metabolic process;GO:0009058//biosynthetic process;GO:0044550//secondary metabolite biosynthetic process;GO:0044464//cell part;GO:0031224//intrinsic component of membrane;GO:0016021//integral component of membrane;GO:0071944//cell periphery;GO:0005886//plasma membrane;GO:0044425//membrane part;GO:0005623//cell;GO:0016020//membrane;GO:1901363//he…
Solyc02g080410.3	26.63	12.48	-1.099265296	1.28E-33	4.01E-34	-1.099265296	1.28E-33	4.01E-34			K13993//HSP20 family protein+ko04141//Protein processing in endoplasmic reticulum	XP_004232722.1|3.1e-73|PREDICTED: 15.4 kDa class V heat shock protein [Solanum lycopersicum]	GO:0009628//response to abiotic stimulus;GO:0009408//response to heat;GO:0006950//response to stress;GO:0050896//response to stimulus;GO:0009266//response to temperature stimulus;
Solyc02g080450.1	5.975	2.75	-1.126089084	7.14E-05	7.38E-05	-1.126089084	7.14E-05	7.38E-05				OIT21686.1|9.7e-41|hypothetical protein A4A49_33425 [Nicotiana attenuata]
Solyc02g080610.4	2.665	1.1	-1.279904006	2.73E-13	1.61E-13	-1.279904006	2.73E-13	1.61E-13			K21437//ankyrin repeat domain-containing protein 13	XP_015066768.1|0.0e+00|PREDICTED: ankyrin repeat domain-containing protein 13C [Solanum pennellii]	GO:0044424//intracellular part;GO:0044464//cell part;GO:0005737//cytoplasm;GO:0005623//cell;GO:0005622//intracellular;
Solyc02g080640.4	30.62	66.175	1.108605601	5.22E-202	3.38E-203	1.108605601	5.22E-202	3.38E-203			K05907//adenylyl-sulfate reductase (glutathione) [EC:1.8.4.9]+ko00920//Sulfur metabolism	NP_001233829.1|1.8e-268|adenylyl-sulfate reductase [Solanum lycopersicum]	GO:0044237//cellular metabolic process;GO:0006790//sulfur compound metabolic process;GO:0019725//cellular homeostasis;GO:0008152//metabolic process;GO:0019419//sulfate reduction;GO:0045454//cell redox homeostasis;GO:0050789//regulation of biological process;GO:0065008//regulation of biological quality;GO:0042592//homeostatic process;GO:0009987//cellular process;GO:0055114//oxidation-reduction pro…
Solyc02g080670.3	5.13	0.595	-3.110411166	8.33E-74	1.42E-74	-3.110411166	8.33E-74	1.42E-74			K19791//iron transport multicopper oxidase	XP_019168804.1|1.3e-278|PREDICTED: L-ascorbate oxidase homolog [Ipomoea nil]	GO:0046872//metal ion binding;GO:0005507//copper ion binding;GO:0005488//binding;GO:0043167//ion binding;GO:0046914//transition metal ion binding;GO:0003824//catalytic activity;GO:0016491//oxidoreductase activity;GO:0043169//cation binding;
Solyc02g081040.4	1.44	0.69	-1.073533778	4.87E-07	4.12E-07	-1.073533778	4.87E-07	4.12E-07			K13429//chitin elicitor receptor kinase 1+ko04626//Plant-pathogen interaction	NP_001234719.1|0.0e+00|Lyk11 precursor [Solanum lycopersicum]	GO:0016020//membrane;GO:0031224//intrinsic component of membrane;GO:0044425//membrane part;GO:0016021//integral component of membrane;GO:0016772//transferase activity, transferring phosphorus-containing groups;GO:0035639//purine ribonucleoside triphosphate binding;GO:0008144//drug binding;GO:0005488//binding;GO:0016740//transferase activity;GO:0005524//ATP binding;GO:0017076//purine nucleotide bi…
Solyc02g081120.4	0.44	0.06	-2.814799509	7.65E-06	7.19E-06	-2.814799509	7.65E-06	7.19E-06	HB		K15613//homeobox protein Meis1;K16670//homeobox protein Meis2	NP_001233941.2|5.9e-210|homeobox protein knotted-1-like LET6 [Solanum lycopersicum]	GO:0019219//regulation of nucleobase-containing compound metabolic process;GO:0050789//regulation of biological process;GO:0065007//biological regulation;GO:0060255//regulation of macromolecule metabolic process;GO:0048367//shoot system development;GO:2000112//regulation of cellular macromolecule biosynthetic process;GO:0019222//regulation of metabolic process;GO:0007275//multicellular organism d…
Solyc02g081150.1	29.695	12.075	-1.302579836	1.19E-70	2.10E-71	-1.302579836	1.19E-70	2.10E-71				XP_004232680.1|3.1e-199|PREDICTED: uncharacterized protein LOC101244145 [Solanum lycopersicum]
Solyc02g081210.3	5.975	1.855	-1.695128692	5.54E-27	2.03E-27	-1.695128692	5.54E-27	2.03E-27			K20628//expansin	XP_015066660.1|1.4e-156|PREDICTED: expansin-A13-like [Solanum pennellii]	GO:0009664//plant-type cell wall organization;GO:0071840//cellular component organization or biogenesis;GO:0071554//cell wall organization or biogenesis;GO:0016043//cellular component organization;GO:0071555//cell wall organization;GO:0045229//external encapsulating structure organization;GO:0071669//plant-type cell wall organization or biogenesis;GO:0009987//cellular process;GO:0044464//cell par…
Solyc02g081270.4	0.94	0.27	-1.826204273	3.12E-13	1.84E-13	-1.826204273	3.12E-13	1.84E-13	NAC	NAC domain containing protein 17 (best arabidopsis hit)	K00521//ferric-chelate reductase [EC:1.16.1.7];K13126//polyadenylate-binding protein+ko03015//mRNA surveillance pathway+ko03018//RNA degradation+ko03013//RNA transport;K12862//pleiotropic regulator 1+ko03040//Spliceosome;K05941//glutathione gamma-glutamylcysteinyltransferase [EC:2.3.2.15]	XP_010316553.1|6.4e-299|PREDICTED: NAC domain-containing protein 86 isoform X1 [Solanum lycopersicum]
Solyc02g081340.3	29.3	8.065	-1.868041531	1.02E-106	1.26E-107	-1.868041531	1.02E-106	1.26E-107			K00799//glutathione S-transferase [EC:2.5.1.18]+ko00480//Glutathione metabolism	XP_004232669.1|9.0e-129|PREDICTED: glutathione S-transferase F11 [Solanum lycopersicum]	GO:0009987//cellular process;GO:0043603//cellular amide metabolic process;GO:1901564//organonitrogen compound metabolic process;GO:0071704//organic substance metabolic process;GO:0006518//peptide metabolic process;GO:0051186//cofactor metabolic process;GO:0034641//cellular nitrogen compound metabolic process;GO:0008152//metabolic process;GO:0006575//cellular modified amino acid metabolic process;…
Solyc02g081730.3	16.64	7.515	-1.152686437	2.24E-55	4.87E-56	-1.152686437	2.24E-55	4.87E-56			K07748//sterol-4alpha-carboxylate 3-dehydrogenase (decarboxylating) [EC:1.1.1.170]+ko01100//Metabolic pathways+ko00100//Steroid biosynthesis	NP_001295141.1|6.6e-239|Sterol-4-alpha-carboxylate 3-dehydrogenase decarboxylating [Solanum lycopersicum]	GO:0006629//lipid metabolic process;GO:1901576//organic substance biosynthetic process;GO:0008610//lipid biosynthetic process;GO:0044238//primary metabolic process;GO:0008152//metabolic process;GO:0006694//steroid biosynthetic process;GO:1901362//organic cyclic compound biosynthetic process;GO:0008202//steroid metabolic process;GO:1901360//organic cyclic compound metabolic process;GO:0009058//bio…
Solyc02g081770.2	1.78	0.605	-1.557729636	2.09E-08	1.60E-08	-1.557729636	2.09E-08	1.60E-08			K13065//shikimate O-hydroxycinnamoyltransferase [EC:2.3.1.133]+ko01100//Metabolic pathways+ko01110//Biosynthesis of secondary metabolites+ko00940//Phenylpropanoid biosynthesis+ko00941//Flavonoid biosynthesis+ko00945//Stilbenoid, diarylheptanoid and gingerol biosynthesis	XP_004233769.1|6.8e-260|PREDICTED: acetyl-CoA-benzylalcohol acetyltransferase-like [Solanum lycopersicum]	GO:0016747//transferase activity, transferring acyl groups other than amino-acyl groups;GO:0016740//transferase activity;GO:0016746//transferase activity, transferring acyl groups;GO:0003824//catalytic activity;
Solyc02g081890.4	1.665	3.37	1.017217467	3.58E-08	2.79E-08	1.017217467	3.58E-08	2.79E-08			K00771//protein xylosyltransferase [EC:2.4.2.26]+ko01100//Metabolic pathways;K20891//beta-glucuronosyltransferase [EC:2.4.1.-]	XP_004232624.1|1.6e-253|PREDICTED: beta-glucuronosyltransferase GlcAT14A-like [Solanum lycopersicum]	GO:0016020//membrane;GO:0003824//catalytic activity;GO:0016740//transferase activity;GO:0016758//transferase activity, transferring hexosyl groups;GO:0008194//UDP-glycosyltransferase activity;GO:0016757//transferase activity, transferring glycosyl groups;GO:0008375//acetylglucosaminyltransferase activity;
Solyc02g081980.3	5.4	0.9	-2.584873415	7.40E-56	1.59E-56	-2.584873415	7.40E-56	1.59E-56			K14641//apyrase [EC:3.6.1.5]+ko00230//Purine metabolism+ko00240//Pyrimidine metabolism	XP_004232617.1|1.1e-260|PREDICTED: apyrase isoform X1 [Solanum lycopersicum]	GO:0016021//integral component of membrane;GO:0016020//membrane;GO:0031224//intrinsic component of membrane;GO:0044425//membrane part;GO:0003824//catalytic activity;GO:0016787//hydrolase activity;
Solyc02g082120.3	42.38	14.285	-1.569299361	4.00E-214	2.44E-215	-1.569299361	4.00E-214	2.44E-215			K01246//DNA-3-methyladenine glycosylase I [EC:3.2.2.20]+ko03410//Base excision repair	XP_004232605.1|4.0e-225|PREDICTED: uncharacterized protein LOC101246304 [Solanum lycopersicum]	GO:0044237//cellular metabolic process;GO:0006284//base-excision repair;GO:0050896//response to stimulus;GO:0051716//cellular response to stimulus;GO:0034641//cellular nitrogen compound metabolic process;GO:0006974//cellular response to DNA damage stimulus;GO:0006807//nitrogen compound metabolic process;GO:0006281//DNA repair;GO:0033554//cellular response to stress;GO:0044260//cellular macromolec…
Solyc02g082150.1	5.56	1.11	-2.329372682	1.56E-30	5.26E-31	-2.329372682	1.56E-30	5.26E-31				XP_010316504.1|1.3e-200|PREDICTED: uncharacterized protein LOC104645781 [Solanum lycopersicum]
Solyc02g082260.3	37.335	13.95	-1.428040359	3.71E-238	2.04E-239	-1.428040359	3.71E-238	2.04E-239			K00021//hydroxymethylglutaryl-CoA reductase (NADPH) [EC:1.1.1.34]+ko00900//Terpenoid backbone biosynthesis+ko01100//Metabolic pathways+ko01110//Biosynthesis of secondary metabolites	NP_001296810.1|0.0e+00|3-hydroxy-3-methylglutaryl-coenzyme A reductase 1 [Solanum lycopersicum]	GO:0019637//organophosphate metabolic process;GO:0006163//purine nucleotide metabolic process;GO:0008202//steroid metabolic process;GO:0009117//nucleotide metabolic process;GO:0009150//purine ribonucleotide metabolic process;GO:0009987//cellular process;GO:0044238//primary metabolic process;GO:1901564//organonitrogen compound metabolic process;GO:0033875//ribonucleoside bisphosphate metabolic pro…
Solyc02g082610.1	8.01	2.465	-1.707884305	9.44E-05	9.88E-05	-1.707884305	9.44E-05	9.88E-05
Solyc02g082737.1	0.41	1.73	2.076619678	0.000105967	0.000111457	2.076619678	0.000105967	0.000111457
Solyc02g082770.3	5.67	12.995	1.195209207	3.41E-30	1.16E-30	1.195209207	3.41E-30	1.16E-30			K21797//phosphatidylinositol 4-phosphatase [EC:3.1.3.-]+ko01100//Metabolic pathways+ko04070//Phosphatidylinositol signaling system+ko00562//Inositol phosphate metabolism	XP_019232115.1|2.2e-17|PREDICTED: phosphoinositide phosphatase SAC6-like [Nicotiana attenuata]	GO:0031224//intrinsic component of membrane;GO:0044425//membrane part;GO:0016021//integral component of membrane;GO:0016020//membrane;GO:0016787//hydrolase activity;GO:0052866//phosphatidylinositol phosphate phosphatase activity;GO:0016788//hydrolase activity, acting on ester bonds;GO:0042578//phosphoric ester hydrolase activity;GO:0016791//phosphatase activity;GO:0003824//catalytic activity;
Solyc02g082850.3	15.29	33.54	1.133607276	1.69E-89	2.46E-90	1.133607276	1.69E-89	2.46E-90			K00640//serine O-acetyltransferase [EC:2.3.1.30]+ko00920//Sulfur metabolism+ko01230//Biosynthesis of amino acids+ko01100//Metabolic pathways+ko01110//Biosynthesis of secondary metabolites+ko00270//Cysteine and methionine metabolism+ko01200//Carbon metabolism	XP_004232554.1|6.4e-203|PREDICTED: serine acetyltransferase 2 [Solanum lycopersicum]	GO:0009069//serine family amino acid metabolic process;GO:0006520//cellular amino acid metabolic process;GO:0008152//metabolic process;GO:0016053//organic acid biosynthetic process;GO:0000097//sulfur amino acid biosynthetic process;GO:1901576//organic substance biosynthetic process;GO:0006563//L-serine metabolic process;GO:0006534//cysteine metabolic process;GO:0019344//cysteine biosynthetic proc…
Solyc02g082870.4	0.335	0.01	-4.762332089	1.28E-07	1.03E-07	-4.762332089	1.28E-07	1.03E-07			K00666//fatty-acyl-CoA synthase [EC:6.2.1.-];K01913//acetate---CoA ligase [EC:6.2.1.1]+ko00010//Glycolysis / Gluconeogenesis+ko01100//Metabolic pathways+ko01110//Biosynthesis of secondary metabolites+ko00620//Pyruvate metabolism+ko01200//Carbon metabolism+ko00630//Glyoxylate and dicarboxylate metabolism	XP_006340821.2|0.0e+00|PREDICTED: probable acyl-activating enzyme 1, peroxisomal [Solanum tuberosum]	GO:0008152//metabolic process;GO:0003824//catalytic activity;
Solyc02g082910.4	0.17	0.585	1.783968791	1.76E-05	1.71E-05	1.783968791	1.76E-05	1.71E-05			K00666//fatty-acyl-CoA synthase [EC:6.2.1.-]	XP_004232549.1|0.0e+00|PREDICTED: probable acyl-activating enzyme 1, peroxisomal [Solanum lycopersicum]	GO:0008152//metabolic process;GO:0003824//catalytic activity;
Solyc02g082930.3	358.855	148.92	-1.270981707	0	0	-1.270981707	0	0			K20547//basic endochitinase B [EC:3.2.1.14]+ko04016//MAPK signaling pathway - plant+ko00520//Amino sugar and nucleotide sugar metabolism+ko01100//Metabolic pathways	NP_001234400.1|5.1e-145|acidic 27 kDa endochitinase precursor [Solanum lycopersicum]	GO:1901575//organic substance catabolic process;GO:0044238//primary metabolic process;GO:0000272//polysaccharide catabolic process;GO:0006030//chitin metabolic process;GO:1901135//carbohydrate derivative metabolic process;GO:0044248//cellular catabolic process;GO:0005975//carbohydrate metabolic process;GO:0006040//amino sugar metabolic process;GO:0006032//chitin catabolic process;GO:0009056//cata…
Solyc02g082960.3	0.51	2.99	2.551982821	3.97E-17	1.97E-17	2.551982821	3.97E-17	1.97E-17			K20547//basic endochitinase B [EC:3.2.1.14]+ko04016//MAPK signaling pathway - plant+ko00520//Amino sugar and nucleotide sugar metabolism+ko01100//Metabolic pathways	XP_006340814.1|2.2e-135|PREDICTED: basic endochitinase-like [Solanum tuberosum]	GO:0044237//cellular metabolic process;GO:0044248//cellular catabolic process;GO:0044260//cellular macromolecule metabolic process;GO:0044036//cell wall macromolecule metabolic process;GO:0009057//macromolecule catabolic process;GO:0006026//aminoglycan catabolic process;GO:0043170//macromolecule metabolic process;GO:0006022//aminoglycan metabolic process;GO:0044238//primary metabolic process;GO:1…
Solyc02g083000.1	5.655	2.195	-1.365784909	6.09E-13	3.63E-13	-1.365784909	6.09E-13	3.63E-13			K04421//mitogen-activated protein kinase kinase kinase 3 [EC:2.7.11.25]	XP_004233753.1|4.1e-157|PREDICTED: uncharacterized protein LOC101243667 [Solanum lycopersicum]
Solyc02g083040.1	1.855	0.625	-1.575719959	6.25E-06	5.83E-06	-1.575719959	6.25E-06	5.83E-06			K04421//mitogen-activated protein kinase kinase kinase 3 [EC:2.7.11.25]	XP_010316453.1|5.1e-149|PREDICTED: uncharacterized protein LOC104645768 [Solanum lycopersicum]
Solyc02g083120.3	8.285	2.08	-1.998166774	8.50E-34	2.66E-34	-1.998166774	8.50E-34	2.66E-34			K04421//mitogen-activated protein kinase kinase kinase 3 [EC:2.7.11.25]	XP_004232543.1|1.1e-171|PREDICTED: uncharacterized protein LOC101250469 [Solanum lycopersicum]
Solyc02g083250.3	36.44	74.495	1.029006458	1.24E-115	1.40E-116	1.029006458	1.24E-115	1.40E-116			K18470//Rho GTPase-activating protein 1	XP_004232536.1|1.8e-111|PREDICTED: ganglioside-induced differentiation-associated protein 2 [Solanum lycopersicum]
Solyc02g083380.3	14.935	32.285	1.111292959	3.98E-40	1.10E-40	1.111292959	3.98E-40	1.10E-40				XP_004232525.1|8.3e-47|PREDICTED: uncharacterized protein LOC101245418 [Solanum lycopersicum]
Solyc02g083610.4	1.78	0.295	-2.592407088	1.27E-24	4.99E-25	-2.592407088	1.27E-24	4.99E-25			K03029//26S proteasome regulatory subunit N10+ko03050//Proteasome;K02184//formin 2	NP_001315266.1|0.0e+00|uncharacterized protein LOC101264882 [Solanum lycopersicum]
Solyc02g083740.2	1.125	0.445	-1.335249248	1.08E-08	8.10E-09	-1.335249248	1.08E-08	8.10E-09			K00025//malate dehydrogenase [EC:1.1.1.37]+ko00020//Citrate cycle (TCA cycle)+ko01100//Metabolic pathways+ko01110//Biosynthesis of secondary metabolites+ko00710//Carbon fixation in photosynthetic organisms+ko00620//Pyruvate metabolism+ko00270//Cysteine and methionine metabolism+ko01200//Carbon metabolism+ko00630//Glyoxylate and dicarboxylate metabolism	XP_015064349.1|2.8e-244|PREDICTED: oligopeptide transporter 7-like [Solanum pennellii]	GO:0051179//localization;GO:0051234//establishment of localization;GO:0055085//transmembrane transport;GO:0006810//transport;GO:0031224//intrinsic component of membrane;GO:0016021//integral component of membrane;GO:0044425//membrane part;GO:0016020//membrane;
Solyc02g083850.3	8.18	1.455	-2.500776613	6.60E-102	8.53E-103	-2.500776613	6.60E-102	8.53E-103			K13412//calcium-dependent protein kinase [EC:2.7.11.1]+ko04626//Plant-pathogen interaction	XP_004232492.1|0.0e+00|PREDICTED: calcium-dependent protein kinase 18-like [Solanum lycopersicum]	GO:0009719//response to endogenous stimulus;GO:0050794//regulation of cellular process;GO:0042221//response to chemical;GO:1901700//response to oxygen-containing compound;GO:0071215//cellular response to abscisic acid stimulus;GO:0065007//biological regulation;GO:0006807//nitrogen compound metabolic process;GO:0043412//macromolecule modification;GO:0044237//cellular metabolic process;GO:0044238//…
Solyc02g083860.3	40.41	9.47	-2.100010706	1.09E-237	6.00E-239	-2.100010706	1.09E-237	6.00E-239			K00475//naringenin 3-dioxygenase [EC:1.14.11.9]+ko01100//Metabolic pathways+ko01110//Biosynthesis of secondary metabolites+ko00941//Flavonoid biosynthesis	NP_001316412.1|7.8e-208|flavanone 3-dioxygenase [Solanum lycopersicum]	GO:0050896//response to stimulus;GO:0071704//organic substance metabolic process;GO:0009813//flavonoid biosynthetic process;GO:0009628//response to abiotic stimulus;GO:0009314//response to radiation;GO:0008152//metabolic process;GO:1901576//organic substance biosynthetic process;GO:0009411//response to UV;GO:0009058//biosynthetic process;GO:0009812//flavonoid metabolic process;GO:0009416//respons…
Solyc02g083880.3	35.915	0.85	-5.406615681	8.75E-150	7.91E-151	-5.406615681	8.75E-150	7.91E-151			K20887//xyloglucan glycosyltransferase 4 [EC:2.4.1.-];K03860//phosphatidylinositol glycan, class Q+ko01100//Metabolic pathways+ko00563//Glycosylphosphatidylinositol (GPI)-anchor biosynthesis	XP_004232490.1|6.9e-58|PREDICTED: gibberellin-regulated protein 11 [Solanum lycopersicum]
Solyc02g084210.1	0.3	0.025	-3.707884305	0.000491038	0.000558871	-3.707884305	0.000491038	0.000558871			K01711//GDPmannose 4,6-dehydratase [EC:4.2.1.47]+ko00520//Amino sugar and nucleotide sugar metabolism+ko01100//Metabolic pathways+ko00051//Fructose and mannose metabolism	XP_004232477.1|9.0e-210|PREDICTED: GDP-mannose 4,6 dehydratase 1-like [Solanum lycopersicum]	GO:1901135//carbohydrate derivative metabolic process;GO:0044237//cellular metabolic process;GO:0009225//nucleotide-sugar metabolic process;GO:0046483//heterocycle metabolic process;GO:0008152//metabolic process;GO:0044238//primary metabolic process;GO:0006807//nitrogen compound metabolic process;GO:0044281//small molecule metabolic process;GO:0071704//organic substance metabolic process;GO:00196…
Solyc02g084280.3	1.455	3.395	1.22036133	5.48E-06	5.08E-06	1.22036133	5.48E-06	5.08E-06			K14297//nuclear pore complex protein Nup98-Nup96+ko03013//RNA transport	XP_010316411.1|1.2e-42|PREDICTED: uncharacterized protein LOC101254256 isoform X1 [Solanum lycopersicum]
Solyc02g084370.2	0.95	0.37	-1.363588397	3.11E-09	2.26E-09	-1.363588397	3.11E-09	2.26E-09			K13420//LRR receptor-like serine/threonine-protein kinase FLS2 [EC:2.7.11.1]+ko04016//MAPK signaling pathway - plant+ko04626//Plant-pathogen interaction	XP_004232468.1|0.0e+00|PREDICTED: probable LRR receptor-like serine/threonine-protein kinase At4g36180 [Solanum lycopersicum]	GO:0031224//intrinsic component of membrane;GO:0016021//integral component of membrane;GO:0044425//membrane part;GO:0016020//membrane;GO:0036094//small molecule binding;GO:0008144//drug binding;GO:0032559//adenyl ribonucleotide binding;GO:0000166//nucleotide binding;GO:0003824//catalytic activity;GO:1901265//nucleoside phosphate binding;GO:0035639//purine ribonucleoside triphosphate binding;GO:00…
Solyc02g084390.3	6.685	1.79	-1.906392681	1.20E-94	1.67E-95	-1.906392681	1.20E-94	1.67E-95			K11498//centromeric protein E	XP_004232466.1|0.0e+00|PREDICTED: kinesin-like protein KIN-7F [Solanum lycopersicum]	GO:0006928//movement of cell or subcellular component;GO:0007017//microtubule-based process;GO:0009987//cellular process;GO:0007018//microtubule-based movement;GO:0043232//intracellular non-membrane-bounded organelle;GO:0005875//microtubule associated complex;GO:0032991//macromolecular complex;GO:0044422//organelle part;GO:0043228//non-membrane-bounded organelle;GO:0015630//microtubule cytoskelet…
Solyc02g084400.4	0.92	0.385	-1.259831749	8.18E-06	7.71E-06	-1.259831749	8.18E-06	7.71E-06		PREDICTED: Vitis vinifera hypothetical protein LOC100252764 (LOC100252764), mRNA	K08869//aarF domain-containing kinase	XP_004232465.1|0.0e+00|PREDICTED: probable serine/threonine-protein kinase abkC [Solanum lycopersicum]	GO:0031224//intrinsic component of membrane;GO:0044425//membrane part;GO:0016020//membrane;GO:0016021//integral component of membrane;GO:0016772//transferase activity, transferring phosphorus-containing groups;GO:0016301//kinase activity;GO:0003824//catalytic activity;GO:0016740//transferase activity;
Solyc02g084410.3	11.185	1.49	-2.912979903	2.53E-87	3.75E-88	-2.912979903	2.53E-87	3.75E-88			K14611//solute carrier family 23 (nucleobase transporter), member 1/2;K08234//glyoxylase I family protein	XP_004232464.1|2.9e-108|PREDICTED: uncharacterized protein LOC101251435 [Solanum lycopersicum]	GO:0016829//lyase activity;GO:0005488//binding;GO:0016846//carbon-sulfur lyase activity;GO:0046872//metal ion binding;GO:0004462//lactoylglutathione lyase activity;GO:0003824//catalytic activity;GO:0043167//ion binding;GO:0043169//cation binding;
Solyc02g084880.3	2.13	4.435	1.059669609	2.25E-10	1.52E-10	1.059669609	2.25E-10	1.52E-10			K05765//cofilin;K12126//phytochrome-interacting factor 3+ko04712//Circadian rhythm - plant+ko04075//Plant hormone signal transduction	XP_004232434.2|1.2e-202|PREDICTED: transcription factor bHLH110-like [Solanum lycopersicum]	GO:0009059//macromolecule biosynthetic process;GO:0043170//macromolecule metabolic process;GO:0044238//primary metabolic process;GO:0010467//gene expression;GO:0090304//nucleic acid metabolic process;GO:0006807//nitrogen compound metabolic process;GO:0044249//cellular biosynthetic process;GO:0006139//nucleobase-containing compound metabolic process;GO:0044237//cellular metabolic process;GO:007170…
Solyc02g084890.3	9.32	4.235	-1.141929919	3.16E-45	8.00E-46	-1.141929919	3.16E-45	8.00E-46		HOPZ-ACTIVATED RESISTANCE 1 (best arabidopsis hit)	K15078//structure-specific endonuclease subunit SLX1 [EC:3.6.1.-];K13457//disease resistance protein RPM1+ko04626//Plant-pathogen interaction	XP_004232433.1|0.0e+00|PREDICTED: disease resistance RPP13-like protein 4 [Solanum lycopersicum]	GO:0050794//regulation of cellular process;GO:0050789//regulation of biological process;GO:0007154//cell communication;GO:0065007//biological regulation;GO:0023052//signaling;GO:0006952//defense response;GO:0050896//response to stimulus;GO:0009987//cellular process;GO:0007165//signal transduction;GO:0006950//response to stress;GO:0051716//cellular response to stimulus;GO:0016020//membrane;GO:0005…
Solyc02g084900.2	6.155	2.34	-1.397391106	4.11E-30	1.40E-30	-1.397391106	4.11E-30	1.40E-30			K08900//mitochondrial chaperone BCS1	XP_004232432.1|2.1e-299|PREDICTED: AAA-ATPase At2g18193-like [Solanum lycopersicum]	GO:0035639//purine ribonucleoside triphosphate binding;GO:0097159//organic cyclic compound binding;GO:0005488//binding;GO:0008144//drug binding;GO:0032559//adenyl ribonucleotide binding;GO:0000166//nucleotide binding;GO:0043167//ion binding;GO:0043168//anion binding;GO:0032553//ribonucleotide binding;GO:0017076//purine nucleotide binding;GO:0032555//purine ribonucleotide binding;GO:0005524//ATP b…
Solyc02g084930.3	2.985	9.285	1.635003408	7.06E-52	1.61E-52	1.635003408	7.06E-52	1.61E-52			K07437//cytochrome P450 family 26 subfamily A+ko01100//Metabolic pathways	XP_004232430.1|1.8e-281|PREDICTED: abscisic acid 8'-hydroxylase 3-like [Solanum lycopersicum]	GO:0044238//primary metabolic process;GO:0008152//metabolic process;GO:0032502//developmental process;GO:0016129//phytosteroid biosynthetic process;GO:1901617//organic hydroxy compound biosynthetic process;GO:0055088//lipid homeostasis;GO:0065008//regulation of biological quality;GO:0010268//brassinosteroid homeostasis;GO:1901615//organic hydroxy compound metabolic process;GO:0048878//chemical ho…
Solyc02g084950.3	12.74	34.94	1.453566336	1.16E-122	1.25E-123	1.453566336	1.16E-122	1.25E-123			K21483//salicylate 1-O-methyltransferase [EC:2.1.1.274];K08241//jasmonate O-methyltransferase [EC:2.1.1.141]+ko00592//alpha-Linolenic acid metabolism+ko01110//Biosynthesis of secondary metabolites	XP_004232429.1|1.2e-213|PREDICTED: salicylate carboxymethyltransferase isoform X1 [Solanum lycopersicum]	GO:0016740//transferase activity;GO:0008168//methyltransferase activity;GO:0003824//catalytic activity;GO:0016741//transferase activity, transferring one-carbon groups;
Solyc02g084980.3	49.23	22.37	-1.137018083	1.30E-128	1.33E-129	-1.137018083	1.30E-128	1.33E-129			K18819//inositol 3-alpha-galactosyltransferase [EC:2.4.1.123]+ko00052//Galactose metabolism	NP_001234668.2|4.1e-202|galactinol synthase 2 [Solanum lycopersicum]	GO:0005996//monosaccharide metabolic process;GO:0071704//organic substance metabolic process;GO:0008152//metabolic process;GO:0044281//small molecule metabolic process;GO:0019318//hexose metabolic process;GO:0006012//galactose metabolic process;GO:0044238//primary metabolic process;GO:0005975//carbohydrate metabolic process;GO:0044424//intracellular part;GO:0005623//cell;GO:0005622//intracellular…
Solyc02g085005.1	2.82	7.22	1.355125492	1.17E-18	5.53E-19	1.355125492	1.17E-18	5.53E-19				XP_019067640.1|1.7e-61|PREDICTED: uncharacterized protein LOC104645740 [Solanum lycopersicum]
Solyc02g085010.1	53.1	21.34	-1.318271092	2.28E-42	6.05E-43	-1.318271092	2.28E-42	6.05E-43				XP_004232425.1|1.4e-61|PREDICTED: uncharacterized protein LOC101264778 [Solanum lycopersicum]
Solyc02g085020.4	19.155	1.42	-3.759117739	3.81E-285	1.76E-286	-3.759117739	3.81E-285	1.76E-286			K13082//bifunctional dihydroflavonol 4-reductase/flavanone 4-reductase [EC:1.1.1.219 1.1.1.234]+ko01100//Metabolic pathways+ko01110//Biosynthesis of secondary metabolites+ko00941//Flavonoid biosynthesis	XP_010315879.1|4.7e-219|PREDICTED: dihydroflavonol 4-reductase isoform X1 [Solanum lycopersicum]	GO:0008152//metabolic process;GO:0009813//flavonoid biosynthetic process;GO:0042440//pigment metabolic process;GO:0071704//organic substance metabolic process;GO:0009812//flavonoid metabolic process;GO:0046148//pigment biosynthetic process;GO:1901576//organic substance biosynthetic process;GO:0009718//anthocyanin-containing compound biosynthetic process;GO:0046283//anthocyanin-containing compound…
Solyc02g085050.3	71.32	25.09	-1.513156478	1.51E-229	8.70E-231	-1.513156478	1.51E-229	8.70E-231			K01507//inorganic pyrophosphatase [EC:3.6.1.1]+ko00190//Oxidative phosphorylation	XP_019067942.1|3.4e-119|PREDICTED: soluble inorganic pyrophosphatase PPA1 isoform X1 [Solanum lycopersicum]	GO:0009987//cellular process;GO:0006796//phosphate-containing compound metabolic process;GO:0008152//metabolic process;GO:0006793//phosphorus metabolic process;GO:0044237//cellular metabolic process;GO:0044464//cell part;GO:0044424//intracellular part;GO:0005737//cytoplasm;GO:0005622//intracellular;GO:0005623//cell;GO:0016787//hydrolase activity;GO:0046872//metal ion binding;GO:0016817//hydrolase…
Solyc02g085110.4	1.45	0.33	-2.127770389	5.75E-15	3.13E-15	-2.127770389	5.75E-15	3.13E-15			K05909//laccase [EC:1.10.3.2]	XP_004232420.1|1.0e-246|PREDICTED: laccase-11 [Solanum lycopersicum]	GO:0019748//secondary metabolic process;GO:0071704//organic substance metabolic process;GO:0019439//aromatic compound catabolic process;GO:1901575//organic substance catabolic process;GO:0009987//cellular process;GO:1901360//organic cyclic compound metabolic process;GO:0044248//cellular catabolic process;GO:0009808//lignin metabolic process;GO:0046271//phenylpropanoid catabolic process;GO:0046274…
Solyc02g085120.3	3.95	1.665	-1.249089951	8.53E-18	4.12E-18	-1.249089951	8.53E-18	4.12E-18			K05909//laccase [EC:1.10.3.2]	XP_019241146.1|1.6e-302|PREDICTED: laccase-11-like [Nicotiana attenuata]	GO:0071704//organic substance metabolic process;GO:1901361//organic cyclic compound catabolic process;GO:0019439//aromatic compound catabolic process;GO:0046271//phenylpropanoid catabolic process;GO:0009808//lignin metabolic process;GO:1901360//organic cyclic compound metabolic process;GO:0009698//phenylpropanoid metabolic process;GO:0044248//cellular catabolic process;GO:0008152//metabolic proce…
Solyc02g085145.1	4.535	0	-6.707884305	1.94E-13	1.14E-13	-6.707884305	1.94E-13	1.14E-13	MYB		K15397//3-ketoacyl-CoA synthase [EC:2.3.1.199]+ko01100//Metabolic pathways+ko01110//Biosynthesis of secondary metabolites+ko00062//Fatty acid elongation;K22390//acid phosphatase type 7;K09522//DnaJ homolog subfamily C member 2	XP_004232415.1|1.1e-38|PREDICTED: protein RADIALIS-like 5 [Solanum lycopersicum]	GO:0044424//intracellular part;GO:0043229//intracellular organelle;GO:0043231//intracellular membrane-bounded organelle;GO:0043227//membrane-bounded organelle;GO:0005623//cell;GO:0044464//cell part;GO:0043226//organelle;GO:0005622//intracellular;GO:0005634//nucleus;GO:0097159//organic cyclic compound binding;GO:0003676//nucleic acid binding;GO:0005488//binding;GO:0003677//DNA binding;GO:1901363//…
Solyc02g085150.4	24.12	12.025	-1.006354527	8.20E-51	1.90E-51	-1.006354527	8.20E-51	1.90E-51			K20254//perilipin-4	XP_004233722.1|1.3e-229|PREDICTED: embryonic protein DC-8 [Solanum lycopersicum]
Solyc02g085170.4	0.69	0.14	-2.29869237	3.28E-07	2.74E-07	-2.29869237	3.28E-07	2.74E-07			K08145//MFS transporter, SP family, solute carrier family 2 (facilitated glucose transporter), member 8	NP_001289853.1|3.4e-131|sugar transporter ERD6-like 6 [Solanum lycopersicum]	GO:0071702//organic substance transport;GO:0051179//localization;GO:0051234//establishment of localization;GO:0008643//carbohydrate transport;GO:0006810//transport;GO:0016021//integral component of membrane;GO:0016020//membrane;GO:0044425//membrane part;GO:0031224//intrinsic component of membrane;
Solyc02g085180.5.1	8.41	3.975	-1.083638652	1.18E-26	4.38E-27	-1.083638652	1.18E-26	4.38E-27			K22369//epoxide hydrolase 4 [EC:3.3.-.-];K08145//MFS transporter, SP family, solute carrier family 2 (facilitated glucose transporter), member 8	NP_001234536.2|9.9e-190|alpha/beta fold family protein [Solanum lycopersicum]	GO:0016787//hydrolase activity;GO:0003824//catalytic activity;
Solyc02g085360.4	5.32	2.61	-1.031031408	7.51E-16	3.94E-16	-1.031031408	7.51E-16	3.94E-16			K09587//steroid 22-alpha-hydroxylase [EC:1.14.13.-]+ko00905//Brassinosteroid biosynthesis+ko01100//Metabolic pathways+ko01110//Biosynthesis of secondary metabolites	NP_001266259.2|3.1e-289|cytochrome P450 90B3 [Solanum lycopersicum]	GO:0099402//plant organ development;GO:0048878//chemical homeostasis;GO:0044238//primary metabolic process;GO:0016128//phytosteroid metabolic process;GO:0048827//phyllome development;GO:0016132//brassinosteroid biosynthetic process;GO:1901617//organic hydroxy compound biosynthetic process;GO:1901360//organic cyclic compound metabolic process;GO:0055088//lipid homeostasis;GO:1901362//organic cycli…
Solyc02g085390.4	0.825	0.33	-1.329372682	1.02E-06	8.84E-07	-1.329372682	1.02E-06	8.84E-07			K19001//ATP-dependent DNA helicase	XP_004232396.1|0.0e+00|PREDICTED: ATP-dependent DNA helicase DDM1-like [Solanum lycopersicum]	GO:0003824//catalytic activity;GO:0016818//hydrolase activity, acting on acid anhydrides, in phosphorus-containing anhydrides;GO:0097367//carbohydrate derivative binding;GO:0032559//adenyl ribonucleotide binding;GO:0000166//nucleotide binding;GO:0017076//purine nucleotide binding;GO:0016817//hydrolase activity, acting on acid anhydrides;GO:0008144//drug binding;GO:0097159//organic cyclic compound…
Solyc02g085400.3	4.56	0.22	-4.369388361	1.41E-73	2.42E-74	-4.369388361	1.41E-73	2.42E-74			K11996//adenylyltransferase and sulfurtransferase [EC:2.7.7.80 2.8.1.11]+ko04122//Sulfur relay system	XP_004232395.1|1.2e-280|PREDICTED: uncharacterized protein LOC101255155 [Solanum lycopersicum]	GO:0031224//intrinsic component of membrane;GO:0016021//integral component of membrane;GO:0016020//membrane;GO:0044425//membrane part;
Solyc02g085440.4	0.335	0	-4.914335183	6.52E-05	6.72E-05	-4.914335183	6.52E-05	6.72E-05				XP_019067951.1|2.2e-179|PREDICTED: F-box protein At5g49610-like [Solanum lycopersicum]
Solyc02g085480.4	3.185	1.545	-1.045579716	4.78E-06	4.42E-06	-1.045579716	4.78E-06	4.42E-06				XP_004232390.1|1.5e-96|PREDICTED: uncharacterized protein LOC101253740 [Solanum lycopersicum]	GO:0016021//integral component of membrane;GO:0044425//membrane part;GO:0031224//intrinsic component of membrane;GO:0016020//membrane;
Solyc02g085630.3	1.985	0.565	-1.814799509	1.52E-08	1.15E-08	-1.814799509	1.52E-08	1.15E-08			K09338//homeobox-leucine zipper protein	XP_004232382.1|7.3e-118|PREDICTED: homeobox-leucine zipper protein ATHB-40 [Solanum lycopersicum]	GO:0051252//regulation of RNA metabolic process;GO:0010468//regulation of gene expression;GO:0031326//regulation of cellular biosynthetic process;GO:0006355//regulation of transcription, DNA-templated;GO:0080090//regulation of primary metabolic process;GO:1903506//regulation of nucleic acid-templated transcription;GO:0065007//biological regulation;GO:0031323//regulation of cellular metabolic proc…
Solyc02g085750.4	0.835	0.205	-2.046972951	1.87E-05	1.82E-05	-2.046972951	1.87E-05	1.82E-05				XP_004233714.2|2.0e-180|PREDICTED: uncharacterized protein LOC101255558 [Solanum lycopersicum]
Solyc02g085830.4	22.725	10.79	-1.079261748	5.58E-48	1.35E-48	-1.079261748	5.58E-48	1.35E-48			K19476//vacuolar protein sorting-associated protein IST1+ko04144//Endocytosis	XP_004232368.1|1.2e-114|PREDICTED: IST1 homolog [Solanum lycopersicum]	GO:0051234//establishment of localization;GO:0033036//macromolecule localization;GO:0015833//peptide transport;GO:0008104//protein localization;GO:0045184//establishment of protein localization;GO:0042886//amide transport;GO:0071705//nitrogen compound transport;GO:0071702//organic substance transport;GO:0051179//localization;GO:0006810//transport;GO:0015031//protein transport;
Solyc02g085910.4	0.315	0	-4.707884305	0.000211009	0.000229253	-4.707884305	0.000211009	0.000229253	LOB		K13945//LOB domain-containing protein 29	NP_001334838.1|8.0e-155|LOB domain-containing protein 40 [Solanum lycopersicum]
Solyc02g085933.1	2176.005	711.805	-1.616763112	0	0	-1.616763112	0	0			K01602//ribulose-bisphosphate carboxylase small chain [EC:4.1.1.39]+ko01100//Metabolic pathways+ko00710//Carbon fixation in photosynthetic organisms+ko01200//Carbon metabolism+ko00630//Glyoxylate and dicarboxylate metabolism	NP_001334840.1|1.2e-22|ribulose bisphosphate carboxylase small chain 3A/3C, chloroplastic [Solanum lycopersicum]	GO:0016051//carbohydrate biosynthetic process;GO:0044237//cellular metabolic process;GO:0043094//cellular metabolic compound salvage;GO:0015979//photosynthesis;GO:0008152//metabolic process;GO:1901576//organic substance biosynthetic process;GO:0019685//photosynthesis, dark reaction;GO:0015977//carbon fixation;GO:0071704//organic substance metabolic process;GO:0009058//biosynthetic process;GO:0044…
Solyc02g085940.4	0.405	0.84	1.053195372	1.16E-05	1.11E-05	1.053195372	1.16E-05	1.11E-05			K01602//ribulose-bisphosphate carboxylase small chain [EC:4.1.1.39]+ko01100//Metabolic pathways+ko00710//Carbon fixation in photosynthetic organisms+ko01200//Carbon metabolism+ko00630//Glyoxylate and dicarboxylate metabolism	NP_001334524.1|1.5e-84|complex1_LYR-like protein [Solanum lycopersicum]	GO:0019685//photosynthesis, dark reaction;GO:0005975//carbohydrate metabolic process;GO:0016051//carbohydrate biosynthetic process;GO:0043094//cellular metabolic compound salvage;GO:0044237//cellular metabolic process;GO:0015977//carbon fixation;GO:0044238//primary metabolic process;GO:0009058//biosynthetic process;GO:0009853//photorespiration;GO:0071704//organic substance metabolic process;GO:19…
Solyc02g085950.4	6510.56	2580.695	-1.340421542	0	0	-1.340421542	0	0			K01602//ribulose-bisphosphate carboxylase small chain [EC:4.1.1.39]+ko01100//Metabolic pathways+ko00710//Carbon fixation in photosynthetic organisms+ko01200//Carbon metabolism+ko00630//Glyoxylate and dicarboxylate metabolism	NP_001296139.1|1.9e-101|ribulose bisphosphate carboxylase small chain 3B, chloroplastic [Solanum lycopersicum]	GO:0009987//cellular process;GO:0019685//photosynthesis, dark reaction;GO:1901576//organic substance biosynthetic process;GO:0008152//metabolic process;GO:0015979//photosynthesis;GO:0015977//carbon fixation;GO:0005975//carbohydrate metabolic process;GO:0043094//cellular metabolic compound salvage;GO:0044237//cellular metabolic process;GO:0009058//biosynthetic process;GO:0071704//organic substance…
Solyc02g086040.2	0.03	1.39	5.516117369	3.08E-12	1.91E-12	5.516117369	3.08E-12	1.91E-12			K01054//acylglycerol lipase [EC:3.1.1.23]+ko01100//Metabolic pathways+ko00561//Glycerolipid metabolism	XP_004233711.1|1.3e-155|PREDICTED: caffeoylshikimate esterase-like [Solanum lycopersicum]
Solyc02g086180.4	177.215	55.45	-1.681660859	0	0	-1.681660859	0	0			K00227//Delta7-sterol 5-desaturase [EC:1.14.19.20]+ko01100//Metabolic pathways+ko01110//Biosynthesis of secondary metabolites+ko00100//Steroid biosynthesis	XP_015066517.1|6.4e-79|PREDICTED: delta(7)-sterol-C5(6)-desaturase [Solanum pennellii]	GO:0006694//steroid biosynthetic process;GO:1901615//organic hydroxy compound metabolic process;GO:1901576//organic substance biosynthetic process;GO:0006629//lipid metabolic process;GO:0008610//lipid biosynthetic process;GO:0044238//primary metabolic process;GO:0009058//biosynthetic process;GO:0008152//metabolic process;GO:1901360//organic cyclic compound metabolic process;GO:0016126//sterol bio…
Solyc02g086190.3	3.435	1.47	-1.233101026	7.93E-07	6.83E-07	-1.233101026	7.93E-07	6.83E-07			K00227//Delta7-sterol 5-desaturase [EC:1.14.19.20]+ko01100//Metabolic pathways+ko01110//Biosynthesis of secondary metabolites+ko00100//Steroid biosynthesis	XP_006357862.2|3.3e-129|PREDICTED: delta(7)-sterol-C5(6)-desaturase-like [Solanum tuberosum]	GO:0009058//biosynthetic process;GO:0044238//primary metabolic process;GO:0006694//steroid biosynthetic process;GO:0008202//steroid metabolic process;GO:0016126//sterol biosynthetic process;GO:1901615//organic hydroxy compound metabolic process;GO:0008610//lipid biosynthetic process;GO:0016125//sterol metabolic process;GO:1901576//organic substance biosynthetic process;GO:0008152//metabolic proce…
Solyc02g086210.4	12.785	4.005	-1.681572868	6.95E-91	1.00E-91	-1.681572868	6.95E-91	1.00E-91			K04733//interleukin-1 receptor-associated kinase 4 [EC:2.7.11.1]	XP_004232341.1|1.3e-204|PREDICTED: LEAF RUST 10 DISEASE-RESISTANCE LOCUS RECEPTOR-LIKE PROTEIN KINASE-like 2.1 [Solanum lycopersicum]	GO:0031224//intrinsic component of membrane;GO:0016020//membrane;GO:0016021//integral component of membrane;GO:0044425//membrane part;GO:0001871//pattern binding;GO:0097159//organic cyclic compound binding;GO:0016772//transferase activity, transferring phosphorus-containing groups;GO:0032559//adenyl ribonucleotide binding;GO:0030554//adenyl nucleotide binding;GO:0016301//kinase activity;GO:003563…
Solyc02g086310.2	2.59	5.65	1.125005709	0.000544798	0.00062346	1.125005709	0.000544798	0.00062346				NP_001306883.1|2.0e-36|lipid-transfer protein 7k-LTP precursor [Solanum lycopersicum]	GO:0006869//lipid transport;GO:0006810//transport;GO:0051179//localization;GO:0010876//lipid localization;GO:0033036//macromolecule localization;GO:0071702//organic substance transport;GO:0051234//establishment of localization;
Solyc02g086452.1	2.75	6.53	1.250253779	1.35E-57	2.84E-58	1.250253779	1.35E-57	2.84E-58			K22020//mucin-19	XP_004232326.1|0.0e+00|PREDICTED: titin isoform X3 [Solanum lycopersicum]
Solyc02g086454.1	4.865	12.7	1.386088594	8.44E-73	1.46E-73	1.386088594	8.44E-73	1.46E-73			K22020//mucin-19	XP_010316302.1|0.0e+00|PREDICTED: titin isoform X2 [Solanum lycopersicum]
Solyc02g086456.1	4.155	10.015	1.271628029	3.01E-12	1.86E-12	1.271628029	3.01E-12	1.86E-12			K11323//histone arginine demethylase JMJD6 [EC:1.14.11.-];K13095//splicing factor 1	XP_010316301.1|1.0e-86|PREDICTED: titin isoform X1 [Solanum lycopersicum]
Solyc02g086458.1	18.58	73.09	1.977484444	0	0	1.977484444	0	0			K22020//mucin-19	XP_010316302.1|0.0e+00|PREDICTED: titin isoform X2 [Solanum lycopersicum]
Solyc02g086480.1	9.1	1.24	-2.872515007	7.86E-26	2.98E-26	-2.872515007	7.86E-26	2.98E-26	LOB		K13944//LOB domain-containing protein 16;K21994//LOB domain-containing protein 18	XP_019067984.1|6.4e-85|PREDICTED: protein LATERAL ORGAN BOUNDARIES [Solanum lycopersicum]
Solyc02g086490.3	5.595	1.865	-1.592407088	7.69E-14	4.41E-14	-1.592407088	7.69E-14	4.41E-14				XP_004232322.1|3.1e-76|PREDICTED: oleosin 5-like [Solanum lycopersicum]	GO:0022414//reproductive process;GO:0009266//response to temperature stimulus;GO:0048856//anatomical structure development;GO:0000003//reproduction;GO:0010154//fruit development;GO:0065007//biological regulation;GO:0009628//response to abiotic stimulus;GO:0003006//developmental process involved in reproduction;GO:0044085//cellular component biogenesis;GO:0033036//macromolecule localization;GO:000…
Solyc02g086650.3	29.82	1.805	-4.055635275	0	0	-4.055635275	0	0			K15283//solute carrier family 35, member E1	XP_004232311.1|1.6e-222|PREDICTED: phosphoenolpyruvate/phosphate translocator 2, chloroplastic [Solanum lycopersicum]	GO:0016021//integral component of membrane;GO:0031224//intrinsic component of membrane;GO:0016020//membrane;GO:0044425//membrane part;GO:0015355//secondary active monocarboxylate transmembrane transporter activity;GO:0022804//active transmembrane transporter activity;GO:0015301//anion:anion antiporter activity;GO:0099516//ion antiporter activity;GO:0008514//organic anion transmembrane transporter…
Solyc02g086700.4	9.245	49.54	2.426881332	0	0	2.426881332	0	0			K19891//glucan endo-1,3-beta-glucosidase 1/2/3 [EC:3.2.1.39]+ko00500//Starch and sucrose metabolism	XP_004232306.1|2.5e-203|PREDICTED: glucan endo-1,3-beta-glucosidase, acidic-like [Solanum lycopersicum]	GO:0071704//organic substance metabolic process;GO:0044238//primary metabolic process;GO:0005975//carbohydrate metabolic process;GO:0008152//metabolic process;GO:0005623//cell;GO:0005886//plasma membrane;GO:0044464//cell part;GO:0044459//plasma membrane part;GO:0071944//cell periphery;GO:0031226//intrinsic component of plasma membrane;GO:0044425//membrane part;GO:0031224//intrinsic component of m…
Solyc02g086820.3	602.95	75.34	-3.007650578	0	0	-3.007650578	0	0			K01673//carbonic anhydrase [EC:4.2.1.1]+ko00910//Nitrogen metabolism	NP_001299833.1|8.1e-182|carbonic anhydrase isoform 2 [Solanum lycopersicum]
Solyc02g086840.3	4.165	1.195	-1.804281637	9.49E-39	2.69E-39	-1.804281637	9.49E-39	2.69E-39		disease resistance protein (TIR-NBS class), putative (best arabidopsis hit)	K01087//trehalose 6-phosphate phosphatase [EC:3.1.3.12]+ko01100//Metabolic pathways+ko00500//Starch and sucrose metabolism	XP_009614635.1|0.0e+00|PREDICTED: tetratricopeptide repeat protein 28-like [Nicotiana tomentosiformis]
Solyc02g086990.4	1.345	4.89	1.866446462	1.44E-34	4.45E-35	1.866446462	1.44E-34	4.45E-35			K05391//cyclic nucleotide gated channel, plant+ko04626//Plant-pathogen interaction	XP_004232288.1|2.7e-259|PREDICTED: cyclic nucleotide-gated ion channel 18 [Solanum lycopersicum]	GO:0019725//cellular homeostasis;GO:0055082//cellular chemical homeostasis;GO:0030003//cellular cation homeostasis;GO:0016043//cellular component organization;GO:0009856//pollination;GO:0000904//cell morphogenesis involved in differentiation;GO:0048869//cellular developmental process;GO:0065008//regulation of biological quality;GO:0042592//homeostatic process;GO:0030154//cell differentiation;GO:0…
Solyc02g087000.4	11.96	27.775	1.214269717	4.76E-144	4.50E-145	1.214269717	4.76E-144	4.50E-145			K03549//KUP system potassium uptake protein	XP_016561528.1|0.0e+00|PREDICTED: potassium transporter 8-like [Capsicum annuum]	GO:0005623//cell;GO:0005886//plasma membrane;GO:0031224//intrinsic component of membrane;GO:0044425//membrane part;GO:0016021//integral component of membrane;GO:0016020//membrane;GO:0071944//cell periphery;GO:0044464//cell part;GO:0022890//inorganic cation transmembrane transporter activity;GO:0046873//metal ion transmembrane transporter activity;GO:0008324//cation transmembrane transporter activ…
Solyc02g087060.4	54.11	120.61	1.153412534	0	0	1.153412534	0	0			K17500//integrin-linked kinase-associated serine/threonine phosphatase 2C [EC:3.1.3.16]	XP_004232282.1|1.7e-182|PREDICTED: WAT1-related protein At3g28050 [Solanum lycopersicum]	GO:0051234//establishment of localization;GO:0051179//localization;GO:0006810//transport;GO:0044464//cell part;GO:0044425//membrane part;GO:0016020//membrane;GO:0016021//integral component of membrane;GO:0031224//intrinsic component of membrane;GO:0005886//plasma membrane;GO:0005623//cell;GO:0071944//cell periphery;GO:0005215//transporter activity;GO:0022857//transmembrane transporter activity;
Solyc02g087190.1	50.4	13.37	-1.920068611	8.49E-195	5.68E-196	-1.920068611	8.49E-195	5.68E-196			K00430//peroxidase [EC:1.11.1.7]+ko01100//Metabolic pathways+ko01110//Biosynthesis of secondary metabolites+ko00940//Phenylpropanoid biosynthesis	XP_004232273.1|1.6e-189|PREDICTED: peroxidase 63 [Solanum lycopersicum]	GO:0017144//drug metabolic process;GO:0044237//cellular metabolic process;GO:0051187//cofactor catabolic process;GO:0009056//catabolic process;GO:0051186//cofactor metabolic process;GO:0050896//response to stimulus;GO:0042737//drug catabolic process;GO:0042743//hydrogen peroxide metabolic process;GO:0009987//cellular process;GO:0008152//metabolic process;GO:0006950//response to stress;GO:0044248/…
Solyc02g087210.3	160.025	13.055	-3.623933799	0	0	-3.623933799	0	0				NP_001306921.1|4.5e-111|stress-associated protein 11 [Solanum lycopersicum]	GO:0043167//ion binding;GO:0043169//cation binding;GO:0008270//zinc ion binding;GO:0046872//metal ion binding;GO:0046914//transition metal ion binding;GO:0005488//binding;
Solyc02g087350.3	48.67	14.015	-1.798120768	3.47E-192	2.34E-193	-1.798120768	3.47E-192	2.34E-193			K20893//probable galacturonosyltransferase-like 1 [EC:2.4.1.-]	XP_004232258.1|2.2e-216|PREDICTED: probable galacturonosyltransferase-like 10 [Solanum lycopersicum]	GO:0044238//primary metabolic process;GO:0008152//metabolic process;GO:1901576//organic substance biosynthetic process;GO:0005975//carbohydrate metabolic process;GO:0043170//macromolecule metabolic process;GO:0005976//polysaccharide metabolic process;GO:0000271//polysaccharide biosynthetic process;GO:0016051//carbohydrate biosynthetic process;GO:0009059//macromolecule biosynthetic process;GO:0071…
Solyc02g087430.4	8.545	25.35	1.567787341	1.00E-187	6.97E-189	1.567787341	1.00E-187	6.97E-189			K01099//inositol polyphosphate 5-phosphatase INPP5B/F [EC:3.1.3.36]+ko01100//Metabolic pathways+ko04070//Phosphatidylinositol signaling system+ko00562//Inositol phosphate metabolism	ABV90878.1|1.1e-268|inositol-1,4,5-triphosphate-5-phosphatase [Solanum lycopersicum]	GO:0016311//dephosphorylation;GO:0044238//primary metabolic process;GO:0006644//phospholipid metabolic process;GO:0046488//phosphatidylinositol metabolic process;GO:0044255//cellular lipid metabolic process;GO:0044237//cellular metabolic process;GO:0009987//cellular process;GO:0046486//glycerolipid metabolic process;GO:0006629//lipid metabolic process;GO:0006793//phosphorus metabolic process;GO:0…
Solyc02g087440.4	2.44	0.465	-2.39446771	2.30E-10	1.56E-10	-2.39446771	2.30E-10	1.56E-10				XP_004233695.1|1.8e-102|PREDICTED: uncharacterized protein LOC101249328 [Solanum lycopersicum]	GO:0044425//membrane part;GO:0031224//intrinsic component of membrane;GO:0016020//membrane;GO:0016021//integral component of membrane;
Solyc02g087450.3	1.08	0.315	-1.766436488	2.93E-09	2.13E-09	-1.766436488	2.93E-09	2.13E-09				XP_004232251.1|0.0e+00|PREDICTED: uncharacterized protein LOC101263070 [Solanum lycopersicum]
Solyc02g087470.4	4.11	1.78	-1.209078448	6.24E-05	6.41E-05	-1.209078448	6.24E-05	6.41E-05				XP_010316267.1|2.2e-29|PREDICTED: uncharacterized protein LOC104645714 [Solanum lycopersicum]
Solyc02g087530.2	18.18	5.515	-1.726422021	7.45E-83	1.16E-83	-1.726422021	7.45E-83	1.16E-83			K08900//mitochondrial chaperone BCS1	XP_019067642.1|1.1e-214|PREDICTED: AAA-ATPase At3g28510-like [Solanum lycopersicum]	GO:1901265//nucleoside phosphate binding;GO:0008144//drug binding;GO:0017076//purine nucleotide binding;GO:0097159//organic cyclic compound binding;GO:0097367//carbohydrate derivative binding;GO:0005488//binding;GO:0005524//ATP binding;GO:0032555//purine ribonucleotide binding;GO:0030554//adenyl nucleotide binding;GO:0036094//small molecule binding;GO:0000166//nucleotide binding;GO:0043167//ion b…
Solyc02g087540.3	27.325	6.4	-2.098934297	4.46E-178	3.29E-179	-2.098934297	4.46E-178	3.29E-179			K08900//mitochondrial chaperone BCS1	XP_004233689.1|3.9e-285|PREDICTED: AAA-ATPase At3g28510-like [Solanum lycopersicum]	GO:1901265//nucleoside phosphate binding;GO:0032555//purine ribonucleotide binding;GO:0032559//adenyl ribonucleotide binding;GO:0035639//purine ribonucleoside triphosphate binding;GO:0005524//ATP binding;GO:0043168//anion binding;GO:0097367//carbohydrate derivative binding;GO:0008144//drug binding;GO:0036094//small molecule binding;GO:0017076//purine nucleotide binding;GO:0032553//ribonucleotide …
Solyc02g087580.3	7.12	2.645	-1.435306127	8.40E-46	2.11E-46	-1.435306127	8.40E-46	2.11E-46			K13122//protein FRG1	XP_004232247.2|0.0e+00|PREDICTED: uncharacterized protein LOC101261868 [Solanum lycopersicum]
Solyc02g087770.3	19.39	6.285	-1.630765405	2.91E-96	3.98E-97	-1.630765405	2.91E-96	3.98E-97		Leucine-rich repeat receptor-like protein kinase family protein (best arabidopsis hit)	K01785//aldose 1-epimerase [EC:5.1.3.3]+ko00010//Glycolysis / Gluconeogenesis+ko01100//Metabolic pathways+ko00052//Galactose metabolism+ko01110//Biosynthesis of secondary metabolites	XP_015063696.1|3.4e-210|PREDICTED: aldose 1-epimerase [Solanum pennellii]	GO:0005996//monosaccharide metabolic process;GO:0008152//metabolic process;GO:0071704//organic substance metabolic process;GO:0019318//hexose metabolic process;GO:0044238//primary metabolic process;GO:0044281//small molecule metabolic process;GO:0005975//carbohydrate metabolic process;GO:0016857//racemase and epimerase activity, acting on carbohydrates and derivatives;GO:0003824//catalytic activi…
Solyc02g087840.3	8.87	36.725	2.051864206	4.19E-188	2.90E-189	2.051864206	4.19E-188	2.90E-189			K09338//homeobox-leucine zipper protein	XP_004232228.2|4.2e-184|PREDICTED: homeobox-leucine zipper protein ATHB-13-like [Solanum lycopersicum]	GO:0044424//intracellular part;GO:0043229//intracellular organelle;GO:0005622//intracellular;GO:0043227//membrane-bounded organelle;GO:0005623//cell;GO:0043231//intracellular membrane-bounded organelle;GO:0005634//nucleus;GO:0043226//organelle;GO:0044464//cell part;GO:0043565//sequence-specific DNA binding;GO:0140110//transcription regulator activity;GO:0003700//DNA binding transcription factor a…
Solyc02g087860.3	1.205	0.23	-2.385956211	7.58E-05	7.86E-05	-2.385956211	7.58E-05	7.86E-05	bHLH		K17693//DNA-binding protein inhibitor ID2	NP_001234290.1|5.4e-41|transcription factor style2.1 [Solanum lycopersicum]	GO:0005488//binding;GO:0005515//protein binding;GO:0046983//protein dimerization activity;
Solyc02g087890.4	164.685	375.84	1.193324942	0	0	1.193324942	0	0				OIT05857.1|4.4e-21|hypothetical protein A4A49_06269 [Nicotiana attenuata]
Solyc02g087950.3	7.28	0.95	-2.941934634	8.70E-135	8.61E-136	-2.941934634	8.70E-135	8.61E-136				XP_004232221.1|0.0e+00|PREDICTED: uncharacterized protein LOC101253548 isoform X1 [Solanum lycopersicum]	GO:1901576//organic substance biosynthetic process;GO:0042254//ribosome biogenesis;GO:0043604//amide biosynthetic process;GO:0044238//primary metabolic process;GO:0071704//organic substance metabolic process;GO:0044267//cellular protein metabolic process;GO:0044237//cellular metabolic process;GO:0006412//translation;GO:0006518//peptide metabolic process;GO:0034645//cellular macromolecule biosynth…
Solyc02g087960.3	2.12	0.26	-3.037191931	5.92E-18	2.85E-18	-3.037191931	5.92E-18	2.85E-18	MYB		K09422//transcription factor MYB, plant	XP_004232220.1|1.5e-170|PREDICTED: myb-related protein 306-like [Solanum lycopersicum]	GO:0050789//regulation of biological process;GO:0048869//cellular developmental process;GO:0010468//regulation of gene expression;GO:0010556//regulation of macromolecule biosynthetic process;GO:2001141//regulation of RNA biosynthetic process;GO:0032502//developmental process;GO:0019219//regulation of nucleobase-containing compound metabolic process;GO:0060255//regulation of macromolecule metaboli…
Solyc02g088090.1	114.6	50.225	-1.19126158	7.70E-118	8.59E-119	-1.19126158	7.70E-118	8.59E-119		Glycine max cv Williams 82 BAC clone Gm_ISb001_091_F11, complete sequence.	K02183//calmodulin+ko04016//MAPK signaling pathway - plant+ko04626//Plant-pathogen interaction+ko04070//Phosphatidylinositol signaling system	XP_004232216.1|5.5e-99|PREDICTED: probable calcium-binding protein CML30 [Solanum lycopersicum]	GO:0016021//integral component of membrane;GO:0044425//membrane part;GO:0031224//intrinsic component of membrane;GO:0016020//membrane;GO:0046872//metal ion binding;GO:0043169//cation binding;GO:0043167//ion binding;GO:0005488//binding;GO:0005509//calcium ion binding;
Solyc02g088100.3	28.88	5.265	-2.460579655	6.22E-248	3.31E-249	-2.460579655	6.22E-248	3.31E-249			K20628//expansin	NP_001234085.1|3.1e-142|expansin precursor [Solanum lycopersicum]	GO:0071669//plant-type cell wall organization or biogenesis;GO:0000902//cell morphogenesis;GO:0007275//multicellular organism development;GO:0009664//plant-type cell wall organization;GO:0071840//cellular component organization or biogenesis;GO:0080022//primary root development;GO:0048869//cellular developmental process;GO:0022622//root system development;GO:0060560//developmental growth involved…
Solyc02g088190.4	2.23	0.425	-2.405036952	1.87E-19	8.50E-20	-2.405036952	1.87E-19	8.50E-20	MYB	disease resistance protein (TIR-NBS-LRR class), putative (best arabidopsis hit)	K09422//transcription factor MYB, plant	XP_004232212.1|1.1e-245|PREDICTED: myb-related protein 306 [Solanum lycopersicum]	GO:0080090//regulation of primary metabolic process;GO:0060255//regulation of macromolecule metabolic process;GO:0009889//regulation of biosynthetic process;GO:0065007//biological regulation;GO:0010556//regulation of macromolecule biosynthetic process;GO:0019222//regulation of metabolic process;GO:0050794//regulation of cellular process;GO:0051171//regulation of nitrogen compound metabolic proces…
Solyc02g088200.4	4.765	9.57	1.002053977	7.80E-13	4.69E-13	1.002053977	7.80E-13	4.69E-13			K18666//activating signal cointegrator complex subunit 1	XP_019067999.1|6.1e-102|PREDICTED: activating signal cointegrator 1 complex subunit 1 isoform X2 [Solanum lycopersicum]
Solyc02g088240.4	8.235	0.23	-5.192639366	2.14E-214	1.31E-215	-5.192639366	2.14E-214	1.31E-215			K14514//ethylene-insensitive protein 3+ko04016//MAPK signaling pathway - plant+ko04075//Plant hormone signal transduction	XP_015064023.1|0.0e+00|PREDICTED: phosphate transporter PHO1 homolog 3-like [Solanum pennellii]	GO:0031224//intrinsic component of membrane;GO:0016021//integral component of membrane;GO:0016020//membrane;GO:0044425//membrane part;
Solyc02g088270.3	2.19	7.13	1.705214849	8.95E-36	2.69E-36	1.705214849	8.95E-36	2.69E-36				XP_004232208.1|1.1e-143|PREDICTED: uncharacterized protein LOC101248932 [Solanum lycopersicum]
Solyc02g088310.1	0.165	1.28	2.940087993	3.07E-10	2.10E-10	2.940087993	3.07E-10	2.10E-10	AP2-EREBP		K09286//EREBP-like factor	XP_004233675.1|8.3e-192|PREDICTED: dehydration-responsive element-binding protein 2C-like [Solanum lycopersicum]	GO:0044237//cellular metabolic process;GO:0008152//metabolic process;GO:0010467//gene expression;GO:1901576//organic substance biosynthetic process;GO:0034654//nucleobase-containing compound biosynthetic process;GO:0044249//cellular biosynthetic process;GO:0009058//biosynthetic process;GO:0044238//primary metabolic process;GO:0006725//cellular aromatic compound metabolic process;GO:1901360//organ…
Solyc02g088380.4	0.97	0.03	-5.094907429	2.28E-09	1.64E-09	-5.094907429	2.28E-09	1.64E-09			K03006//DNA-directed RNA polymerase II subunit RPB1 [EC:2.7.7.6]+ko03020//RNA polymerase	XP_004232194.1|3.5e-95|PREDICTED: lamin-like protein [Solanum lycopersicum]	GO:0005886//plasma membrane;GO:0044459//plasma membrane part;GO:0031224//intrinsic component of membrane;GO:0046658//anchored component of plasma membrane;GO:0005623//cell;GO:0044464//cell part;GO:0031225//anchored component of membrane;GO:0071944//cell periphery;GO:0031226//intrinsic component of plasma membrane;GO:0016020//membrane;GO:0044425//membrane part;GO:0009055//electron transfer activit…
Solyc02g088390.4	15.235	7.105	-1.106552732	1.78E-22	7.41E-23	-1.106552732	1.78E-22	7.41E-23			K03006//DNA-directed RNA polymerase II subunit RPB1 [EC:2.7.7.6]+ko03020//RNA polymerase	XP_004232193.1|1.5e-100|PREDICTED: lamin-like protein [Solanum lycopersicum]	GO:0031224//intrinsic component of membrane;GO:0044425//membrane part;GO:0016020//membrane;GO:0016021//integral component of membrane;GO:0009055//electron transfer activity;GO:0003824//catalytic activity;GO:0016491//oxidoreductase activity;
Solyc02g088500.1	1.545	3.24	1.066980254	8.45E-09	6.32E-09	1.066980254	8.45E-09	6.32E-09			K23154//2-hydroxyflavanone C-glucosyltransferase [EC:2.4.1.360]	XP_004233671.1|4.9e-269|PREDICTED: UDP-glycosyltransferase 13-like [Solanum lycopersicum]	GO:0008152//metabolic process;GO:0005622//intracellular;GO:0043229//intracellular organelle;GO:0005623//cell;GO:0043227//membrane-bounded organelle;GO:0043226//organelle;GO:0043231//intracellular membrane-bounded organelle;GO:0044424//intracellular part;GO:0044464//cell part;GO:0008194//UDP-glycosyltransferase activity;GO:0003824//catalytic activity;GO:0016757//transferase activity, transferring …
Solyc02g088630.4	40.05	17.67	-1.183253002	3.45E-189	2.36E-190	-1.183253002	3.45E-189	2.36E-190			K20867//galacturonosyltransferase 12/13/14/15 [EC:2.4.1.-]	XP_019224917.1|2.2e-293|PREDICTED: probable galacturonosyltransferase 14 [Nicotiana attenuata]	GO:0045489//pectin biosynthetic process;GO:0044238//primary metabolic process;GO:0009058//biosynthetic process;GO:0043170//macromolecule metabolic process;GO:0071554//cell wall organization or biogenesis;GO:0071555//cell wall organization;GO:0044237//cellular metabolic process;GO:0005976//polysaccharide metabolic process;GO:0016043//cellular component organization;GO:0016051//carbohydrate biosynt…
Solyc02g088670.1	0.31	0.02	-4.094907429	4.54E-05	4.59E-05	-4.094907429	4.54E-05	4.59E-05	C2H2			XP_004233667.1|3.4e-270|PREDICTED: zinc finger protein ZAT1-like [Solanum lycopersicum]	GO:0097159//organic cyclic compound binding;GO:0005488//binding;GO:1901363//heterocyclic compound binding;GO:0003676//nucleic acid binding;
Solyc02g088680.1	213.97	59.14	-1.862175456	6.61E-128	6.88E-129	-1.862175456	6.61E-128	6.88E-129			K00012//UDPglucose 6-dehydrogenase [EC:1.1.1.22]+ko00520//Amino sugar and nucleotide sugar metabolism+ko00040//Pentose and glucuronate interconversions+ko01100//Metabolic pathways+ko00053//Ascorbate and aldarate metabolism	XP_004232174.1|1.6e-29|PREDICTED: UDP-glucose 6-dehydrogenase 2 [Solanum lycopersicum]	GO:0048037//cofactor binding;GO:0016491//oxidoreductase activity;GO:0016616//oxidoreductase activity, acting on the CH-OH group of donors, NAD or NADP as acceptor;GO:0051287//NAD binding;GO:0097159//organic cyclic compound binding;GO:0016614//oxidoreductase activity, acting on CH-OH group of donors;GO:0050662//coenzyme binding;GO:1901265//nucleoside phosphate binding;GO:0003979//UDP-glucose 6-deh…
Solyc02g088690.4	107.865	37.395	-1.53524225	0	0	-1.53524225	0	0			K00012//UDPglucose 6-dehydrogenase [EC:1.1.1.22]+ko00520//Amino sugar and nucleotide sugar metabolism+ko00040//Pentose and glucuronate interconversions+ko01100//Metabolic pathways+ko00053//Ascorbate and aldarate metabolism	XP_004232174.1|1.4e-177|PREDICTED: UDP-glucose 6-dehydrogenase 2 [Solanum lycopersicum]	GO:0005488//binding;GO:0048037//cofactor binding;GO:0000166//nucleotide binding;GO:0003979//UDP-glucose 6-dehydrogenase activity;GO:0003824//catalytic activity;GO:0036094//small molecule binding;GO:0050662//coenzyme binding;GO:0016614//oxidoreductase activity, acting on CH-OH group of donors;GO:0097159//organic cyclic compound binding;GO:0016616//oxidoreductase activity, acting on the CH-OH group…
Solyc02g088740.1	30.57	5.8	-2.403136737	1.52E-43	3.98E-44	-2.403136737	1.52E-43	3.98E-44			K06672//cohesin loading factor subunit SCC2	XP_015064562.1|9.4e-45|PREDICTED: uncharacterized protein LOC107009720 [Solanum pennellii]	GO:0005488//binding;GO:0046983//protein dimerization activity;GO:0005515//protein binding;
Solyc02g088820.4	10.59	4.745	-1.164234187	2.39E-36	7.07E-37	-1.164234187	2.39E-36	7.07E-37			K16297//serine carboxypeptidase-like clade II [EC:3.4.16.-]	XP_004232164.1|7.3e-270|PREDICTED: serine carboxypeptidase-like 25 [Solanum lycopersicum]	GO:0003824//catalytic activity;GO:0016787//hydrolase activity;GO:0008238//exopeptidase activity;GO:0070008//serine-type exopeptidase activity;GO:0070011//peptidase activity, acting on L-amino acid peptides;GO:0008233//peptidase activity;GO:0008236//serine-type peptidase activity;GO:0017171//serine hydrolase activity;GO:0004180//carboxypeptidase activity;GO:0140096//catalytic activity, acting on a…
Solyc02g089030.1	13.125	0.82	-4.007444587	1.50E-21	6.43E-22	-4.007444587	1.50E-21	6.43E-22				XP_015064497.1|6.0e-33|PREDICTED: protein LONGIFOLIA 1 [Solanum pennellii]	GO:0050789//regulation of biological process;GO:0050793//regulation of developmental process;GO:0065007//biological regulation;GO:0051128//regulation of cellular component organization;GO:0001558//regulation of cell growth;GO:0022603//regulation of anatomical structure morphogenesis;GO:0051513//regulation of monopolar cell growth;GO:0051510//regulation of unidimensional cell growth;GO:0048638//re…
Solyc02g089040.3	13.665	1.03	-3.735365042	1.23E-22	5.10E-23	-3.735365042	1.23E-22	5.10E-23				XP_004233660.1|1.1e-34|PREDICTED: protein LONGIFOLIA 1 [Solanum lycopersicum]	GO:0040008//regulation of growth;GO:0050789//regulation of biological process;GO:0022604//regulation of cell morphogenesis;GO:0051510//regulation of unidimensional cell growth;GO:0048638//regulation of developmental growth;GO:0065007//biological regulation;GO:0050794//regulation of cellular process;GO:0022603//regulation of anatomical structure morphogenesis;GO:0051513//regulation of monopolar ce…
Solyc02g089050.4	4.965	0.795	-2.645518424	3.44E-74	5.83E-75	-2.645518424	3.44E-74	5.83E-75				XP_004233660.1|0.0e+00|PREDICTED: protein LONGIFOLIA 1 [Solanum lycopersicum]	GO:0001558//regulation of cell growth;GO:0040008//regulation of growth;GO:0050794//regulation of cellular process;GO:0051128//regulation of cellular component organization;GO:0022604//regulation of cell morphogenesis;GO:0050789//regulation of biological process;GO:0051513//regulation of monopolar cell growth;GO:0065007//biological regulation;GO:0022603//regulation of anatomical structure morphoge…
Solyc02g089130.4	2.695	1.23	-1.138630233	1.81E-09	1.29E-09	-1.138630233	1.81E-09	1.29E-09			K17964//leucine-rich PPR motif-containing protein, mitochondrial	XP_004232142.1|6.8e-270|PREDICTED: COBRA-like protein 4 [Solanum lycopersicum]	GO:0071669//plant-type cell wall organization or biogenesis;GO:0071840//cellular component organization or biogenesis;GO:0071554//cell wall organization or biogenesis;GO:0070726//cell wall assembly;GO:0016049//cell growth;GO:0009832//plant-type cell wall biogenesis;GO:0009664//plant-type cell wall organization;GO:0009987//cellular process;GO:0044085//cellular component biogenesis;GO:0010215//cell…
Solyc02g089170.4	1.42	0.61	-1.210977981	2.70E-05	2.67E-05	-1.210977981	2.70E-05	2.67E-05			K13379//reversibly glycosylated polypeptide / UDP-arabinopyranose mutase [EC:2.4.1.- 5.4.99.30]+ko00520//Amino sugar and nucleotide sugar metabolism	XP_019442771.1|3.1e-191|PREDICTED: UDP-arabinopyranose mutase 1-like [Lupinus angustifolius]	GO:0044264//cellular polysaccharide metabolic process;GO:0006073//cellular glucan metabolic process;GO:0043170//macromolecule metabolic process;GO:1901576//organic substance biosynthetic process;GO:0009987//cellular process;GO:0051274//beta-glucan biosynthetic process;GO:0033692//cellular polysaccharide biosynthetic process;GO:0044237//cellular metabolic process;GO:0044042//glucan metabolic proce…
Solyc02g089210.4	1.495	0.675	-1.144948111	0.000552335	0.000632643	-1.144948111	0.000552335	0.000632643	MADS		K09264//MADS-box transcription factor, plant	XP_010316206.1|6.5e-140|PREDICTED: truncated transcription factor CAULIFLOWER A [Solanum lycopersicum]	GO:1903508//positive regulation of nucleic acid-templated transcription;GO:0010468//regulation of gene expression;GO:0010467//gene expression;GO:0050794//regulation of cellular process;GO:0009889//regulation of biosynthetic process;GO:0048522//positive regulation of cellular process;GO:2001141//regulation of RNA biosynthetic process;GO:0090304//nucleic acid metabolic process;GO:0080090//regulatio…
Solyc02g089250.4	27.855	13.44	-1.054652012	2.66E-80	4.25E-81	-1.054652012	2.66E-80	4.25E-81			K15889//prenylcysteine alpha-carboxyl methylesterase [EC:3.1.1.-]+ko00900//Terpenoid backbone biosynthesis;K10955//mucin-2	XP_015066570.1|4.1e-220|PREDICTED: formin-2 [Solanum pennellii]	GO:0016772//transferase activity, transferring phosphorus-containing groups;GO:0003824//catalytic activity;GO:0016301//kinase activity;GO:0016740//transferase activity;
Solyc02g089350.3	62.685	4.255	-3.883271171	0	0	-3.883271171	0	0			K03860//phosphatidylinositol glycan, class Q+ko01100//Metabolic pathways+ko00563//Glycosylphosphatidylinositol (GPI)-anchor biosynthesis;K20887//xyloglucan glycosyltransferase 4 [EC:2.4.1.-]	NP_001296306.1|8.1e-64|protein GAST1 precursor [Solanum lycopersicum]	GO:0005576//extracellular region;
Solyc02g089510.3	2.665	5.38	1.013531431	2.75E-12	1.70E-12	1.013531431	2.75E-12	1.70E-12			K12135//zinc finger protein CONSTANS+ko04712//Circadian rhythm - plant	NP_001316711.1|7.7e-94|CONSTANS 3 [Solanum lycopersicum]	GO:2000241//regulation of reproductive process;GO:0050793//regulation of developmental process;GO:0009416//response to light stimulus;GO:0009314//response to radiation;GO:0050896//response to stimulus;GO:0009628//response to abiotic stimulus;GO:0065007//biological regulation;GO:2000026//regulation of multicellular organismal development;GO:0051239//regulation of multicellular organismal process;G…
Solyc02g089530.3	1.02	2.135	1.068906299	1.95E-09	1.40E-09	1.068906299	1.95E-09	1.40E-09
Solyc02g089550.3	4.525	1.705	-1.414384619	1.46E-35	4.41E-36	-1.414384619	1.46E-35	4.41E-36			K04733//interleukin-1 receptor-associated kinase 4 [EC:2.7.11.1];K13418//somatic embryogenesis receptor kinase 1 [EC:2.7.10.1 2.7.11.1]	XP_004232118.1|0.0e+00|PREDICTED: protein NSP-INTERACTING KINASE 1 [Solanum lycopersicum]	GO:0044238//primary metabolic process;GO:0071704//organic substance metabolic process;GO:0006793//phosphorus metabolic process;GO:0007166//cell surface receptor signaling pathway;GO:0006468//protein phosphorylation;GO:0006464//cellular protein modification process;GO:0043170//macromolecule metabolic process;GO:0044237//cellular metabolic process;GO:0044260//cellular macromolecule metabolic proces…
Solyc02g089610.2	432.86	167.88	-1.370814498	0	0	-1.370814498	0	0			K01611//S-adenosylmethionine decarboxylase [EC:4.1.1.50]+ko00330//Arginine and proline metabolism+ko01100//Metabolic pathways+ko00270//Cysteine and methionine metabolism	NP_001307075.1|5.8e-209|S-adenosylmethionine decarboxylase 2 [Solanum lycopersicum]	GO:0006597//spermine biosynthetic process;GO:1901135//carbohydrate derivative metabolic process;GO:0008216//spermidine metabolic process;GO:0006596//polyamine biosynthetic process;GO:1901362//organic cyclic compound biosynthetic process;GO:0044272//sulfur compound biosynthetic process;GO:0006139//nucleobase-containing compound metabolic process;GO:0046128//purine ribonucleoside metabolic process;…
Solyc02g089620.3	115.28	30.76	-1.912985117	0	0	-1.912985117	0	0			K00318//proline dehydrogenase [EC:1.5.-.-]+ko00330//Arginine and proline metabolism+ko01100//Metabolic pathways+ko01110//Biosynthesis of secondary metabolites	NP_001334034.1|3.1e-288|proline dehydrogenase [Solanum lycopersicum]	GO:0046395//carboxylic acid catabolic process;GO:0006807//nitrogen compound metabolic process;GO:0046700//heterocycle catabolic process;GO:0008152//metabolic process;GO:0006520//cellular amino acid metabolic process;GO:0044238//primary metabolic process;GO:0009056//catabolic process;GO:0006562//proline catabolic process;GO:1901361//organic cyclic compound catabolic process;GO:1901575//organic sub…
Solyc02g089630.3	9.825	0.18	-5.789311541	3.49E-182	2.52E-183	-5.789311541	3.49E-182	2.52E-183			K00318//proline dehydrogenase [EC:1.5.-.-]+ko00330//Arginine and proline metabolism+ko01100//Metabolic pathways+ko01110//Biosynthesis of secondary metabolites	XP_015064077.1|2.9e-275|PREDICTED: proline dehydrogenase 2, mitochondrial-like [Solanum pennellii]	GO:0043436//oxoacid metabolic process;GO:0009987//cellular process;GO:1901564//organonitrogen compound metabolic process;GO:0009064//glutamine family amino acid metabolic process;GO:0006560//proline metabolic process;GO:0044237//cellular metabolic process;GO:0008152//metabolic process;GO:1901606//alpha-amino acid catabolic process;GO:0046483//heterocycle metabolic process;GO:0009063//cellular ami…
Solyc02g089640.3	20.495	8.8	-1.223110134	1.83E-114	2.08E-115	-1.223110134	1.83E-114	2.08E-115			K20887//xyloglucan glycosyltransferase 4 [EC:2.4.1.-]	NP_001316710.1|0.0e+00|cellulose-synthase-like [Solanum lycopersicum]	GO:0044444//cytoplasmic part;GO:0043231//intracellular membrane-bounded organelle;GO:0016020//membrane;GO:0031982//vesicle;GO:0031224//intrinsic component of membrane;GO:0005623//cell;GO:0005768//endosome;GO:0044424//intracellular part;GO:0044425//membrane part;GO:0043227//membrane-bounded organelle;GO:0044431//Golgi apparatus part;GO:0031410//cytoplasmic vesicle;GO:0005622//intracellular;GO:0098…
Solyc02g089660.2	273.03	105.04	-1.382688497	1.76E-110	2.09E-111	-1.382688497	1.76E-110	2.09E-111				OIT20748.1|7.1e-25|hypothetical protein A4A49_57847 [Nicotiana attenuata]
Solyc02g089680.4	22.955	10.38	-1.150250462	9.43E-75	1.59E-75	-1.150250462	9.43E-75	1.59E-75			K03165//DNA topoisomerase III [EC:5.99.1.2]+ko03440//Homologous recombination	XP_004232107.1|3.2e-262|PREDICTED: protein trichome birefringence-like 19 [Solanum lycopersicum]	GO:0009987//cellular process;GO:0071554//cell wall organization or biogenesis;GO:0044424//intracellular part;GO:0044444//cytoplasmic part;GO:0005737//cytoplasm;GO:0005623//cell;GO:0043231//intracellular membrane-bounded organelle;GO:0043229//intracellular organelle;GO:0044464//cell part;GO:0005622//intracellular;GO:0016020//membrane;GO:0012505//endomembrane system;GO:0043226//organelle;GO:0016021…
Solyc02g089780.3	0.345	0.11	-1.695500581	0.000720642	0.000837253	-1.695500581	0.000720642	0.000837253			K09753//cinnamoyl-CoA reductase [EC:1.2.1.44]+ko01100//Metabolic pathways+ko01110//Biosynthesis of secondary metabolites+ko00940//Phenylpropanoid biosynthesis;K20724//transmembrane protein 33	XP_004232099.1|8.1e-199|PREDICTED: cinnamoyl-CoA reductase-like SNL6 isoform X2 [Solanum lycopersicum]	GO:1901362//organic cyclic compound biosynthetic process;GO:0044238//primary metabolic process;GO:0008152//metabolic process;GO:0006629//lipid metabolic process;GO:0071704//organic substance metabolic process;GO:1901360//organic cyclic compound metabolic process;GO:0006694//steroid biosynthetic process;GO:0009058//biosynthetic process;GO:1901576//organic substance biosynthetic process;GO:0008202/…
Solyc02g089900.1	47.98	15.975	-1.592407088	3.68E-285	1.70E-286	-1.592407088	3.68E-285	1.70E-286			K04733//interleukin-1 receptor-associated kinase 4 [EC:2.7.11.1]	XP_004232089.1|0.0e+00|PREDICTED: lysM domain receptor-like kinase 4 [Solanum lycopersicum]	GO:1901700//response to oxygen-containing compound;GO:0071219//cellular response to molecule of bacterial origin;GO:0071323//cellular response to chitin;GO:0009607//response to biotic stimulus;GO:0043207//response to external biotic stimulus;GO:0035690//cellular response to drug;GO:0006952//defense response;GO:0050896//response to stimulus;GO:0010200//response to chitin;GO:0071216//cellular respo…
Solyc02g090110.3	15.22	4.69	-1.704930988	9.38E-135	9.30E-136	-1.704930988	9.38E-135	9.30E-136			K04733//interleukin-1 receptor-associated kinase 4 [EC:2.7.11.1]	NP_001234504.1|0.0e+00|wall-associated receptor kinase-like 14 precursor [Solanum lycopersicum]	GO:0007154//cell communication;GO:0009987//cellular process;GO:0065007//biological regulation;GO:0050794//regulation of cellular process;GO:0050789//regulation of biological process;GO:0050896//response to stimulus;GO:0051716//cellular response to stimulus;GO:0023052//signaling;GO:0007166//cell surface receptor signaling pathway;GO:0007165//signal transduction;GO:0005623//cell;GO:0031224//intrins…
Solyc02g090220.3	3.455	1.27	-1.446328829	1.47E-09	1.05E-09	-1.446328829	1.47E-09	1.05E-09	C2C2-Dof		K09326//homeobox protein OTX1;K20043//clathrin coat assembly protein AP180;K16222//Dof zinc finger protein DOF5.5+ko04712//Circadian rhythm - plant	XP_004232067.1|1.5e-138|PREDICTED: dof zinc finger protein DOF3.4 [Solanum lycopersicum]	GO:0050794//regulation of cellular process;GO:1903506//regulation of nucleic acid-templated transcription;GO:0010468//regulation of gene expression;GO:0006355//regulation of transcription, DNA-templated;GO:0009889//regulation of biosynthetic process;GO:0060255//regulation of macromolecule metabolic process;GO:0065007//biological regulation;GO:2000112//regulation of cellular macromolecule biosynth…
Solyc02g090340.2	2.38	1.175	-1.027218465	2.89E-07	2.40E-07	-1.027218465	2.89E-07	2.40E-07			K20556//cytochrome P450 family 76 subfamily C	XP_004232060.1|3.5e-287|PREDICTED: geraniol 8-hydroxylase-like [Solanum lycopersicum]	GO:0009058//biosynthetic process;GO:0008152//metabolic process;GO:0044550//secondary metabolite biosynthetic process;GO:0019748//secondary metabolic process;GO:0016021//integral component of membrane;GO:0031224//intrinsic component of membrane;GO:0044425//membrane part;GO:0016020//membrane;GO:0043169//cation binding;GO:0005488//binding;GO:0016705//oxidoreductase activity, acting on paired donors,…
Solyc02g090350.4	0.735	0.095	-2.959882213	3.23E-09	2.35E-09	-2.959882213	3.23E-09	2.35E-09			K20556//cytochrome P450 family 76 subfamily C	XP_004232059.1|9.0e-291|PREDICTED: geraniol 8-hydroxylase [Solanum lycopersicum]	GO:0019748//secondary metabolic process;GO:0008152//metabolic process;GO:0044550//secondary metabolite biosynthetic process;GO:0009058//biosynthetic process;GO:0016020//membrane;GO:0031224//intrinsic component of membrane;GO:0016021//integral component of membrane;GO:0044425//membrane part;GO:0046872//metal ion binding;GO:1901363//heterocyclic compound binding;GO:0097159//organic cyclic compound …
Solyc02g090360.3	88.925	7.265	-3.620571078	0	0	-3.620571078	0	0			K19791//iron transport multicopper oxidase	XP_016442490.1|3.7e-278|PREDICTED: L-ascorbate oxidase homolog [Nicotiana tabacum]	GO:0009506//plasmodesma;GO:0030054//cell junction;GO:0005911//cell-cell junction;GO:0005623//cell;GO:0055044//symplast;GO:0044464//cell part;GO:0071944//cell periphery;GO:0030312//external encapsulating structure;GO:0005618//cell wall;GO:0009505//plant-type cell wall;GO:0003824//catalytic activity;GO:0005488//binding;GO:0043167//ion binding;GO:0046872//metal ion binding;GO:0016491//oxidoreductase…
Solyc02g090400.4	3.505	1.015	-1.789264417	4.22E-19	1.95E-19	-1.789264417	4.22E-19	1.95E-19	G2-like		K14491//two-component response regulator ARR-B family+ko04075//Plant hormone signal transduction	XP_004233639.1|3.9e-213|PREDICTED: myb family transcription factor EFM-like [Solanum lycopersicum]	GO:0048449//floral organ formation;GO:0034645//cellular macromolecule biosynthetic process;GO:0031323//regulation of cellular metabolic process;GO:0090696//post-embryonic plant organ development;GO:0048444//floral organ morphogenesis;GO:0032774//RNA biosynthetic process;GO:1905393//plant organ formation;GO:0003006//developmental process involved in reproduction;GO:0006807//nitrogen compound metab…
Solyc02g090480.4	2.915	1.035	-1.501553658	1.77E-15	9.44E-16	-1.501553658	1.77E-15	9.44E-16			K05864//peptidyl-prolyl isomerase D [EC:5.2.1.8]	XP_016561124.1|9.9e-195|PREDICTED: peptidyl-prolyl cis-trans isomerase CYP40-like [Capsicum annuum]	GO:0016859//cis-trans isomerase activity;GO:0003824//catalytic activity;GO:0016853//isomerase activity;GO:0140096//catalytic activity, acting on a protein;GO:0003755//peptidyl-prolyl cis-trans isomerase activity;
Solyc02g090490.3	40.295	15.345	-1.399041707	5.78E-159	4.87E-160	-1.399041707	5.78E-159	4.87E-160			K16815//calcium-independent phospholipase A2-gamma	XP_004232051.1|4.9e-233|PREDICTED: patatin-like protein 3 [Solanum lycopersicum]	GO:0008152//metabolic process;GO:0016042//lipid catabolic process;GO:0071704//organic substance metabolic process;GO:0006629//lipid metabolic process;GO:0009056//catabolic process;GO:0044238//primary metabolic process;GO:1901575//organic substance catabolic process;GO:0044424//intracellular part;GO:0005737//cytoplasm;GO:0005623//cell;GO:0016020//membrane;GO:0044464//cell part;GO:0005622//intracel…
Solyc02g090510.3	5.285	1.425	-1.89976907	2.52E-54	5.56E-55	-1.89976907	2.52E-54	5.56E-55			K00924//kinase [EC:2.7.1.-]	XP_004232048.1|0.0e+00|PREDICTED: CDPK-related kinase 5 [Solanum lycopersicum]	GO:0033993//response to lipid;GO:0071229//cellular response to acid chemical;GO:1901701//cellular response to oxygen-containing compound;GO:0071495//cellular response to endogenous stimulus;GO:0018209//peptidyl-serine modification;GO:0050789//regulation of biological process;GO:0044267//cellular protein metabolic process;GO:0032870//cellular response to hormone stimulus;GO:0001101//response to ac…
Solyc02g090540.4	0.345	0	-4.707884305	0.000211009	0.000229253	-4.707884305	0.000211009	0.000229253			K04708//3-dehydrosphinganine reductase [EC:1.1.1.102]+ko00600//Sphingolipid metabolism+ko01100//Metabolic pathways	XP_004232046.1|2.5e-139|PREDICTED: 3-ketodihydrosphingosine reductase isoform X1 [Solanum lycopersicum]
Solyc02g090770.1	12.845	0.13	-6.660886826	5.46E-71	9.64E-72	-6.660886826	5.46E-71	9.64E-72	AP2-EREBP	Malus x domestica AP2 domain class transcription factor (AP2D43) mRNA, complete cds	K09286//EREBP-like factor	XP_015065485.1|8.6e-109|PREDICTED: ethylene-responsive transcription factor ERF095-like [Solanum pennellii]	GO:0006139//nucleobase-containing compound metabolic process;GO:0010467//gene expression;GO:1901362//organic cyclic compound biosynthetic process;GO:0032774//RNA biosynthetic process;GO:1901576//organic substance biosynthetic process;GO:0034645//cellular macromolecule biosynthetic process;GO:0016070//RNA metabolic process;GO:0044238//primary metabolic process;GO:0044237//cellular metabolic proces…
Solyc02g090800.1	3.275	0.75	-2.132975469	6.33E-07	5.40E-07	-2.132975469	6.33E-07	5.40E-07	AP2-EREBP	Malus x domestica AP2 domain class transcription factor (AP2D43) mRNA, complete cds	K09286//EREBP-like factor	XP_004233630.2|1.9e-69|PREDICTED: ethylene-responsive transcription factor ERF109-like [Solanum lycopersicum]	GO:0044260//cellular macromolecule metabolic process;GO:0090304//nucleic acid metabolic process;GO:1901576//organic substance biosynthetic process;GO:0008152//metabolic process;GO:0006725//cellular aromatic compound metabolic process;GO:0032774//RNA biosynthetic process;GO:0044271//cellular nitrogen compound biosynthetic process;GO:0044249//cellular biosynthetic process;GO:0097659//nucleic acid-t…
Solyc02g090930.3	8.73	3.555	-1.295572507	5.25E-35	1.60E-35	-1.295572507	5.25E-35	1.60E-35			K12863//protein CWC15+ko03040//Spliceosome;K16818//phospholipase A1 [EC:3.1.1.32]+ko00592//alpha-Linolenic acid metabolism+ko01100//Metabolic pathways+ko01110//Biosynthesis of secondary metabolites+ko00564//Glycerophospholipid metabolism	XP_004232026.1|1.3e-290|PREDICTED: uncharacterized protein LOC101267367 [Solanum lycopersicum]	GO:0071704//organic substance metabolic process;GO:0006629//lipid metabolic process;GO:0008152//metabolic process;GO:0044238//primary metabolic process;GO:0003824//catalytic activity;GO:0016787//hydrolase activity;
Solyc02g090940.3	0.465	0.11	-2.032877755	0.000106446	0.000111983	-2.032877755	0.000106446	0.000111983			K12863//protein CWC15+ko03040//Spliceosome;K00145//N-acetyl-gamma-glutamyl-phosphate reductase [EC:1.2.1.38]+ko00220//Arginine biosynthesis+ko01230//Biosynthesis of amino acids+ko01100//Metabolic pathways+ko01110//Biosynthesis of secondary metabolites+ko01210//2-Oxocarboxylic acid metabolism;K16818//phospholipase A1 [EC:3.1.1.32]+ko00592//alpha-Linolenic acid metabolism+ko01100//Metabolic pathway…	XP_004232025.1|1.7e-289|PREDICTED: uncharacterized protein LOC101267075 [Solanum lycopersicum]	GO:0044238//primary metabolic process;GO:0006629//lipid metabolic process;GO:0008152//metabolic process;GO:0071704//organic substance metabolic process;GO:0003824//catalytic activity;GO:0016787//hydrolase activity;
Solyc02g090960.1	2.235	0	-5.865425582	2.62E-08	2.02E-08	-5.865425582	2.62E-08	2.02E-08				XP_004232024.1|6.4e-64|PREDICTED: protein RALF-like 34 [Solanum lycopersicum]	GO:0065007//biological regulation;GO:0035556//intracellular signal transduction;GO:0009987//cellular process;GO:0007165//signal transduction;GO:0019722//calcium-mediated signaling;GO:0023052//signaling;GO:0019932//second-messenger-mediated signaling;GO:0050789//regulation of biological process;GO:0050896//response to stimulus;GO:0050794//regulation of cellular process;GO:0007154//cell communicati…
Solyc02g090970.1	34.02	3.82	-3.159508529	3.80E-254	1.99E-255	-3.159508529	3.80E-254	1.99E-255			K20716//mitogen-activated protein kinase kinase kinase 17/18+ko04016//MAPK signaling pathway - plant;K04421//mitogen-activated protein kinase kinase kinase 3 [EC:2.7.11.25]	XP_004232023.1|2.1e-214|PREDICTED: mitogen-activated protein kinase kinase kinase NPK1-like [Solanum lycopersicum]	GO:0033674//positive regulation of kinase activity;GO:0045860//positive regulation of protein kinase activity;GO:0019222//regulation of metabolic process;GO:0019220//regulation of phosphate metabolic process;GO:0048522//positive regulation of cellular process;GO:0051347//positive regulation of transferase activity;GO:0050794//regulation of cellular process;GO:0044260//cellular macromolecule metab…
Solyc02g090980.1	4.08	1.19	-1.781862691	8.96E-17	4.52E-17	-1.781862691	8.96E-17	4.52E-17			K20716//mitogen-activated protein kinase kinase kinase 17/18+ko04016//MAPK signaling pathway - plant;K04421//mitogen-activated protein kinase kinase kinase 3 [EC:2.7.11.25]	XP_004233627.1|4.8e-208|PREDICTED: mitogen-activated protein kinase kinase kinase NPK1-like [Solanum lycopersicum]	GO:0031399//regulation of protein modification process;GO:0023014//signal transduction by protein phosphorylation;GO:0031325//positive regulation of cellular metabolic process;GO:0043412//macromolecule modification;GO:0019538//protein metabolic process;GO:0045860//positive regulation of protein kinase activity;GO:0006807//nitrogen compound metabolic process;GO:0044238//primary metabolic process;G…
Solyc02g090990.1	5.59	1.9	-1.568159542	4.48E-19	2.07E-19	-1.568159542	4.48E-19	2.07E-19			K20716//mitogen-activated protein kinase kinase kinase 17/18+ko04016//MAPK signaling pathway - plant;K17533//mitogen-activated protein kinase kinase kinase 19 [EC:2.7.11.25]	XP_004233626.1|1.6e-206|PREDICTED: mitogen-activated protein kinase kinase kinase NPK1-like [Solanum lycopersicum]	GO:0051171//regulation of nitrogen compound metabolic process;GO:0031323//regulation of cellular metabolic process;GO:0045937//positive regulation of phosphate metabolic process;GO:0033554//cellular response to stress;GO:0007154//cell communication;GO:0060255//regulation of macromolecule metabolic process;GO:0007165//signal transduction;GO:0031399//regulation of protein modification process;GO:00…
Solyc02g091180.1	27.385	4.54	-2.59798812	1.25E-75	2.09E-76	-2.59798812	1.25E-75	2.09E-76			K03327//multidrug resistance protein, MATE family	XP_010316076.1|2.5e-90|PREDICTED: uncharacterized protein LOC104645686 [Solanum lycopersicum]
Solyc02g091250.1	61.73	4.12	-3.911125626	2.32E-186	1.63E-187	-3.911125626	2.32E-186	1.63E-187				XP_010317275.1|2.8e-68|PREDICTED: uncharacterized protein LOC104645999 [Solanum lycopersicum]	GO:0031224//intrinsic component of membrane;GO:0016021//integral component of membrane;GO:0044425//membrane part;GO:0016020//membrane;
Solyc02g091260.1	1.6	0.06	-4.707884305	2.28E-07	1.88E-07	-4.707884305	2.28E-07	1.88E-07				XP_009773501.1|3.2e-57|PREDICTED: uncharacterized protein LOC104223723 [Nicotiana sylvestris]	GO:0044425//membrane part;GO:0031224//intrinsic component of membrane;GO:0016020//membrane;GO:0016021//integral component of membrane;
Solyc02g091300.3	0.685	0.07	-3.329372682	4.04E-05	4.06E-05	-3.329372682	4.04E-05	4.06E-05			K10752//histone-binding protein RBBP4;K07213//copper chaperone;K12848//U4/U6.U5 tri-snRNP component SNU23+ko03040//Spliceosome	XP_004232003.1|6.0e-80|PREDICTED: heavy metal-associated isoprenylated plant protein 21-like [Solanum lycopersicum]	GO:0006810//transport;GO:0006812//cation transport;GO:0030001//metal ion transport;GO:0055076//transition metal ion homeostasis;GO:0098771//inorganic ion homeostasis;GO:0065008//regulation of biological quality;GO:0051234//establishment of localization;GO:0048878//chemical homeostasis;GO:0055080//cation homeostasis;GO:0006811//ion transport;GO:0030003//cellular cation homeostasis;GO:0046916//cell…
Solyc02g091500.1	212.18	60.15	-1.823849478	0	0	-1.823849478	0	0			K13448//calcium-binding protein CML+ko04626//Plant-pathogen interaction	XP_004231987.1|7.4e-84|PREDICTED: calcium-binding protein CML24 [Solanum lycopersicum]	GO:0005509//calcium ion binding;GO:0043169//cation binding;GO:0046872//metal ion binding;GO:0043167//ion binding;GO:0005488//binding;
[truncated: 2,491 more rows]
