# Supplementary material for: Transcriptome and physiological analysis of increase in drought stress tolerance by melatonin in tomato
Source: PLoS One. 2022 May 17;17(5):e0267594. doi: 10.1371/journal.pone.0267594 (PMC9113596; doi:10.1371/journal.pone.0267594)
Supplement: S4 Table — (CSV) [file pone.0267594.s009.csv]

Gene ID	CM0 FPKM	TM0 FPKM	log2(TM0/CM0)	Qvalue(CM0-vs-TM0)	Pvalue(CM0-vs-TM0)	log2(TM0/CM0)	Qvalue(CM0-vs-TM0)	Pvalue(CM0-vs-TM0)	TFs	PRG	Kegg Orthology	Nr	GO
Solyc00g015600.1	0.0	4.315	5.400745116257339	1.83461447111078e-06	1.8885869933013698e-06	5.400745116257339	1.83461447111078e-06	1.8885869933013698e-06
Solyc00g500024.1	3.94	1.74	-1.17437123776879	5.4119099046132e-13	3.96715057088168e-13	-1.17437123776879	5.4119099046132e-13	3.96715057088168e-13			K02704//photosystem II CP47 chlorophyll apoprotein+ko01100//Metabolic pathways+ko00195//Photosynthesis	YP_008815963.1|3.8e-307|photosystem II 47 kDa protein (chloroplast) [Lindenbergia philippensis]	GO:0071704//organic substance metabolic process;GO:0044267//cellular protein metabolic process;GO:0036211//protein modification process;GO:0009767//photosynthetic electron transport chain;GO:0018298//protein-chromophore linkage;GO:0044238//primary metabolic process;GO:1901564//organonitrogen compound metabolic process;GO:0019538//protein metabolic process;GO:0006464//cellular protein modification…
Solyc00g500041.1	2.01	0.48	-2.0634652250032	6.46585198516163e-11	5.2004174153884294e-11	-2.0634652250032	6.46585198516163e-11	5.2004174153884294e-11			K05572//NAD(P)H-quinone oxidoreductase subunit 1 [EC:7.1.1.2]+ko01100//Metabolic pathways+ko00190//Oxidative phosphorylation	YP_008563144.1|1.1e-199|NADH-plastoquinone oxidoreductase subunit 1 (chloroplast) [Solanum lycopersicum]	GO:0019684//photosynthesis, light reaction;GO:0055114//oxidation-reduction process;GO:0009987//cellular process;GO:0006091//generation of precursor metabolites and energy;GO:0015980//energy derivation by oxidation of organic compounds;GO:0015979//photosynthesis;GO:0008152//metabolic process;GO:0044237//cellular metabolic process;GO:0045333//cellular respiration;GO:0005743//mitochondrial inner mem…
Solyc00g500050.1	1.265	0.32	-1.97453645701505	2.1736189699080803e-09	1.8852175315405203e-09	-1.97453645701505	2.1736189699080803e-09	1.8852175315405203e-09			K02111//F-type H+/Na+-transporting ATPase subunit alpha [EC:7.1.2.2 7.2.2.1]+ko01100//Metabolic pathways+ko00190//Oxidative phosphorylation+ko00195//Photosynthesis	YP_009128825.1|7.8e-276|ATP synthase CF1 alpha subunit (chloroplast) [Iochroma loxense]	GO:0009199//ribonucleoside triphosphate metabolic process;GO:0019693//ribose phosphate metabolic process;GO:0009145//purine nucleoside triphosphate biosynthetic process;GO:0034641//cellular nitrogen compound metabolic process;GO:0009127//purine nucleoside monophosphate biosynthetic process;GO:0055086//nucleobase-containing small molecule metabolic process;GO:0009167//purine ribonucleoside monopho…
Solyc00g500061.1	3.79	1.785	-1.0790351477717601	0.0002443419855741	0.000303706012023876	-1.0790351477717601	0.0002443419855741	0.000303706012023876			K05581//NAD(P)H-quinone oxidoreductase subunit J [EC:7.1.1.2]+ko01100//Metabolic pathways+ko00190//Oxidative phosphorylation	YP_008563091.1|1.1e-90|NADH-plastoquinone oxidoreductase subunit J (chloroplast) [Solanum lycopersicum]	GO:0006810//transport;GO:0051716//cellular response to stimulus;GO:0051234//establishment of localization;GO:0042594//response to starvation;GO:0009987//cellular process;GO:0019684//photosynthesis, light reaction;GO:0050896//response to stimulus;GO:0009267//cellular response to starvation;GO:0031668//cellular response to extracellular stimulus;GO:0009970//cellular response to sulfate starvation;G…
Solyc00g500064.1	558.52	271.295	-1.03587856757064	0.0	0.0	-1.03587856757064	0.0	0.0			K02112//F-type H+/Na+-transporting ATPase subunit beta [EC:7.1.2.2 7.2.2.1]+ko01100//Metabolic pathways+ko00190//Oxidative phosphorylation+ko00195//Photosynthesis	YP_008563095.1|1.9e-279|ATP synthase CF1 beta subunit (chloroplast) [Solanum lycopersicum]	GO:0017144//drug metabolic process;GO:0006163//purine nucleotide metabolic process;GO:0009145//purine nucleoside triphosphate biosynthetic process;GO:1901137//carbohydrate derivative biosynthetic process;GO:0006725//cellular aromatic compound metabolic process;GO:1901360//organic cyclic compound metabolic process;GO:1901293//nucleoside phosphate biosynthetic process;GO:0002376//immune system proc…
Solyc00g500065.1	1.03	0.275	-1.90864268201234	3.1792784815608997e-06	3.33145016635894e-06	-1.90864268201234	3.1792784815608997e-06	3.33145016635894e-06			K01963//acetyl-CoA carboxylase carboxyl transferase subunit beta [EC:6.4.1.2 2.1.3.15]+ko00640//Propanoate metabolism+ko01100//Metabolic pathways+ko01110//Biosynthesis of secondary metabolites+ko00061//Fatty acid biosynthesis+ko01212//Fatty acid metabolism+ko00620//Pyruvate metabolism+ko01200//Carbon metabolism	Q2MI91.2|1.9e-221|RecName: Full=Acetyl-coenzyme A carboxylase carboxyl transferase subunit beta, chloroplastic; Short=ACCase subunit beta; Short=Acetyl-CoA carboxylase carboxyltransferase subunit beta	GO:0044249//cellular biosynthetic process;GO:0006790//sulfur compound metabolic process;GO:0044283//small molecule biosynthetic process;GO:0035384//thioester biosynthetic process;GO:0071616//acyl-CoA biosynthetic process;GO:0006629//lipid metabolic process;GO:0046394//carboxylic acid biosynthetic process;GO:0016053//organic acid biosynthetic process;GO:0071704//organic substance metabolic process…
Solyc00g500071.1	3.94	1.74	-1.17437123776879	5.4119099046132e-13	3.96715057088168e-13	-1.17437123776879	5.4119099046132e-13	3.96715057088168e-13			K02704//photosystem II CP47 chlorophyll apoprotein+ko01100//Metabolic pathways+ko00195//Photosynthesis	YP_008815963.1|3.8e-307|photosystem II 47 kDa protein (chloroplast) [Lindenbergia philippensis]	GO:0044260//cellular macromolecule metabolic process;GO:0022900//electron transport chain;GO:0009987//cellular process;GO:0019684//photosynthesis, light reaction;GO:0009767//photosynthetic electron transport chain;GO:0009772//photosynthetic electron transport in photosystem II;GO:0006464//cellular protein modification process;GO:0055114//oxidation-reduction process;GO:0019538//protein metabolic p…
Solyc00g500084.1	5.485	1.555	-1.8092585364967502	1.63289738060281e-25	8.217945563423129e-26	-1.8092585364967502	1.63289738060281e-25	8.217945563423129e-26			K02690//photosystem I P700 chlorophyll a apoprotein A2+ko01100//Metabolic pathways+ko00195//Photosynthesis	YP_009132007.1|8.2e-220|Ycf1 (chloroplast) [Solanum habrochaites]	GO:0006810//transport;GO:0015031//protein transport;GO:0042886//amide transport;GO:0051179//localization;GO:0015833//peptide transport;GO:0071705//nitrogen compound transport;GO:0008104//protein localization;GO:0071702//organic substance transport;GO:0051234//establishment of localization;GO:0033036//macromolecule localization;GO:0045184//establishment of protein localization;GO:0044434//chloropl…
Solyc00g500087.1	3.79	0.915	-2.0489674578363	6.884756694909879e-28	3.29149071826441e-28	-2.0489674578363	6.884756694909879e-28	3.29149071826441e-28			K05579//NAD(P)H-quinone oxidoreductase subunit H [EC:7.1.1.2]+ko01100//Metabolic pathways+ko00190//Oxidative phosphorylation	OTF84786.1|1.6e-247|putative ribosomal protein S15 (plastid) [Helianthus annuus]	GO:0006091//generation of precursor metabolites and energy;GO:0006810//transport;GO:0044237//cellular metabolic process;GO:0019684//photosynthesis, light reaction;GO:0051179//localization;GO:0015979//photosynthesis;GO:0009987//cellular process;GO:0008152//metabolic process;GO:0051234//establishment of localization;GO:0016020//membrane;GO:0009536//plastid;GO:0005622//intracellular;GO:0005737//cyto…
Solyc00g500117.1	0.355	1.015	1.5245162411926698	1.31946323892265e-06	1.34312207765251e-06	1.5245162411926698	1.31946323892265e-06	1.34312207765251e-06			K02982//small subunit ribosomal protein S3+ko03010//Ribosome	EEF27073.1|1.4e-297|60S ribosomal protein L16, putative [Ricinus communis]	GO:1901566//organonitrogen compound biosynthetic process;GO:0006518//peptide metabolic process;GO:0044267//cellular protein metabolic process;GO:0009058//biosynthetic process;GO:0044249//cellular biosynthetic process;GO:0044260//cellular macromolecule metabolic process;GO:1901564//organonitrogen compound metabolic process;GO:0043604//amide biosynthetic process;GO:0009987//cellular process;GO:0071…
Solyc00g500124.1	0.07	0.38	2.44208845956329	8.08014001336002e-05	9.57740730467136e-05	2.44208845956329	8.08014001336002e-05	9.57740730467136e-05			K05579//NAD(P)H-quinone oxidoreductase subunit H [EC:7.1.1.2]+ko01100//Metabolic pathways+ko00190//Oxidative phosphorylation	OTF84786.1|1.6e-247|putative ribosomal protein S15 (plastid) [Helianthus annuus]	GO:0044237//cellular metabolic process;GO:0009987//cellular process;GO:0019684//photosynthesis, light reaction;GO:0008152//metabolic process;GO:0006091//generation of precursor metabolites and energy;GO:0051179//localization;GO:0015979//photosynthesis;GO:0006810//transport;GO:0051234//establishment of localization;GO:0044434//chloroplast part;GO:0009534//chloroplast thylakoid;GO:0034357//photosyn…
Solyc00g500133.1	1.265	0.32	-1.97453645701505	2.1736189699080803e-09	1.8852175315405203e-09	-1.97453645701505	2.1736189699080803e-09	1.8852175315405203e-09			K02111//F-type H+/Na+-transporting ATPase subunit alpha [EC:7.1.2.2 7.2.2.1]+ko01100//Metabolic pathways+ko00190//Oxidative phosphorylation+ko00195//Photosynthesis	YP_009128825.1|7.8e-276|ATP synthase CF1 alpha subunit (chloroplast) [Iochroma loxense]	GO:0006754//ATP biosynthetic process;GO:0006139//nucleobase-containing compound metabolic process;GO:0006811//ion transport;GO:0018130//heterocycle biosynthetic process;GO:0098662//inorganic cation transmembrane transport;GO:1901576//organic substance biosynthetic process;GO:1901564//organonitrogen compound metabolic process;GO:0009156//ribonucleoside monophosphate biosynthetic process;GO:0009152…
Solyc00g500182.1	0.005	0.875	8.09518315788666	5.218676442991759e-10	4.3804892077703904e-10	8.09518315788666	5.218676442991759e-10	4.3804892077703904e-10			K02261//cytochrome c oxidase subunit 2+ko01100//Metabolic pathways+ko00190//Oxidative phosphorylation	XP_016673548.1|4.7e-63|PREDICTED: uncharacterized protein LOC107893139 [Gossypium hirsutum]	GO:0043229//intracellular organelle;GO:0044425//membrane part;GO:0044464//cell part;GO:0043226//organelle;GO:0016021//integral component of membrane;GO:0016020//membrane;GO:0043231//intracellular membrane-bounded organelle;GO:0044444//cytoplasmic part;GO:0043227//membrane-bounded organelle;GO:0044424//intracellular part;GO:0005622//intracellular;GO:0005737//cytoplasm;GO:0005739//mitochondrion;GO:…
Solyc00g500185.1	1.35	0.52	-1.37169527957879	0.00040734974016059904	0.000518768038204964	-1.37169527957879	0.00040734974016059904	0.000518768038204964			K03935//NADH dehydrogenase (ubiquinone) Fe-S protein 2 [EC:7.1.1.2 1.6.99.3]+ko01100//Metabolic pathways+ko00190//Oxidative phosphorylation	XP_018628934.1|2.9e-88|PREDICTED: uncharacterized protein LOC108946483 [Nicotiana tomentosiformis]	GO:0048038//quinone binding;GO:0036094//small molecule binding;GO:0097159//organic cyclic compound binding;GO:0003824//catalytic activity;GO:1901265//nucleoside phosphate binding;GO:0016491//oxidoreductase activity;GO:1901363//heterocyclic compound binding;GO:0000166//nucleotide binding;GO:0005488//binding;GO:0048037//cofactor binding;GO:0050662//coenzyme binding;GO:0051287//NAD binding;GO:001665…
Solyc00g500191.1	7.65	0.0	-9.6691510186868	2.971930944415919e-71	7.326556913598258e-72	-9.6691510186868	2.971930944415919e-71	7.326556913598258e-72				YP_008563147.1|6.3e-261|hypothetical chloroplast RF1 (chloroplast) [Solanum lycopersicum]	GO:0015031//protein transport;GO:0006810//transport;GO:0042886//amide transport;GO:0008104//protein localization;GO:0051234//establishment of localization;GO:0071705//nitrogen compound transport;GO:0033036//macromolecule localization;GO:0015833//peptide transport;GO:0045184//establishment of protein localization;GO:0051179//localization;GO:0071702//organic substance transport;GO:0043227//membrane…
Solyc00g500192.1	0.02	0.22	3.45187360794318	0.00032941679320888	0.000415257366363781	3.45187360794318	0.00032941679320888	0.000415257366363781			K05579//NAD(P)H-quinone oxidoreductase subunit H [EC:7.1.1.2]+ko01100//Metabolic pathways+ko00190//Oxidative phosphorylation	OTF84786.1|1.6e-247|putative ribosomal protein S15 (plastid) [Helianthus annuus]	GO:0051179//localization;GO:0019684//photosynthesis, light reaction;GO:0006091//generation of precursor metabolites and energy;GO:0009987//cellular process;GO:0015979//photosynthesis;GO:0051234//establishment of localization;GO:0044237//cellular metabolic process;GO:0008152//metabolic process;GO:0006810//transport;GO:0044422//organelle part;GO:0043226//organelle;GO:0055035//plastid thylakoid memb…
Solyc00g500203.1	1.265	0.32	-1.97453645701505	2.1736189699080803e-09	1.8852175315405203e-09	-1.97453645701505	2.1736189699080803e-09	1.8852175315405203e-09			K02111//F-type H+/Na+-transporting ATPase subunit alpha [EC:7.1.2.2 7.2.2.1]+ko01100//Metabolic pathways+ko00190//Oxidative phosphorylation+ko00195//Photosynthesis	YP_009128825.1|7.8e-276|ATP synthase CF1 alpha subunit (chloroplast) [Iochroma loxense]	GO:0071704//organic substance metabolic process;GO:0009259//ribonucleotide metabolic process;GO:0046034//ATP metabolic process;GO:1901293//nucleoside phosphate biosynthetic process;GO:0019637//organophosphate metabolic process;GO:0034220//ion transmembrane transport;GO:0006753//nucleoside phosphate metabolic process;GO:1901135//carbohydrate derivative metabolic process;GO:0009124//nucleoside mono…
Solyc00g500212.1	0.985	2.995	1.6124749423372098	5.2075121018288e-09	4.60822536020029e-09	1.6124749423372098	5.2075121018288e-09	4.60822536020029e-09			K02986//small subunit ribosomal protein S4+ko03010//Ribosome	YP_538850.1|4.0e-109|ribosomal protein S4 [Solanum bulbocastanum]	GO:0043603//cellular amide metabolic process;GO:0010628//positive regulation of gene expression;GO:0044249//cellular biosynthetic process;GO:0031325//positive regulation of cellular metabolic process;GO:0010468//regulation of gene expression;GO:0060255//regulation of macromolecule metabolic process;GO:0044260//cellular macromolecule metabolic process;GO:0031328//positive regulation of cellular bi…
Solyc00g500257.1	1.53	0.325	-2.22886394390006	2.9849213126538205e-13	2.1644737189780898e-13	-2.22886394390006	2.9849213126538205e-13	2.1644737189780898e-13			K02261//cytochrome c oxidase subunit 2+ko01100//Metabolic pathways+ko00190//Oxidative phosphorylation	XP_016673548.1|6.4e-63|PREDICTED: uncharacterized protein LOC107893139 [Gossypium hirsutum]	GO:0043231//intracellular membrane-bounded organelle;GO:0005622//intracellular;GO:0043229//intracellular organelle;GO:0016020//membrane;GO:0005737//cytoplasm;GO:0043227//membrane-bounded organelle;GO:0031224//intrinsic component of membrane;GO:0043226//organelle;GO:0044444//cytoplasmic part;GO:0044464//cell part;GO:0005739//mitochondrion;GO:0005623//cell;GO:0044424//intracellular part;GO:0044425/…
Solyc00g500292.1	1.265	0.32	-1.97453645701505	2.1736189699080803e-09	1.8852175315405203e-09	-1.97453645701505	2.1736189699080803e-09	1.8852175315405203e-09			K02111//F-type H+/Na+-transporting ATPase subunit alpha [EC:7.1.2.2 7.2.2.1]+ko01100//Metabolic pathways+ko00190//Oxidative phosphorylation+ko00195//Photosynthesis	YP_009128825.1|7.8e-276|ATP synthase CF1 alpha subunit (chloroplast) [Iochroma loxense]	GO:0006812//cation transport;GO:0009152//purine ribonucleotide biosynthetic process;GO:0044271//cellular nitrogen compound biosynthetic process;GO:0009141//nucleoside triphosphate metabolic process;GO:0009161//ribonucleoside monophosphate metabolic process;GO:0019693//ribose phosphate metabolic process;GO:0034641//cellular nitrogen compound metabolic process;GO:0044249//cellular biosynthetic proc…
Solyc00g500328.1	9.05	0.175	-5.67478230198154	6.91953078097277e-35	2.8231295557966693e-35	-5.67478230198154	6.91953078097277e-35	2.8231295557966693e-35			K02886//large subunit ribosomal protein L2+ko03010//Ribosome	KJB14861.1|6.9e-49|hypothetical protein B456_002G146700, partial [Gossypium raimondii]	GO:0009058//biosynthetic process;GO:0006807//nitrogen compound metabolic process;GO:0044260//cellular macromolecule metabolic process;GO:0008152//metabolic process;GO:0006518//peptide metabolic process;GO:0009987//cellular process;GO:0043604//amide biosynthetic process;GO:1901576//organic substance biosynthetic process;GO:0044249//cellular biosynthetic process;GO:0006412//translation;GO:0071704//…
Solyc00g500339.1	0.605	1.25	1.04993967782923	0.000823057847769848	0.0010873908903133	1.04993967782923	0.000823057847769848	0.0010873908903133				YP_009049668.1|5.8e-21|hypothetical protein (mitochondrion) [Capsicum annuum]	GO:0043229//intracellular organelle;GO:0005622//intracellular;GO:0005737//cytoplasm;GO:0005739//mitochondrion;GO:0043226//organelle;GO:0043231//intracellular membrane-bounded organelle;GO:0044444//cytoplasmic part;GO:0005623//cell;GO:0044424//intracellular part;GO:0043227//membrane-bounded organelle;GO:0044464//cell part;
Solyc00g500343.1	0.0	1.835	5.93869193871361	9.86778159357856e-09	8.843469849001558e-09	5.93869193871361	9.86778159357856e-09	8.843469849001558e-09				XP_015163231.1|5.2e-79|PREDICTED: uncharacterized mitochondrial protein AtMg00660-like [Solanum tuberosum]	GO:0044464//cell part;GO:0005737//cytoplasm;GO:0044424//intracellular part;GO:0043229//intracellular organelle;GO:0043226//organelle;GO:0043231//intracellular membrane-bounded organelle;GO:0005623//cell;GO:0044444//cytoplasmic part;GO:0005739//mitochondrion;GO:0005622//intracellular;GO:0043227//membrane-bounded organelle;
Solyc00g500353.1	1.395	3.16	1.19122846838427	2.15372850094447e-16	1.3994424002322398e-16	1.19122846838427	2.15372850094447e-16	1.3994424002322398e-16			K10775//phenylalanine ammonia-lyase [EC:4.3.1.24]+ko01100//Metabolic pathways+ko01110//Biosynthesis of secondary metabolites+ko00940//Phenylpropanoid biosynthesis+ko00360//Phenylalanine metabolism	NP_001307538.1|0.0e+00|phenylalanine ammonia-lyase 3 [Solanum lycopersicum]	GO:0009063//cellular amino acid catabolic process;GO:0044283//small molecule biosynthetic process;GO:0044249//cellular biosynthetic process;GO:0006082//organic acid metabolic process;GO:1901606//alpha-amino acid catabolic process;GO:0044281//small molecule metabolic process;GO:0017144//drug metabolic process;GO:0044238//primary metabolic process;GO:1901362//organic cyclic compound biosynthetic pr…
Solyc01g005010.4	10.995	23.275	1.08484080899775	3.908912480053649e-44	1.3756354456259098e-44	1.08484080899775	3.908912480053649e-44	1.3756354456259098e-44				XP_004228761.1|4.6e-145|PREDICTED: protein XRI1-like [Solanum lycopersicum]
Solyc01g005060.3	3.895	10.25	1.3962949915919598	1.3324282501405898e-34	5.475553908096859e-35	1.3962949915919598	1.3324282501405898e-34	5.475553908096859e-35	C2H2		K12309//beta-galactosidase [EC:3.2.1.23]+ko00600//Sphingolipid metabolism+ko00604//Glycosphingolipid biosynthesis - ganglio series+ko00531//Glycosaminoglycan degradation+ko00511//Other glycan degradation+ko01100//Metabolic pathways+ko00052//Galactose metabolism;K22410//PR domain zinc finger protein 16	XP_004228757.1|7.2e-198|PREDICTED: protein SHOOT GRAVITROPISM 5 [Solanum lycopersicum]	GO:0097159//organic cyclic compound binding;GO:0005488//binding;GO:0043169//cation binding;GO:0043167//ion binding;GO:0046872//metal ion binding;GO:1901363//heterocyclic compound binding;GO:0003676//nucleic acid binding;
Solyc01g005140.3	0.09	13.045	7.18085520212407	1.3029745258525895e-130	1.9432261972579994e-131	7.18085520212407	1.3029745258525895e-130	1.9432261972579994e-131			K08360//cytochrome b-561 [EC:7.2.1.3]	XP_004228748.1|1.2e-119|PREDICTED: probable ascorbate-specific transmembrane electron transporter 1 [Solanum lycopersicum]	GO:0055114//oxidation-reduction process;GO:0008152//metabolic process;GO:0016021//integral component of membrane;GO:0016020//membrane;GO:0044425//membrane part;GO:0031224//intrinsic component of membrane;GO:0016491//oxidoreductase activity;GO:0003824//catalytic activity;
Solyc01g005160.4	0.09	2.42	4.78978740700324	3.525271506376189e-39	1.33202606320126e-39	4.78978740700324	3.525271506376189e-39	1.33202606320126e-39		PREDICTED: Vitis vinifera hypothetical protein LOC100249092 (LOC100249092), mRNA	K08332//vacuolar protein 8;K04733//interleukin-1 receptor-associated kinase 4 [EC:2.7.11.1];K10260//F-box and WD-40 domain protein 7+ko04120//Ubiquitin mediated proteolysis	NP_001234240.1|3.0e-252|Avr9/Cf-9 rapidly elicited protein [Solanum lycopersicum]	GO:0003824//catalytic activity;GO:0140096//catalytic activity, acting on a protein;GO:0016740//transferase activity;GO:0004842//ubiquitin-protein transferase activity;GO:0019787//ubiquitin-like protein transferase activity;
Solyc01g005240.4	5.565	12.17	1.1310066526735	1.0911483042848098e-53	3.337430127059999e-54	1.1310066526735	1.0911483042848098e-53	3.337430127059999e-54			K00928//aspartate kinase [EC:2.7.2.4]+ko00300//Lysine biosynthesis+ko01230//Biosynthesis of amino acids+ko01100//Metabolic pathways+ko01110//Biosynthesis of secondary metabolites+ko01210//2-Oxocarboxylic acid metabolism+ko00261//Monobactam biosynthesis+ko00260//Glycine, serine and threonine metabolism+ko00270//Cysteine and methionine metabolism	XP_004228743.1|0.0e+00|PREDICTED: aspartokinase 2, chloroplastic isoform X2 [Solanum lycopersicum]	GO:0016053//organic acid biosynthetic process;GO:1901564//organonitrogen compound metabolic process;GO:0006082//organic acid metabolic process;GO:0009066//aspartate family amino acid metabolic process;GO:0006807//nitrogen compound metabolic process;GO:0019752//carboxylic acid metabolic process;GO:0008152//metabolic process;GO:0044283//small molecule biosynthetic process;GO:0044249//cellular biosy…
Solyc01g005400.3	5.14	14.1	1.45193184805949	4.5795870248466495e-39	1.73377859162099e-39	1.45193184805949	4.5795870248466495e-39	1.73377859162099e-39			K17991//peroxygenase [EC:1.11.2.3]+ko00073//Cutin, suberine and wax biosynthesis	XP_004228703.1|6.2e-112|PREDICTED: probable peroxygenase 5 [Solanum lycopersicum]
Solyc01g005410.4	62.255	137.015	1.13637024544612	1.2974083300754297e-157	1.6463954635326496e-158	1.13637024544612	1.2974083300754297e-157	1.6463954635326496e-158			K17991//peroxygenase [EC:1.11.2.3]+ko00073//Cutin, suberine and wax biosynthesis	XP_004228705.1|1.2e-105|PREDICTED: probable peroxygenase 5 [Solanum lycopersicum]
Solyc01g005440.4	148.39	59.77	-1.30921753513669	0.0	0.0	-1.30921753513669	0.0	0.0	Tify		K13464//jasmonate ZIM domain-containing protein+ko04075//Plant hormone signal transduction	NP_001234373.1|1.6e-169|jasmonate ZIM-domain protein 3 [Solanum lycopersicum]
Solyc01g005560.3	49.805	252.03	2.33899982799068	0.0	0.0	2.33899982799068	0.0	0.0			K00031//isocitrate dehydrogenase [EC:1.1.1.42]+ko04146//Peroxisome+ko00020//Citrate cycle (TCA cycle)+ko01230//Biosynthesis of amino acids+ko01100//Metabolic pathways+ko01110//Biosynthesis of secondary metabolites+ko01210//2-Oxocarboxylic acid metabolism+ko01200//Carbon metabolism+ko00480//Glutathione metabolism	XP_004228607.1|3.6e-242|PREDICTED: isocitrate dehydrogenase [NADP] [Solanum lycopersicum]	GO:0006102//isocitrate metabolic process;GO:0006099//tricarboxylic acid cycle;GO:0015980//energy derivation by oxidation of organic compounds;GO:0072350//tricarboxylic acid metabolic process;GO:0019752//carboxylic acid metabolic process;GO:0044237//cellular metabolic process;GO:0006101//citrate metabolic process;GO:0071704//organic substance metabolic process;GO:0045333//cellular respiration;GO:0…
Solyc01g005680.4	11.585	4.235	-1.44772134116941	1.61745914457625e-30	7.2418382354230295e-31	-1.44772134116941	1.61745914457625e-30	7.2418382354230295e-31			K22522//cytokinin riboside 5'-monophosphate phosphoribohydrolase [EC:3.2.2.-]	XP_004228702.1|5.9e-112|PREDICTED: cytokinin riboside 5'-monophosphate phosphoribohydrolase LOG8 [Solanum lycopersicum]	GO:0042446//hormone biosynthetic process;GO:0065007//biological regulation;GO:0009691//cytokinin biosynthetic process;GO:0009987//cellular process;GO:0006725//cellular aromatic compound metabolic process;GO:0071704//organic substance metabolic process;GO:0009058//biosynthetic process;GO:0006807//nitrogen compound metabolic process;GO:1901564//organonitrogen compound metabolic process;GO:0010817//…
Solyc01g005850.2	1.965	0.61	-1.686717724993	3.80257619459668e-07	3.73449277007648e-07	-1.686717724993	3.80257619459668e-07	3.73449277007648e-07			K03006//DNA-directed RNA polymerase II subunit RPB1 [EC:2.7.7.6]+ko03020//RNA polymerase	XP_019069146.1|3.1e-184|PREDICTED: extensin-3-like isoform X1 [Solanum lycopersicum]
Solyc01g005880.1	0.375	1.305	1.7952804972968701	2.2750341898402e-06	2.35823936399159e-06	1.7952804972968701	2.2750341898402e-06	2.35823936399159e-06			K03006//DNA-directed RNA polymerase II subunit RPB1 [EC:2.7.7.6]+ko03020//RNA polymerase	XP_015167153.1|4.9e-173|PREDICTED: extensin-2-like [Solanum tuberosum]
Solyc01g005985.1	41.195	18.415	-1.15599369613941	1.7644206770806099e-68	4.4929342214418293e-69	-1.15599369613941	1.7644206770806099e-68	4.4929342214418293e-69				XP_004228722.1|1.2e-106|PREDICTED: protein YLS3 [Solanum lycopersicum]	GO:0044425//membrane part;GO:0031224//intrinsic component of membrane;GO:0016021//integral component of membrane;GO:0016020//membrane;
Solyc01g006055.1	0.04	0.465	3.59339019419974	0.0007925977062422099	0.00104539388081357	3.59339019419974	0.0007925977062422099	0.00104539388081357			K01870//isoleucyl-tRNA synthetase [EC:6.1.1.5]+ko00970//Aminoacyl-tRNA biosynthesis;K19027//zinc finger FYVE domain-containing protein 26	XP_004228729.1|1.3e-102|PREDICTED: dirigent protein 19 [Solanum lycopersicum]	GO:0005576//extracellular region;GO:0044425//membrane part;GO:0031224//intrinsic component of membrane;GO:0016021//integral component of membrane;GO:0048046//apoplast;GO:0016020//membrane;GO:0003824//catalytic activity;GO:0016853//isomerase activity;
Solyc01g006100.4	0.18	0.685	1.96778570898124	1.0176098286629399e-08	9.12621736605109e-09	1.96778570898124	1.0176098286629399e-08	9.12621736605109e-09			K00558//DNA (cytosine-5)-methyltransferase 1 [EC:2.1.1.37]+ko01100//Metabolic pathways+ko00270//Cysteine and methionine metabolism	XP_004228597.2|5.8e-292|PREDICTED: DNA (cytosine-5)-methyltransferase 1 isoform X2 [Solanum lycopersicum]
Solyc01g006290.4	3.255	12.595	1.9554450763306999	2.87207775979205e-65	7.552621764911718e-66	1.9554450763306999	2.87207775979205e-65	7.552621764911718e-66			K00430//peroxidase [EC:1.11.1.7]+ko01100//Metabolic pathways+ko01110//Biosynthesis of secondary metabolites+ko00940//Phenylpropanoid biosynthesis	XP_004228671.1|5.4e-190|PREDICTED: lignin-forming anionic peroxidase [Solanum lycopersicum]	GO:0009056//catabolic process;GO:0009987//cellular process;GO:0044248//cellular catabolic process;GO:0017144//drug metabolic process;GO:0006979//response to oxidative stress;GO:0042744//hydrogen peroxide catabolic process;GO:0008152//metabolic process;GO:0044237//cellular metabolic process;GO:0051186//cofactor metabolic process;GO:0072593//reactive oxygen species metabolic process;GO:0006950//res…
Solyc01g006380.2	2.89	0.48	-2.5845275979961	3.1539065918837194e-27	1.5317655191092398e-27	-2.5845275979961	3.1539065918837194e-27	1.5317655191092398e-27				XP_004228687.1|2.8e-252|PREDICTED: putative E3 ubiquitin-protein ligase LIN-2 [Solanum lycopersicum]	GO:0003824//catalytic activity;GO:0140096//catalytic activity, acting on a protein;GO:0016874//ligase activity;GO:0016740//transferase activity;GO:0004842//ubiquitin-protein transferase activity;GO:0019787//ubiquitin-like protein transferase activity;
Solyc01g006555.1	394.585	122.935	-1.6762840132617398	0.0	0.0	-1.6762840132617398	0.0	0.0			K00454//lipoxygenase [EC:1.13.11.12]+ko00591//Linoleic acid metabolism+ko00592//alpha-Linolenic acid metabolism+ko01100//Metabolic pathways+ko01110//Biosynthesis of secondary metabolites	CAA05278.1|1.6e-237|loxc homologue, partial [Solanum pimpinellifolium]
Solyc01g006670.2	15.38	6.515	-1.23753319899627	8.594107545939339e-54	2.62319353587066e-54	-1.23753319899627	8.594107545939339e-54	2.62319353587066e-54			K13496//UDP-glucosyl transferase 73C [EC:2.4.1.-]	XP_015056834.1|1.6e-279|PREDICTED: UDP-glycosyltransferase 92A1-like [Solanum pennellii]	GO:0008152//metabolic process;GO:0016021//integral component of membrane;GO:0016020//membrane;GO:0031224//intrinsic component of membrane;GO:0044425//membrane part;GO:0016740//transferase activity;GO:0016757//transferase activity, transferring glycosyl groups;GO:0016758//transferase activity, transferring hexosyl groups;GO:0003824//catalytic activity;
Solyc01g006690.4	23.605	6.65	-1.82082884755395	5.550448560707768e-181	6.312196624561527e-182	-1.82082884755395	5.550448560707768e-181	6.312196624561527e-182				XP_004228638.1|0.0e+00|PREDICTED: IRK-interacting protein [Solanum lycopersicum]	GO:0006457//protein folding;GO:0009987//cellular process;
Solyc01g006900.3	250.695	659.14	1.3960699420785099	0.0	0.0	1.3960699420785099	0.0	0.0				XP_004228716.2|3.1e-85|PREDICTED: putative phosphatidylglycerol/phosphatidylinositol transfer protein DDB_G0282179 [Solanum lycopersicum]	GO:0015850//organic hydroxy compound transport;GO:0051234//establishment of localization;GO:0006810//transport;GO:0046907//intracellular transport;GO:0051179//localization;GO:0051641//cellular localization;GO:0033036//macromolecule localization;GO:0015918//sterol transport;GO:0071702//organic substance transport;GO:0010876//lipid localization;GO:0006869//lipid transport;GO:0032365//intracellular …
Solyc01g006910.4	0.545	0.07	-2.99157230652142	0.000383978560721728	0.000487790260613746	-2.99157230652142	0.000383978560721728	0.000487790260613746			K19041//E3 ubiquitin-protein ligase RNF38/44 [EC:2.3.2.27]	XP_004228913.1|1.7e-103|PREDICTED: RING-H2 finger protein ATL70-like [Solanum lycopersicum]	GO:0044238//primary metabolic process;GO:0009987//cellular process;GO:1901565//organonitrogen compound catabolic process;GO:1901575//organic substance catabolic process;GO:0030163//protein catabolic process;GO:0044260//cellular macromolecule metabolic process;GO:0071704//organic substance metabolic process;GO:0019538//protein metabolic process;GO:0009056//catabolic process;GO:0044267//cellular pr…
Solyc01g006950.3	5.2	21.245	2.0381750368726297	9.408346520108947e-133	1.3823151573927597e-133	2.0381750368726297	9.408346520108947e-133	1.3823151573927597e-133			K08486//syntaxin 1B/2/3+ko04130//SNARE interactions in vesicular transport	XP_004228675.1|3.1e-165|PREDICTED: syntaxin-121-like [Solanum lycopersicum]	GO:0006996//organelle organization;GO:0022406//membrane docking;GO:0051649//establishment of localization in cell;GO:0033036//macromolecule localization;GO:0032940//secretion by cell;GO:0070727//cellular macromolecule localization;GO:0071705//nitrogen compound transport;GO:0006887//exocytosis;GO:0006906//vesicle fusion;GO:0042886//amide transport;GO:0051641//cellular localization;GO:0006810//tran…
Solyc01g007000.4	0.36	8.095	4.509353602324389	4.174581226945749e-100	7.880240887489708e-101	4.509353602324389	4.174581226945749e-100	7.880240887489708e-101		PREDICTED: Vitis vinifera hypothetical protein LOC100249092 (LOC100249092), mRNA	K08332//vacuolar protein 8;K04733//interleukin-1 receptor-associated kinase 4 [EC:2.7.11.1];K10260//F-box and WD-40 domain protein 7+ko04120//Ubiquitin mediated proteolysis	XP_004228696.1|3.2e-228|PREDICTED: E3 ubiquitin-protein ligase PUB22-like [Solanum lycopersicum]	GO:0004842//ubiquitin-protein transferase activity;GO:0016740//transferase activity;GO:0019787//ubiquitin-like protein transferase activity;GO:0003824//catalytic activity;GO:0140096//catalytic activity, acting on a protein;
Solyc01g007030.3	6.65	26.57	2.00118319069019	1.4858495117542498e-92	3.0177796971110694e-93	2.00118319069019	1.4858495117542498e-92	3.0177796971110694e-93		PREDICTED: Vitis vinifera hypothetical protein LOC100249092 (LOC100249092), mRNA		XP_010315681.1|6.6e-120|PREDICTED: LOW QUALITY PROTEIN: E3 ubiquitin-protein ligase PUB22-like [Solanum lycopersicum]	GO:0140096//catalytic activity, acting on a protein;GO:0016740//transferase activity;GO:0004842//ubiquitin-protein transferase activity;GO:0019787//ubiquitin-like protein transferase activity;GO:0003824//catalytic activity;
Solyc01g007040.4	7.425	21.12	1.5103913106553901	8.518303217440419e-41	3.13963902985142e-41	1.5103913106553901	8.518303217440419e-41	3.13963902985142e-41		PREDICTED: Vitis vinifera hypothetical protein LOC100249092 (LOC100249092), mRNA	K08332//vacuolar protein 8;K10260//F-box and WD-40 domain protein 7+ko04120//Ubiquitin mediated proteolysis;K04733//interleukin-1 receptor-associated kinase 4 [EC:2.7.11.1]	XP_010315681.1|1.2e-87|PREDICTED: LOW QUALITY PROTEIN: E3 ubiquitin-protein ligase PUB22-like [Solanum lycopersicum]	GO:0140096//catalytic activity, acting on a protein;GO:0016740//transferase activity;GO:0003824//catalytic activity;GO:0004842//ubiquitin-protein transferase activity;GO:0019787//ubiquitin-like protein transferase activity;
Solyc01g007050.3	0.12	0.525	2.12390491089852	0.000190266723416165	0.00023416668685436698	2.12390491089852	0.000190266723416165	0.00023416668685436698		PREDICTED: Vitis vinifera hypothetical protein LOC100249092 (LOC100249092), mRNA	K08332//vacuolar protein 8;K10260//F-box and WD-40 domain protein 7+ko04120//Ubiquitin mediated proteolysis	XP_004228911.2|3.3e-240|PREDICTED: E3 ubiquitin-protein ligase PUB24-like [Solanum lycopersicum]	GO:0140096//catalytic activity, acting on a protein;GO:0019787//ubiquitin-like protein transferase activity;GO:0004842//ubiquitin-protein transferase activity;GO:0016874//ligase activity;GO:0016740//transferase activity;GO:0003824//catalytic activity;
Solyc01g007110.3	32.645	114.045	1.8067563397468898	0.0	0.0	1.8067563397468898	0.0	0.0			K03283//heat shock 70kDa protein 1/2/6/8+ko03040//Spliceosome+ko04144//Endocytosis+ko04141//Protein processing in endoplasmic reticulum	XP_004228676.1|9.4e-146|PREDICTED: uncharacterized protein LOC101262646 [Solanum lycopersicum]	GO:0009987//cellular process;GO:0071241//cellular response to inorganic substance;GO:0051716//cellular response to stimulus;GO:0071248//cellular response to metal ion;GO:0010035//response to inorganic substance;GO:0042221//response to chemical;GO:0070887//cellular response to chemical stimulus;GO:0010038//response to metal ion;GO:0050896//response to stimulus;
Solyc01g007190.3	16.185	7.68	-1.0728121544815898	3.45733006314357e-30	1.56215929743838e-30	-1.0728121544815898	3.45733006314357e-30	1.56215929743838e-30				XP_004228589.1|5.7e-140|PREDICTED: uncharacterized protein LOC101262645 [Solanum lycopersicum]
Solyc01g007240.3	0.15	0.72	2.2563552069221697	0.000827223507171879	0.00109350470378229	2.2563552069221697	0.000827223507171879	0.00109350470378229				XP_015164684.1|6.3e-92|PREDICTED: protein YLS9 [Solanum tuberosum]	GO:0016020//membrane;GO:0016021//integral component of membrane;GO:0031224//intrinsic component of membrane;GO:0044425//membrane part;
Solyc01g007890.3	37.59	13.81	-1.43973032010854	5.608848969257448e-112	9.647724473201529e-113	-1.43973032010854	5.608848969257448e-112	9.647724473201529e-113			K12309//beta-galactosidase [EC:3.2.1.23]+ko00600//Sphingolipid metabolism+ko00604//Glycosphingolipid biosynthesis - ganglio series+ko00531//Glycosaminoglycan degradation+ko00511//Other glycan degradation+ko01100//Metabolic pathways+ko00052//Galactose metabolism;K09422//transcription factor MYB, plant	XP_004228560.3|1.2e-225|PREDICTED: protein indeterminate-domain 5, chloroplastic-like [Solanum lycopersicum]	GO:1901363//heterocyclic compound binding;GO:0005488//binding;GO:0043167//ion binding;GO:0046872//metal ion binding;GO:0097159//organic cyclic compound binding;GO:0043169//cation binding;GO:0003676//nucleic acid binding;
Solyc01g007950.4	0.815	2.255	1.46785931211588	6.11400808535286e-21	3.44884046409401e-21	1.46785931211588	6.11400808535286e-21	3.44884046409401e-21			K00430//peroxidase [EC:1.11.1.7]+ko01100//Metabolic pathways+ko01110//Biosynthesis of secondary metabolites+ko00940//Phenylpropanoid biosynthesis	XP_004228553.1|4.7e-275|PREDICTED: uncharacterized protein LOC101251117 [Solanum lycopersicum]
Solyc01g007970.2	0.46	0.165	-1.47829071393987	0.000623860168754136	0.000811754830961488	-1.47829071393987	0.000623860168754136	0.000811754830961488			K04733//interleukin-1 receptor-associated kinase 4 [EC:2.7.11.1]	XP_019068543.1|1.6e-305|PREDICTED: cysteine-rich receptor-like protein kinase 2 [Solanum lycopersicum]	GO:0016020//membrane;GO:0031224//intrinsic component of membrane;GO:0016021//integral component of membrane;GO:0044425//membrane part;GO:0005524//ATP binding;GO:0016772//transferase activity, transferring phosphorus-containing groups;GO:0036094//small molecule binding;GO:0004672//protein kinase activity;GO:0005488//binding;GO:0097367//carbohydrate derivative binding;GO:0000166//nucleotide binding…
Solyc01g007980.4	15.985	7.575	-1.07334437137809	2.0568845977361498e-57	5.9986024022505886e-58	-1.07334437137809	2.0568845977361498e-57	5.9986024022505886e-58			K04733//interleukin-1 receptor-associated kinase 4 [EC:2.7.11.1]	XP_015066633.1|0.0e+00|PREDICTED: cysteine-rich receptor-like protein kinase 2 isoform X1 [Solanum pennellii]	GO:0016020//membrane;GO:0031224//intrinsic component of membrane;GO:0044425//membrane part;GO:0016021//integral component of membrane;GO:0097159//organic cyclic compound binding;GO:1901265//nucleoside phosphate binding;GO:0036094//small molecule binding;GO:0016772//transferase activity, transferring phosphorus-containing groups;GO:0016740//transferase activity;GO:1901363//heterocyclic compound bi…
Solyc01g008420.3	0.295	0.7	1.26622545094623	0.000175283723318487	0.000214562787808183	1.26622545094623	0.000175283723318487	0.000214562787808183			K20456//oxysterol-binding protein 1	XP_010315164.1|1.9e-290|PREDICTED: protein DETOXIFICATION 42-like [Solanum lycopersicum]	GO:0016021//integral component of membrane;GO:0031224//intrinsic component of membrane;GO:0044425//membrane part;GO:0016020//membrane;GO:0015297//antiporter activity;GO:0005215//transporter activity;GO:0022804//active transmembrane transporter activity;GO:0015291//secondary active transmembrane transporter activity;GO:0015238//drug transmembrane transporter activity;GO:0022857//transmembrane tran…
Solyc01g008510.3	1.17	10.28	3.13771071042355	4.67740595662619e-44	1.6475647887568703e-44	3.13771071042355	4.67740595662619e-44	1.6475647887568703e-44				XP_004228890.1|1.7e-56|PREDICTED: photosystem II 5 kDa protein, chloroplastic-like [Solanum lycopersicum]	GO:0016020//membrane;GO:0016021//integral component of membrane;GO:0044425//membrane part;GO:0031224//intrinsic component of membrane;
Solyc01g008670.4	1.81	4.08	1.17572243887622	9.628756997397829e-15	6.599559858816811e-15	1.17572243887622	9.628756997397829e-15	6.599559858816811e-15			K15472//premnaspirodiene oxygenase [EC:1.14.14.151]+ko00909//Sesquiterpenoid and triterpenoid biosynthesis+ko01110//Biosynthesis of secondary metabolites	XP_004228509.1|1.2e-290|PREDICTED: premnaspirodiene oxygenase-like [Solanum lycopersicum]	GO:0019748//secondary metabolic process;GO:0044550//secondary metabolite biosynthetic process;GO:0009058//biosynthetic process;GO:0008152//metabolic process;GO:0031224//intrinsic component of membrane;GO:0016020//membrane;GO:0016021//integral component of membrane;GO:0044425//membrane part;GO:0004497//monooxygenase activity;GO:0043167//ion binding;GO:0003824//catalytic activity;GO:0046906//tetrap…
Solyc01g008850.3	44.105	154.035	1.8046409678826498	0.0	0.0	1.8046409678826498	0.0	0.0			K07198//5'-AMP-activated protein kinase, catalytic alpha subunit [EC:2.7.11.11]	XP_015061989.1|2.4e-254|PREDICTED: CBL-interacting serine/threonine-protein kinase 3-like [Solanum pennellii]	GO:0050794//regulation of cellular process;GO:0050896//response to stimulus;GO:0065007//biological regulation;GO:0007154//cell communication;GO:0007165//signal transduction;GO:0050789//regulation of biological process;GO:0023052//signaling;GO:0009987//cellular process;GO:0051716//cellular response to stimulus;GO:0044425//membrane part;GO:0016020//membrane;GO:0031224//intrinsic component of membra…
Solyc01g008920.4	70.12	26.69	-1.38919951744794	3.2739689935947784e-248	2.8226618762593186e-249	-1.38919951744794	3.2739689935947784e-248	2.8226618762593186e-249			K08956//AFG3 family protein [EC:3.4.24.-]	XP_004228880.2|2.5e-183|PREDICTED: uncharacterized protein At2g37660, chloroplastic [Solanum lycopersicum]
Solyc01g008940.2	15.815	6.895	-1.1965037577916398	2.4935810739352402e-12	1.87914601209083e-12	-1.1965037577916398	2.4935810739352402e-12	1.87914601209083e-12				OIT21871.1|5.2e-08|hypothetical protein A4A49_32698 [Nicotiana attenuata]
Solyc01g009040.4	0.47	1.14	1.26781432229723	8.29659360384239e-06	8.98751074338049e-06	1.26781432229723	8.29659360384239e-06	8.98751074338049e-06		Medicago truncatula NB-LRR type disease resistance protein (MTR_7g089080) mRNA, complete cds	K21777//G2/mitotic-specific cyclin-B, other	XP_010313160.1|8.3e-250|PREDICTED: G2/mitotic-specific cyclin S13-7-like [Solanum lycopersicum]	GO:0005634//nucleus;GO:0044424//intracellular part;GO:0043229//intracellular organelle;GO:0043227//membrane-bounded organelle;GO:0044464//cell part;GO:0005623//cell;GO:0043226//organelle;GO:0005622//intracellular;GO:0043231//intracellular membrane-bounded organelle;
Solyc01g009160.2	7.45	24.195	1.69969909634608	1.5930101356646195e-93	3.2102393865718495e-94	1.69969909634608	1.5930101356646195e-93	3.2102393865718495e-94			K04077//chaperonin GroEL+ko03018//RNA degradation	NP_001315302.1|1.4e-152|harpin-induced1-like [Solanum lycopersicum]	GO:0016021//integral component of membrane;GO:0016020//membrane;GO:0044425//membrane part;GO:0031224//intrinsic component of membrane;
Solyc01g009170.4	86.525	40.46	-1.09440763203328	0.0	0.0	-1.09440763203328	0.0	0.0	EIL		K14514//ethylene-insensitive protein 3+ko04016//MAPK signaling pathway - plant+ko04075//Plant hormone signal transduction	NP_001234721.1|0.0e+00|EIL2 protein [Solanum lycopersicum]	GO:0009719//response to endogenous stimulus;GO:0007154//cell communication;GO:0009755//hormone-mediated signaling pathway;GO:0060255//regulation of macromolecule metabolic process;GO:0071248//cellular response to metal ion;GO:0071369//cellular response to ethylene stimulus;GO:0050896//response to stimulus;GO:0051716//cellular response to stimulus;GO:0035556//intracellular signal transduction;GO:0…
Solyc01g009200.4	2.575	5.16	1.00104816311298	8.930733555146641e-09	7.9858065260716e-09	1.00104816311298	8.930733555146641e-09	7.9858065260716e-09				XP_004228876.1|2.9e-127|PREDICTED: inactive protein RESTRICTED TEV MOVEMENT 2-like [Solanum lycopersicum]	GO:0016021//integral component of membrane;GO:0031224//intrinsic component of membrane;GO:0016020//membrane;GO:0044425//membrane part;
Solyc01g009240.4	0.07	0.32	2.23082011481503	7.02650276642749e-05	8.27002323178277e-05	2.23082011481503	7.02650276642749e-05	8.27002323178277e-05			K05349//beta-glucosidase [EC:3.2.1.21]+ko01100//Metabolic pathways+ko00500//Starch and sucrose metabolism+ko01110//Biosynthesis of secondary metabolites+ko00460//Cyanoamino acid metabolism+ko00940//Phenylpropanoid biosynthesis	XP_006361124.1|2.1e-298|PREDICTED: beta-glucosidase BoGH3B-like isoform X1 [Solanum tuberosum]	GO:0043170//macromolecule metabolic process;GO:0016052//carbohydrate catabolic process;GO:0005976//polysaccharide metabolic process;GO:0009057//macromolecule catabolic process;GO:0000272//polysaccharide catabolic process;GO:0044042//glucan metabolic process;GO:0071704//organic substance metabolic process;GO:0008152//metabolic process;GO:0044238//primary metabolic process;GO:1901575//organic subst…
Solyc01g009270.1	0.935	2.31	1.30298602421734	6.67856933266574e-09	5.93603606748811e-09	1.30298602421734	6.67856933266574e-09	5.93603606748811e-09			K20642//Rho GTPase-activating protein 22/24/25;K13161//heterogeneous nuclear ribonucleoprotein R	XP_010312347.1|8.5e-277|PREDICTED: protein FAF-like, chloroplastic [Solanum lycopersicum]
Solyc01g009470.2	0.01	1.155	6.841317707643321	1.2833909067622699e-27	6.17491141423324e-28	6.841317707643321	1.2833909067622699e-27	6.17491141423324e-28			K10798//poly [ADP-ribose] polymerase [EC:2.4.2.30]+ko03410//Base excision repair	XP_016578636.1|0.0e+00|PREDICTED: LOW QUALITY PROTEIN: poly [ADP-ribose] polymerase 3-like [Capsicum annuum]	GO:0009058//biosynthetic process;GO:0006486//protein glycosylation;GO:0006464//cellular protein modification process;GO:0043413//macromolecule glycosylation;GO:0071704//organic substance metabolic process;GO:0009987//cellular process;GO:1901135//carbohydrate derivative metabolic process;GO:0009100//glycoprotein metabolic process;GO:0036211//protein modification process;GO:0043170//macromolecule m…
Solyc01g009660.3	0.0	8.46	8.547586504586612	2.79663116641879e-38	1.07409959634712e-38	8.547586504586612	2.79663116641879e-38	1.07409959634712e-38				XP_010326274.1|4.6e-104|PREDICTED: low-temperature-induced 65 kDa protein-like isoform X1 [Solanum lycopersicum]
Solyc01g009810.3	0.95	5.4	2.51395572670533	1.4971291673597901e-23	7.899163598970049e-24	2.51395572670533	1.4971291673597901e-23	7.899163598970049e-24			K13416//brassinosteroid insensitive 1-associated receptor kinase 1 [EC:2.7.10.1 2.7.11.1]+ko04016//MAPK signaling pathway - plant+ko04626//Plant-pathogen interaction+ko04075//Plant hormone signal transduction;K13418//somatic embryogenesis receptor kinase 1 [EC:2.7.10.1 2.7.11.1]	Q8H6W9.2|1.0e-87|RecName: Full=Leucine-rich repeat protein 1; AltName: Full=Capsicum annuum-induced protein 23; Flags: Precursor	GO:0003824//catalytic activity;GO:0016301//kinase activity;GO:0016740//transferase activity;GO:0016772//transferase activity, transferring phosphorus-containing groups;
Solyc01g009870.3	0.045	1.765	5.21788105910753	1.81624826376857e-27	8.76550309663857e-28	5.21788105910753	1.81624826376857e-27	8.76550309663857e-28			K18696//glycerophosphodiester phosphodiesterase [EC:3.1.4.46]+ko00564//Glycerophospholipid metabolism	XP_004228433.1|5.5e-224|PREDICTED: glycerophosphodiester phosphodiesterase GDPD3-like isoform X1 [Solanum lycopersicum]	GO:0065008//regulation of biological quality;GO:0006650//glycerophospholipid metabolic process;GO:0006629//lipid metabolic process;GO:0072505//divalent inorganic anion homeostasis;GO:0009056//catabolic process;GO:0048878//chemical homeostasis;GO:0006644//phospholipid metabolic process;GO:0046503//glycerolipid catabolic process;GO:0030320//cellular monovalent inorganic anion homeostasis;GO:0019725…
Solyc01g010060.2	9.645	25.72	1.4165919303959298	2.29106029193313e-46	7.777826210754289e-47	1.4165919303959298	2.29106029193313e-46	7.777826210754289e-47				XP_004228424.1|1.3e-71|PREDICTED: uncharacterized protein LOC101261845 [Solanum lycopersicum]
Solyc01g010280.3	0.355	1.05	1.56642314659947	1.77902517610253e-05	1.98249142787673e-05	1.56642314659947	1.77902517610253e-05	1.98249142787673e-05		PREDICTED: Vitis vinifera hypothetical protein LOC100267943 (LOC100267943), mRNA	K15168//mediator of RNA polymerase II transcription subunit 25	XP_010324124.1|1.9e-259|PREDICTED: uncharacterized protein LOC101258295 [Solanum lycopersicum]
Solyc01g010290.4	56.82	26.15	-1.1166541861097599	2.6841689494414387e-244	2.3679160320982188e-245	-1.1166541861097599	2.6841689494414387e-244	2.3679160320982188e-245				XP_010324067.1|1.1e-244|PREDICTED: ureide permease 1-like isoform X1 [Solanum lycopersicum]	GO:0051234//establishment of localization;GO:0006810//transport;GO:0071705//nitrogen compound transport;GO:0051179//localization;GO:0031224//intrinsic component of membrane;GO:0044425//membrane part;GO:0016021//integral component of membrane;GO:0016020//membrane;
Solyc01g010310.4	28.27	13.585	-1.05601236808163	1.3343514920776e-35	5.3695409830923e-36	-1.05601236808163	1.3343514920776e-35	5.3695409830923e-36			K22832//1,3-beta-glucanosyltransferase GAS1 [EC:2.4.1.-]	XP_004228409.1|7.7e-107|PREDICTED: PLASMODESMATA CALLOSE-BINDING PROTEIN 1 [Solanum lycopersicum]	GO:0005623//cell;GO:0044464//cell part;GO:0031225//anchored component of membrane;GO:0031226//intrinsic component of plasma membrane;GO:0046658//anchored component of plasma membrane;GO:0044425//membrane part;GO:0071944//cell periphery;GO:0016021//integral component of membrane;GO:0016020//membrane;GO:0031224//intrinsic component of membrane;GO:0005886//plasma membrane;GO:0044459//plasma membrane…
Solyc01g010480.3	10.205	47.89	2.23453840306114	0.0	0.0	2.23453840306114	0.0	0.0			K20715//phototropin [EC:2.7.11.1]	XP_004228401.1|1.0e-221|PREDICTED: protein TWIN LOV 1-like isoform X1 [Solanum lycopersicum]	GO:0044464//cell part;GO:0005623//cell;GO:0005622//intracellular;GO:0016775//phosphotransferase activity, nitrogenous group as acceptor;GO:0004672//protein kinase activity;GO:0038023//signaling receptor activity;GO:0000155//phosphorelay sensor kinase activity;GO:0016772//transferase activity, transferring phosphorus-containing groups;GO:0004673//protein histidine kinase activity;GO:0004871//signa…
Solyc01g010640.3	56.145	24.81	-1.1742508772233602	8.79507461204208e-102	1.6379742475354198e-102	-1.1742508772233602	8.79507461204208e-102	1.6379742475354198e-102			K01180//endo-1,3(4)-beta-glucanase [EC:3.2.1.6];K02184//formin 2	XP_020534060.1|2.6e-11|leucine-rich repeat extensin-like protein 3 isoform X2 [Jatropha curcas]	GO:0031224//intrinsic component of membrane;GO:0016020//membrane;GO:0016021//integral component of membrane;GO:0044425//membrane part;GO:0005198//structural molecule activity;GO:0005199//structural constituent of cell wall;
Solyc01g010660.3	10.725	29.545	1.46690028167135	2.936528031644399e-148	3.9709260480010886e-149	1.46690028167135	2.936528031644399e-148	3.9709260480010886e-149			K04733//interleukin-1 receptor-associated kinase 4 [EC:2.7.11.1]	XP_004228391.1|6.3e-240|PREDICTED: protein kinase 2B, chloroplastic-like isoform X1 [Solanum lycopersicum]	GO:0050896//response to stimulus;GO:0050789//regulation of biological process;GO:0007154//cell communication;GO:0023052//signaling;GO:0016310//phosphorylation;GO:0043170//macromolecule metabolic process;GO:0036211//protein modification process;GO:0006807//nitrogen compound metabolic process;GO:0065007//biological regulation;GO:0009987//cellular process;GO:0044238//primary metabolic process;GO:004…
Solyc01g010700.3	12.7	28.775	1.1793605154584799	2.7362473170342795e-105	4.9459584651511885e-106	1.1793605154584799	2.7362473170342795e-105	4.9459584651511885e-106			K07200//5'-AMP-activated protein kinase, regulatory gamma subunit	XP_015066375.1|7.4e-244|PREDICTED: SNF1-related protein kinase regulatory subunit gamma-1-like [Solanum pennellii]	GO:0016772//transferase activity, transferring phosphorus-containing groups;GO:0003824//catalytic activity;GO:0016301//kinase activity;GO:0016740//transferase activity;
Solyc01g011105.1	16.42	8.13	-1.01310546807106	1.05366823751545e-11	8.17136601292976e-12	-1.01310546807106	1.05366823751545e-11	8.17136601292976e-12				OIT26183.1|1.0e-15|hypothetical protein A4A49_26661 [Nicotiana attenuata]	GO:0016020//membrane;GO:0044425//membrane part;GO:0031224//intrinsic component of membrane;GO:0016021//integral component of membrane;
Solyc01g011430.4	0.045	0.255	2.59339019419974	0.000445403722508287	0.000569577771164066	2.59339019419974	0.000445403722508287	0.000569577771164066			K15406//wax-ester synthase / diacylglycerol O-acyltransferase [EC:2.3.1.75 2.3.1.20]+ko00073//Cutin, suberine and wax biosynthesis	XP_004228362.1|5.5e-294|PREDICTED: O-acyltransferase WSD1-like [Solanum lycopersicum]	GO:0046460//neutral lipid biosynthetic process;GO:0019432//triglyceride biosynthetic process;GO:0008152//metabolic process;GO:0009987//cellular process;GO:0044249//cellular biosynthetic process;GO:0071704//organic substance metabolic process;GO:0006629//lipid metabolic process;GO:1901576//organic substance biosynthetic process;GO:0044255//cellular lipid metabolic process;GO:0006641//triglyceride …
Solyc01g014100.3	0.28	9.43	5.07020389106527	2.8480616590847004e-40	1.0563300777540998e-40	5.07020389106527	2.8480616590847004e-40	1.0563300777540998e-40				XP_019256596.1|4.0e-13|PREDICTED: CLAVATA3/ESR (CLE)-related protein 40 [Nicotiana attenuata]	GO:0016021//integral component of membrane;GO:0031224//intrinsic component of membrane;GO:0044425//membrane part;GO:0016020//membrane;
Solyc01g014105.1	15.54	5.13	-1.5939564295312398	8.839979175677297e-95	1.7590744624762794e-95	-1.5939564295312398	8.839979175677297e-95	1.7590744624762794e-95				XP_015062779.1|0.0e+00|PREDICTED: IRK-interacting protein-like [Solanum pennellii]
Solyc01g014373.1	12.93	4.815	-1.4194502872494799	1.0305082304624998e-53	3.1476094297611896e-54	-1.4194502872494799	1.0305082304624998e-53	3.1476094297611896e-54				XP_004228822.1|2.8e-172|PREDICTED: IRK-interacting protein-like [Solanum lycopersicum]
Solyc01g014530.2	5.17	0.95	-2.43893319101999	3.40433326538547e-28	1.61356307892901e-28	-2.43893319101999	3.40433326538547e-28	1.61356307892901e-28		receptor-like protein kinase 1 (best arabidopsis hit)	K04733//interleukin-1 receptor-associated kinase 4 [EC:2.7.11.1]	XP_019068611.1|3.7e-53|PREDICTED: G-type lectin S-receptor-like serine/threonine-protein kinase RLK1 [Solanum lycopersicum]	GO:0009875//pollen-pistil interaction;GO:0022414//reproductive process;GO:0048544//recognition of pollen;GO:0032501//multicellular organismal process;GO:0008037//cell recognition;GO:0000003//reproduction;GO:0051704//multi-organism process;GO:0007154//cell communication;GO:0044706//multi-multicellular organism process;GO:0009856//pollination;GO:0009987//cellular process;GO:0003824//catalytic activ…
Solyc01g014560.4	4.4	2.16	-1.02563942573118	3.9273071701901804e-10	3.28038738571622e-10	-1.02563942573118	3.9273071701901804e-10	3.28038738571622e-10		receptor-like protein kinase 1 (best arabidopsis hit)	K04733//interleukin-1 receptor-associated kinase 4 [EC:2.7.11.1]	XP_006361291.1|1.5e-219|PREDICTED: G-type lectin S-receptor-like serine/threonine-protein kinase RLK1 [Solanum tuberosum]	GO:0051704//multi-organism process;GO:0022414//reproductive process;GO:0008037//cell recognition;GO:0009987//cellular process;GO:0007154//cell communication;GO:0000003//reproduction;GO:0009875//pollen-pistil interaction;GO:0009856//pollination;GO:0044706//multi-multicellular organism process;GO:0048544//recognition of pollen;GO:0032501//multicellular organismal process;GO:0016772//transferase act…
Solyc01g014700.2	1.7	0.265	-2.66421767773117	2.2466888387361e-12	1.68859055624975e-12	-2.66421767773117	2.2466888387361e-12	1.68859055624975e-12		receptor-like protein kinase 1 (best arabidopsis hit)	K04733//interleukin-1 receptor-associated kinase 4 [EC:2.7.11.1]	XP_004228819.1|6.4e-139|PREDICTED: G-type lectin S-receptor-like serine/threonine-protein kinase LECRK2 [Solanum lycopersicum]	GO:0009856//pollination;GO:0044706//multi-multicellular organism process;GO:0008037//cell recognition;GO:0007154//cell communication;GO:0032501//multicellular organismal process;GO:0009875//pollen-pistil interaction;GO:0022414//reproductive process;GO:0009987//cellular process;GO:0051704//multi-organism process;GO:0000003//reproduction;GO:0048544//recognition of pollen;GO:0005488//binding;GO:0016…
Solyc01g014980.4	0.665	0.055	-3.57653480724257	0.000834542826228876	0.00110379580556198	-3.57653480724257	0.000834542826228876	0.00110379580556198				XP_015159144.1|2.5e-18|PREDICTED: uncharacterized protein LOC102588207 [Solanum tuberosum]
Solyc01g015035.1	3.025	1.5	-1.00892763870464	0.000346661247987255	0.000438314226792368	-1.00892763870464	0.000346661247987255	0.000438314226792368				XP_015068889.1|9.0e-82|PREDICTED: reticulocyte-binding protein 2 homolog a-like [Solanum pennellii]
Solyc01g015297.1	10.26	44.75	2.1325356238594697	5.552088569289108e-122	8.777657612490077e-123	2.1325356238594697	5.552088569289108e-122	8.777657612490077e-123
Solyc01g016355.1	0.1	0.845	3.0780859876371403	7.01779758817683e-05	8.258298129279091e-05	3.0780859876371403	7.01779758817683e-05	8.258298129279091e-05			K19613//leucine-rich repeat protein SHOC2	XP_010315920.1|4.8e-27|PREDICTED: receptor-like protein 12 isoform X3 [Solanum lycopersicum]
Solyc01g017080.2	0.425	0.02	-4.2179844993102	0.00045406735071112003	0.0005814224534213111	-4.2179844993102	0.00045406735071112003	0.0005814224534213111				YP_008563133.1|4.3e-38|hypothetical chloroplast RF15 (chloroplast) [Solanum lycopersicum]	GO:0043231//intracellular membrane-bounded organelle;GO:0005622//intracellular;GO:0044444//cytoplasmic part;GO:0009536//plastid;GO:0043229//intracellular organelle;GO:0005737//cytoplasm;GO:0043227//membrane-bounded organelle;GO:0044464//cell part;GO:0009507//chloroplast;GO:0043226//organelle;GO:0005623//cell;GO:0044424//intracellular part;
Solyc01g017600.3	20.81	7.55	-1.4628780254470102	4.44685584687655e-75	1.0554858834365498e-75	-1.4628780254470102	4.44685584687655e-75	1.0554858834365498e-75				XP_004228340.1|1.4e-180|PREDICTED: transmembrane protein 45B-like [Solanum lycopersicum]	GO:0044425//membrane part;GO:0031224//intrinsic component of membrane;GO:0016021//integral component of membrane;GO:0016020//membrane;
Solyc01g018020.3	0.02	7.725	8.51622233367728	9.796417999327257e-146	1.3433079839161597e-146	8.51622233367728	9.796417999327257e-146	1.3433079839161597e-146			K00615//transketolase [EC:2.2.1.1]+ko00030//Pentose phosphate pathway+ko01230//Biosynthesis of amino acids+ko01100//Metabolic pathways+ko01110//Biosynthesis of secondary metabolites+ko00710//Carbon fixation in photosynthetic organisms+ko01200//Carbon metabolism	XP_004228780.1|0.0e+00|PREDICTED: transketolase, chloroplastic-like [Solanum lycopersicum]	GO:0008152//metabolic process;GO:0016740//transferase activity;GO:0016744//transferase activity, transferring aldehyde or ketonic groups;GO:0004802//transketolase activity;GO:0003824//catalytic activity;
Solyc01g020526.1	3.775	0.97	-1.9637218152381	2.00642680539944e-08	1.8262782492825298e-08	-1.9637218152381	2.00642680539944e-08	1.8262782492825298e-08		transmembrane receptors;ATP binding (best arabidopsis hit)		XP_010323462.1|5.9e-49|PREDICTED: uncharacterized protein LOC101257979 isoform X1 [Solanum lycopersicum]
Solyc01g021600.4	0.565	1.545	1.4445268082852598	0.000148814058157148	0.000181095018914417	1.4445268082852598	0.000148814058157148	0.000181095018914417			K01870//isoleucyl-tRNA synthetase [EC:6.1.1.5]+ko00970//Aminoacyl-tRNA biosynthesis;K19027//zinc finger FYVE domain-containing protein 26	XP_004228335.1|7.2e-129|PREDICTED: dirigent protein 22-like [Solanum lycopersicum]	GO:0005576//extracellular region;GO:0048046//apoplast;GO:0003824//catalytic activity;GO:0016853//isomerase activity;
Solyc01g028803.1	1.035	2.27	1.13395857556244	4.39576185169016e-08	4.073360305792e-08	1.13395857556244	4.39576185169016e-08	4.073360305792e-08			K20667//beta-amyrin 28-monooxygenase [EC:1.14.14.126]	XP_004228960.1|1.9e-179|PREDICTED: beta-amyrin 28-oxidase-like [Solanum lycopersicum]	GO:0044425//membrane part;GO:0016021//integral component of membrane;GO:0016020//membrane;GO:0031224//intrinsic component of membrane;GO:0016705//oxidoreductase activity, acting on paired donors, with incorporation or reduction of molecular oxygen;GO:0043169//cation binding;GO:0003824//catalytic activity;GO:0048037//cofactor binding;GO:0016491//oxidoreductase activity;GO:0020037//heme binding;GO:…
Solyc01g056310.3	0.185	0.025	-2.89846290212994	0.000676587818318491	0.00088496673754066	-2.89846290212994	0.000676587818318491	0.00088496673754066			K00423//L-ascorbate oxidase [EC:1.10.3.3]+ko01100//Metabolic pathways+ko00053//Ascorbate and aldarate metabolism	XP_004229062.1|0.0e+00|PREDICTED: L-ascorbate oxidase homolog [Solanum lycopersicum]	GO:0005618//cell wall;GO:0009506//plasmodesma;GO:0005576//extracellular region;GO:0005911//cell-cell junction;GO:0005623//cell;GO:0044464//cell part;GO:0044421//extracellular region part;GO:0071944//cell periphery;GO:0009505//plant-type cell wall;GO:0005615//extracellular space;GO:0030054//cell junction;GO:0030312//external encapsulating structure;GO:0055044//symplast;GO:0016491//oxidoreductase a…
Solyc01g056850.3	5.635	32.665	2.53046331424778	0.0	0.0	2.53046331424778	0.0	0.0			K01937//CTP synthase [EC:6.3.4.2]+ko01100//Metabolic pathways+ko00240//Pyrimidine metabolism	XP_009768193.1|0.0e+00|PREDICTED: CTP synthase-like isoform X1 [Nicotiana sylvestris]	GO:0046134//pyrimidine nucleoside biosynthetic process;GO:1901576//organic substance biosynthetic process;GO:0019637//organophosphate metabolic process;GO:0044249//cellular biosynthetic process;GO:0043436//oxoacid metabolic process;GO:1901566//organonitrogen compound biosynthetic process;GO:0006241//CTP biosynthetic process;GO:0006793//phosphorus metabolic process;GO:0006520//cellular amino acid …
Solyc01g056940.4	11.925	4.265	-1.47559861567617	3.4689028925945095e-25	1.76006708096085e-25	-1.47559861567617	3.4689028925945095e-25	1.76006708096085e-25			K02977//small subunit ribosomal protein S27Ae+ko03010//Ribosome;K08770//ubiquitin C	XP_010069740.1|1.1e-84|PREDICTED: ubiquitin-40S ribosomal protein S27a isoform X1 [Eucalyptus grandis]
Solyc01g057000.3	0.13	93.415	9.51869736437676	0.0	0.0	9.51869736437676	0.0	0.0				NP_001306106.1|4.9e-92|universal stress protein isoform 1 [Solanum lycopersicum]	GO:0006950//response to stress;GO:0050896//response to stimulus;
Solyc01g057080.1	0.08	2.805	5.13771071042355	1.062838829915e-09	9.074799461718699e-10	5.13771071042355	1.062838829915e-09	9.074799461718699e-10	AP2-EREBP	Malus x domestica AP2 domain class transcription factor (AP2D43) mRNA, complete cds	K09286//EREBP-like factor	XP_004229130.1|5.4e-60|PREDICTED: ethylene-responsive transcription factor ERF020-like [Solanum lycopersicum]	GO:0044249//cellular biosynthetic process;GO:1901360//organic cyclic compound metabolic process;GO:0010467//gene expression;GO:0008152//metabolic process;GO:0034645//cellular macromolecule biosynthetic process;GO:1901576//organic substance biosynthetic process;GO:0071704//organic substance metabolic process;GO:0006139//nucleobase-containing compound metabolic process;GO:0097659//nucleic acid-temp…
Solyc01g057165.1	1.27	28.735	4.49165361245555	2.172168658637519e-205	2.239047926874519e-206	4.49165361245555	2.172168658637519e-205	2.239047926874519e-206				XP_010319453.1|1.1e-39|PREDICTED: uncharacterized protein LOC104646748 [Solanum lycopersicum]
Solyc01g057270.4	0.775	0.335	-1.2091637415940402	1.55682327510767e-06	1.59343466806732e-06	-1.2091637415940402	1.55682327510767e-06	1.59343466806732e-06	TIG	Hordeum vulgare subsp. vulgare mRNA for predicted protein, complete cds, clone: NIASHv2089K17	K21596//calmodulin-binding transcription activator	XP_010318684.1|0.0e+00|PREDICTED: calmodulin-binding transcription factor SR4 isoform X1 [Solanum lycopersicum]	GO:0044424//intracellular part;GO:0043229//intracellular organelle;GO:0005622//intracellular;GO:0043227//membrane-bounded organelle;GO:0043231//intracellular membrane-bounded organelle;GO:0043226//organelle;GO:0044464//cell part;GO:0005623//cell;GO:0005634//nucleus;GO:0005488//binding;GO:0003677//DNA binding;GO:0003676//nucleic acid binding;GO:0097159//organic cyclic compound binding;GO:1901363//…
Solyc01g057707.1	1.615	0.7	-1.1932061676910701	0.000960736285492957	0.00127799440409624	-1.1932061676910701	0.000960736285492957	0.00127799440409624				XP_009801192.1|3.4e-11|PREDICTED: uncharacterized protein LOC104246970 [Nicotiana sylvestris]
Solyc01g057770.3	13.13	167.765	3.68453466265389	0.0	0.0	3.68453466265389	0.0	0.0			K06573//solute carrier family 4 (anion exchanger), member 1;K13862//solute carrier family 4 (sodium borate transporter), member 11;K04733//interleukin-1 receptor-associated kinase 4 [EC:2.7.11.1]	XP_017975548.1|0.0e+00|PREDICTED: probable boron transporter 2 isoform X1 [Theobroma cacao]
Solyc01g058020.4	7.92	16.315	1.04680878520644	2.86012889343154e-18	1.74178334965034e-18	1.04680878520644	2.86012889343154e-18	1.74178334965034e-18				XP_010319230.1|3.8e-70|PREDICTED: LOW QUALITY PROTEIN: alkaline/neutral invertase A, mitochondrial [Solanum lycopersicum]	GO:0040034//regulation of development, heterochronic;GO:0007623//circadian rhythm;GO:1900140//regulation of seedling development;GO:0050789//regulation of biological process;GO:0048510//regulation of timing of transition from vegetative to reproductive phase;GO:0051239//regulation of multicellular organismal process;GO:0048580//regulation of post-embryonic development;GO:0048511//rhythmic process…
Solyc01g058030.2	2.935	1.43	-1.03110067070806	0.00022794073768023397	0.000282599271712778	-1.03110067070806	0.00022794073768023397	0.000282599271712778			K04125//gibberellin 2beta-dioxygenase [EC:1.14.11.13]+ko00904//Diterpenoid biosynthesis+ko01110//Biosynthesis of secondary metabolites	XP_015086748.1|1.6e-116|PREDICTED: gibberellin 2-beta-dioxygenase 2-like [Solanum pennellii]	GO:0051213//dioxygenase activity;GO:0016491//oxidoreductase activity;GO:0043167//ion binding;GO:0046872//metal ion binding;GO:0043169//cation binding;GO:0003824//catalytic activity;GO:0005488//binding;
Solyc01g058250.2	0.1	5.98	5.945065632481151	3.2861433497543192e-59	9.354963137576879e-60	5.945065632481151	3.2861433497543192e-59	9.354963137576879e-60			K04124//gibberellin 3beta-dioxygenase [EC:1.14.11.15]+ko00904//Diterpenoid biosynthesis+ko01110//Biosynthesis of secondary metabolites	XP_004229097.1|6.4e-205|PREDICTED: gibberellin 3-beta-dioxygenase 1-like [Solanum lycopersicum]	GO:0050896//response to stimulus;GO:1901576//organic substance biosynthetic process;GO:0033993//response to lipid;GO:0009686//gibberellin biosynthetic process;GO:0044238//primary metabolic process;GO:0042221//response to chemical;GO:0023052//signaling;GO:0071310//cellular response to organic substance;GO:0044249//cellular biosynthetic process;GO:0016101//diterpenoid metabolic process;GO:0006721//…
Solyc01g058260.4	47.12	113.205	1.2664177059183201	0.0	0.0	1.2664177059183201	0.0	0.0			K14376//poly(A) polymerase [EC:2.7.7.19]+ko03015//mRNA surveillance pathway	XP_019070164.1|9.3e-285|PREDICTED: nuclear poly(A) polymerase 3 [Solanum lycopersicum]	GO:0071704//organic substance metabolic process;GO:0006396//RNA processing;GO:0046483//heterocycle metabolic process;GO:0009987//cellular process;GO:0010467//gene expression;GO:0031123//RNA 3'-end processing;GO:0016070//RNA metabolic process;GO:0006725//cellular aromatic compound metabolic process;GO:0043170//macromolecule metabolic process;GO:0006139//nucleobase-containing compound metabolic pro…
Solyc01g058270.3	2.915	6.23	1.0993361896767901	3.45924911382671e-24	1.79527455050929e-24	1.0993361896767901	3.45924911382671e-24	1.79527455050929e-24			K03377//N-acetylneuraminate 9-O-acetyltransferase [EC:2.3.1.45]	XP_019253244.1|7.8e-303|PREDICTED: protein REDUCED WALL ACETYLATION 2 isoform X1 [Nicotiana attenuata]	GO:0044425//membrane part;GO:0016021//integral component of membrane;GO:0016020//membrane;GO:0031224//intrinsic component of membrane;
Solyc01g058320.4	12.7	32.525	1.35719197333826	4.015480046503989e-114	6.788484456763288e-115	1.35719197333826	4.015480046503989e-114	6.788484456763288e-115				XP_004229022.1|7.1e-154|PREDICTED: uncharacterized protein LOC101267838 [Solanum lycopersicum]	GO:0016020//membrane;GO:0016021//integral component of membrane;GO:0031224//intrinsic component of membrane;GO:0044425//membrane part;
Solyc01g059965.1	2.775	9.545	1.78663626987667	2.18415164101972e-48	7.20540035498673e-49	1.78663626987667	2.18415164101972e-48	7.20540035498673e-49			K19891//glucan endo-1,3-beta-glucosidase 1/2/3 [EC:3.2.1.39]+ko00500//Starch and sucrose metabolism	NP_001234805.1|4.3e-209|glucan endo-1,3-beta-glucosidase B precursor [Solanum lycopersicum]	GO:0071704//organic substance metabolic process;GO:0005975//carbohydrate metabolic process;GO:0006952//defense response;GO:0050896//response to stimulus;GO:0008152//metabolic process;GO:0044238//primary metabolic process;GO:0006950//response to stress;GO:0046658//anchored component of plasma membrane;GO:0031226//intrinsic component of plasma membrane;GO:0005773//vacuole;GO:0043226//organelle;GO:0…
Solyc01g060020.4	0.0	0.965	6.7803132719939505	4.3018976052887e-14	3.01472285768747e-14	6.7803132719939505	4.3018976052887e-14	3.01472285768747e-14			K19891//glucan endo-1,3-beta-glucosidase 1/2/3 [EC:3.2.1.39]+ko00500//Starch and sucrose metabolism	NP_001234805.1|4.5e-209|glucan endo-1,3-beta-glucosidase B precursor [Solanum lycopersicum]	GO:0071704//organic substance metabolic process;GO:0050896//response to stimulus;GO:0006950//response to stress;GO:0005975//carbohydrate metabolic process;GO:0044238//primary metabolic process;GO:0008152//metabolic process;GO:0006952//defense response;GO:0005886//plasma membrane;GO:0005622//intracellular;GO:0031226//intrinsic component of plasma membrane;GO:0044444//cytoplasmic part;GO:0031224//i…
Solyc01g060070.3	4.515	13.49	1.57758833807684	9.54804393474338e-36	3.83315493101304e-36	1.57758833807684	9.54804393474338e-36	3.83315493101304e-36			K17795//mitochondrial import inner membrane translocase subunit TIM17;K17790//mitochondrial import inner membrane translocase subunit TIM22	XP_004229002.1|6.1e-92|PREDICTED: outer envelope pore protein 16-2, chloroplastic [Solanum lycopersicum]	GO:0033036//macromolecule localization;GO:0055085//transmembrane transport;GO:0051641//cellular localization;GO:0006886//intracellular protein transport;GO:0071806//protein transmembrane transport;GO:0007005//mitochondrion organization;GO:0051234//establishment of localization;GO:0015833//peptide transport;GO:0072655//establishment of protein localization to mitochondrion;GO:0006605//protein targ…
Solyc01g060240.4	46.99	23.32	-1.0100363694250099	7.09660876938685e-34	2.94848196278032e-34	-1.0100363694250099	7.09660876938685e-34	2.94848196278032e-34				XP_016581247.1|8.5e-27|PREDICTED: uncharacterized protein LOC107878678 isoform X1 [Capsicum annuum]
Solyc01g065490.4	10.925	24.355	1.15553910614796	4.3006746144938086e-55	1.2932108775484498e-55	1.15553910614796	4.3006746144938086e-55	1.2932108775484498e-55			K05275//pyridoxine 4-dehydrogenase [EC:1.1.1.65]+ko00750//Vitamin B6 metabolism+ko01100//Metabolic pathways;K17744//L-galactose dehydrogenase [EC:1.1.1.316]+ko01100//Metabolic pathways+ko00053//Ascorbate and aldarate metabolism+ko01110//Biosynthesis of secondary metabolites	XP_015062400.1|1.3e-172|PREDICTED: probable aldo-keto reductase 2 [Solanum pennellii]
Solyc01g065530.3	7.965	43.875	2.47081686756103	0.0	0.0	2.47081686756103	0.0	0.0			K10956//protein transport protein SEC61 subunit alpha+ko04145//Phagosome+ko04141//Protein processing in endoplasmic reticulum+ko03060//Protein export;K14491//two-component response regulator ARR-B family+ko04075//Plant hormone signal transduction	XP_015060324.1|0.0e+00|PREDICTED: COBRA-like protein 7 [Solanum pennellii]	GO:0009664//plant-type cell wall organization;GO:0009832//plant-type cell wall biogenesis;GO:0071554//cell wall organization or biogenesis;GO:0010215//cellulose microfibril organization;GO:0040007//growth;GO:0071840//cellular component organization or biogenesis;GO:0071668//plant-type cell wall assembly;GO:0016049//cell growth;GO:0070726//cell wall assembly;GO:0009987//cellular process;GO:0022607…
Solyc01g065690.3	26.255	12.765	-1.03829128162888	3.31728268222663e-59	9.447106645851709e-60	-1.03829128162888	3.31728268222663e-59	9.447106645851709e-60			K07213//copper chaperone	XP_004229277.1|5.5e-252|PREDICTED: early nodulin-75-like isoform X1 [Solanum lycopersicum]	GO:0050801//ion homeostasis;GO:0055076//transition metal ion homeostasis;GO:0006812//cation transport;GO:0009987//cellular process;GO:0055080//cation homeostasis;GO:0042592//homeostatic process;GO:0055065//metal ion homeostasis;GO:0006873//cellular ion homeostasis;GO:0046916//cellular transition metal ion homeostasis;GO:0048878//chemical homeostasis;GO:0051179//localization;GO:0030001//metal ion …
Solyc01g065750.2	4.275	8.9	1.06356924767104	4.2901062776894505e-08	3.97409740353503e-08	1.06356924767104	4.2901062776894505e-08	3.97409740353503e-08				XP_015170601.1|4.0e-13|PREDICTED: NF-kappa-B-activating protein-like [Solanum tuberosum]
Solyc01g066040.2	0.18	3.37	4.242111275579971	8.971261898556698e-14	6.373952962575209e-14	4.242111275579971	8.971261898556698e-14	6.373952962575209e-14
Solyc01g066440.3	19.265	9.515	-1.01656298539912	3.77004585645471e-30	1.7058408607123502e-30	-1.01656298539912	3.77004585645471e-30	1.7058408607123502e-30				XP_004229260.1|6.1e-104|PREDICTED: uncharacterized protein LOC101259876 [Solanum lycopersicum]
Solyc01g066457.1	1.835	0.78	-1.22929089872104	1.9401155142388802e-06	2.00046350990126e-06	-1.22929089872104	1.9401155142388802e-06	2.00046350990126e-06			K08726//soluble epoxide hydrolase / lipid-phosphate phosphatase [EC:3.3.2.10 3.1.3.76]+ko04146//Peroxisome+ko00590//Arachidonic acid metabolism+ko01100//Metabolic pathways;K01079//phosphoserine phosphatase [EC:3.1.3.3]+ko01230//Biosynthesis of amino acids+ko01100//Metabolic pathways+ko00260//Glycine, serine and threonine metabolism+ko01200//Carbon metabolism	XP_004229258.2|3.5e-192|PREDICTED: bifunctional epoxide hydrolase 2 [Solanum lycopersicum]	GO:0003824//catalytic activity;
Solyc01g066570.3	11.375	33.29	1.54413103307236	7.043511439672098e-92	1.4387124070140498e-92	1.54413103307236	7.043511439672098e-92	1.4387124070140498e-92				XP_004229254.1|2.6e-72|PREDICTED: uncharacterized protein LOC101258100 [Solanum lycopersicum]
Solyc01g066680.3	40.43	5.9	-2.76356528568754	1.2342345622374297e-185	1.3763039722229495e-186	-2.76356528568754	1.2342345622374297e-185	1.3763039722229495e-186				XP_004229251.1|8.9e-79|PREDICTED: phylloplanin-like [Solanum lycopersicum]
Solyc01g066760.2	1.885	4.105	1.1180521846530802	3.69566690758811e-05	4.23558246431969e-05	1.1180521846530802	3.69566690758811e-05	4.23558246431969e-05				XP_004229246.1|3.1e-59|PREDICTED: uncharacterized protein LOC101255730 [Solanum lycopersicum]	GO:0016020//membrane;GO:0016021//integral component of membrane;GO:0031224//intrinsic component of membrane;GO:0044425//membrane part;
Solyc01g066850.4	1.295	0.54	-1.26287432833881	2.87079529657932e-05	3.25631346888356e-05	-1.26287432833881	2.87079529657932e-05	3.25631346888356e-05			K17500//integrin-linked kinase-associated serine/threonine phosphatase 2C [EC:3.1.3.16]	XP_004229239.1|2.5e-225|PREDICTED: WAT1-related protein At3g30340-like [Solanum lycopersicum]	GO:0006810//transport;GO:0051234//establishment of localization;GO:0051179//localization;GO:0071944//cell periphery;GO:0016021//integral component of membrane;GO:0005886//plasma membrane;GO:0005623//cell;GO:0044425//membrane part;GO:0016020//membrane;GO:0031224//intrinsic component of membrane;GO:0044464//cell part;GO:0005215//transporter activity;GO:0022857//transmembrane transporter activity;
Solyc01g067295.1	50.89	127.125	1.3183831466998701	1.2425655376636892e-208	1.2637978422673594e-209	1.3183831466998701	1.2425655376636892e-208	1.2637978422673594e-209				XP_004229220.1|1.3e-63|PREDICTED: uncharacterized protein LOC101247655 [Solanum lycopersicum]
Solyc01g067300.3	2.695	8.225	1.61349776764831	4.691153465972e-24	2.4425169229588398e-24	1.61349776764831	4.691153465972e-24	2.4425169229588398e-24			K20855//beta-1,3-galactosyltransferase 1/2/3/4/5/7/8 [EC:2.4.1.-]	XP_004229219.1|1.1e-104|PREDICTED: CASP-like protein 1 [Solanum lycopersicum]	GO:0031224//intrinsic component of membrane;GO:0071944//cell periphery;GO:0005623//cell;GO:0016020//membrane;GO:0005886//plasma membrane;GO:0044464//cell part;GO:0016021//integral component of membrane;GO:0044425//membrane part;GO:0051536//iron-sulfur cluster binding;GO:0005488//binding;GO:0051540//metal cluster binding;GO:0048037//cofactor binding;
Solyc01g067330.3	0.735	1.825	1.31876781409073	4.336273509524629e-05	4.9990281037849704e-05	1.31876781409073	4.336273509524629e-05	4.9990281037849704e-05				XP_004229217.1|7.9e-100|PREDICTED: CASP-like protein 1E2 [Solanum lycopersicum]	GO:0031224//intrinsic component of membrane;GO:0044425//membrane part;GO:0071944//cell periphery;GO:0005886//plasma membrane;GO:0016021//integral component of membrane;GO:0044464//cell part;GO:0005623//cell;GO:0016020//membrane;GO:0048037//cofactor binding;GO:0051540//metal cluster binding;GO:0005488//binding;GO:0051536//iron-sulfur cluster binding;
Solyc01g067440.4	1.715	8.29	2.26716196187875	3.4586308854178895e-26	1.7180375313973798e-26	2.26716196187875	3.4586308854178895e-26	1.7180375313973798e-26			K03676//glutaredoxin 3	XP_004229212.1|3.8e-51|PREDICTED: monothiol glutaredoxin-S10 [Solanum lycopersicum]	GO:0050789//regulation of biological process;GO:0065008//regulation of biological quality;GO:0009987//cellular process;GO:0042592//homeostatic process;GO:0019725//cellular homeostasis;GO:0045454//cell redox homeostasis;GO:0065007//biological regulation;GO:0050794//regulation of cellular process;GO:0005623//cell;GO:0016667//oxidoreductase activity, acting on a sulfur group of donors;GO:0015036//di…
Solyc01g067460.3	2.9	55.84	4.26581553617123	3.176441053801369e-134	4.640182079820159e-135	4.26581553617123	3.176441053801369e-134	4.640182079820159e-135			K03676//glutaredoxin 3	XP_004229211.1|1.8e-51|PREDICTED: monothiol glutaredoxin-S3 [Solanum lycopersicum]	GO:0050794//regulation of cellular process;GO:0042592//homeostatic process;GO:0065008//regulation of biological quality;GO:0019725//cellular homeostasis;GO:0045454//cell redox homeostasis;GO:0009987//cellular process;GO:0050789//regulation of biological process;GO:0065007//biological regulation;GO:0005623//cell;GO:0009055//electron transfer activity;GO:0015035//protein disulfide oxidoreductase ac…
Solyc01g067510.3	5.45	1.32	-2.0450115654828798	1.2623029524037099e-48	4.146974760010749e-49	-2.0450115654828798	1.2623029524037099e-48	4.146974760010749e-49			K04733//interleukin-1 receptor-associated kinase 4 [EC:2.7.11.1]	XP_015062968.1|1.6e-207|PREDICTED: proline-rich receptor-like protein kinase PERK14 [Solanum pennellii]	GO:0016021//integral component of membrane;GO:0031224//intrinsic component of membrane;GO:0044425//membrane part;GO:0016020//membrane;GO:0030554//adenyl nucleotide binding;GO:0016301//kinase activity;GO:0043167//ion binding;GO:0032555//purine ribonucleotide binding;GO:0016772//transferase activity, transferring phosphorus-containing groups;GO:0008144//drug binding;GO:0016740//transferase activity…
Solyc01g067620.3	0.815	1.69	1.0557334082569398	2.78576375162432e-05	3.15633970929108e-05	1.0557334082569398	2.78576375162432e-05	3.15633970929108e-05			K05658//ATP-binding cassette, subfamily B (MDR/TAP), member 1 [EC:7.6.2.2]+ko02010//ABC transporters;K05278//flavonol synthase [EC:1.14.20.6]+ko01100//Metabolic pathways+ko01110//Biosynthesis of secondary metabolites+ko00941//Flavonoid biosynthesis	XP_010321064.1|3.2e-212|PREDICTED: protein SRG1 [Solanum lycopersicum]	GO:0005488//binding;GO:0043167//ion binding;GO:0016491//oxidoreductase activity;GO:0003824//catalytic activity;GO:0043169//cation binding;GO:0046872//metal ion binding;
Solyc01g067650.2	0.0	2.77	6.5319896495356	3.1187940147345296e-12	2.36377955875662e-12	6.5319896495356	3.1187940147345296e-12	2.36377955875662e-12				XP_004229197.1|1.6e-59|PREDICTED: uncharacterized protein LOC101265958 [Solanum lycopersicum]	GO:0044425//membrane part;GO:0016020//membrane;GO:0016021//integral component of membrane;GO:0031224//intrinsic component of membrane;
Solyc01g067660.3	166.645	75.71	-1.1383513929034599	0.0	0.0	-1.1383513929034599	0.0	0.0			K01177//beta-amylase [EC:3.2.1.2]+ko00500//Starch and sucrose metabolism	NP_001234052.1|0.0e+00|1,4-alpha-glucan-maltohydrolase [Solanum lycopersicum]	GO:0016052//carbohydrate catabolic process;GO:0005976//polysaccharide metabolic process;GO:0000272//polysaccharide catabolic process;GO:1901575//organic substance catabolic process;GO:0043170//macromolecule metabolic process;GO:0005975//carbohydrate metabolic process;GO:0008152//metabolic process;GO:0071704//organic substance metabolic process;GO:0009056//catabolic process;GO:0044238//primary met…
Solyc01g067700.3	0.885	1.825	1.0375740391381	1.87471958049302e-05	2.0922918122435602e-05	1.0375740391381	1.87471958049302e-05	2.0922918122435602e-05			K11365//SAGA-associated factor 73	XP_019070455.1|5.1e-202|PREDICTED: uncharacterized protein LOC101248610 isoform X1 [Solanum lycopersicum]
Solyc01g068140.4	1.035	2.425	1.23398739389371	1.8966043513609197e-09	1.64036028919219e-09	1.23398739389371	1.8966043513609197e-09	1.64036028919219e-09			K20240//spermidine dicoumaroyl transferase [EC:2.3.1.249];K19861//benzyl alcohol O-benzoyltransferase [EC:2.3.1.196 2.3.1.232]	XP_004229176.1|1.4e-275|PREDICTED: 3'-N-debenzoyl-2'-deoxytaxol N-benzoyltransferase [Solanum lycopersicum]	GO:0016746//transferase activity, transferring acyl groups;GO:0016740//transferase activity;GO:0016410//N-acyltransferase activity;GO:0016747//transferase activity, transferring acyl groups other than amino-acyl groups;GO:0003824//catalytic activity;
Solyc01g068270.3	16.115	6.775	-1.24795614721198	5.355587207231978e-97	1.0442628202540398e-97	-1.24795614721198	5.355587207231978e-97	1.0442628202540398e-97			K04733//interleukin-1 receptor-associated kinase 4 [EC:2.7.11.1]	XP_004229167.1|0.0e+00|PREDICTED: probable receptor-like serine/threonine-protein kinase At5g57670 isoform X1 [Solanum lycopersicum]	GO:0044267//cellular protein metabolic process;GO:0006950//response to stress;GO:0006796//phosphate-containing compound metabolic process;GO:0016310//phosphorylation;GO:0065007//biological regulation;GO:0071704//organic substance metabolic process;GO:0050794//regulation of cellular process;GO:0023052//signaling;GO:0007166//cell surface receptor signaling pathway;GO:0044238//primary metabolic proc…
Solyc01g068410.4	0.305	1.13	1.8751611626151201	1.70299421739697e-07	1.63445064591555e-07	1.8751611626151201	1.70299421739697e-07	1.63445064591555e-07			K13947//auxin efflux carrier family	NP_001234192.1|2.5e-204|auxin efflux facilitator SlPIN5 [Solanum lycopersicum]	GO:0009733//response to auxin;GO:0065007//biological regulation;GO:0032870//cellular response to hormone stimulus;GO:0009755//hormone-mediated signaling pathway;GO:0050789//regulation of biological process;GO:0071365//cellular response to auxin stimulus;GO:0042221//response to chemical;GO:0023052//signaling;GO:0051179//localization;GO:0006810//transport;GO:0009719//response to endogenous stimulus…
Solyc01g068500.4	1.335	2.9	1.12303081511844	7.45717088785446e-14	5.2848515433572506e-14	1.12303081511844	7.45717088785446e-14	5.2848515433572506e-14			K21989//calcium permeable stress-gated cation channel	XP_004229157.2|0.0e+00|PREDICTED: CSC1-like protein At3g54510 isoform X1 [Solanum lycopersicum]	GO:0016021//integral component of membrane;GO:0044425//membrane part;GO:0031224//intrinsic component of membrane;GO:0016020//membrane;
Solyc01g068630.3	0.22	0.79	1.85642460003353	6.30587800600812e-05	7.38996338600368e-05	1.85642460003353	6.30587800600812e-05	7.38996338600368e-05			K18551//pyrimidine and pyridine-specific 5'-nucleotidase [EC:3.1.3.-]+ko00760//Nicotinate and nicotinamide metabolism	NP_001316510.1|3.8e-142|haloacid dehalogenase-like hydrolase superfamily protein [Solanum lycopersicum]	GO:0008152//metabolic process;GO:0003824//catalytic activity;GO:0016787//hydrolase activity;
Solyc01g073680.4	8.255	23.05	1.47997721384808	7.23074853995819e-57	2.12245968550041e-57	1.47997721384808	7.23074853995819e-57	2.12245968550041e-57				XP_004229337.1|2.2e-108|PREDICTED: protein YLS3 [Solanum lycopersicum]	GO:0051179//localization;GO:0051234//establishment of localization;GO:0010876//lipid localization;GO:0006810//transport;GO:0071702//organic substance transport;GO:0006869//lipid transport;GO:0033036//macromolecule localization;GO:0016021//integral component of membrane;GO:0031224//intrinsic component of membrane;GO:0044425//membrane part;GO:0016020//membrane;GO:0005488//binding;GO:0008289//lipid …
Solyc01g073700.3	0.165	1.73	3.35635099689889	3.5145655196911793e-22	1.9165893043165299e-22	3.35635099689889	3.5145655196911793e-22	1.9165893043165299e-22			K08900//mitochondrial chaperone BCS1	XP_004229339.1|7.4e-301|PREDICTED: AAA-ATPase At4g30250-like [Solanum lycopersicum]	GO:0035639//purine ribonucleoside triphosphate binding;GO:0032559//adenyl ribonucleotide binding;GO:0043167//ion binding;GO:0008144//drug binding;GO:0005524//ATP binding;GO:0043168//anion binding;GO:0030554//adenyl nucleotide binding;GO:0005488//binding;GO:0097367//carbohydrate derivative binding;GO:0017076//purine nucleotide binding;GO:0097159//organic cyclic compound binding;GO:1901265//nucleos…
Solyc01g073710.2	9.755	28.29	1.53776132534604	1.3632865374760497e-60	3.8163325242784785e-61	1.53776132534604	1.3632865374760497e-60	3.8163325242784785e-61				XP_004229340.1|1.3e-71|PREDICTED: uncharacterized protein LOC101248133 [Solanum lycopersicum]	GO:0055080//cation homeostasis;GO:0072507//divalent inorganic cation homeostasis;GO:0055074//calcium ion homeostasis;GO:0055065//metal ion homeostasis;GO:0098771//inorganic ion homeostasis;GO:0050801//ion homeostasis;GO:0048878//chemical homeostasis;GO:0042592//homeostatic process;GO:0065008//regulation of biological quality;GO:0065007//biological regulation;GO:0046872//metal ion binding;GO:00054…
Solyc01g073720.2	0.945	14.71	3.95328613928612	1.8238104111652498e-65	4.784489204288488e-66	3.95328613928612	1.8238104111652498e-65	4.784489204288488e-66				XP_010322022.1|1.5e-40|PREDICTED: uncharacterized protein LOC104647874 [Solanum lycopersicum]	GO:0016020//membrane;GO:0016021//integral component of membrane;GO:0031224//intrinsic component of membrane;GO:0044425//membrane part;
Solyc01g073820.4	0.43	3.55	3.06029067327785	6.79832146202333e-24	3.55254191610399e-24	3.06029067327785	6.79832146202333e-24	3.55254191610399e-24			K17609//nucleoredoxin [EC:1.8.1.8]	XP_019068254.1|3.1e-158|PREDICTED: uncharacterized protein LOC101249296 [Solanum lycopersicum]
Solyc01g073890.3	2.325	9.795	2.07989005603521	1.0423393282543899e-60	2.9112934957672297e-61	2.07989005603521	1.0423393282543899e-60	2.9112934957672297e-61			K03283//heat shock 70kDa protein 1/2/6/8+ko03040//Spliceosome+ko04144//Endocytosis+ko04141//Protein processing in endoplasmic reticulum;K17609//nucleoredoxin [EC:1.8.1.8]	XP_004229346.1|4.0e-231|PREDICTED: uncharacterized protein LOC101250152 [Solanum lycopersicum]	GO:0044464//cell part;GO:0005622//intracellular;GO:0005623//cell;GO:0005737//cytoplasm;GO:0044424//intracellular part;GO:0016651//oxidoreductase activity, acting on NAD(P)H;GO:0003824//catalytic activity;GO:0016667//oxidoreductase activity, acting on a sulfur group of donors;GO:0016491//oxidoreductase activity;GO:0004791//thioredoxin-disulfide reductase activity;GO:0016668//oxidoreductase activit…
Solyc01g073910.4	58.085	28.48	-1.02259920214204	7.212172589567069e-102	1.3424181089016596e-102	-1.02259920214204	7.212172589567069e-102	1.3424181089016596e-102			K09338//homeobox-leucine zipper protein	XP_004229348.1|3.3e-210|PREDICTED: homeobox-leucine zipper protein HOX11-like [Solanum lycopersicum]	GO:0043231//intracellular membrane-bounded organelle;GO:0043227//membrane-bounded organelle;GO:0005623//cell;GO:0044464//cell part;GO:0005622//intracellular;GO:0043229//intracellular organelle;GO:0044424//intracellular part;GO:0005634//nucleus;GO:0043226//organelle;GO:0140110//transcription regulator activity;GO:1901363//heterocyclic compound binding;GO:0003700//DNA binding transcription factor a…
Solyc01g073985.1	4.535	1.815	-1.31822163194604	1.67416416736376e-24	8.63384504527578e-25	-1.31822163194604	1.67416416736376e-24	8.63384504527578e-25		NB-ARC domain-containing disease resistance protein (best arabidopsis hit)	K13457//disease resistance protein RPM1+ko04626//Plant-pathogen interaction	XP_015060252.1|0.0e+00|PREDICTED: disease resistance protein RPM1-like isoform X1 [Solanum pennellii]
Solyc01g074000.3	2.98	8.345	1.4867005652917702	9.231466945273e-16	6.117094238016769e-16	1.4867005652917702	9.231466945273e-16	6.117094238016769e-16			K11253//histone H3	XP_008669425.1|1.4e-69|histone H3.2 [Zea mays]	GO:0043226//organelle;GO:0000785//chromatin;GO:0044446//intracellular organelle part;GO:0043227//membrane-bounded organelle;GO:0043231//intracellular membrane-bounded organelle;GO:0032991//macromolecular complex;GO:0005694//chromosome;GO:0005623//cell;GO:0044464//cell part;GO:0044422//organelle part;GO:0005634//nucleus;GO:0000786//nucleosome;GO:0005622//intracellular;GO:0043229//intracellular org…
Solyc01g079080.3	0.045	0.205	2.21006155464823	0.000309603273107235	0.000389293344453461	2.21006155464823	0.000309603273107235	0.000389293344453461			K09584//protein disulfide-isomerase A6 [EC:5.3.4.1]+ko04141//Protein processing in endoplasmic reticulum;K19529//synaptonemal complex protein 2	XP_004229554.2|0.0e+00|PREDICTED: uncharacterized protein LOC101266559 [Solanum lycopersicum]
Solyc01g079110.4	2.0	9.32	2.2178810591075298	4.888425842065949e-28	2.3288335974392e-28	2.2178810591075298	4.888425842065949e-28	2.3288335974392e-28			K11253//histone H3	XP_016549484.1|4.2e-71|PREDICTED: uncharacterized protein LOC107849419 [Capsicum annuum]	GO:0005622//intracellular;GO:0043226//organelle;GO:0000786//nucleosome;GO:0044464//cell part;GO:0043231//intracellular membrane-bounded organelle;GO:0043229//intracellular organelle;GO:0000785//chromatin;GO:0043228//non-membrane-bounded organelle;GO:0043232//intracellular non-membrane-bounded organelle;GO:0044446//intracellular organelle part;GO:0032991//macromolecular complex;GO:0044427//chromos…
Solyc01g079170.3	0.27	0.915	1.7538548663929798	1.5795524512777799e-06	1.6180302092694401e-06	1.7538548663929798	1.5795524512777799e-06	1.6180302092694401e-06			K18819//inositol 3-alpha-galactosyltransferase [EC:2.4.1.123]+ko00052//Galactose metabolism	XP_004229370.1|2.3e-206|PREDICTED: galactinol synthase 1 [Solanum lycopersicum]	GO:0009408//response to heat;GO:0050896//response to stimulus;GO:0006012//galactose metabolic process;GO:0009651//response to salt stress;GO:0071704//organic substance metabolic process;GO:1901700//response to oxygen-containing compound;GO:0042493//response to drug;GO:0044281//small molecule metabolic process;GO:0001101//response to acid chemical;GO:0009414//response to water deprivation;GO:00094…
Solyc01g079200.4	0.45	15.34	5.10193957940173	5.813797698154958e-168	6.954834006327357e-169	5.10193957940173	5.813797698154958e-168	6.954834006327357e-169			K04125//gibberellin 2beta-dioxygenase [EC:1.14.11.13]+ko00904//Diterpenoid biosynthesis+ko01110//Biosynthesis of secondary metabolites	NP_001234747.2|1.3e-201|gibberellin 2-oxidase [Solanum lycopersicum]	GO:0044282//small molecule catabolic process;GO:0009056//catabolic process;GO:0044248//cellular catabolic process;GO:0016115//terpenoid catabolic process;GO:0065008//regulation of biological quality;GO:0042447//hormone catabolic process;GO:0043436//oxoacid metabolic process;GO:0071704//organic substance metabolic process;GO:0006721//terpenoid metabolic process;GO:0006629//lipid metabolic process;…
Solyc01g079260.4	5.595	21.235	1.9278092332703	1.7258192483558495e-105	3.112263144330489e-106	1.9278092332703	1.7258192483558495e-105	3.112263144330489e-106	WRKY		K12835//ATP-dependent RNA helicase DDX42 [EC:3.6.4.13]+ko03040//Spliceosome;K18835//WRKY transcription factor 2+ko04626//Plant-pathogen interaction	XP_004229377.1|4.5e-189|PREDICTED: probable WRKY transcription factor 23 [Solanum lycopersicum]	GO:1901362//organic cyclic compound biosynthetic process;GO:0090304//nucleic acid metabolic process;GO:0032774//RNA biosynthetic process;GO:0097659//nucleic acid-templated transcription;GO:0019438//aromatic compound biosynthetic process;GO:0044238//primary metabolic process;GO:0034645//cellular macromolecule biosynthetic process;GO:0044237//cellular metabolic process;GO:0034654//nucleobase-contai…
Solyc01g079300.4	0.365	5.225	3.84972994745952	1.4715213660161695e-115	2.4567034820267397e-116	3.84972994745952	1.4715213660161695e-115	2.4567034820267397e-116			K06611//stachyose synthetase [EC:2.4.1.67]+ko00052//Galactose metabolism	XP_015085934.1|0.0e+00|PREDICTED: stachyose synthase [Solanum pennellii]	GO:0003824//catalytic activity;
Solyc01g079410.3	1.35	3.4	1.3428467325491398	7.2736720340922405e-12	5.5986846668008206e-12	1.3428467325491398	7.2736720340922405e-12	5.5986846668008206e-12			K23151//methyltransferase-like protein 23 [EC:2.1.1.-]	XP_004229387.1|7.4e-187|PREDICTED: uncharacterized protein LOC101266754 [Solanum lycopersicum]
Solyc01g079500.4	0.76	1.94	1.3596500951599801	1.4232056254895902e-13	1.01956733597608e-13	1.3596500951599801	1.4232056254895902e-13	1.01956733597608e-13			K02210//DNA replication licensing factor MCM7 [EC:3.6.4.12]+ko03030//DNA replication	XP_006349192.1|0.0e+00|PREDICTED: DNA replication licensing factor MCM7 [Solanum tuberosum]	GO:0044238//primary metabolic process;GO:0043170//macromolecule metabolic process;GO:1901576//organic substance biosynthetic process;GO:0006139//nucleobase-containing compound metabolic process;GO:0009987//cellular process;GO:0006807//nitrogen compound metabolic process;GO:0034645//cellular macromolecule biosynthetic process;GO:0071704//organic substance metabolic process;GO:0006259//DNA metaboli…
Solyc01g079550.2	0.345	1.6	2.2214214168127797	1.22389869202456e-07	1.16522145529896e-07	2.2214214168127797	1.22389869202456e-07	1.16522145529896e-07				XP_004229400.1|2.6e-108|PREDICTED: uncharacterized protein LOC101245093 [Solanum lycopersicum]
Solyc01g079570.3	0.21	1.035	2.29046306124243	7.76143895565034e-15	5.29761115621657e-15	2.29046306124243	7.76143895565034e-15	5.29761115621657e-15			K15920//xylan 1,4-beta-xylosidase [EC:3.2.1.37]+ko00520//Amino sugar and nucleotide sugar metabolism+ko01100//Metabolic pathways	XP_006349198.1|0.0e+00|PREDICTED: probable beta-D-xylosidase 2 [Solanum tuberosum]	GO:0008152//metabolic process;GO:0071704//organic substance metabolic process;GO:0044238//primary metabolic process;GO:0005975//carbohydrate metabolic process;GO:0044464//cell part;GO:0030312//external encapsulating structure;GO:0005618//cell wall;GO:0005623//cell;GO:0009505//plant-type cell wall;GO:0071944//cell periphery;GO:0016787//hydrolase activity;GO:0004553//hydrolase activity, hydrolyzing…
Solyc01g079600.4	9.31	47.49	2.35286678982595	0.0	0.0	2.35286678982595	0.0	0.0				XP_004229404.1|0.0e+00|PREDICTED: uncharacterized protein LOC101246277 isoform X1 [Solanum lycopersicum]	GO:0044238//primary metabolic process;GO:0008152//metabolic process;GO:0006629//lipid metabolic process;GO:0071704//organic substance metabolic process;GO:0016021//integral component of membrane;GO:0016020//membrane;GO:0031224//intrinsic component of membrane;GO:0044425//membrane part;GO:0003824//catalytic activity;GO:0016787//hydrolase activity;
Solyc01g079610.3	15.36	36.1	1.2372854015683	6.004211485690458e-122	9.498776410230568e-123	1.2372854015683	6.004211485690458e-122	9.498776410230568e-123			K09517//DnaJ homolog subfamily B member 11+ko04141//Protein processing in endoplasmic reticulum	XP_004229405.1|4.3e-200|PREDICTED: dnaJ protein ERDJ3B [Solanum lycopersicum]	GO:0006457//protein folding;GO:0009987//cellular process;GO:0051082//unfolded protein binding;GO:0005488//binding;GO:0005515//protein binding;
Solyc01g079660.2	4.105	76.69	4.2299668025284305	0.0	0.0	4.2299668025284305	0.0	0.0				XP_004229409.1|5.0e-108|PREDICTED: uncharacterized protein LOC101247750 [Solanum lycopersicum]
Solyc01g079670.2	0.3	2.505	3.0528218128370397	9.948955646033872e-13	7.36324602611595e-13	3.0528218128370397	9.948955646033872e-13	7.36324602611595e-13				XP_004229560.2|7.9e-87|PREDICTED: uncharacterized protein LOC101244226 [Solanum lycopersicum]
Solyc01g079940.4	3.76	9.6	1.3604757767422802	4.35867975601686e-38	1.68092510189356e-38	1.3604757767422802	4.35867975601686e-38	1.68092510189356e-38			K22683//aspartyl protease family protein [EC:3.4.23.-]	XP_004229430.1|1.8e-251|PREDICTED: basic 7S globulin-like [Solanum lycopersicum]	GO:1901564//organonitrogen compound metabolic process;GO:0008152//metabolic process;GO:0043170//macromolecule metabolic process;GO:0044238//primary metabolic process;GO:0071704//organic substance metabolic process;GO:1901575//organic substance catabolic process;GO:0009057//macromolecule catabolic process;GO:0030163//protein catabolic process;GO:0006508//proteolysis;GO:0006807//nitrogen compound m…
Solyc01g080010.2	2.25	125.395	5.8074847388308095	0.0	0.0	5.8074847388308095	0.0	0.0			K22683//aspartyl protease family protein [EC:3.4.23.-]	NP_001234249.2|1.0e-251|xyloglucan-specific fungal endoglucanase inhibitor protein precursor [Solanum lycopersicum]	GO:0030163//protein catabolic process;GO:0009057//macromolecule catabolic process;GO:0006807//nitrogen compound metabolic process;GO:0008152//metabolic process;GO:1901575//organic substance catabolic process;GO:0006508//proteolysis;GO:0071704//organic substance metabolic process;GO:1901564//organonitrogen compound metabolic process;GO:1901565//organonitrogen compound catabolic process;GO:0044238/…
Solyc01g080020.2	6.185	19.065	1.6276713287716897	8.195665029413538e-99	1.5712594064837095e-99	1.6276713287716897	8.195665029413538e-99	1.5712594064837095e-99			K22683//aspartyl protease family protein [EC:3.4.23.-]	XP_004229435.1|9.0e-238|PREDICTED: basic 7S globulin-like [Solanum lycopersicum]	GO:1901564//organonitrogen compound metabolic process;GO:1901565//organonitrogen compound catabolic process;GO:0044238//primary metabolic process;GO:0043170//macromolecule metabolic process;GO:0030163//protein catabolic process;GO:0009056//catabolic process;GO:0006807//nitrogen compound metabolic process;GO:1901575//organic substance catabolic process;GO:0008152//metabolic process;GO:0019538//pro…
Solyc01g080150.3	12.4	32.275	1.3797703011331002	3.042414919458959e-135	4.409122164772109e-136	1.3797703011331002	3.042414919458959e-135	4.409122164772109e-136			K10760//adenylate dimethylallyltransferase (cytokinin synthase) [EC:2.5.1.27 2.5.1.112]+ko00908//Zeatin biosynthesis+ko01100//Metabolic pathways+ko01110//Biosynthesis of secondary metabolites	NP_001266270.1|4.7e-189|adenylate isopentenyltransferase 5, chloroplastic-like [Solanum lycopersicum]	GO:0044238//primary metabolic process;GO:0010467//gene expression;GO:0043170//macromolecule metabolic process;GO:0006396//RNA processing;GO:1901360//organic cyclic compound metabolic process;GO:0071704//organic substance metabolic process;GO:0044237//cellular metabolic process;GO:0016070//RNA metabolic process;GO:0008033//tRNA processing;GO:0006139//nucleobase-containing compound metabolic proces…
Solyc01g080260.3	0.22	0.48	1.1361832406769599	0.00034382651322575496	0.000434572234110308	1.1361832406769599	0.00034382651322575496	0.000434572234110308				XP_004229566.1|0.0e+00|PREDICTED: uncharacterized protein LOC101247158 [Solanum lycopersicum]	GO:0031224//intrinsic component of membrane;GO:0016021//integral component of membrane;GO:0016020//membrane;GO:0044425//membrane part;
Solyc01g080460.3	124.465	56.89	-1.12601932610323	0.0	0.0	-1.12601932610323	0.0	0.0			K01006//pyruvate, orthophosphate dikinase [EC:2.7.9.1]+ko01100//Metabolic pathways+ko00710//Carbon fixation in photosynthetic organisms+ko00620//Pyruvate metabolism+ko01200//Carbon metabolism	XP_016541315.1|0.0e+00|PREDICTED: pyruvate, phosphate dikinase 2 isoform X3 [Capsicum annuum]	GO:0009987//cellular process;GO:0019752//carboxylic acid metabolic process;GO:0008152//metabolic process;GO:0044281//small molecule metabolic process;GO:0006090//pyruvate metabolic process;GO:0071704//organic substance metabolic process;GO:0043436//oxoacid metabolic process;GO:0006082//organic acid metabolic process;GO:0032787//monocarboxylic acid metabolic process;GO:0044237//cellular metabolic …
Solyc01g080480.4	1.325	3.445	1.3796835007295098	2.97067585810648e-16	1.9374770359239297e-16	1.3796835007295098	2.97067585810648e-16	1.9374770359239297e-16			K13963//serpin B	XP_004229477.1|1.4e-289|PREDICTED: uncharacterized protein LOC101267932 [Solanum lycopersicum]
Solyc01g080490.2	0.06	0.925	3.9153182890871	9.77589815042028e-08	9.2474526728574e-08	3.9153182890871	9.77589815042028e-08	9.2474526728574e-08			K01510//apyrase [EC:3.6.1.5]+ko00230//Purine metabolism+ko00240//Pyrimidine metabolism	XP_004229478.1|2.7e-97|PREDICTED: uncharacterized protein LOC101268223 [Solanum lycopersicum]	GO:0007275//multicellular organism development;GO:0016043//cellular component organization;GO:0071840//cellular component organization or biogenesis;GO:0048856//anatomical structure development;GO:0032502//developmental process;GO:0009987//cellular process;GO:0032501//multicellular organismal process;GO:0010256//endomembrane system organization;GO:0009838//abscission;GO:0044437//vacuolar part;GO:…
Solyc01g080580.4	7.005	3.44	-1.02480888024639	2.6919895866075595e-30	1.2126595330912397e-30	-1.02480888024639	2.6919895866075595e-30	1.2126595330912397e-30			K01240//uridine nucleosidase [EC:3.2.2.3]+ko00760//Nicotinate and nicotinamide metabolism+ko00240//Pyrimidine metabolism	XP_015061954.1|0.0e+00|PREDICTED: uncharacterized protein LOC107007728 isoform X2 [Solanum pennellii]
Solyc01g080600.4	1.265	4.47	1.82499637197825	2.55677660693312e-12	1.92946452575679e-12	1.82499637197825	2.55677660693312e-12	1.92946452575679e-12			K11253//histone H3	XP_019084369.1|5.1e-70|PREDICTED: uncharacterized protein LOC104709852 [Camelina sativa]	GO:0000786//nucleosome;GO:0000785//chromatin;GO:0044422//organelle part;GO:0043229//intracellular organelle;GO:0044464//cell part;GO:0044424//intracellular part;GO:0044815//DNA packaging complex;GO:0043227//membrane-bounded organelle;GO:0005694//chromosome;GO:0032993//protein-DNA complex;GO:0005634//nucleus;GO:0043228//non-membrane-bounded organelle;GO:0032991//macromolecular complex;GO:0043231//…
Solyc01g080790.3	2.38	16.36	2.7795133870721798	1.3724883765167196e-80	3.0971078877183696e-81	2.7795133870721798	1.3724883765167196e-80	3.0971078877183696e-81		Glycine max cv Williams 82 BAC clone Gm_ISb001_091_F11, complete sequence.		XP_004229500.1|3.6e-131|PREDICTED: uncharacterized protein LOC101249206 [Solanum lycopersicum]
Solyc01g080870.3	9.61	50.625	2.39989289458287	0.0	0.0	2.39989289458287	0.0	0.0			K14638//solute carrier family 15 (peptide/histidine transporter), member 3/4	XP_004229506.1|0.0e+00|PREDICTED: protein NRT1/ PTR FAMILY 7.3 [Solanum lycopersicum]	GO:0016021//integral component of membrane;GO:0031224//intrinsic component of membrane;GO:0016020//membrane;GO:0044425//membrane part;GO:0005215//transporter activity;
Solyc01g080900.4	0.21	2.465	3.5361653255067904	9.251558325881408e-35	3.7862847611448396e-35	3.5361653255067904	9.251558325881408e-35	3.7862847611448396e-35			K04123//ent-kaurenoic acid monooxygenase [EC:1.14.14.107]+ko00904//Diterpenoid biosynthesis+ko01100//Metabolic pathways+ko01110//Biosynthesis of secondary metabolites	XP_006354607.1|1.2e-280|PREDICTED: ent-kaurenoic acid oxidase 2-like [Solanum tuberosum]	GO:0044425//membrane part;GO:0031224//intrinsic component of membrane;GO:0016021//integral component of membrane;GO:0016020//membrane;GO:0046872//metal ion binding;GO:0043169//cation binding;GO:0046914//transition metal ion binding;GO:0005506//iron ion binding;GO:0004497//monooxygenase activity;GO:0046906//tetrapyrrole binding;GO:0097159//organic cyclic compound binding;GO:0003824//catalytic acti…
Solyc01g081310.3	19.18	42.205	1.13967222675684	6.350442620225888e-111	1.1003650842822898e-111	1.13967222675684	6.350442620225888e-111	1.1003650842822898e-111			K00799//glutathione S-transferase [EC:2.5.1.18]+ko00480//Glutathione metabolism	NP_001234088.1|3.0e-128|uncharacterized protein LOC543815 [Solanum lycopersicum]	GO:0044237//cellular metabolic process;GO:0009404//toxin metabolic process;GO:0034641//cellular nitrogen compound metabolic process;GO:0098754//detoxification;GO:0071704//organic substance metabolic process;GO:0009987//cellular process;GO:0006790//sulfur compound metabolic process;GO:0050896//response to stimulus;GO:0008152//metabolic process;GO:0044248//cellular catabolic process;GO:0006518//pep…
Solyc01g081340.4	0.62	1.785	1.5374753541609298	1.44885523795912e-07	1.38458493759908e-07	1.5374753541609298	1.44885523795912e-07	1.38458493759908e-07			K21483//salicylate 1-O-methyltransferase [EC:2.1.1.274]	XP_004229529.1|1.2e-207|PREDICTED: salicylate carboxymethyltransferase-like [Solanum lycopersicum]	GO:0003824//catalytic activity;GO:0016740//transferase activity;GO:0016741//transferase activity, transferring one-carbon groups;GO:0008168//methyltransferase activity;
Solyc01g081440.3	29.235	10.845	-1.42544592785846	6.830970258366198e-144	9.460383707950388e-145	-1.42544592785846	6.830970258366198e-144	9.460383707950388e-145				XP_010323393.1|2.2e-256|PREDICTED: uncharacterized protein LOC101261157 [Solanum lycopersicum]
Solyc01g081605.1	0.0	0.29	4.95889610762871	4.3891014533934295e-05	5.06363106131921e-05	4.95889610762871	4.3891014533934295e-05	5.06363106131921e-05			K12448//UDP-arabinose 4-epimerase [EC:5.1.3.5]+ko00520//Amino sugar and nucleotide sugar metabolism+ko01100//Metabolic pathways;K00134//glyceraldehyde 3-phosphate dehydrogenase [EC:1.2.1.12]+ko00010//Glycolysis / Gluconeogenesis+ko01230//Biosynthesis of amino acids+ko01100//Metabolic pathways+ko01110//Biosynthesis of secondary metabolites+ko00710//Carbon fixation in photosynthetic organisms+ko012…	XP_015064383.1|9.0e-268|PREDICTED: serine/threonine-protein phosphatase 7 long form homolog [Solanum pennellii]
Solyc01g086660.2	18.715	7.585	-1.29823364475547	6.00083178669312e-20	3.48239998140114e-20	-1.29823364475547	6.00083178669312e-20	3.48239998140114e-20				KZM96950.1|1.4e-07|hypothetical protein DCAR_015688 [Daucus carota subsp. sativus]
Solyc01g086820.4	2.79	10.57	1.92260464316559	4.11462562960935e-31	1.8136160363510498e-31	1.92260464316559	4.11462562960935e-31	1.8136160363510498e-31			K11253//histone H3	XP_016549484.1|1.3e-71|PREDICTED: uncharacterized protein LOC107849419 [Capsicum annuum]	GO:0044446//intracellular organelle part;GO:0005694//chromosome;GO:0000785//chromatin;GO:0044464//cell part;GO:0032991//macromolecular complex;GO:0005622//intracellular;GO:0044815//DNA packaging complex;GO:0005623//cell;GO:0043227//membrane-bounded organelle;GO:0043231//intracellular membrane-bounded organelle;GO:0043228//non-membrane-bounded organelle;GO:0044424//intracellular part;GO:0043226//o…
Solyc01g087020.2	28.415	60.155	1.08375172702956	4.689735585731539e-62	1.2856409624975298e-62	1.08375172702956	4.689735585731539e-62	1.2856409624975298e-62				KZM99063.1|3.5e-09|hypothetical protein DCAR_013575 [Daucus carota subsp. sativus]
Solyc01g087050.3	0.69	2.56	1.8783671529142099	9.209683291910761e-12	7.122843378759679e-12	1.8783671529142099	9.209683291910761e-12	7.122843378759679e-12	C2H2		K22410//PR domain zinc finger protein 16;K12309//beta-galactosidase [EC:3.2.1.23]+ko00600//Sphingolipid metabolism+ko00604//Glycosphingolipid biosynthesis - ganglio series+ko00531//Glycosaminoglycan degradation+ko00511//Other glycan degradation+ko01100//Metabolic pathways+ko00052//Galactose metabolism;K14794//ribosomal RNA-processing protein 12	XP_004231115.1|5.7e-185|PREDICTED: zinc finger protein WIP2-like [Solanum lycopersicum]	GO:1901363//heterocyclic compound binding;GO:0097159//organic cyclic compound binding;GO:0005488//binding;GO:0003676//nucleic acid binding;
Solyc01g087060.4	5.585	2.075	-1.4245317137975202	5.951127153615689e-19	3.55328576186995e-19	-1.4245317137975202	5.951127153615689e-19	3.55328576186995e-19		Oryza sativa Japonica Group cultivar Taipei 309 E3 ligase (BBI1) gene, complete cds.	K19045//E3 ubiquitin-protein ligase BIG BROTHER and related proteins [EC:2.3.2.27]	XP_019068263.1|3.7e-220|PREDICTED: E3 ubiquitin ligase BIG BROTHER [Solanum lycopersicum]	GO:0040008//regulation of growth;GO:0022414//reproductive process;GO:0048731//system development;GO:0050789//regulation of biological process;GO:0048437//floral organ development;GO:1901564//organonitrogen compound metabolic process;GO:0048608//reproductive structure development;GO:0048856//anatomical structure development;GO:0009987//cellular process;GO:0044238//primary metabolic process;GO:0046…
Solyc01g087130.4	0.0	0.48	5.4678593121158805	1.04746329665124e-06	1.05741298364541e-06	5.4678593121158805	1.04746329665124e-06	1.05741298364541e-06	MYB		K09422//transcription factor MYB, plant	XP_004229624.1|6.2e-209|PREDICTED: transcription factor MYB46-like [Solanum lycopersicum]	GO:0048869//cellular developmental process;GO:0030154//cell differentiation;GO:0051171//regulation of nitrogen compound metabolic process;GO:1903508//positive regulation of nucleic acid-templated transcription;GO:2000112//regulation of cellular macromolecule biosynthetic process;GO:0050794//regulation of cellular process;GO:0060255//regulation of macromolecule metabolic process;GO:0031326//regula…
Solyc01g087140.4	0.17	0.805	2.23082011481503	1.39927356220778e-06	1.4274605357312401e-06	2.23082011481503	1.39927356220778e-06	1.4274605357312401e-06			K19042//E3 ubiquitin-protein ligase BOI and related proteins [EC:2.3.2.27]	XP_004229625.1|2.8e-213|PREDICTED: uncharacterized protein LOC101245398 [Solanum lycopersicum]	GO:0044425//membrane part;GO:0016021//integral component of membrane;GO:0016020//membrane;GO:0031224//intrinsic component of membrane;
Solyc01g087180.4	1.005	39.13	5.2818902990293095	1.0445287801528895e-254	8.752226155258195e-256	5.2818902990293095	1.0445287801528895e-254	8.752226155258195e-256				XP_004229628.1|8.3e-87|PREDICTED: uncharacterized protein LOC101246280 [Solanum lycopersicum]
Solyc01g087280.2	0.02	0.24	3.59339019419974	0.0007925977062422099	0.00104539388081357	3.59339019419974	0.0007925977062422099	0.00104539388081357			K01184//polygalacturonase [EC:3.2.1.15]+ko00040//Pentose and glucuronate interconversions+ko01100//Metabolic pathways	XP_004231118.1|2.7e-253|PREDICTED: polygalacturonase-like [Solanum lycopersicum]	GO:0044238//primary metabolic process;GO:0016043//cellular component organization;GO:0009987//cellular process;GO:0045229//external encapsulating structure organization;GO:0008152//metabolic process;GO:0005975//carbohydrate metabolic process;GO:0071704//organic substance metabolic process;GO:0071840//cellular component organization or biogenesis;GO:0071554//cell wall organization or biogenesis;GO…
Solyc01g087500.3	0.295	0.85	1.51395572670533	7.702517840860909e-13	5.67340436041788e-13	1.51395572670533	7.702517840860909e-13	5.67340436041788e-13			K03164//DNA topoisomerase II [EC:5.99.1.3]	XP_010324649.1|0.0e+00|PREDICTED: DNA topoisomerase 2 isoform X1 [Solanum lycopersicum]	GO:0044260//cellular macromolecule metabolic process;GO:0006310//DNA recombination;GO:0007346//regulation of mitotic cell cycle;GO:0006139//nucleobase-containing compound metabolic process;GO:0007131//reciprocal meiotic recombination;GO:0051726//regulation of cell cycle;GO:0090304//nucleic acid metabolic process;GO:0140013//meiotic nuclear division;GO:0045132//meiotic chromosome segregation;GO:00…
Solyc01g087570.2	7.18	34.425	2.26744903680575	1.8251208391901997e-89	3.806873186263449e-90	2.26744903680575	1.8251208391901997e-89	3.806873186263449e-90				XP_019067593.1|3.1e-33|PREDICTED: uncharacterized protein LOC109119488 [Solanum lycopersicum]
Solyc01g087590.3	0.415	50.895	6.95301057915905	0.0	0.0	6.95301057915905	0.0	0.0			K13366//polyamine oxidase [EC:1.5.3.14 1.5.3.16 1.5.3.-]+ko00410//beta-Alanine metabolism+ko00330//Arginine and proline metabolism+ko01100//Metabolic pathways	XP_004229651.1|4.4e-290|PREDICTED: polyamine oxidase 1 [Solanum lycopersicum]	GO:0044237//cellular metabolic process;GO:0006595//polyamine metabolic process;GO:0006576//cellular biogenic amine metabolic process;GO:0071704//organic substance metabolic process;GO:1901565//organonitrogen compound catabolic process;GO:0042402//cellular biogenic amine catabolic process;GO:0009308//amine metabolic process;GO:0044106//cellular amine metabolic process;GO:0009987//cellular process;…
Solyc01g087630.2	1.175	4.785	2.0272867207299	9.37861676217988e-10	7.984976279467481e-10	2.0272867207299	9.37861676217988e-10	7.984976279467481e-10			K09753//cinnamoyl-CoA reductase [EC:1.2.1.44]+ko01100//Metabolic pathways+ko01110//Biosynthesis of secondary metabolites+ko00940//Phenylpropanoid biosynthesis;K13082//bifunctional dihydroflavonol 4-reductase/flavanone 4-reductase [EC:1.1.1.219 1.1.1.234]+ko01100//Metabolic pathways+ko01110//Biosynthesis of secondary metabolites+ko00941//Flavonoid biosynthesis	XP_010324695.1|1.8e-73|PREDICTED: uncharacterized protein LOC104648634 [Solanum lycopersicum]	GO:0050662//coenzyme binding;GO:0003824//catalytic activity;GO:0048037//cofactor binding;GO:0005488//binding;
Solyc01g087690.3	9.83	4.19	-1.22277062523321	1.2008191927651398e-26	5.90039221955004e-27	-1.22277062523321	1.2008191927651398e-26	5.90039221955004e-27	Sigma70-like		K03086//RNA polymerase primary sigma factor	XP_010324724.1|2.2e-239|PREDICTED: RNA polymerase sigma factor sigD, chloroplastic isoform X1 [Solanum lycopersicum]	GO:0018130//heterocycle biosynthetic process;GO:0006351//transcription, DNA-templated;GO:0019438//aromatic compound biosynthetic process;GO:0044237//cellular metabolic process;GO:0034641//cellular nitrogen compound metabolic process;GO:1901362//organic cyclic compound biosynthetic process;GO:0016070//RNA metabolic process;GO:0006807//nitrogen compound metabolic process;GO:0044260//cellular macrom…
Solyc01g087850.2	5.255	13.48	1.3664906276326103	4.350541693533549e-104	7.923518295632557e-105	1.3664906276326103	4.350541693533549e-104	7.923518295632557e-105			K15333//tRNA guanosine-2'-O-methyltransferase [EC:2.1.1.34];K12619//5'-3' exoribonuclease 2 [EC:3.1.13.-]+ko03018//RNA degradation+ko03008//Ribosome biogenesis in eukaryotes;K13199//plasminogen activator inhibitor 1 RNA-binding protein;K01188//beta-glucosidase [EC:3.2.1.21]+ko01100//Metabolic pathways+ko00500//Starch and sucrose metabolism+ko01110//Biosynthesis of secondary metabolites+ko00460//C…	NP_001234774.1|0.0e+00|subtilisin-like protease precursor [Solanum lycopersicum]	GO:0008236//serine-type peptidase activity;GO:0003824//catalytic activity;GO:0004252//serine-type endopeptidase activity;GO:0017171//serine hydrolase activity;GO:0042802//identical protein binding;GO:0070011//peptidase activity, acting on L-amino acid peptides;GO:0016787//hydrolase activity;GO:0140096//catalytic activity, acting on a protein;GO:0005488//binding;GO:0005515//protein binding;GO:0008…
Solyc01g088040.3	62.19	150.175	1.27003862111017	1.6404815641823894e-111	2.8321499484090693e-112	1.27003862111017	1.6404815641823894e-111	2.8321499484090693e-112				OIT29793.1|2.8e-14|hypothetical protein A4A49_16418 [Nicotiana attenuata]
Solyc01g088050.3	32.25	9.805	-1.71538018303904	2.8319599228405383e-210	2.8475179443538085e-211	-1.71538018303904	2.8319599228405383e-210	2.8475179443538085e-211			K04733//interleukin-1 receptor-associated kinase 4 [EC:2.7.11.1]	XP_015062679.1|2.0e-289|PREDICTED: serine/threonine-protein kinase-like protein At3g51990 [Solanum pennellii]	GO:0000166//nucleotide binding;GO:1901363//heterocyclic compound binding;GO:0017076//purine nucleotide binding;GO:0043167//ion binding;GO:0097159//organic cyclic compound binding;GO:0003824//catalytic activity;GO:0016772//transferase activity, transferring phosphorus-containing groups;GO:0032559//adenyl ribonucleotide binding;GO:0032555//purine ribonucleotide binding;GO:0030554//adenyl nucleotide…
Solyc01g088400.4	2.32	10.275	2.1536356533681	1.2491198697740795e-98	2.400058222142839e-99	2.1536356533681	1.2491198697740795e-98	2.400058222142839e-99			K15404//aldehyde decarbonylase [EC:4.1.99.5]+ko01110//Biosynthesis of secondary metabolites+ko00073//Cutin, suberine and wax biosynthesis	XP_006354616.1|0.0e+00|PREDICTED: protein ECERIFERUM 1-like [Solanum tuberosum]	GO:0044238//primary metabolic process;GO:0071704//organic substance metabolic process;GO:1901576//organic substance biosynthetic process;GO:0008152//metabolic process;GO:0006629//lipid metabolic process;GO:0008610//lipid biosynthetic process;GO:0009058//biosynthetic process;GO:0044425//membrane part;GO:0016021//integral component of membrane;GO:0016020//membrane;GO:0031224//intrinsic component of…
Solyc01g088430.4	0.86	5.265	2.6069032918696	5.2091583525865697e-73	1.2622271655866998e-73	2.6069032918696	5.2091583525865697e-73	1.2622271655866998e-73			K15404//aldehyde decarbonylase [EC:4.1.99.5]+ko01110//Biosynthesis of secondary metabolites+ko00073//Cutin, suberine and wax biosynthesis	XP_015167403.1|0.0e+00|PREDICTED: protein ECERIFERUM 1-like [Solanum tuberosum]	GO:0044238//primary metabolic process;GO:0006629//lipid metabolic process;GO:0009058//biosynthetic process;GO:1901576//organic substance biosynthetic process;GO:0008610//lipid biosynthetic process;GO:0071704//organic substance metabolic process;GO:0008152//metabolic process;GO:0031224//intrinsic component of membrane;GO:0044425//membrane part;GO:0016020//membrane;GO:0016021//integral component of…
Solyc01g088440.2	5.995	16.22	1.4353588713386798	3.6934541358196e-28	1.75332362267427e-28	1.4353588713386798	3.6934541358196e-28	1.75332362267427e-28			K11982//E3 ubiquitin-protein ligase RNF115/126 [EC:2.3.2.27];K10664//E3 ubiquitin-protein ligase ATL6/9/15/31/42/55 [EC:2.3.2.27];K19038//E3 ubiquitin-protein ligase ATL41 [EC:2.3.2.27];K16286//E3 ubiquitin-protein ligase EL5 [EC:2.3.2.27]	XP_004229697.1|1.3e-83|PREDICTED: RING-H2 finger protein ATL34-like [Solanum lycopersicum]	GO:0044260//cellular macromolecule metabolic process;GO:0043170//macromolecule metabolic process;GO:0008152//metabolic process;GO:0006511//ubiquitin-dependent protein catabolic process;GO:1901565//organonitrogen compound catabolic process;GO:0043632//modification-dependent macromolecule catabolic process;GO:0010498//proteasomal protein catabolic process;GO:0009987//cellular process;GO:0044237//ce…
Solyc01g088560.3	51.075	149.12	1.54974091837142	0.0	0.0	1.54974091837142	0.0	0.0			K07893//Ras-related protein Rab-6A	XP_004229706.1|6.6e-110|PREDICTED: ras-related protein RABH1b [Solanum lycopersicum]	GO:0016197//endosomal transport;GO:0051234//establishment of localization;GO:0006891//intra-Golgi vesicle-mediated transport;GO:0006810//transport;GO:0051641//cellular localization;GO:0048193//Golgi vesicle transport;GO:0051179//localization;GO:0051649//establishment of localization in cell;GO:0042147//retrograde transport, endosome to Golgi;GO:0016482//cytosolic transport;GO:0016192//vesicle-med…
Solyc01g088810.4	1.19	2.525	1.08972779558043	9.271321546051472e-08	8.749630748409059e-08	1.08972779558043	9.271321546051472e-08	8.749630748409059e-08			K15502//serine/threonine-protein phosphatase 6 regulatory ankyrin repeat subunit A;K21952//CASK-interacting protein	XP_004231138.1|1.3e-195|PREDICTED: ankyrin repeat-containing protein At2g01680-like isoform X2 [Solanum lycopersicum]	GO:0007154//cell communication;GO:0051716//cellular response to stimulus;GO:0050789//regulation of biological process;GO:0065007//biological regulation;GO:0009987//cellular process;GO:0050896//response to stimulus;GO:0023052//signaling;GO:0050794//regulation of cellular process;GO:0007165//signal transduction;GO:0031224//intrinsic component of membrane;GO:0044425//membrane part;GO:0016021//integr…
Solyc01g089850.4	45.805	11.175	-2.03318269669279	2.666726911881229e-173	3.114220046373869e-174	-2.03318269669279	2.666726911881229e-173	3.114220046373869e-174			K01255//leucyl aminopeptidase [EC:3.4.11.1]+ko01100//Metabolic pathways+ko00480//Glutathione metabolism	XP_004229728.1|4.0e-115|PREDICTED: cyclin-U4-1 [Solanum lycopersicum]	GO:0051171//regulation of nitrogen compound metabolic process;GO:0051338//regulation of transferase activity;GO:0001932//regulation of protein phosphorylation;GO:0071900//regulation of protein serine/threonine kinase activity;GO:0019222//regulation of metabolic process;GO:0050789//regulation of biological process;GO:0000079//regulation of cyclin-dependent protein serine/threonine kinase activity;…
Solyc01g089910.4	0.545	1.46	1.42346519275743	9.34753122520189e-08	8.826478201911039e-08	1.42346519275743	9.34753122520189e-08	8.826478201911039e-08			K07192//flotillin	XP_004229734.1|1.3e-273|PREDICTED: flotillin-like protein 6 [Solanum lycopersicum]
Solyc01g090120.3	1.16	2.82	1.28406213609201	1.28116675665138e-06	1.30238349860092e-06	1.28406213609201	1.28116675665138e-06	1.30238349860092e-06			K03006//DNA-directed RNA polymerase II subunit RPB1 [EC:2.7.7.6]+ko03020//RNA polymerase	XP_004229737.1|9.3e-106|PREDICTED: uclacyanin-3 [Solanum lycopersicum]	GO:0016020//membrane;GO:0044464//cell part;GO:0031224//intrinsic component of membrane;GO:0031226//intrinsic component of plasma membrane;GO:0005886//plasma membrane;GO:0071944//cell periphery;GO:0005623//cell;GO:0046658//anchored component of plasma membrane;GO:0031225//anchored component of membrane;GO:0044459//plasma membrane part;GO:0044425//membrane part;GO:0016491//oxidoreductase activity;G…
Solyc01g090270.4	36.825	16.255	-1.1758509961641201	2.168079406508949e-216	2.125147726140659e-217	-1.1758509961641201	2.168079406508949e-216	2.125147726140659e-217			K03029//26S proteasome regulatory subunit N10+ko03050//Proteasome;K02184//formin 2	XP_004229746.1|0.0e+00|PREDICTED: uncharacterized protein LOC101257405 [Solanum lycopersicum]
Solyc01g090310.3	0.0	3.35	7.500280789808261	3.06203340054876e-21	1.7117661377406196e-21	7.500280789808261	3.06203340054876e-21	1.7117661377406196e-21	AP2-EREBP	Malus x domestica AP2 domain class transcription factor (AP2D43) mRNA, complete cds	K14517//ethylene-responsive transcription factor 2+ko04075//Plant hormone signal transduction;K09286//EREBP-like factor	XP_010325364.1|4.8e-100|PREDICTED: ethylene-responsive transcription factor 13-like [Solanum lycopersicum]	GO:0009058//biosynthetic process;GO:0043170//macromolecule metabolic process;GO:1901362//organic cyclic compound biosynthetic process;GO:0071704//organic substance metabolic process;GO:0046483//heterocycle metabolic process;GO:1901576//organic substance biosynthetic process;GO:0018130//heterocycle biosynthetic process;GO:0006351//transcription, DNA-templated;GO:0010467//gene expression;GO:0009059…
Solyc01g090340.3	66.845	29.99	-1.1513990414763702	2.5508638526761896e-118	4.1457455683622985e-119	-1.1513990414763702	2.5508638526761896e-118	4.1457455683622985e-119	AP2-EREBP	Malus x domestica AP2 domain class transcription factor (AP2D43) mRNA, complete cds	K14517//ethylene-responsive transcription factor 2+ko04075//Plant hormone signal transduction;K09286//EREBP-like factor	XP_004229751.1|2.2e-119|PREDICTED: ethylene-responsive transcription factor 1 [Solanum lycopersicum]	GO:1901576//organic substance biosynthetic process;GO:0008152//metabolic process;GO:0009059//macromolecule biosynthetic process;GO:0016070//RNA metabolic process;GO:0006725//cellular aromatic compound metabolic process;GO:0097659//nucleic acid-templated transcription;GO:0019438//aromatic compound biosynthetic process;GO:0046483//heterocycle metabolic process;GO:0032774//RNA biosynthetic process;G…
Solyc01g090410.3	4.525	10.965	1.27620001831904	1.3483353291821898e-31	5.88056956992113e-32	1.27620001831904	1.3483353291821898e-31	5.88056956992113e-32			K01074//palmitoyl-protein thioesterase [EC:3.1.2.22]+ko01100//Metabolic pathways+ko00062//Fatty acid elongation+ko01212//Fatty acid metabolism	XP_004229756.1|4.1e-190|PREDICTED: palmitoyl-protein thioesterase 1 isoform X1 [Solanum lycopersicum]	GO:0043231//intracellular membrane-bounded organelle;GO:0005622//intracellular;GO:0005773//vacuole;GO:0044464//cell part;GO:0043229//intracellular organelle;GO:0043227//membrane-bounded organelle;GO:0005829//cytosol;GO:0043226//organelle;GO:0005623//cell;GO:0044444//cytoplasmic part;GO:0005737//cytoplasm;GO:0044424//intracellular part;GO:0003824//catalytic activity;GO:0016787//hydrolase activity;…
Solyc01g090610.3	0.415	0.075	-2.5151342625784303	0.00011219456909941298	0.000134616319920892	-2.5151342625784303	0.00011219456909941298	0.000134616319920892			K04125//gibberellin 2beta-dioxygenase [EC:1.14.11.13]+ko00904//Diterpenoid biosynthesis+ko01110//Biosynthesis of secondary metabolites	XP_004229768.1|4.4e-185|PREDICTED: 2-oxoglutarate-dependent dioxygenase AOP2 [Solanum lycopersicum]	GO:0043167//ion binding;GO:0043169//cation binding;GO:0016491//oxidoreductase activity;GO:0003824//catalytic activity;GO:0046872//metal ion binding;GO:0005488//binding;
Solyc01g090697.1	0.0	0.46	5.25103019940756	5.93655730379291e-06	6.35397620121732e-06	5.25103019940756	5.93655730379291e-06	6.35397620121732e-06			K05605//3-hydroxyisobutyryl-CoA hydrolase [EC:3.1.2.4]+ko00410//beta-Alanine metabolism+ko00280//Valine, leucine and isoleucine degradation+ko00640//Propanoate metabolism+ko01100//Metabolic pathways+ko01200//Carbon metabolism	XP_004229773.1|2.6e-161|PREDICTED: 3-hydroxyisobutyryl-CoA hydrolase-like protein 1, mitochondrial [Solanum lycopersicum]	GO:0016790//thiolester hydrolase activity;GO:0003860//3-hydroxyisobutyryl-CoA hydrolase activity;GO:0003824//catalytic activity;GO:0016788//hydrolase activity, acting on ester bonds;GO:0016787//hydrolase activity;GO:0016289//CoA hydrolase activity;
Solyc01g090760.4	13.63	2.23	-2.6168925448587097	7.243258378375897e-85	1.5718869771288695e-85	-2.6168925448587097	7.243258378375897e-85	1.5718869771288695e-85	C2C2-GATA	GATA transcription factor 2 (best arabidopsis hit)	K21630//GATA-type zinc finger protein 1;K17895//GATA-binding protein 3	XP_004229778.1|1.7e-152|PREDICTED: GATA transcription factor 4 [Solanum lycopersicum]	GO:0019438//aromatic compound biosynthetic process;GO:0006351//transcription, DNA-templated;GO:0051173//positive regulation of nitrogen compound metabolic process;GO:0010557//positive regulation of macromolecule biosynthetic process;GO:0097659//nucleic acid-templated transcription;GO:0030154//cell differentiation;GO:0010604//positive regulation of macromolecule metabolic process;GO:0051254//posit…
Solyc01g090800.3	1.43	5.89	2.04724694236911	6.29891328174505e-26	3.144186617758e-26	2.04724694236911	6.29891328174505e-26	3.144186617758e-26			K01255//leucyl aminopeptidase [EC:3.4.11.1]+ko01100//Metabolic pathways+ko00480//Glutathione metabolism	XP_004229782.1|4.0e-124|PREDICTED: cyclin-U2-1 [Solanum lycopersicum]	GO:0001932//regulation of protein phosphorylation;GO:0051726//regulation of cell cycle;GO:0045859//regulation of protein kinase activity;GO:0051174//regulation of phosphorus metabolic process;GO:0051171//regulation of nitrogen compound metabolic process;GO:1904029//regulation of cyclin-dependent protein kinase activity;GO:0050790//regulation of catalytic activity;GO:0019222//regulation of metabol…
Solyc01g090810.4	0.0	1.225	7.66663917623038	2.4213401264157598e-23	1.28290848132727e-23	7.66663917623038	2.4213401264157598e-23	1.28290848132727e-23			K20628//expansin	NP_001234859.2|1.1e-160|beta-expansin precursor [Solanum lycopersicum]	GO:0019953//sexual reproduction;GO:0044703//multi-organism reproductive process;GO:0000003//reproduction;GO:0051704//multi-organism process;GO:0022414//reproductive process;GO:0016020//membrane;GO:0005576//extracellular region;GO:0016021//integral component of membrane;GO:0044425//membrane part;GO:0031224//intrinsic component of membrane;
Solyc01g091000.4	0.36	1.155	1.7003053981162501	4.84655281186249e-05	5.614882353213679e-05	1.7003053981162501	4.84655281186249e-05	5.614882353213679e-05	PLATZ		K04733//interleukin-1 receptor-associated kinase 4 [EC:2.7.11.1]	XP_004229792.1|2.1e-146|PREDICTED: uncharacterized protein LOC101246472 [Solanum lycopersicum]	GO:0044464//cell part;GO:0005623//cell;GO:0005622//intracellular;GO:0043167//ion binding;GO:0005488//binding;GO:0046872//metal ion binding;GO:0043169//cation binding;GO:0046914//transition metal ion binding;GO:0008270//zinc ion binding;
Solyc01g091160.4	3.47	11.955	1.7848980487719301	1.4944045270514396e-136	2.1468169827131692e-137	1.7848980487719301	1.4944045270514396e-136	2.1468169827131692e-137			K01476//arginase [EC:3.5.3.1]+ko00220//Arginine biosynthesis+ko00330//Arginine and proline metabolism+ko01230//Biosynthesis of amino acids+ko01100//Metabolic pathways+ko01110//Biosynthesis of secondary metabolites	NP_001234578.1|1.7e-189|arginase 1 [Solanum lycopersicum]	GO:0016813//hydrolase activity, acting on carbon-nitrogen (but not peptide) bonds, in linear amidines;GO:0046872//metal ion binding;GO:0016787//hydrolase activity;GO:0043167//ion binding;GO:0003824//catalytic activity;GO:0005488//binding;GO:0016810//hydrolase activity, acting on carbon-nitrogen (but not peptide) bonds;GO:0043169//cation binding;
Solyc01g091170.3	9.745	37.475	1.95093169342536	1.9939921608368488e-279	1.548894816220529e-280	1.95093169342536	1.9939921608368488e-279	1.548894816220529e-280			K01476//arginase [EC:3.5.3.1]+ko00220//Arginine biosynthesis+ko00330//Arginine and proline metabolism+ko01230//Biosynthesis of amino acids+ko01100//Metabolic pathways+ko01110//Biosynthesis of secondary metabolites	NP_001233851.1|8.6e-189|arginase 2 [Solanum lycopersicum]	GO:0043169//cation binding;GO:0046872//metal ion binding;GO:0016787//hydrolase activity;GO:0005488//binding;GO:0016810//hydrolase activity, acting on carbon-nitrogen (but not peptide) bonds;GO:0003824//catalytic activity;GO:0043167//ion binding;GO:0016813//hydrolase activity, acting on carbon-nitrogen (but not peptide) bonds, in linear amidines;
Solyc01g091180.4	0.29	0.675	1.2397532395850401	0.00024873093456808396	0.00030944964893034197	1.2397532395850401	0.00024873093456808396	0.00030944964893034197			K14638//solute carrier family 15 (peptide/histidine transporter), member 3/4	XP_010325672.1|0.0e+00|PREDICTED: protein NRT1/ PTR FAMILY 7.3-like [Solanum lycopersicum]	GO:0016020//membrane;GO:0044425//membrane part;GO:0031224//intrinsic component of membrane;GO:0016021//integral component of membrane;GO:0005215//transporter activity;
Solyc01g091300.3	0.03	0.3	3.33035578836595	3.5337008903973496e-05	4.04250527245598e-05	3.33035578836595	3.5337008903973496e-05	4.04250527245598e-05			K15292//syntaxin-binding protein 1	XP_019071378.1|2.6e-296|PREDICTED: protein transport Sec1a isoform X1 [Solanum lycopersicum]	GO:0140029//exocytic process;GO:0048278//vesicle docking;GO:0051234//establishment of localization;GO:0006904//vesicle docking involved in exocytosis;GO:0051179//localization;GO:0009987//cellular process;GO:0006887//exocytosis;GO:0006810//transport;GO:0016192//vesicle-mediated transport;GO:0032940//secretion by cell;GO:0140056//organelle localization by membrane tethering;GO:0051640//organelle lo…
Solyc01g091420.2	0.345	1.325	1.9413134976200501	9.43796347687193e-06	1.02746624163431e-05	1.9413134976200501	9.43796347687193e-06	1.02746624163431e-05	LOB		K21994//LOB domain-containing protein 18	XP_004231166.1|1.9e-159|PREDICTED: LOB domain-containing protein 30 [Solanum lycopersicum]	GO:0019222//regulation of metabolic process;GO:0010628//positive regulation of gene expression;GO:2001141//regulation of RNA biosynthetic process;GO:0060255//regulation of macromolecule metabolic process;GO:0031323//regulation of cellular metabolic process;GO:0050794//regulation of cellular process;GO:0010557//positive regulation of macromolecule biosynthetic process;GO:0099402//plant organ devel…
Solyc01g091490.3	3.41	12.615	1.88996886007023	3.1783698044627e-41	1.16577479667643e-41	1.88996886007023	3.1783698044627e-41	1.16577479667643e-41				XP_015166816.1|2.8e-46|PREDICTED: protein LITTLE ZIPPER 2-like [Solanum tuberosum]
Solyc01g091670.3	1.11	2.275	1.0307955065070402	1.37229306763798e-06	1.39863481757395e-06	1.0307955065070402	1.37229306763798e-06	1.39863481757395e-06			K22419//Delta4-3-oxosteroid 5beta-reductase [EC:1.3.1.3]	XP_004229838.1|4.3e-236|PREDICTED: 3-oxo-Delta(4,5)-steroid 5-beta-reductase-like [Solanum lycopersicum]
Solyc01g091700.4	7.515	2.32	-1.6886451735641101	4.571914548463519e-28	2.17756655568347e-28	-1.6886451735641101	4.571914548463519e-28	2.17756655568347e-28			K03188//urease accessory protein	XP_004229840.1|6.3e-171|PREDICTED: F-box protein PP2-A13 [Solanum lycopersicum]
Solyc01g091830.3	0.85	8.705	3.35371978143146	4.260218738340499e-93	8.621128507798068e-94	3.35371978143146	4.260218738340499e-93	8.621128507798068e-94				XP_004229855.1|2.8e-235|PREDICTED: uncharacterized protein LOC101264556 [Solanum lycopersicum]
Solyc01g091850.3	1.255	7.395	2.5561929568155697	2.27466070498921e-44	7.961895856816109e-45	2.5561929568155697	2.27466070498921e-44	7.961895856816109e-45			K22736//vacuolar iron transporter family protein	XP_004229857.1|5.2e-146|PREDICTED: membrane protein of ER body-like protein [Solanum lycopersicum]	GO:0051641//cellular localization;GO:0070887//cellular response to chemical stimulus;GO:0050801//ion homeostasis;GO:0051716//cellular response to stimulus;GO:0065008//regulation of biological quality;GO:0051234//establishment of localization;GO:0098655//cation transmembrane transport;GO:0006828//manganese ion transport;GO:0071248//cellular response to metal ion;GO:0042221//response to chemical;GO…
Solyc01g091910.4	4.465	10.45	1.23349424911336	3.310467143121119e-132	4.895284588274098e-133	1.23349424911336	3.310467143121119e-132	4.895284588274098e-133			K01115//phospholipase D1/2 [EC:3.1.4.4]+ko04144//Endocytosis+ko01100//Metabolic pathways+ko01110//Biosynthesis of secondary metabolites+ko00564//Glycerophospholipid metabolism+ko00565//Ether lipid metabolism	XP_015062293.1|0.0e+00|PREDICTED: phospholipase D gamma 1-like [Solanum pennellii]	GO:0006796//phosphate-containing compound metabolic process;GO:0046470//phosphatidylcholine metabolic process;GO:0006644//phospholipid metabolic process;GO:0044238//primary metabolic process;GO:1901575//organic substance catabolic process;GO:0008152//metabolic process;GO:0071704//organic substance metabolic process;GO:0006807//nitrogen compound metabolic process;GO:0044255//cellular lipid metabol…
Solyc01g094090.4	0.985	2.745	1.4759648024307002	5.2124573540145295e-11	4.17144869477871e-11	1.4759648024307002	5.2124573540145295e-11	4.17144869477871e-11			K05605//3-hydroxyisobutyryl-CoA hydrolase [EC:3.1.2.4]+ko00410//beta-Alanine metabolism+ko00280//Valine, leucine and isoleucine degradation+ko00640//Propanoate metabolism+ko01100//Metabolic pathways+ko01200//Carbon metabolism	XP_016574577.1|5.1e-180|PREDICTED: 3-hydroxyisobutyryl-CoA hydrolase 1-like [Capsicum annuum]	GO:0003860//3-hydroxyisobutyryl-CoA hydrolase activity;GO:0003824//catalytic activity;GO:0016788//hydrolase activity, acting on ester bonds;GO:0016289//CoA hydrolase activity;GO:0016790//thiolester hydrolase activity;GO:0016787//hydrolase activity;
Solyc01g094370.3	69.395	141.055	1.02414952579347	9.716261783220705e-243	8.612439716152245e-244	1.02414952579347	9.716261783220705e-243	8.612439716152245e-244			K08360//cytochrome b-561 [EC:7.2.1.3];K22455//estrogen receptor-binding fragment-associated gene 9 protein	NP_001234238.1|1.0e-91|remorin 2 [Solanum lycopersicum]
Solyc01g094610.4	0.375	1.005	1.42346519275743	1.1442123998121302e-05	1.25541805790481e-05	1.42346519275743	1.1442123998121302e-05	1.25541805790481e-05			K10418//dynein light chain LC8-type	XP_004229911.1|1.5e-274|PREDICTED: rop guanine nucleotide exchange factor 3 [Solanum lycopersicum]	GO:0005085//guanyl-nucleotide exchange factor activity;GO:0017048//Rho GTPase binding;GO:0005488//binding;GO:0005089//Rho guanyl-nucleotide exchange factor activity;GO:0051020//GTPase binding;GO:0005088//Ras guanyl-nucleotide exchange factor activity;GO:0098772//molecular function regulator;GO:0031267//small GTPase binding;GO:0017016//Ras GTPase binding;GO:0005515//protein binding;GO:0019899//enz…
Solyc01g094970.4	0.195	1.56	2.9875025721598303	1.4611360430599602e-17	9.133759453619649e-18	2.9875025721598303	1.4611360430599602e-17	9.133759453619649e-18			K01184//polygalacturonase [EC:3.2.1.15]+ko00040//Pentose and glucuronate interconversions+ko01100//Metabolic pathways	XP_019224721.1|2.4e-203|PREDICTED: probable polygalacturonase isoform X2 [Nicotiana attenuata]	GO:0071555//cell wall organization;GO:0044238//primary metabolic process;GO:0016043//cellular component organization;GO:0005975//carbohydrate metabolic process;GO:0045229//external encapsulating structure organization;GO:0071840//cellular component organization or biogenesis;GO:0071704//organic substance metabolic process;GO:0071554//cell wall organization or biogenesis;GO:0008152//metabolic proc…
Solyc01g095070.4	36.21	11.495	-1.6526043083355901	7.516526108282989e-131	1.1154518213097798e-131	-1.6526043083355901	7.516526108282989e-131	1.1154518213097798e-131			K09486//hypoxia up-regulated 1+ko04141//Protein processing in endoplasmic reticulum	XP_004229951.1|1.6e-121|PREDICTED: pollen-specific leucine-rich repeat extensin-like protein 1 [Solanum lycopersicum]	GO:0051179//localization;GO:0051234//establishment of localization;GO:0065008//regulation of biological quality;GO:0009987//cellular process;GO:0030003//cellular cation homeostasis;GO:0046916//cellular transition metal ion homeostasis;GO:0055082//cellular chemical homeostasis;GO:0048878//chemical homeostasis;GO:0055080//cation homeostasis;GO:0042592//homeostatic process;GO:0019725//cellular homeo…
Solyc01g095080.3	0.065	0.46	2.8157826155361896	5.226570187348111e-07	5.177611119872111e-07	2.8157826155361896	5.226570187348111e-07	5.177611119872111e-07			K20772//1-aminocyclopropane-1-carboxylate synthase 1/2/6 [EC:4.4.1.14]+ko04016//MAPK signaling pathway - plant+ko01100//Metabolic pathways+ko01110//Biosynthesis of secondary metabolites+ko00270//Cysteine and methionine metabolism	NP_001234178.2|1.6e-286|1-aminocyclopropane-1-carboxylate synthase 2 [Solanum lycopersicum]	GO:0032502//developmental process;GO:0065008//regulation of biological quality;GO:0007275//multicellular organism development;GO:0048856//anatomical structure development;GO:0048731//system development;GO:0010154//fruit development;GO:0042445//hormone metabolic process;GO:1901576//organic substance biosynthetic process;GO:1900673//olefin metabolic process;GO:0009987//cellular process;GO:0022414//…
Solyc01g095140.4	17.015	879.475	5.69767956494141	0.0	0.0	5.69767956494141	0.0	0.0				NP_001233938.1|2.4e-86|ethylene-responsive late embryogenesis-like protein [Solanum lycopersicum]	GO:0042221//response to chemical;GO:0009414//response to water deprivation;GO:0050896//response to stimulus;GO:0001101//response to acid chemical;GO:0006950//response to stress;GO:0009269//response to desiccation;GO:0009415//response to water;GO:0010035//response to inorganic substance;GO:0009628//response to abiotic stimulus;GO:1901700//response to oxygen-containing compound;
Solyc01g095150.3	56.48	856.83	3.92797546117261	0.0	0.0	3.92797546117261	0.0	0.0				NP_001234431.1|2.6e-93|late embryogenesis (Lea)-like protein [Solanum lycopersicum]	GO:0010035//response to inorganic substance;GO:0001101//response to acid chemical;GO:0009628//response to abiotic stimulus;GO:0009269//response to desiccation;GO:1901700//response to oxygen-containing compound;GO:0006950//response to stress;GO:0050896//response to stimulus;GO:0042221//response to chemical;GO:0009415//response to water;GO:0009414//response to water deprivation;
Solyc01g095190.2	0.23	0.695	1.59339019419974	0.000294981001306023	0.000370223398633339	1.59339019419974	0.000294981001306023	0.000370223398633339				XP_010326694.1|1.5e-259|PREDICTED: uncharacterized protein LOC101265683 [Solanum lycopersicum]	GO:0008168//methyltransferase activity;GO:0016741//transferase activity, transferring one-carbon groups;GO:0003824//catalytic activity;GO:0016740//transferase activity;
Solyc01g095240.3	0.66	2.1	1.67680620238738	7.1555223444987e-09	6.37051918945389e-09	1.67680620238738	7.1555223444987e-09	6.37051918945389e-09			K11338//RuvB-like protein 2 [EC:3.6.4.12]	XP_004231196.1|4.8e-155|PREDICTED: probable membrane-associated kinase regulator 6 [Solanum lycopersicum]	GO:0016740//transferase activity;GO:0003824//catalytic activity;GO:0016772//transferase activity, transferring phosphorus-containing groups;GO:0016301//kinase activity;
Solyc01g095320.4	6.785	105.685	3.9622320235759996	0.0	0.0	3.9622320235759996	0.0	0.0			K13448//calcium-binding protein CML+ko04626//Plant-pathogen interaction;K14306//nuclear pore complex protein Nup62+ko03013//RNA transport	XP_004229963.1|0.0e+00|PREDICTED: BAG family molecular chaperone regulator 6 [Solanum lycopersicum]	GO:0005488//binding;GO:0051087//chaperone binding;GO:0005515//protein binding;
Solyc01g095330.2	5.88	87.5	3.8932384054847504	0.0	0.0	3.8932384054847504	0.0	0.0				XP_004229963.1|1.2e-111|PREDICTED: BAG family molecular chaperone regulator 6 [Solanum lycopersicum]	GO:0005488//binding;GO:0051087//chaperone binding;GO:0005515//protein binding;
Solyc01g095450.4	0.415	2.63	2.67827909178625	2.5458455658550298e-22	1.3824164768277399e-22	2.67827909178625	2.5458455658550298e-22	1.3824164768277399e-22			K01206//alpha-L-fucosidase [EC:3.2.1.51]+ko00511//Other glycan degradation	XP_004229972.1|9.7e-222|PREDICTED: GDSL esterase/lipase At4g01130 [Solanum lycopersicum]	GO:0016020//membrane;GO:0031224//intrinsic component of membrane;GO:0044425//membrane part;GO:0016021//integral component of membrane;GO:0016787//hydrolase activity;GO:0016788//hydrolase activity, acting on ester bonds;GO:0003824//catalytic activity;
Solyc01g095470.3	8.47	119.83	3.8192948677012204	0.0	0.0	3.8192948677012204	0.0	0.0			K01792//glucose-6-phosphate 1-epimerase [EC:5.1.3.15]+ko00010//Glycolysis / Gluconeogenesis+ko01100//Metabolic pathways+ko01110//Biosynthesis of secondary metabolites	XP_004229975.1|1.1e-178|PREDICTED: putative glucose-6-phosphate 1-epimerase [Solanum lycopersicum]	GO:0008152//metabolic process;GO:0044238//primary metabolic process;GO:0005975//carbohydrate metabolic process;GO:0071704//organic substance metabolic process;GO:0005488//binding;GO:0030246//carbohydrate binding;GO:0003824//catalytic activity;GO:0016854//racemase and epimerase activity;GO:0016853//isomerase activity;GO:0016857//racemase and epimerase activity, acting on carbohydrates and derivati…
Solyc01g095500.3	1.265	2.69	1.08786216097299	2.74712776870519e-06	2.86674399354278e-06	1.08786216097299	2.74712776870519e-06	2.86674399354278e-06	AP2-EREBP	Malus x domestica AP2 domain class transcription factor (AP2D43) mRNA, complete cds	K13434//pathogenesis-related genes transcriptional activator PTI6+ko04626//Plant-pathogen interaction	XP_004231199.1|8.0e-171|PREDICTED: pathogenesis-related genes transcriptional activator PTI6 [Solanum lycopersicum]	GO:1901576//organic substance biosynthetic process;GO:0016070//RNA metabolic process;GO:0032774//RNA biosynthetic process;GO:0044238//primary metabolic process;GO:0046483//heterocycle metabolic process;GO:0044260//cellular macromolecule metabolic process;GO:0010467//gene expression;GO:0044271//cellular nitrogen compound biosynthetic process;GO:1901362//organic cyclic compound biosynthetic process…
Solyc01g095530.2	2.245	6.74	1.58312185874591	3.6552280861034595e-12	2.77882633552897e-12	1.58312185874591	3.6552280861034595e-12	2.77882633552897e-12				XP_010326840.1|1.6e-45|PREDICTED: uncharacterized protein LOC104649409 [Solanum lycopersicum]
Solyc01g095550.2	0.225	0.7	1.63847808372828	1.0443047565231701e-06	1.05389423919741e-06	1.63847808372828	1.0443047565231701e-06	1.05389423919741e-06		disease resistance protein (TIR-NBS-LRR class) (best arabidopsis hit)	K04427//mitogen-activated protein kinase kinase kinase 7 [EC:2.7.11.25];K04366//RAF proto-oncogene serine/threonine-protein kinase [EC:2.7.11.1];K08892//fyn-related kinase [EC:2.7.10.2];K17535//serine/threonine-protein kinase TNNI3K [EC:2.7.11.1]	XP_010326856.1|0.0e+00|PREDICTED: mitogen-activated protein kinase kinase kinase 7-like [Solanum lycopersicum]	GO:0005524//ATP binding;GO:0097367//carbohydrate derivative binding;GO:0003824//catalytic activity;GO:0000166//nucleotide binding;GO:0016740//transferase activity;GO:0008144//drug binding;GO:0016773//phosphotransferase activity, alcohol group as acceptor;GO:0005488//binding;GO:0043168//anion binding;GO:0032555//purine ribonucleotide binding;GO:0036094//small molecule binding;GO:0035639//purine ri…
Solyc01g095580.3	69.065	28.685	-1.26195235715186	0.0	0.0	-1.26195235715186	0.0	0.0			K14506//jasmonic acid-amino synthetase [EC:6.3.2.52]+ko04075//Plant hormone signal transduction	XP_015062160.1|0.0e+00|PREDICTED: jasmonic acid-amido synthetase JAR1-like isoform X1 [Solanum pennellii]	GO:0045089//positive regulation of innate immune response;GO:0009755//hormone-mediated signaling pathway;GO:0051716//cellular response to stimulus;GO:0043207//response to external biotic stimulus;GO:0050896//response to stimulus;GO:0006952//defense response;GO:0043436//oxoacid metabolic process;GO:0071495//cellular response to endogenous stimulus;GO:0071310//cellular response to organic substance…
Solyc01g095590.3	18.16	7.56	-1.25783830056052	7.780814668917939e-149	1.0464217000476896e-149	-1.25783830056052	7.780814668917939e-149	1.0464217000476896e-149				XP_010326895.1|0.0e+00|PREDICTED: protein ENHANCED DISEASE RESISTANCE 4 isoform X4 [Solanum lycopersicum]
Solyc01g095690.2	5.625	2.05	-1.45100392515871	1.68250302682324e-44	5.86791228374295e-45	-1.45100392515871	1.68250302682324e-44	5.86791228374295e-45			K06180//23S rRNA pseudouridine1911/1915/1917 synthase [EC:5.4.99.23];K22733//magnesium transporter	XP_004231209.1|0.0e+00|PREDICTED: pentatricopeptide repeat-containing protein At4g01030, mitochondrial [Solanum lycopersicum]	GO:0046914//transition metal ion binding;GO:0046872//metal ion binding;GO:0005488//binding;GO:0043169//cation binding;GO:0008270//zinc ion binding;GO:0043167//ion binding;
Solyc01g095750.2	0.77	2.655	1.7913295718116498	1.14101206800832e-22	6.146489026250849e-23	1.7913295718116498	1.14101206800832e-22	6.146489026250849e-23			K01897//long-chain acyl-CoA synthetase [EC:6.2.1.3]+ko04146//Peroxisome+ko01100//Metabolic pathways+ko00061//Fatty acid biosynthesis+ko01212//Fatty acid metabolism+ko00071//Fatty acid degradation	XP_019188238.1|0.0e+00|PREDICTED: long chain acyl-CoA synthetase 4-like [Ipomoea nil]
Solyc01g095770.3	0.075	0.62	3.0590537665485495	2.1543745736881397e-11	1.69391273897555e-11	3.0590537665485495	2.1543745736881397e-11	1.69391273897555e-11			K05391//cyclic nucleotide gated channel, plant+ko04626//Plant-pathogen interaction	XP_015085371.1|0.0e+00|PREDICTED: cyclic nucleotide-gated ion channel 1-like [Solanum pennellii]	GO:0044425//membrane part;GO:0016020//membrane;GO:0016021//integral component of membrane;GO:0031224//intrinsic component of membrane;GO:0015267//channel activity;GO:0005216//ion channel activity;GO:0005215//transporter activity;GO:0022803//passive transmembrane transporter activity;GO:0022857//transmembrane transporter activity;GO:0022838//substrate-specific channel activity;GO:0015075//ion tran…
Solyc01g095810.3	0.35	2.695	2.9373445954171	1.04799902047038e-17	6.51915149852687e-18	2.9373445954171	1.04799902047038e-17	6.51915149852687e-18		PREDICTED: Vitis vinifera hypothetical protein LOC100250803 (LOC100250803), mRNA	K19041//E3 ubiquitin-protein ligase RNF38/44 [EC:2.3.2.27]	XP_010327016.1|6.4e-172|PREDICTED: putative RING-H2 finger protein ATL21A [Solanum lycopersicum]	GO:0044248//cellular catabolic process;GO:0019941//modification-dependent protein catabolic process;GO:0071704//organic substance metabolic process;GO:1901564//organonitrogen compound metabolic process;GO:0009987//cellular process;GO:0006511//ubiquitin-dependent protein catabolic process;GO:0008152//metabolic process;GO:0044267//cellular protein metabolic process;GO:0019538//protein metabolic pro…
Solyc01g095920.4	0.07	1.09	4.0084276934785805	2.5432331742940497e-18	1.54718944580435e-18	4.0084276934785805	2.5432331742940497e-18	1.54718944580435e-18				XP_010327072.1|1.8e-130|PREDICTED: uncharacterized protein LOC101251330 [Solanum lycopersicum]
Solyc01g095930.4	21.775	119.095	2.45390305214652	0.0	0.0	2.45390305214652	0.0	0.0			K15406//wax-ester synthase / diacylglycerol O-acyltransferase [EC:2.3.1.75 2.3.1.20]+ko00073//Cutin, suberine and wax biosynthesis	XP_010315460.1|5.9e-155|PREDICTED: LOW QUALITY PROTEIN: O-acyltransferase WSD1 [Solanum lycopersicum]	GO:0008610//lipid biosynthetic process;GO:1901576//organic substance biosynthetic process;GO:0044255//cellular lipid metabolic process;GO:0044237//cellular metabolic process;GO:0044238//primary metabolic process;GO:0045017//glycerolipid biosynthetic process;GO:0009987//cellular process;GO:0046486//glycerolipid metabolic process;GO:0044249//cellular biosynthetic process;GO:0009058//biosynthetic pr…
Solyc01g095970.3	9.575	19.125	1.00084651449418	8.704064610374859e-72	2.1393490277140398e-72	1.00084651449418	8.704064610374859e-72	2.1393490277140398e-72			K01528//dynamin GTPase [EC:3.6.5.5]+ko04144//Endocytosis	XP_011093033.1|0.0e+00|dynamin-related protein 5A isoform X1 [Sesamum indicum]	GO:0005488//binding;GO:0016817//hydrolase activity, acting on acid anhydrides;GO:0043168//anion binding;GO:0000166//nucleotide binding;GO:0016818//hydrolase activity, acting on acid anhydrides, in phosphorus-containing anhydrides;GO:0017111//nucleoside-triphosphatase activity;GO:0032550//purine ribonucleoside binding;GO:1901363//heterocyclic compound binding;GO:0017076//purine nucleotide binding;…
Solyc01g096100.2	59.68	26.915	-1.1486811243738502	5.162705929293837e-226	4.821055174714168e-227	-1.1486811243738502	5.162705929293837e-226	4.821055174714168e-227				XP_004229996.1|3.2e-277|PREDICTED: uncharacterized protein LOC101256522 [Solanum lycopersicum]	GO:0031224//intrinsic component of membrane;GO:0016020//membrane;GO:0044425//membrane part;GO:0016021//integral component of membrane;
Solyc01g096170.4	0.635	1.93	1.6006581946637801	7.07068785685862e-17	4.51611800358908e-17	1.6006581946637801	7.07068785685862e-17	4.51611800358908e-17			K08867//WNK lysine deficient protein kinase [EC:2.7.11.1]	XP_015072132.1|0.0e+00|PREDICTED: probable serine/threonine-protein kinase WNK10 [Solanum pennellii]	GO:0016021//integral component of membrane;GO:0044425//membrane part;GO:0016020//membrane;GO:0031224//intrinsic component of membrane;GO:0032559//adenyl ribonucleotide binding;GO:1901265//nucleoside phosphate binding;GO:0008144//drug binding;GO:1901363//heterocyclic compound binding;GO:0017076//purine nucleotide binding;GO:0016773//phosphotransferase activity, alcohol group as acceptor;GO:0036094…
Solyc01g096260.4	4.575	14.9	1.69801358660826	3.54735048873261e-54	1.0779031333998798e-54	1.69801358660826	3.54735048873261e-54	1.0779031333998798e-54				XP_004230011.1|2.2e-139|PREDICTED: uncharacterized protein LOC101261161 [Solanum lycopersicum]
Solyc01g096280.2	12.74	5.375	-1.24484277458068	2.5949751778895302e-49	8.443078541354818e-50	-1.24484277458068	2.5949751778895302e-49	8.443078541354818e-50			K20619//cytochrome P450 family 78 subfamily A	XP_004230013.1|0.0e+00|PREDICTED: cytochrome P450 78A3-like [Solanum lycopersicum]	GO:0008152//metabolic process;GO:0019748//secondary metabolic process;GO:0009058//biosynthetic process;GO:0044550//secondary metabolite biosynthetic process;GO:0044425//membrane part;GO:0016020//membrane;GO:0031224//intrinsic component of membrane;GO:0016021//integral component of membrane;GO:0048037//cofactor binding;GO:0004497//monooxygenase activity;GO:0046914//transition metal ion binding;GO:…
Solyc01g096320.3	9.52	313.795	5.039223840619781	0.0	0.0	5.039223840619781	0.0	0.0			K09338//homeobox-leucine zipper protein	XP_004230017.1|3.9e-134|PREDICTED: homeobox-leucine zipper protein ATHB-12 [Solanum lycopersicum]	GO:0005634//nucleus;GO:0005622//intracellular;GO:0043229//intracellular organelle;GO:0044424//intracellular part;GO:0043226//organelle;GO:0044464//cell part;GO:0043231//intracellular membrane-bounded organelle;GO:0005623//cell;GO:0043227//membrane-bounded organelle;GO:0005488//binding;GO:0003700//DNA binding transcription factor activity;GO:0043565//sequence-specific DNA binding;GO:0003676//nucle…
Solyc01g096420.3	4.405	20.525	2.2225524988314302	1.4299930041448698e-98	2.7490949410377095e-99	2.2225524988314302	1.4299930041448698e-98	2.7490949410377095e-99			K19784//chromate reductase, NAD(P)H dehydrogenase (quinone)	NP_001316466.1|8.6e-106|NAD(P)H:quinone oxidoreductase [Solanum lycopersicum]	GO:0005829//cytosol;GO:0044424//intracellular part;GO:0005737//cytoplasm;GO:0005623//cell;GO:0044464//cell part;GO:0005622//intracellular;GO:0044444//cytoplasmic part;GO:0036094//small molecule binding;GO:0048037//cofactor binding;GO:0043167//ion binding;GO:0016491//oxidoreductase activity;GO:0003824//catalytic activity;GO:0097159//organic cyclic compound binding;GO:0000166//nucleotide binding;GO…
Solyc01g096430.4	9.55	21.84	1.19299545304756	1.26672148768066e-46	4.2883247453029906e-47	1.19299545304756	1.26672148768066e-46	4.2883247453029906e-47			K19784//chromate reductase, NAD(P)H dehydrogenase (quinone)	NP_001316467.1|2.7e-110|NAD(P)H:quinone oxidoreductase [Solanum lycopersicum]	GO:0016651//oxidoreductase activity, acting on NAD(P)H;GO:0016655//oxidoreductase activity, acting on NAD(P)H, quinone or similar compound as acceptor;GO:0003955//NAD(P)H dehydrogenase (quinone) activity;GO:0003824//catalytic activity;GO:0016491//oxidoreductase activity;
Solyc01g096450.4	8.02	23.105	1.53091148265118	5.307022798956949e-122	8.379030254696549e-123	1.53091148265118	5.307022798956949e-122	8.379030254696549e-123			K01381//saccharopepsin [EC:3.4.23.25];K01379//cathepsin D [EC:3.4.23.5]	XP_004230031.1|1.2e-256|PREDICTED: aspartyl protease AED3 [Solanum lycopersicum]	GO:0009057//macromolecule catabolic process;GO:1901575//organic substance catabolic process;GO:1901564//organonitrogen compound metabolic process;GO:0030163//protein catabolic process;GO:0006508//proteolysis;GO:1901565//organonitrogen compound catabolic process;GO:0006807//nitrogen compound metabolic process;GO:0008152//metabolic process;GO:0009056//catabolic process;GO:0043170//macromolecule met…
Solyc01g096620.4	1.335	4.0	1.58312185874591	3.6552280861034595e-12	2.77882633552897e-12	1.58312185874591	3.6552280861034595e-12	2.77882633552897e-12				XP_015164385.1|1.9e-112|PREDICTED: uncharacterized protein LOC102590196 isoform X2 [Solanum tuberosum]
Solyc01g096630.3	1.62	6.075	1.90324545678653	7.126282072360649e-25	3.6435545419357102e-25	1.90324545678653	7.126282072360649e-25	3.6435545419357102e-25				XP_010324123.1|1.2e-64|PREDICTED: ACI112 protein isoform X1 [Solanum lycopersicum]
Solyc01g096730.2	5.14	13.54	1.4041009331804601	1.5166821895405897e-62	4.1322456020609195e-63	1.4041009331804601	1.5166821895405897e-62	4.1322456020609195e-63			K12818//ATP-dependent RNA helicase DHX8/PRP22 [EC:3.6.4.13]+ko03040//Spliceosome	XP_004230051.2|9.0e-292|PREDICTED: protein ZINC INDUCED FACILITATOR-LIKE 1 isoform X1 [Solanum lycopersicum]	GO:0006810//transport;GO:0051179//localization;GO:0055085//transmembrane transport;GO:0051234//establishment of localization;GO:0016020//membrane;GO:0016021//integral component of membrane;GO:0044425//membrane part;GO:0031224//intrinsic component of membrane;
Solyc01g096820.4	1.515	0.44	-1.7851214290539898	7.666775529436859e-11	6.188933402273221e-11	-1.7851214290539898	7.666775529436859e-11	6.188933402273221e-11			K13412//calcium-dependent protein kinase [EC:2.7.11.1]+ko04626//Plant-pathogen interaction	XP_004230058.1|3.2e-294|PREDICTED: calcium and calcium/calmodulin-dependent serine/threonine-protein kinase-like [Solanum lycopersicum]	GO:0008152//metabolic process;GO:0044267//cellular protein metabolic process;GO:0018193//peptidyl-amino acid modification;GO:0006793//phosphorus metabolic process;GO:0071704//organic substance metabolic process;GO:0006796//phosphate-containing compound metabolic process;GO:0018105//peptidyl-serine phosphorylation;GO:0007154//cell communication;GO:0051716//cellular response to stimulus;GO:0018209/…
Solyc01g096880.4	3.95	12.35	1.64084179047282	2.3883922882856696e-80	5.404663960648319e-81	1.64084179047282	2.3883922882856696e-80	5.404663960648319e-81			K14638//solute carrier family 15 (peptide/histidine transporter), member 3/4	XP_004230062.1|0.0e+00|PREDICTED: protein NRT1/ PTR FAMILY 6.2 [Solanum lycopersicum]	GO:0006810//transport;GO:0071705//nitrogen compound transport;GO:0001101//response to acid chemical;GO:0051234//establishment of localization;GO:0009719//response to endogenous stimulus;GO:0071702//organic substance transport;GO:0009725//response to hormone;GO:0050896//response to stimulus;GO:0009611//response to wounding;GO:0051179//localization;GO:0015833//peptide transport;GO:0042886//amide tr…
Solyc01g096940.4	7.225	2.255	-1.67387668445228	9.314491349638298e-63	2.5348156130612894e-63	-1.67387668445228	9.314491349638298e-63	2.5348156130612894e-63			K13420//LRR receptor-like serine/threonine-protein kinase FLS2 [EC:2.7.11.1]+ko04016//MAPK signaling pathway - plant+ko04626//Plant-pathogen interaction	XP_004230068.1|0.0e+00|PREDICTED: probable inactive leucine-rich repeat receptor-like protein kinase At3g03770 [Solanum lycopersicum]	GO:0044425//membrane part;GO:0031224//intrinsic component of membrane;GO:0016021//integral component of membrane;GO:0016020//membrane;GO:0032553//ribonucleotide binding;GO:0032559//adenyl ribonucleotide binding;GO:0097367//carbohydrate derivative binding;GO:0016772//transferase activity, transferring phosphorus-containing groups;GO:0016740//transferase activity;GO:0043167//ion binding;GO:1901363/…
Solyc01g096960.3	2.585	5.44	1.07375953318693	1.3728495775717403e-15	9.137498131181699e-16	1.07375953318693	1.3728495775717403e-15	9.137498131181699e-16			K13993//HSP20 family protein+ko04141//Protein processing in endoplasmic reticulum	XP_004230071.1|1.7e-257|PREDICTED: protein RESTRICTED TEV MOVEMENT 2 [Solanum lycopersicum]	GO:0016021//integral component of membrane;GO:0031224//intrinsic component of membrane;GO:0016020//membrane;GO:0044425//membrane part;
Solyc01g096970.3	4.135	1.895	-1.1193023310566002	1.3653381704987e-13	9.773922722401551e-14	-1.1193023310566002	1.3653381704987e-13	9.773922722401551e-14			K20131//Rab5 GDP/GTP exchange factor	XP_015081608.1|5.7e-208|PREDICTED: protein piccolo-like [Solanum pennellii]	GO:0016021//integral component of membrane;GO:0016020//membrane;GO:0044425//membrane part;GO:0031224//intrinsic component of membrane;
Solyc01g097040.4	12.425	4.56	-1.44525172139318	1.5426213124060897e-108	2.7331157976288297e-109	-1.44525172139318	1.5426213124060897e-108	2.7331157976288297e-109			K11844//ubiquitin carboxyl-terminal hydrolase 16/45 [EC:3.4.19.12];K06268//serine/threonine-protein phosphatase 2B regulatory subunit	XP_004230077.1|0.0e+00|PREDICTED: myosin-binding protein 1-like isoform X1 [Solanum lycopersicum]
Solyc01g097240.3	11.565	121.135	3.39070544428078	0.0	0.0	3.39070544428078	0.0	0.0				NP_001234083.1|3.0e-81|pathogenesis-related protein P2 precursor [Solanum lycopersicum]	GO:0051704//multi-organism process;GO:0009605//response to external stimulus;GO:0098542//defense response to other organism;GO:0042742//defense response to bacterium;GO:0006950//response to stress;GO:0050832//defense response to fungus;GO:0050896//response to stimulus;GO:0009620//response to fungus;GO:0009607//response to biotic stimulus;GO:0009617//response to bacterium;GO:0006952//defense respo…
Solyc01g097350.4	15.26	40.445	1.4102815005138303	8.446031309129057e-136	1.2195630169830698e-136	1.4102815005138303	8.446031309129057e-136	1.2195630169830698e-136				XP_004230098.1|2.2e-178|PREDICTED: uncharacterized protein LOC101262051 [Solanum lycopersicum]
Solyc01g097380.2	0.975	2.365	1.2829065146998702	4.3815235946407005e-07	4.3215464704299204e-07	1.2829065146998702	4.3815235946407005e-07	4.3215464704299204e-07			K05275//pyridoxine 4-dehydrogenase [EC:1.1.1.65]+ko00750//Vitamin B6 metabolism+ko01100//Metabolic pathways	XP_015065711.1|6.0e-182|PREDICTED: perakine reductase-like [Solanum pennellii]
Solyc01g097520.4	49.13	131.97	1.4274544764710302	0.0	0.0	1.4274544764710302	0.0	0.0			K17098//annexin D	XP_004230106.1|6.8e-176|PREDICTED: annexin D4 [Solanum lycopersicum]	GO:1901700//response to oxygen-containing compound;GO:0006950//response to stress;GO:0009628//response to abiotic stimulus;GO:0001101//response to acid chemical;GO:0009719//response to endogenous stimulus;GO:0009415//response to water;GO:0009266//response to temperature stimulus;GO:0097305//response to alcohol;GO:0050896//response to stimulus;GO:0010035//response to inorganic substance;GO:0009651…
Solyc01g097910.2	144.49	66.75	-1.111024215005	3.131694659416218e-271	2.4986549289804085e-272	-1.111024215005	3.131694659416218e-271	2.4986549289804085e-272				XP_015062694.1|5.2e-141|PREDICTED: uncharacterized protein LOC107008255 [Solanum pennellii]	GO:0006629//lipid metabolic process;GO:0044085//cellular component biogenesis;GO:0019752//carboxylic acid metabolic process;GO:0022607//cellular component assembly;GO:0008152//metabolic process;GO:0034622//cellular macromolecular complex assembly;GO:0044238//primary metabolic process;GO:0044237//cellular metabolic process;GO:0055114//oxidation-reduction process;GO:0044281//small molecule metaboli…
Solyc01g097960.3	0.0	0.39	4.915318289087099	5.74214512802005e-05	6.69602896585335e-05	4.915318289087099	5.74214512802005e-05	6.69602896585335e-05			K10779//transcriptional regulator ATRX [EC:3.6.4.12]	XP_004230131.1|5.1e-103|PREDICTED: late embryogenesis abundant protein 47 [Solanum lycopersicum]	GO:0044444//cytoplasmic part;GO:0005623//cell;GO:0005634//nucleus;GO:0043226//organelle;GO:0043227//membrane-bounded organelle;GO:0005737//cytoplasm;GO:0044424//intracellular part;GO:0005622//intracellular;GO:0005829//cytosol;GO:0044464//cell part;GO:0043229//intracellular organelle;GO:0043231//intracellular membrane-bounded organelle;
Solyc01g098060.1	0.06	3.88	6.07451688393636	2.5793226938853696e-17	1.62215634242301e-17	6.07451688393636	2.5793226938853696e-17	1.62215634242301e-17	MADS		K12412//pheromone receptor transcription factor	XP_004231248.1|6.3e-80|PREDICTED: agamous-like MADS-box protein AGL23 [Solanum lycopersicum]	GO:0034645//cellular macromolecule biosynthetic process;GO:0034654//nucleobase-containing compound biosynthetic process;GO:0019222//regulation of metabolic process;GO:0006351//transcription, DNA-templated;GO:0043170//macromolecule metabolic process;GO:0044260//cellular macromolecule metabolic process;GO:0050789//regulation of biological process;GO:0010468//regulation of gene expression;GO:0051252…
Solyc01g098280.4	0.99	3.71	1.9130798168911	1.9129368168100897e-17	1.1992895396478699e-17	1.9130798168911	1.9129368168100897e-17	1.1992895396478699e-17			K18626//trichohyalin	XP_015061973.1|1.4e-189|PREDICTED: uncharacterized protein LOC107007735 [Solanum pennellii]
Solyc01g098400.3	2.16	41.385	4.25635520692217	0.0	0.0	4.25635520692217	0.0	0.0			K14490//histidine-containing phosphotransfer peotein+ko04075//Plant hormone signal transduction	XP_004230155.1|5.7e-77|PREDICTED: histidine-containing phosphotransfer protein 1 [Solanum lycopersicum]	GO:0071495//cellular response to endogenous stimulus;GO:0051716//cellular response to stimulus;GO:0044237//cellular metabolic process;GO:0050896//response to stimulus;GO:0006796//phosphate-containing compound metabolic process;GO:0008152//metabolic process;GO:0000160//phosphorelay signal transduction system;GO:0070887//cellular response to chemical stimulus;GO:0009725//response to hormone;GO:0071…
Solyc01g098420.3	2.84	0.365	-2.9550464304963	6.646023359272339e-08	6.220921559382651e-08	-2.9550464304963	6.646023359272339e-08	6.220921559382651e-08			K13429//chitin elicitor receptor kinase 1+ko04626//Plant-pathogen interaction	OMO53860.1|4.5e-28|hypothetical protein CCACVL1_28283 [Corchorus capsularis]	GO:0016020//membrane;GO:0031224//intrinsic component of membrane;GO:0016021//integral component of membrane;GO:0044425//membrane part;GO:0016740//transferase activity;GO:0016772//transferase activity, transferring phosphorus-containing groups;GO:0043167//ion binding;GO:0005524//ATP binding;GO:0003824//catalytic activity;GO:0000166//nucleotide binding;GO:0016773//phosphotransferase activity, alcoh…
Solyc01g098490.3	0.19	0.525	1.46785931211588	0.00099687068788425	0.00133026396484051	1.46785931211588	0.00099687068788425	0.00133026396484051			K08145//MFS transporter, SP family, solute carrier family 2 (facilitated glucose transporter), member 8	XP_015170993.1|2.6e-250|PREDICTED: uncharacterized protein LOC102601222 [Solanum tuberosum]	GO:0006810//transport;GO:0008643//carbohydrate transport;GO:0071702//organic substance transport;GO:0051234//establishment of localization;GO:0051179//localization;GO:0016020//membrane;GO:0031224//intrinsic component of membrane;GO:0016021//integral component of membrane;GO:0044425//membrane part;
Solyc01g098570.2	32.765	3.45	-3.2432913991273797	3.1020905837294986e-272	2.4684959493176885e-273	-3.2432913991273797	3.1020905837294986e-272	2.4684959493176885e-273				XP_004230162.1|2.4e-147|PREDICTED: protein FANTASTIC FOUR 3 [Solanum lycopersicum]
Solyc01g098690.2	0.565	2.88	2.35038737128172	1.49988769646072e-47	5.00496039271077e-48	2.35038737128172	1.49988769646072e-47	5.00496039271077e-48			K13466//EIX receptor 1/2+ko04626//Plant-pathogen interaction	XP_004231263.2|0.0e+00|PREDICTED: receptor-like protein 12 [Solanum lycopersicum]	GO:0016020//membrane;GO:0044425//membrane part;GO:0031224//intrinsic component of membrane;GO:0016021//integral component of membrane;
Solyc01g098720.3	1.02	2.385	1.22255249883143	1.77158275522942e-07	1.70233250102075e-07	1.22255249883143	1.77158275522942e-07	1.70233250102075e-07	bHLH		K18485//myogenic factor 6;K20558//transcription factor SPEECHLESS+ko04016//MAPK signaling pathway - plant	XP_004230172.1|7.8e-186|PREDICTED: transcription factor bHLH96-like isoform X2 [Solanum lycopersicum]	GO:0046983//protein dimerization activity;GO:0005488//binding;GO:0005515//protein binding;
Solyc01g098770.1	0.315	0.985	1.65228388325331	1.4954501866055401e-05	1.65529329947195e-05	1.65228388325331	1.4954501866055401e-05	1.65529329947195e-05			K22683//aspartyl protease family protein [EC:3.4.23.-]	XP_004231264.1|5.8e-248|PREDICTED: basic 7S globulin-like [Solanum lycopersicum]	GO:0044238//primary metabolic process;GO:0006508//proteolysis;GO:0019538//protein metabolic process;GO:0071704//organic substance metabolic process;GO:0008152//metabolic process;GO:1901575//organic substance catabolic process;GO:0043170//macromolecule metabolic process;GO:0009056//catabolic process;GO:0006807//nitrogen compound metabolic process;GO:1901565//organonitrogen compound catabolic proce…
Solyc01g098800.4	4.815	10.295	1.10189844209048	5.78060735091844e-37	2.2780325633476797e-37	1.10189844209048	5.78060735091844e-37	2.2780325633476797e-37			K13754//solute carrier family 24 (sodium/potassium/calcium exchanger), member 6	XP_004230178.1|0.0e+00|PREDICTED: cation/calcium exchanger 5 [Solanum lycopersicum]	GO:0055085//transmembrane transport;GO:0051234//establishment of localization;GO:0006810//transport;GO:0051179//localization;GO:0016021//integral component of membrane;GO:0044446//intracellular organelle part;GO:0043231//intracellular membrane-bounded organelle;GO:0070013//intracellular organelle lumen;GO:0031974//membrane-enclosed lumen;GO:0005886//plasma membrane;GO:0044425//membrane part;GO:00…
Solyc01g098820.3	0.74	0.22	-1.74645980868489	3.30779176477914e-06	3.4696008920999703e-06	-1.74645980868489	3.30779176477914e-06	3.4696008920999703e-06				XP_004231266.1|0.0e+00|PREDICTED: coleoptile phototropism protein 1-like [Solanum lycopersicum]
Solyc01g098850.3	0.245	0.785	1.67139270620101	0.00012707703979863302	0.000153356987249945	1.67139270620101	0.00012707703979863302	0.000153356987249945			K11147//dehydrogenase/reductase SDR family member 4 [EC:1.1.-.-]+ko04146//Peroxisome+ko01100//Metabolic pathways;K09841//xanthoxin dehydrogenase [EC:1.1.1.288]+ko00906//Carotenoid biosynthesis+ko01100//Metabolic pathways+ko01110//Biosynthesis of secondary metabolites	XP_004230182.1|3.2e-195|PREDICTED: glucose and ribitol dehydrogenase homolog 1 [Solanum lycopersicum]	GO:0003824//catalytic activity;GO:0016491//oxidoreductase activity;
Solyc01g098910.3	3.885	39.64	3.35635099689889	0.0	0.0	3.35635099689889	0.0	0.0			K13354//solute carrier family 25 (peroxisomal adenine nucleotide transporter), member 17+ko04146//Peroxisome	XP_004230187.1|2.3e-171|PREDICTED: peroxisomal adenine nucleotide carrier 1 [Solanum lycopersicum]	GO:0042221//response to chemical;GO:0015931//nucleobase-containing compound transport;GO:1901264//carbohydrate derivative transport;GO:0015868//purine ribonucleotide transport;GO:0050896//response to stimulus;GO:0071705//nitrogen compound transport;GO:0051179//localization;GO:0015865//purine nucleotide transport;GO:0071702//organic substance transport;GO:0006810//transport;GO:0006862//nucleotide …
Solyc01g098950.3	0.45	3.285	2.8717000009366696	1.5149241417672e-18	9.14267373982433e-19	2.8717000009366696	1.5149241417672e-18	9.14267373982433e-19			K00134//glyceraldehyde 3-phosphate dehydrogenase [EC:1.2.1.12]+ko00010//Glycolysis / Gluconeogenesis+ko01230//Biosynthesis of amino acids+ko01100//Metabolic pathways+ko01110//Biosynthesis of secondary metabolites+ko00710//Carbon fixation in photosynthetic organisms+ko01200//Carbon metabolism	XP_010312658.1|3.8e-131|PREDICTED: glyceraldehyde-3-phosphate dehydrogenase, cytosolic-like [Solanum lycopersicum]	GO:0005996//monosaccharide metabolic process;GO:0071704//organic substance metabolic process;GO:0006006//glucose metabolic process;GO:0019318//hexose metabolic process;GO:0044238//primary metabolic process;GO:0008152//metabolic process;GO:0005975//carbohydrate metabolic process;GO:0044281//small molecule metabolic process;GO:0003824//catalytic activity;GO:0050662//coenzyme binding;GO:1901363//het…
Solyc01g099150.5.1	0.73	0.315	-1.19627974566079	1.36658080480635e-05	1.5083285155742e-05	-1.19627974566079	1.36658080480635e-05	1.5083285155742e-05			K15718//linoleate 9S-lipoxygenase [EC:1.13.11.58]+ko00591//Linoleic acid metabolism	XP_015062237.1|5.2e-278|PREDICTED: probable linoleate 9S-lipoxygenase 5 [Solanum pennellii]	GO:0043436//oxoacid metabolic process;GO:0071704//organic substance metabolic process;GO:0019752//carboxylic acid metabolic process;GO:0031408//oxylipin biosynthetic process;GO:0032787//monocarboxylic acid metabolic process;GO:0044238//primary metabolic process;GO:0006631//fatty acid metabolic process;GO:0006082//organic acid metabolic process;GO:0008152//metabolic process;GO:0044281//small molec…
Solyc01g099160.4	1.775	15.675	3.14348449850087	1.8814392813013393e-292	1.399993115436359e-293	3.14348449850087	1.8814392813013393e-292	1.399993115436359e-293			K15718//linoleate 9S-lipoxygenase [EC:1.13.11.58]+ko00591//Linoleic acid metabolism	NP_001311637.1|0.0e+00|probable linoleate 9S-lipoxygenase 5 [Capsicum annuum]	GO:0046394//carboxylic acid biosynthetic process;GO:0009058//biosynthetic process;GO:0044237//cellular metabolic process;GO:0071704//organic substance metabolic process;GO:0006633//fatty acid biosynthetic process;GO:0072330//monocarboxylic acid biosynthetic process;GO:0031408//oxylipin biosynthetic process;GO:0031407//oxylipin metabolic process;GO:0006629//lipid metabolic process;GO:0009987//cell…
Solyc01g099190.4	0.19	0.465	1.29048646926646	0.000124342095692596	0.000149846761891948	1.29048646926646	0.000124342095692596	0.000149846761891948			K15718//linoleate 9S-lipoxygenase [EC:1.13.11.58]+ko00591//Linoleic acid metabolism	P38416.1|0.0e+00|RecName: Full=Linoleate 9S-lipoxygenase B; AltName: Full=Lipoxygenase B	GO:0032787//monocarboxylic acid metabolic process;GO:0044238//primary metabolic process;GO:0072330//monocarboxylic acid biosynthetic process;GO:0044255//cellular lipid metabolic process;GO:0044283//small molecule biosynthetic process;GO:0031408//oxylipin biosynthetic process;GO:0006633//fatty acid biosynthetic process;GO:1901576//organic substance biosynthetic process;GO:0006631//fatty acid metab…
Solyc01g099270.2	0.385	0.92	1.25635520692217	0.000148333934651366	0.00018043257607108	1.25635520692217	0.000148333934651366	0.00018043257607108			K18636//microtubule-binding protein TANGLED1	XP_004231277.1|5.9e-279|PREDICTED: probable microtubule-binding protein TANGLED [Solanum lycopersicum]	GO:0044085//cellular component biogenesis;GO:0032506//cytokinetic process;GO:0061640//cytoskeleton-dependent cytokinesis;GO:1903047//mitotic cell cycle process;GO:0009987//cellular process;GO:0016043//cellular component organization;GO:0051301//cell division;GO:0022402//cell cycle process;GO:0000281//mitotic cytokinesis;GO:0000911//cytokinesis by cell plate formation;GO:1902410//mitotic cytokinet…
Solyc01g099290.3	3.1	9.675	1.6443602657073702	2.0439098894785097e-61	5.657016670980209e-62	1.6443602657073702	2.0439098894785097e-61	5.657016670980209e-62			K03347//cullin 1+ko04141//Protein processing in endoplasmic reticulum+ko04120//Ubiquitin mediated proteolysis	XP_004230212.1|5.4e-165|PREDICTED: cullin-1 isoform X2 [Solanum lycopersicum]
Solyc01g099370.3	80.685	215.05	1.4163306065383998	0.0	0.0	1.4163306065383998	0.0	0.0			K22733//magnesium transporter	XP_004230221.1|1.6e-166|PREDICTED: protein SRC2 homolog [Solanum lycopersicum]
Solyc01g099510.2	1.705	0.36	-2.24979845295831	0.000107841467481105	0.00012915457287859198	-2.24979845295831	0.000107841467481105	0.00012915457287859198				XP_006344656.1|5.2e-09|PREDICTED: rapid alkalinization factor [Solanum tuberosum]	GO:0007154//cell communication;GO:0050789//regulation of biological process;GO:0051716//cellular response to stimulus;GO:0050794//regulation of cellular process;GO:0009987//cellular process;GO:0019932//second-messenger-mediated signaling;GO:0007165//signal transduction;GO:0035556//intracellular signal transduction;GO:0019722//calcium-mediated signaling;GO:0023052//signaling;GO:0065007//biological…
Solyc01g099580.3	0.315	1.565	2.3294186691118903	3.3543795958782396e-15	2.26268018429392e-15	2.3294186691118903	3.3543795958782396e-15	2.26268018429392e-15			K15255//ATP-dependent DNA helicase PIF1 [EC:3.6.4.12];K01206//alpha-L-fucosidase [EC:3.2.1.51]+ko00511//Other glycan degradation	XP_010315468.2|6.5e-170|PREDICTED: desiccation-related protein PCC13-62-like [Solanum lycopersicum]	GO:0016021//integral component of membrane;GO:0016020//membrane;GO:0031224//intrinsic component of membrane;GO:0044425//membrane part;
Solyc01g099600.4	122.675	50.43	-1.27905124236942	0.0	0.0	-1.27905124236942	0.0	0.0			K07213//copper chaperone	XP_004230231.1|4.1e-219|PREDICTED: heavy metal-associated isoprenylated plant protein 3 [Solanum lycopersicum]	GO:0051179//localization;GO:0042592//homeostatic process;GO:0065008//regulation of biological quality;GO:0065007//biological regulation;GO:0009987//cellular process;GO:0055065//metal ion homeostasis;GO:0048878//chemical homeostasis;GO:0050801//ion homeostasis;GO:0006875//cellular metal ion homeostasis;GO:0006810//transport;GO:0030003//cellular cation homeostasis;GO:0030001//metal ion transport;GO…
Solyc01g099620.3	0.015	0.265	4.0084276934785805	2.9928190848823703e-08	2.7465025143369e-08	4.0084276934785805	2.9928190848823703e-08	2.7465025143369e-08			K13447//respiratory burst oxidase [EC:1.6.3.- 1.11.1.-]+ko04016//MAPK signaling pathway - plant+ko04626//Plant-pathogen interaction	XP_004230232.1|0.0e+00|PREDICTED: respiratory burst oxidase homolog protein B [Solanum lycopersicum]	GO:0016021//integral component of membrane;GO:0016020//membrane;GO:0031224//intrinsic component of membrane;GO:0044425//membrane part;GO:0005623//cell;GO:0071944//cell periphery;GO:0044464//cell part;GO:0005886//plasma membrane;GO:0003824//catalytic activity;GO:0043169//cation binding;GO:0016209//antioxidant activity;GO:0005488//binding;GO:0050664//oxidoreductase activity, acting on NAD(P)H, oxyg…
Solyc01g099630.4	0.73	7.67	3.40074511625734	9.459282146974719e-76	2.2282642824537293e-76	3.40074511625734	9.459282146974719e-76	2.2282642824537293e-76			K08235//xyloglucan:xyloglucosyl transferase [EC:2.4.1.207]	NP_001233858.1|1.7e-178|probable xyloglucan endotransglucosylase/hydrolase 1 precursor [Solanum lycopersicum]	GO:0044085//cellular component biogenesis;GO:0044237//cellular metabolic process;GO:0045229//external encapsulating structure organization;GO:0044238//primary metabolic process;GO:0071840//cellular component organization or biogenesis;GO:0005976//polysaccharide metabolic process;GO:0010410//hemicellulose metabolic process;GO:0042546//cell wall biogenesis;GO:0010411//xyloglucan metabolic process;G…
Solyc01g099650.3	0.235	0.59	1.34946461131365	4.59231081789687e-06	4.8672934521860605e-06	1.34946461131365	4.59231081789687e-06	4.8672934521860605e-06			K02184//formin 2;K05740//diaphanous 1+ko04933//AGE-RAGE signaling pathway in diabetic complications	XP_010313078.1|0.0e+00|PREDICTED: formin-like protein 11 [Solanum lycopersicum]	GO:0016020//membrane;GO:0031224//intrinsic component of membrane;GO:0016021//integral component of membrane;GO:0044425//membrane part;
Solyc01g099800.4	45.575	121.325	1.4115255794459	8.269322756631798e-140	1.1635423645667899e-140	1.4115255794459	8.269322756631798e-140	1.1635423645667899e-140			K12890//splicing factor, arginine/serine-rich 1+ko03040//Spliceosome	XP_010313168.1|4.0e-13|PREDICTED: serine/arginine-rich splicing factor SR30 isoform X2 [Solanum lycopersicum]	GO:1901363//heterocyclic compound binding;GO:0003676//nucleic acid binding;GO:0005488//binding;GO:0003723//RNA binding;GO:0097159//organic cyclic compound binding;
Solyc01g099810.3	43.05	109.05	1.340165498461	1.5411296732633292e-223	1.458634599538629e-224	1.340165498461	1.5411296732633292e-223	1.458634599538629e-224			K12890//splicing factor, arginine/serine-rich 1+ko03040//Spliceosome	XP_004230248.1|1.2e-140|PREDICTED: serine/arginine-rich splicing factor SR30 isoform X1 [Solanum lycopersicum]	GO:0003723//RNA binding;GO:1901363//heterocyclic compound binding;GO:0097159//organic cyclic compound binding;GO:0003676//nucleic acid binding;GO:0005488//binding;
Solyc01g099880.4	0.54	8.155	3.9229922169725198	2.11907779807116e-79	4.8354377185175594e-80	3.9229922169725198	2.11907779807116e-79	4.8354377185175594e-80			K15382//solute carrier family 50 (sugar transporter)	XP_004230255.1|2.3e-163|PREDICTED: bidirectional sugar transporter SWEET16-like [Solanum lycopersicum]	GO:0051234//establishment of localization;GO:0051179//localization;GO:0006810//transport;GO:0008643//carbohydrate transport;GO:0071702//organic substance transport;GO:0044425//membrane part;GO:0031224//intrinsic component of membrane;GO:0044464//cell part;GO:0005886//plasma membrane;GO:0071944//cell periphery;GO:0016021//integral component of membrane;GO:0016020//membrane;GO:0005623//cell;GO:0022…
Solyc01g099910.4	11.82	5.385	-1.1327730189271001	3.31625660159901e-26	1.64696511816623e-26	-1.1327730189271001	3.31625660159901e-26	1.64696511816623e-26			K08726//soluble epoxide hydrolase / lipid-phosphate phosphatase [EC:3.3.2.10 3.1.3.76]+ko04146//Peroxisome+ko00590//Arachidonic acid metabolism+ko01100//Metabolic pathways;K01079//phosphoserine phosphatase [EC:3.1.3.3]+ko01230//Biosynthesis of amino acids+ko01100//Metabolic pathways+ko00260//Glycine, serine and threonine metabolism+ko01200//Carbon metabolism	XP_004230258.1|6.1e-188|PREDICTED: bifunctional epoxide hydrolase 2 [Solanum lycopersicum]	GO:0003824//catalytic activity;GO:0016787//hydrolase activity;
Solyc01g099920.4	0.04	0.79	4.25635520692217	8.585789968462629e-10	7.292768168033501e-10	4.25635520692217	8.585789968462629e-10	7.292768168033501e-10				XP_004230259.1|5.1e-145|PREDICTED: uncharacterized protein LOC101259981 [Solanum lycopersicum]	GO:0016772//transferase activity, transferring phosphorus-containing groups;GO:0016740//transferase activity;GO:0003824//catalytic activity;GO:0016301//kinase activity;
Solyc01g099970.4	9.535	3.185	-1.57939446138181	2.8701053500854896e-77	6.679253075909189e-78	-1.57939446138181	2.8701053500854896e-77	6.679253075909189e-78			K10268//F-box and leucine-rich repeat protein 2/20	XP_010313225.1|0.0e+00|PREDICTED: F-box/LRR-repeat protein 3 [Solanum lycopersicum]
Solyc01g099980.4	1.46	20.65	3.8235390591706198	0.0	0.0	3.8235390591706198	0.0	0.0				XP_004230264.1|1.9e-224|PREDICTED: glycine-rich domain-containing protein 2 isoform X2 [Solanum lycopersicum]	GO:0044464//cell part;GO:0071944//cell periphery;GO:0016020//membrane;GO:0005623//cell;GO:0005886//plasma membrane;
Solyc01g100030.5.1	3.295	9.245	1.48969889115751	2.30563512418725e-30	1.03691752430139e-30	1.48969889115751	2.30563512418725e-30	1.03691752430139e-30			K01520//dUTP pyrophosphatase [EC:3.6.1.23]+ko01100//Metabolic pathways+ko00240//Pyrimidine metabolism	XP_015065379.1|2.0e-119|PREDICTED: deoxyuridine 5'-triphosphate nucleotidohydrolase [Solanum pennellii]	GO:0006974//cellular response to DNA damage stimulus;GO:0006807//nitrogen compound metabolic process;GO:0044249//cellular biosynthetic process;GO:0090304//nucleic acid metabolic process;GO:0046080//dUTP metabolic process;GO:0009141//nucleoside triphosphate metabolic process;GO:0009263//deoxyribonucleotide biosynthetic process;GO:0009157//deoxyribonucleoside monophosphate biosynthetic process;GO:1…
Solyc01g100040.3	64.985	209.24	1.68839690716854	0.0	0.0	1.68839690716854	0.0	0.0			K17506//protein phosphatase 1L [EC:3.1.3.16];K17500//integrin-linked kinase-associated serine/threonine phosphatase 2C [EC:3.1.3.16];K17505//protein phosphatase 1K [EC:3.1.3.16]	XP_004230268.1|1.1e-214|PREDICTED: probable protein phosphatase 2C 34 [Solanum lycopersicum]	GO:0016788//hydrolase activity, acting on ester bonds;GO:0004721//phosphoprotein phosphatase activity;GO:0016787//hydrolase activity;GO:0140096//catalytic activity, acting on a protein;GO:0003824//catalytic activity;GO:0016791//phosphatase activity;GO:0004722//protein serine/threonine phosphatase activity;GO:0042578//phosphoric ester hydrolase activity;
Solyc01g100070.3	0.185	0.985	2.40074511625734	4.76592193932728e-07	4.708719995105929e-07	2.40074511625734	4.76592193932728e-07	4.708719995105929e-07				XP_009777883.1|2.5e-87|PREDICTED: uncharacterized protein LOC104227355 [Nicotiana sylvestris]
Solyc01g100210.3	12.105	4.145	-1.5417693890818998	4.81474341979879e-49	1.5731344217709803e-49	-1.5417693890818998	4.81474341979879e-49	1.5731344217709803e-49			K20893//probable galacturonosyltransferase-like 1 [EC:2.4.1.-]	XP_004230281.1|2.4e-212|PREDICTED: probable galacturonosyltransferase-like 7 [Solanum lycopersicum]	GO:0008152//metabolic process;GO:0000271//polysaccharide biosynthetic process;GO:0005975//carbohydrate metabolic process;GO:1901576//organic substance biosynthetic process;GO:0016051//carbohydrate biosynthetic process;GO:0005976//polysaccharide metabolic process;GO:0044238//primary metabolic process;GO:0071704//organic substance metabolic process;GO:0009058//biosynthetic process;GO:0009059//macro…
Solyc01g100240.3	9.505	20.495	1.11517450579398	7.570159166199808e-89	1.5861796827691094e-89	1.11517450579398	7.570159166199808e-89	1.5861796827691094e-89			K21989//calcium permeable stress-gated cation channel	XP_004230284.1|0.0e+00|PREDICTED: calmodulin-binding protein 60 C [Solanum lycopersicum]	GO:0050896//response to stimulus;GO:0006950//response to stress;GO:0005516//calmodulin binding;GO:0005488//binding;GO:0005515//protein binding;
Solyc01g100270.4	4.7	11.63	1.3078790721450702	1.8908660119969697e-59	5.370942672527259e-60	1.3078790721450702	1.8908660119969697e-59	5.370942672527259e-60			K09122//uncharacterized protein	XP_015063028.1|0.0e+00|PREDICTED: uncharacterized protein LOC107008487 isoform X1 [Solanum pennellii]	GO:0004527//exonuclease activity;GO:0016788//hydrolase activity, acting on ester bonds;GO:0016787//hydrolase activity;GO:0003824//catalytic activity;GO:0005488//binding;GO:0008408//3'-5' exonuclease activity;GO:0003676//nucleic acid binding;GO:1901363//heterocyclic compound binding;GO:0097159//organic cyclic compound binding;GO:0004518//nuclease activity;
Solyc01g100310.2	2.265	6.335	1.4814352613947601	2.14622466616307e-25	1.08285324204771e-25	1.4814352613947601	2.14622466616307e-25	1.08285324204771e-25				XP_004230290.2|2.9e-221|PREDICTED: uncharacterized protein LOC101243829 [Solanum lycopersicum]
Solyc01g100360.4	12.805	26.145	1.03292225539933	3.664127520218229e-94	7.333757346844988e-95	1.03292225539933	3.664127520218229e-94	7.333757346844988e-95			K00382//dihydrolipoamide dehydrogenase [EC:1.8.1.4]+ko00010//Glycolysis / Gluconeogenesis+ko00020//Citrate cycle (TCA cycle)+ko00280//Valine, leucine and isoleucine degradation+ko00640//Propanoate metabolism+ko01100//Metabolic pathways+ko01110//Biosynthesis of secondary metabolites+ko00260//Glycine, serine and threonine metabolism+ko00620//Pyruvate metabolism+ko01200//Carbon metabolism+ko00630//G…	XP_004230295.1|0.0e+00|PREDICTED: dihydrolipoyl dehydrogenase 2, chloroplastic-like [Solanum lycopersicum]	GO:0042592//homeostatic process;GO:0009987//cellular process;GO:0050789//regulation of biological process;GO:0065007//biological regulation;GO:0065008//regulation of biological quality;GO:0045454//cell redox homeostasis;GO:0019725//cellular homeostasis;GO:0050794//regulation of cellular process;GO:0005623//cell;GO:0016668//oxidoreductase activity, acting on a sulfur group of donors, NAD(P) as acc…
Solyc01g100460.3	1.805	31.155	4.11012890210363	0.0	0.0	4.11012890210363	0.0	0.0			K09060//plant G-box-binding factor;K04450//cyclic AMP-dependent transcription factor ATF-2	NP_001234505.1|1.6e-69|anaerobic basic leucine zipper protein [Solanum lycopersicum]	GO:0003700//DNA binding transcription factor activity;GO:0140110//transcription regulator activity;
Solyc01g100470.2	0.0	0.515	5.178352694920901	1.0088542417572501e-05	1.10233225336213e-05	5.178352694920901	1.0088542417572501e-05	1.10233225336213e-05
Solyc01g100510.4	0.195	0.84	2.11276435329332	2.32441970185853e-06	2.41093094624871e-06	2.11276435329332	2.32441970185853e-06	2.41093094624871e-06	HB		K16670//homeobox protein Meis2	AAP47027.1|1.1e-195|knotted homeodomain protein 4, partial [Solanum lycopersicum]	GO:0019222//regulation of metabolic process;GO:0080090//regulation of primary metabolic process;GO:0065007//biological regulation;GO:0009889//regulation of biosynthetic process;GO:0051252//regulation of RNA metabolic process;GO:1903506//regulation of nucleic acid-templated transcription;GO:0010468//regulation of gene expression;GO:0050789//regulation of biological process;GO:0019219//regulation o…
Solyc01g100600.4	3.53	1.13	-1.6376751020564801	1.2925438952186101e-20	7.36192914037621e-21	-1.6376751020564801	1.2925438952186101e-20	7.36192914037621e-21			K20285//Rab9 effector protein with kelch motifs	XP_004231294.1|2.1e-285|PREDICTED: acyl-CoA-binding domain-containing protein 5-like [Solanum lycopersicum]
Solyc01g100750.2	1.475	3.38	1.19688991660975	2.22970473603706e-06	2.3089307476255502e-06	1.19688991660975	2.22970473603706e-06	2.3089307476255502e-06				XP_004230325.1|1.3e-87|PREDICTED: uncharacterized protein LOC101254641 [Solanum lycopersicum]
Solyc01g100760.2	6.995	18.025	1.36537764856685	1.8056953141748997e-33	7.56887013652518e-34	1.36537764856685	1.8056953141748997e-33	7.56887013652518e-34				XP_004230326.1|1.3e-87|PREDICTED: uncharacterized protein LOC101254945 [Solanum lycopersicum]
Solyc01g100770.2	24.645	88.325	1.8444042851177298	1.0836261699836295e-247	9.365356829480915e-249	1.8444042851177298	1.0836261699836295e-247	9.365356829480915e-249				XP_004230327.1|4.7e-88|PREDICTED: uncharacterized protein LOC101255245 [Solanum lycopersicum]
Solyc01g100830.2	0.0	0.375	4.8157826155361905	0.000103203389050255	0.00012338230604279	4.8157826155361905	0.000103203389050255	0.00012338230604279			K18819//inositol 3-alpha-galactosyltransferase [EC:2.4.1.123]+ko00052//Galactose metabolism	NP_001234486.2|2.9e-188|galactinol synthase 1 [Solanum lycopersicum]	GO:0042221//response to chemical;GO:0019318//hexose metabolic process;GO:0071496//cellular response to external stimulus;GO:0050896//response to stimulus;GO:0005996//monosaccharide metabolic process;GO:0051716//cellular response to stimulus;GO:0009414//response to water deprivation;GO:0008152//metabolic process;GO:0006012//galactose metabolic process;GO:0070417//cellular response to cold;GO:00094…
Solyc01g100940.2	4.745	31.58	2.73191005828117	1.8583328869838796e-130	2.775392144789179e-131	2.73191005828117	1.8583328869838796e-130	2.775392144789179e-131			K22611//squamous cell carcinoma antigen recognized by T-cells 3	XP_004230337.1|1.3e-71|PREDICTED: uncharacterized protein LOC101258195 [Solanum lycopersicum]	GO:0065007//biological regulation;GO:0045088//regulation of innate immune response;GO:0032101//regulation of response to external stimulus;GO:0050789//regulation of biological process;GO:0050776//regulation of immune response;GO:0043900//regulation of multi-organism process;GO:0010112//regulation of systemic acquired resistance;GO:0002682//regulation of immune system process;GO:0080134//regulatio…
Solyc01g101170.4	0.6	3.935	2.71553500536242	4.67226239138629e-47	1.5743484198958e-47	2.71553500536242	4.67226239138629e-47	1.5743484198958e-47			K18117//viridiflorene synthase [EC:4.2.3.88];K14182//vetispiradiene synthase [EC:4.2.3.21]+ko00909//Sesquiterpenoid and triterpenoid biosynthesis+ko01110//Biosynthesis of secondary metabolites	NP_001239040.1|0.0e+00|viridiflorene synthase [Solanum lycopersicum]	GO:0044249//cellular biosynthetic process;GO:0008299//isoprenoid biosynthetic process;GO:0044237//cellular metabolic process;GO:0006721//terpenoid metabolic process;GO:0008152//metabolic process;GO:0008610//lipid biosynthetic process;GO:0006720//isoprenoid metabolic process;GO:1901576//organic substance biosynthetic process;GO:0044238//primary metabolic process;GO:0009058//biosynthetic process;GO…
Solyc01g101195.1	0.0	2.24	5.76331519564205	6.564906198586131e-08	6.142225219440239e-08	5.76331519564205	6.564906198586131e-08	6.142225219440239e-08			K14182//vetispiradiene synthase [EC:4.2.3.21]+ko00909//Sesquiterpenoid and triterpenoid biosynthesis+ko01110//Biosynthesis of secondary metabolites	XP_009773139.1|5.8e-43|PREDICTED: vetispiradiene synthase 3 [Nicotiana sylvestris]	GO:0008152//metabolic process;GO:0010333//terpene synthase activity;GO:0016835//carbon-oxygen lyase activity;GO:0003824//catalytic activity;GO:0046872//metal ion binding;GO:0043169//cation binding;GO:0016838//carbon-oxygen lyase activity, acting on phosphates;GO:0000287//magnesium ion binding;GO:0005488//binding;GO:0016829//lyase activity;GO:0043167//ion binding;
Solyc01g101210.4	0.0	0.18	4.76545093998604	0.000136839482410919	0.00016575850508979899	4.76545093998604	0.000136839482410919	0.00016575850508979899			K14182//vetispiradiene synthase [EC:4.2.3.21]+ko00909//Sesquiterpenoid and triterpenoid biosynthesis+ko01110//Biosynthesis of secondary metabolites	NP_001307945.1|0.0e+00|alpha-humulene_(-)-(E)-beta-caryophyllene synthase [Solanum lycopersicum]	GO:0008152//metabolic process;GO:0043169//cation binding;GO:0003824//catalytic activity;GO:0016829//lyase activity;GO:0000287//magnesium ion binding;GO:0016835//carbon-oxygen lyase activity;GO:0010333//terpene synthase activity;GO:0046872//metal ion binding;GO:0005488//binding;GO:0016838//carbon-oxygen lyase activity, acting on phosphates;GO:0043167//ion binding;
Solyc01g101220.3	0.92	5.995	2.7101236769732497	8.14202855698759e-19	4.880303615528479e-19	2.7101236769732497	8.14202855698759e-19	4.880303615528479e-19			K18117//viridiflorene synthase [EC:4.2.3.88];K14182//vetispiradiene synthase [EC:4.2.3.21]+ko00909//Sesquiterpenoid and triterpenoid biosynthesis+ko01110//Biosynthesis of secondary metabolites	XP_015084360.1|4.2e-53|PREDICTED: LOW QUALITY PROTEIN: viridiflorene synthase-like [Solanum pennellii]	GO:0045339//farnesyl diphosphate catabolic process;GO:0016042//lipid catabolic process;GO:0006629//lipid metabolic process;GO:0019637//organophosphate metabolic process;GO:0071704//organic substance metabolic process;GO:0044249//cellular biosynthetic process;GO:0006793//phosphorus metabolic process;GO:0006796//phosphate-containing compound metabolic process;GO:0008152//metabolic process;GO:001611…
Solyc01g102290.3	94.71	309.385	1.7056796372703702	0.0	0.0	1.7056796372703702	0.0	0.0			K03260//translation initiation factor 4G+ko03013//RNA transport	NP_001316491.1|1.2e-25|protein RARE-COLD-INDUCIBLE 2B-like [Solanum lycopersicum]	GO:0009651//response to salt stress;GO:0009415//response to water;GO:0009719//response to endogenous stimulus;GO:0006950//response to stress;GO:0006970//response to osmotic stress;GO:0097305//response to alcohol;GO:0009737//response to abscisic acid;GO:0009266//response to temperature stimulus;GO:0050896//response to stimulus;GO:0010033//response to organic substance;GO:0001101//response to acid …
Solyc01g102310.3	69.47	17.065	-2.01981335655316	0.0	0.0	-2.01981335655316	0.0	0.0			K14306//nuclear pore complex protein Nup62+ko03013//RNA transport	XP_004230369.1|0.0e+00|PREDICTED: probable serine/threonine-protein kinase kinX isoform X1 [Solanum lycopersicum]
Solyc01g102340.3	1.265	3.45	1.4448676694896498	4.85148068961997e-18	2.9754568472790397e-18	1.4448676694896498	4.85148068961997e-18	2.9754568472790397e-18	MYB		K09422//transcription factor MYB, plant	XP_004230371.1|1.2e-254|PREDICTED: transcription factor MYB35 [Solanum lycopersicum]	GO:0010119//regulation of stomatal movement;GO:0065007//biological regulation;GO:0031323//regulation of cellular metabolic process;GO:0032502//developmental process;GO:0030154//cell differentiation;GO:2000112//regulation of cellular macromolecule biosynthetic process;GO:0031326//regulation of cellular biosynthetic process;GO:0009987//cellular process;GO:0050789//regulation of biological process;G…
Solyc01g102350.3	27.965	67.35	1.26947119406075	1.4978338459015193e-276	1.1745393391765493e-277	1.26947119406075	1.4978338459015193e-276	1.1745393391765493e-277			K19882//O-palmitoleoyl-L-serine hydrolase [EC:3.1.1.98]	XP_004230372.1|3.3e-252|PREDICTED: pectin acetylesterase 12 [Solanum lycopersicum]	GO:0071554//cell wall organization or biogenesis;GO:0071840//cellular component organization or biogenesis;GO:0071555//cell wall organization;GO:0016043//cellular component organization;GO:0045229//external encapsulating structure organization;GO:0009987//cellular process;GO:0005618//cell wall;GO:0044464//cell part;GO:0009505//plant-type cell wall;GO:0005576//extracellular region;GO:0005623//cell…
Solyc01g102390.4	12.135	58.945	2.28258971338195	3.655983760134038e-299	2.6549385385148686e-300	2.28258971338195	3.655983760134038e-299	2.6549385385148686e-300		Leucine-rich repeat protein kinase family protein (best arabidopsis hit)	K00856//adenosine kinase [EC:2.7.1.20]+ko00230//Purine metabolism+ko01100//Metabolic pathways	XP_004230374.2|5.4e-119|PREDICTED: germin-like protein 5-1 [Solanum lycopersicum]	GO:0009987//cellular process;GO:0006810//transport;GO:0050789//regulation of biological process;GO:0010497//plasmodesmata-mediated intercellular transport;GO:0065007//biological regulation;GO:0051239//regulation of multicellular organismal process;GO:0051179//localization;GO:0051234//establishment of localization;GO:0010496//intercellular transport;GO:2000026//regulation of multicellular organism…
Solyc01g102400.3	9.63	22.67	1.2363596216725101	6.194811541501259e-54	1.8888937268811796e-54	1.2363596216725101	6.194811541501259e-54	1.8888937268811796e-54		Leucine-rich repeat protein kinase family protein (best arabidopsis hit)		XP_004230375.1|1.2e-119|PREDICTED: germin-like protein 5-1 [Solanum lycopersicum]	GO:0050793//regulation of developmental process;GO:0051179//localization;GO:0051239//regulation of multicellular organismal process;GO:0065007//biological regulation;GO:2000280//regulation of root development;GO:0010496//intercellular transport;GO:0010497//plasmodesmata-mediated intercellular transport;GO:0051234//establishment of localization;GO:2000026//regulation of multicellular organismal de…
Solyc01g102610.3	30.605	9.875	-1.6251601608423103	4.8926863541538367e-275	3.8469557914085976e-276	-1.6251601608423103	4.8926863541538367e-275	3.8469557914085976e-276			K00521//ferric-chelate reductase [EC:1.16.1.7]	XP_004230384.1|0.0e+00|PREDICTED: ferric reduction oxidase 6 [Solanum lycopersicum]	GO:0016021//integral component of membrane;GO:0044425//membrane part;GO:0031224//intrinsic component of membrane;GO:0016020//membrane;GO:0003824//catalytic activity;GO:0016491//oxidoreductase activity;
Solyc01g102740.3	26.88	9.435	-1.50427871820106	4.673710444666388e-117	7.669753512425378e-118	-1.50427871820106	4.673710444666388e-117	7.669753512425378e-118	NAC	NAC domain containing protein 90 (best arabidopsis hit); NBS-LRR disease resistance protein, putative, expressed (best rice hit)	K00521//ferric-chelate reductase [EC:1.16.1.7];K03094//S-phase kinase-associated protein 1+ko04141//Protein processing in endoplasmic reticulum+ko04120//Ubiquitin mediated proteolysis;K13126//polyadenylate-binding protein+ko03015//mRNA surveillance pathway+ko03018//RNA degradation+ko03013//RNA transport	XP_004230395.1|1.9e-245|PREDICTED: NAC domain-containing protein 35 [Solanum lycopersicum]	GO:0090304//nucleic acid metabolic process;GO:0051252//regulation of RNA metabolic process;GO:0034641//cellular nitrogen compound metabolic process;GO:0019219//regulation of nucleobase-containing compound metabolic process;GO:2001141//regulation of RNA biosynthetic process;GO:0009987//cellular process;GO:0034654//nucleobase-containing compound biosynthetic process;GO:0010468//regulation of gene e…
Solyc01g102840.3	4.215	16.3	1.95867465828148	7.854515549520158e-164	9.627867622851176e-165	1.95867465828148	7.854515549520158e-164	9.627867622851176e-165			K22038//volume-regulated anion channel;K08852//serine/threonine-protein kinase/endoribonuclease IRE1 [EC:2.7.11.1 3.1.26.-]+ko04141//Protein processing in endoplasmic reticulum	XP_010315476.2|0.0e+00|PREDICTED: uncharacterized protein LOC101251930 [Solanum lycopersicum]	GO:0065007//biological regulation;GO:0050789//regulation of biological process;GO:0050794//regulation of cellular process;GO:0007165//signal transduction;GO:0050896//response to stimulus;GO:0007154//cell communication;GO:0023052//signaling;GO:0009987//cellular process;GO:0051716//cellular response to stimulus;GO:0036094//small molecule binding;GO:0005488//binding;GO:0000166//nucleotide binding;GO…
Solyc01g102850.3	1.63	0.555	-1.5531708141770602	1.67656819144859e-19	9.849613260281609e-20	-1.5531708141770602	1.67656819144859e-19	9.849613260281609e-20			K22038//volume-regulated anion channel;K08852//serine/threonine-protein kinase/endoribonuclease IRE1 [EC:2.7.11.1 3.1.26.-]+ko04141//Protein processing in endoplasmic reticulum	XP_010315476.2|0.0e+00|PREDICTED: uncharacterized protein LOC101251930 [Solanum lycopersicum]	GO:0050794//regulation of cellular process;GO:0007165//signal transduction;GO:0023052//signaling;GO:0009987//cellular process;GO:0065007//biological regulation;GO:0050789//regulation of biological process;GO:0007154//cell communication;GO:0050896//response to stimulus;GO:0051716//cellular response to stimulus;GO:1901265//nucleoside phosphate binding;GO:1901363//heterocyclic compound binding;GO:00…
Solyc01g102895.1	0.495	0.03	-4.16149730796373	2.3594189951438698e-05	2.6543810108806697e-05	-4.16149730796373	2.3594189951438698e-05	2.6543810108806697e-05			K00384//thioredoxin reductase (NADPH) [EC:1.8.1.9]+ko00450//Selenocompound metabolism	XP_004230404.1|4.3e-128|PREDICTED: putative germin-like protein 2-1 [Solanum lycopersicum]	GO:0005618//cell wall;GO:0005623//cell;GO:0044464//cell part;GO:0005576//extracellular region;GO:0030312//external encapsulating structure;GO:0071944//cell periphery;GO:0045735//nutrient reservoir activity;GO:0043169//cation binding;GO:0005488//binding;GO:0046914//transition metal ion binding;GO:0046872//metal ion binding;GO:0030145//manganese ion binding;GO:0043167//ion binding;
Solyc01g102910.4	2.36	0.025	-6.48069773527604	2.55479441334069e-22	1.3875450488873598e-22	-6.48069773527604	2.55479441334069e-22	1.3875450488873598e-22			K00384//thioredoxin reductase (NADPH) [EC:1.8.1.9]+ko00450//Selenocompound metabolism	XP_004230405.1|1.2e-128|PREDICTED: germin-like protein subfamily 1 member 14 [Solanum lycopersicum]	GO:0071944//cell periphery;GO:0044464//cell part;GO:0005618//cell wall;GO:0030312//external encapsulating structure;GO:0005576//extracellular region;GO:0005623//cell;GO:0043167//ion binding;GO:0030145//manganese ion binding;GO:0005488//binding;GO:0045735//nutrient reservoir activity;GO:0043169//cation binding;GO:0046872//metal ion binding;GO:0046914//transition metal ion binding;
Solyc01g102960.3	0.815	2.395	1.5586247760390601	1.29631860166642e-07	1.23621877971076e-07	1.5586247760390601	1.29631860166642e-07	1.23621877971076e-07			K13993//HSP20 family protein+ko04141//Protein processing in endoplasmic reticulum	XP_004230409.1|3.2e-101|PREDICTED: 22.7 kDa class IV heat shock protein-like [Solanum lycopersicum]
Solyc01g102980.3	13.6	4.61	-1.5529281942902402	3.385051991784739e-59	9.647238661589229e-60	-1.5529281942902402	3.385051991784739e-59	9.647238661589229e-60	zf-HD		K15777//4,5-DOPA dioxygenase extradiol [EC:1.13.11.-]+ko00965//Betalain biosynthesis;K15601//lysine-specific demethylase 3 [EC:1.14.11.-]	XP_004230410.1|7.9e-177|PREDICTED: zinc-finger homeodomain protein 4 [Solanum lycopersicum]	GO:0005488//binding;GO:0003676//nucleic acid binding;GO:0003677//DNA binding;GO:0097159//organic cyclic compound binding;GO:1901363//heterocyclic compound binding;
Solyc01g103030.3	12.62	26.31	1.06340633252877	1.4338193044897096e-95	2.830500216906939e-96	1.06340633252877	1.4338193044897096e-95	2.830500216906939e-96			K14638//solute carrier family 15 (peptide/histidine transporter), member 3/4	XP_004230414.1|0.0e+00|PREDICTED: protein NRT1/ PTR FAMILY 4.3 [Solanum lycopersicum]	GO:0051179//localization;GO:0006810//transport;GO:0051234//establishment of localization;GO:0071705//nitrogen compound transport;GO:0009607//response to biotic stimulus;GO:0042886//amide transport;GO:0051707//response to other organism;GO:0050896//response to stimulus;GO:0006857//oligopeptide transport;GO:0071702//organic substance transport;GO:0015833//peptide transport;GO:0009605//response to e…
Solyc01g103060.4	1.245	2.68	1.1079633670295	8.544948192984e-05	0.00010147258407281	1.1079633670295	8.544948192984e-05	0.00010147258407281		receptor serine/threonine kinase, putative (best arabidopsis hit)		XP_004230416.1|2.4e-73|PREDICTED: lipid transfer-like protein VAS [Solanum lycopersicum]	GO:0033036//macromolecule localization;GO:0051179//localization;GO:0010876//lipid localization;GO:0006810//transport;GO:0051234//establishment of localization;GO:0006869//lipid transport;GO:0071702//organic substance transport;GO:0005488//binding;GO:0008289//lipid binding;
Solyc01g103220.3	126.725	255.56	1.0119903939770098	1.1803568922397794e-276	9.243429769743984e-278	1.0119903939770098	1.1803568922397794e-276	9.243429769743984e-278			K08738//cytochrome c	XP_004230430.1|1.8e-60|PREDICTED: cytochrome c [Solanum lycopersicum]	GO:0009150//purine ribonucleotide metabolic process;GO:0055086//nucleobase-containing small molecule metabolic process;GO:0009199//ribonucleoside triphosphate metabolic process;GO:0071704//organic substance metabolic process;GO:0044281//small molecule metabolic process;GO:0008152//metabolic process;GO:0009259//ribonucleotide metabolic process;GO:0006139//nucleobase-containing compound metabolic p…
Solyc01g103360.4	0.665	4.755	2.8459972285832	4.8922784393718606e-32	2.11152420609119e-32	2.8459972285832	4.8922784393718606e-32	2.11152420609119e-32			K18801//glucuronoxylan 4-O-methyltransferase [EC:2.1.1.112]	XP_004230438.1|2.9e-157|PREDICTED: glucuronoxylan 4-O-methyltransferase 1 [Solanum lycopersicum]	GO:0010410//hemicellulose metabolic process;GO:0009059//macromolecule biosynthetic process;GO:0042546//cell wall biogenesis;GO:0009987//cellular process;GO:0044036//cell wall macromolecule metabolic process;GO:0044237//cellular metabolic process;GO:0071704//organic substance metabolic process;GO:0034645//cellular macromolecule biosynthetic process;GO:0005976//polysaccharide metabolic process;GO:0…
Solyc01g103390.3	0.63	1.485	1.2419178236983601	4.29418350987725e-06	4.540904872397451e-06	1.2419178236983601	4.29418350987725e-06	4.540904872397451e-06			K05894//12-oxophytodienoic acid reductase [EC:1.3.1.42]+ko00592//alpha-Linolenic acid metabolism+ko01100//Metabolic pathways+ko01110//Biosynthesis of secondary metabolites	NP_001233868.2|5.7e-207|12-oxophytodienoate reductase-like protein [Solanum lycopersicum]	GO:0055114//oxidation-reduction process;GO:0008152//metabolic process;GO:0005622//intracellular;GO:0044424//intracellular part;GO:0005623//cell;GO:0005737//cytoplasm;GO:0044464//cell part;GO:0003824//catalytic activity;GO:0043168//anion binding;GO:0048037//cofactor binding;GO:0036094//small molecule binding;GO:1901265//nucleoside phosphate binding;GO:0032553//ribonucleotide binding;GO:0097367//ca…
Solyc01g103470.2	1.975	14.5	2.88289681139472	1.5510376478669394e-96	3.032475111959069e-97	2.88289681139472	1.5510376478669394e-96	3.032475111959069e-97				OIT34048.1|7.1e-63|hypothetical protein A4A49_16324 [Nicotiana attenuata]
Solyc01g103510.4	12.98	39.025	1.5882161478618002	5.528984573001968e-192	6.013898130328687e-193	1.5882161478618002	5.528984573001968e-192	6.013898130328687e-193			K02925//large subunit ribosomal protein L3e+ko03010//Ribosome	XP_004230449.1|7.5e-229|PREDICTED: 60S ribosomal protein L3-2 [Solanum lycopersicum]	GO:0043043//peptide biosynthetic process;GO:1901566//organonitrogen compound biosynthetic process;GO:0010467//gene expression;GO:0006807//nitrogen compound metabolic process;GO:0034645//cellular macromolecule biosynthetic process;GO:0044238//primary metabolic process;GO:0009987//cellular process;GO:0008152//metabolic process;GO:0043170//macromolecule metabolic process;GO:0009059//macromolecule bi…
Solyc01g103590.4	9.91	30.665	1.6347978501964	7.374761005833618e-103	1.3586899744028499e-103	1.6347978501964	7.374761005833618e-103	1.3586899744028499e-103			K14611//solute carrier family 23 (nucleobase transporter), member 1/2;K08234//glyoxylase I family protein	XP_004230457.1|1.2e-126|PREDICTED: uncharacterized protein LOC101243831 [Solanum lycopersicum]
Solyc01g103660.4	0.63	1.28	1.03008554238329	3.6116690001337e-05	4.13398368775285e-05	1.03008554238329	3.6116690001337e-05	4.13398368775285e-05			K13696//abhydrolase domain-containing protein 1/3	XP_004231330.1|0.0e+00|PREDICTED: embryogenesis-associated protein EMB8-like [Solanum lycopersicum]	GO:0008152//metabolic process;GO:0044255//cellular lipid metabolic process;GO:0071704//organic substance metabolic process;GO:0006629//lipid metabolic process;GO:0044237//cellular metabolic process;GO:0044238//primary metabolic process;GO:0009987//cellular process;GO:0016021//integral component of membrane;GO:0031224//intrinsic component of membrane;GO:0016020//membrane;GO:0044425//membrane part;…
Solyc01g103700.3	0.15	1.305	3.1239049108985197	1.51014366589457e-10	1.23480685699806e-10	3.1239049108985197	1.51014366589457e-10	1.23480685699806e-10				XP_004231332.1|4.7e-120|PREDICTED: WEB family protein At1g75720 [Solanum lycopersicum]	GO:0009658//chloroplast organization;GO:0051640//organelle localization;GO:0051234//establishment of localization;GO:0009902//chloroplast relocation;GO:0009657//plastid organization;GO:0071840//cellular component organization or biogenesis;GO:0051667//establishment of plastid localization;GO:0051656//establishment of organelle localization;GO:0051649//establishment of localization in cell;GO:0009…
Solyc01g103750.4	18.425	41.55	1.1773345614694	5.394055768166869e-138	7.66366154120902e-139	1.1773345614694	5.394055768166869e-138	7.66366154120902e-139			K00765//ATP phosphoribosyltransferase [EC:2.4.2.17]+ko01230//Biosynthesis of amino acids+ko01100//Metabolic pathways+ko00340//Histidine metabolism+ko01110//Biosynthesis of secondary metabolites	XP_019247719.1|2.6e-203|PREDICTED: ATP phosphoribosyltransferase 2, chloroplastic-like [Nicotiana attenuata]	GO:0046483//heterocycle metabolic process;GO:0008152//metabolic process;GO:0044249//cellular biosynthetic process;GO:0009987//cellular process;GO:0044237//cellular metabolic process;GO:0006082//organic acid metabolic process;GO:1901605//alpha-amino acid metabolic process;GO:0052803//imidazole-containing compound metabolic process;GO:0006520//cellular amino acid metabolic process;GO:1901576//organ…
Solyc01g103780.4	110.775	43.58	-1.34222816995895	0.0	0.0	-1.34222816995895	0.0	0.0	TCP		K16221//transcription factor TCP21 (protein CCA1 HIKING EXPEDITION)+ko04712//Circadian rhythm - plant	NP_001234831.2|9.3e-253|TCP transcription factor 11 [Solanum lycopersicum]	GO:0006355//regulation of transcription, DNA-templated;GO:0018130//heterocycle biosynthetic process;GO:1903506//regulation of nucleic acid-templated transcription;GO:0044249//cellular biosynthetic process;GO:0034645//cellular macromolecule biosynthetic process;GO:0009058//biosynthetic process;GO:0019219//regulation of nucleobase-containing compound metabolic process;GO:0097659//nucleic acid-templ…
Solyc01g103860.4	0.045	4.175	6.56186348143822	1.42983778985485e-56	4.213615762297709e-57	6.56186348143822	1.42983778985485e-56	4.213615762297709e-57			K17964//leucine-rich PPR motif-containing protein, mitochondrial	XP_010314626.1|7.1e-255|PREDICTED: COBRA-like protein 6 isoform X2 [Solanum lycopersicum]
Solyc01g103870.1	0.0	3.2	6.477336785589171	7.403527514046731e-12	5.70019754569042e-12	6.477336785589171	7.403527514046731e-12	5.70019754569042e-12	MADS			XP_015082095.1|7.8e-60|PREDICTED: agamous-like MADS-box protein AGL93 [Solanum pennellii]	GO:0010468//regulation of gene expression;GO:0019222//regulation of metabolic process;GO:0031326//regulation of cellular biosynthetic process;GO:0051252//regulation of RNA metabolic process;GO:0090304//nucleic acid metabolic process;GO:0060255//regulation of macromolecule metabolic process;GO:0044249//cellular biosynthetic process;GO:0080090//regulation of primary metabolic process;GO:0009987//ce…
Solyc01g103877.1	0.48	2.735	2.5134669117906	3.8427765434521293e-47	1.29322782845388e-47	2.5134669117906	3.8427765434521293e-47	1.29322782845388e-47			K17964//leucine-rich PPR motif-containing protein, mitochondrial	XP_010314626.1|8.2e-237|PREDICTED: COBRA-like protein 6 isoform X2 [Solanum lycopersicum]
Solyc01g103920.3	4.675	24.265	2.38014273780842	1.5300845506937194e-93	3.0785935157737794e-94	2.38014273780842	1.5300845506937194e-93	3.0785935157737794e-94			K02639//ferredoxin+ko00195//Photosynthesis	XP_004230473.1|1.0e-74|PREDICTED: ferredoxin-like [Solanum lycopersicum]	GO:0055114//oxidation-reduction process;GO:0022900//electron transport chain;GO:0009987//cellular process;GO:0006091//generation of precursor metabolites and energy;GO:0044237//cellular metabolic process;GO:0008152//metabolic process;GO:0044424//intracellular part;GO:0005737//cytoplasm;GO:0043229//intracellular organelle;GO:0044464//cell part;GO:0043231//intracellular membrane-bounded organelle;G…
Solyc01g103970.4	11.115	37.585	1.75702522909889	2.550838783725059e-187	2.8229507566638586e-188	1.75702522909889	2.550838783725059e-187	2.8229507566638586e-188			K15707//RING finger protein 170 [EC:2.3.2.27]	NP_001316574.1|3.1e-133|RING finger protein [Solanum lycopersicum]	GO:0031224//intrinsic component of membrane;GO:0016020//membrane;GO:0016021//integral component of membrane;GO:0044425//membrane part;GO:0005488//binding;GO:0043169//cation binding;GO:0043167//ion binding;GO:0046872//metal ion binding;
Solyc01g104030.3	72.525	33.675	-1.1038386179871202	0.0	0.0	-1.1038386179871202	0.0	0.0			K21867//potassium channel	XP_004230485.1|0.0e+00|PREDICTED: potassium channel AKT2/3 isoform X2 [Solanum lycopersicum]	GO:0042391//regulation of membrane potential;GO:0065007//biological regulation;GO:0065008//regulation of biological quality;GO:0031226//intrinsic component of plasma membrane;GO:0016020//membrane;GO:0044464//cell part;GO:0005887//integral component of plasma membrane;GO:0071944//cell periphery;GO:0005623//cell;GO:0044425//membrane part;GO:0016021//integral component of membrane;GO:0031224//intrin…
Solyc01g104100.3	2.86	6.135	1.10174003506907	6.07458966136822e-16	4.0066692900678297e-16	1.10174003506907	6.07458966136822e-16	4.0066692900678297e-16			K01569//oxalate decarboxylase [EC:4.1.1.2]+ko01100//Metabolic pathways+ko00630//Glyoxylate and dicarboxylate metabolism	XP_010314748.2|1.0e-202|PREDICTED: 13S globulin seed storage protein 2-like [Solanum lycopersicum]	GO:0045735//nutrient reservoir activity;
Solyc01g104110.4	7.375	26.625	1.84677024376003	2.9107814052738293e-136	4.1876775630844597e-137	1.84677024376003	2.9107814052738293e-136	4.1876775630844597e-137			K01569//oxalate decarboxylase [EC:4.1.1.2]+ko01100//Metabolic pathways+ko00630//Glyoxylate and dicarboxylate metabolism	XP_019067358.1|1.9e-201|PREDICTED: 12S seed storage protein CRD [Solanum lycopersicum]	GO:0045735//nutrient reservoir activity;
Solyc01g104400.3	5.425	1.705	-1.6733963464951598	4.06638559647227e-14	2.8482875041952704e-14	-1.6733963464951598	4.06638559647227e-14	2.8482875041952704e-14			K01426//amidase [EC:3.5.1.4]+ko00380//Tryptophan metabolism+ko00330//Arginine and proline metabolism+ko00360//Phenylalanine metabolism;K04733//interleukin-1 receptor-associated kinase 4 [EC:2.7.11.1]	XP_004230515.1|1.1e-65|PREDICTED: basic blue protein-like [Solanum lycopersicum]	GO:0009055//electron transfer activity;GO:0016491//oxidoreductase activity;GO:0003824//catalytic activity;
Solyc01g104580.3	40.855	16.18	-1.3317174899781001	5.3540581913724195e-108	9.514186255765938e-109	-1.3317174899781001	5.3540581913724195e-108	9.514186255765938e-109				XP_004230634.1|2.7e-124|PREDICTED: uncharacterized protein LOC101244424 [Solanum lycopersicum]	GO:0044425//membrane part;GO:0016021//integral component of membrane;GO:0031224//intrinsic component of membrane;GO:0071944//cell periphery;GO:0005886//plasma membrane;GO:0016020//membrane;GO:0005623//cell;GO:0044464//cell part;
Solyc01g104650.3	16.22	46.16	1.50938751593198	1.1028185212544896e-188	1.2134881557029396e-189	1.50938751593198	1.1028185212544896e-188	1.2134881557029396e-189			K14432//ABA responsive element binding factor+ko04075//Plant hormone signal transduction	XP_004230593.1|6.0e-169|PREDICTED: G-box-binding factor 4 isoform X1 [Solanum lycopersicum]	GO:0003700//DNA binding transcription factor activity;GO:0097159//organic cyclic compound binding;GO:0003676//nucleic acid binding;GO:0003677//DNA binding;GO:1901363//heterocyclic compound binding;GO:0005488//binding;GO:0140110//transcription regulator activity;
Solyc01g104720.3	61.685	157.78	1.3524615076447701	9.797923578871757e-169	1.1679591262134196e-169	1.3524615076447701	9.797923578871757e-169	1.1679591262134196e-169				XP_015083809.1|1.2e-36|PREDICTED: uncharacterized protein LOC107027143 [Solanum pennellii]
Solyc01g104780.3	3.295	7.01	1.08573341964603	2.7098316809499503e-11	2.1400752296412398e-11	1.08573341964603	2.7098316809499503e-11	2.1400752296412398e-11			K22736//vacuolar iron transporter family protein	XP_004230642.1|1.5e-111|PREDICTED: vacuolar iron transporter homolog 4-like [Solanum lycopersicum]	GO:0071248//cellular response to metal ion;GO:0051179//localization;GO:0055065//metal ion homeostasis;GO:0006873//cellular ion homeostasis;GO:0006828//manganese ion transport;GO:0006880//intracellular sequestering of iron ion;GO:0055080//cation homeostasis;GO:0030001//metal ion transport;GO:0051651//maintenance of location in cell;GO:0051238//sequestering of metal ion;GO:0098655//cation transmemb…
Solyc01g104900.3	11.62	3.14	-1.88826158927912	1.1610620332744599e-45	3.9808011027221104e-46	-1.88826158927912	1.1610620332744599e-45	3.9808011027221104e-46	NAC	NAC domain containing protein 90 (best arabidopsis hit); NBS-LRR disease resistance protein, putative, expressed (best rice hit)	K00521//ferric-chelate reductase [EC:1.16.1.7];K13126//polyadenylate-binding protein+ko03015//mRNA surveillance pathway+ko03018//RNA degradation+ko03013//RNA transport	XP_004230640.1|2.4e-116|PREDICTED: NAC domain-containing protein 104 [Solanum lycopersicum]	GO:0097659//nucleic acid-templated transcription;GO:0034641//cellular nitrogen compound metabolic process;GO:0010556//regulation of macromolecule biosynthetic process;GO:0046483//heterocycle metabolic process;GO:0009059//macromolecule biosynthetic process;GO:0044237//cellular metabolic process;GO:0051171//regulation of nitrogen compound metabolic process;GO:0016070//RNA metabolic process;GO:00442…
Solyc01g104910.3	57.67	25.215	-1.19182184482053	8.610671886149953e-307	6.116851383637345e-308	-1.19182184482053	8.610671886149953e-307	6.116851383637345e-308			K12831//splicing factor 3B subunit 4+ko03040//Spliceosome	XP_004230554.1|0.0e+00|PREDICTED: uncharacterized protein LOC101246968 [Solanum lycopersicum]
Solyc01g105010.3	10.435	45.355	2.12208447527415	3.314461791482969e-180	3.776327947658028e-181	2.12208447527415	3.314461791482969e-180	3.776327947658028e-181				NP_001333364.1|2.1e-100|non-specific lipid-transfer protein precursor [Solanum lycopersicum]	GO:0071702//organic substance transport;GO:0033036//macromolecule localization;GO:0051234//establishment of localization;GO:0010876//lipid localization;GO:0006810//transport;GO:0006869//lipid transport;GO:0051179//localization;GO:0008289//lipid binding;GO:0005488//binding;
Solyc01g105060.3	6.425	16.6	1.3746363499266399	2.9612581235465194e-50	9.503740161960228e-51	1.3746363499266399	2.9612581235465194e-50	9.503740161960228e-51			K02372//3-hydroxyacyl-[acyl-carrier-protein] dehydratase [EC:4.2.1.59]+ko01100//Metabolic pathways+ko00061//Fatty acid biosynthesis+ko01212//Fatty acid metabolism+ko00780//Biotin metabolism	XP_004230623.1|8.4e-124|PREDICTED: uncharacterized protein LOC101266461 [Solanum lycopersicum]	GO:0032787//monocarboxylic acid metabolic process;GO:0006631//fatty acid metabolic process;GO:0044237//cellular metabolic process;GO:0044283//small molecule biosynthetic process;GO:0009987//cellular process;GO:0006082//organic acid metabolic process;GO:0044255//cellular lipid metabolic process;GO:0019752//carboxylic acid metabolic process;GO:0044281//small molecule metabolic process;GO:0072330//m…
Solyc01g105070.3	1.485	4.5	1.60507199924737	1.01304951892967e-20	5.7497289788112396e-21	1.60507199924737	1.01304951892967e-20	5.7497289788112396e-21			K00430//peroxidase [EC:1.11.1.7]+ko01100//Metabolic pathways+ko01110//Biosynthesis of secondary metabolites+ko00940//Phenylpropanoid biosynthesis	NP_001233970.2|5.0e-189|peroxidase [Solanum lycopersicum]	GO:0009987//cellular process;GO:0042744//hydrogen peroxide catabolic process;GO:0017144//drug metabolic process;GO:0071555//cell wall organization;GO:0072593//reactive oxygen species metabolic process;GO:0042743//hydrogen peroxide metabolic process;GO:0009056//catabolic process;GO:0045229//external encapsulating structure organization;GO:0009664//plant-type cell wall organization;GO:0044248//cell…
Solyc01g105220.3	3.515	7.185	1.029738199724	8.479147275033459e-15	5.797317266265821e-15	1.029738199724	8.479147275033459e-15	5.797317266265821e-15			K17893//ubiquinol oxidase [EC:1.10.3.11]	NP_001309890.1|4.5e-202|alternative oxidase 2 [Solanum lycopersicum]	GO:0016020//membrane;GO:0016021//integral component of membrane;GO:0070469//respiratory chain;GO:0031224//intrinsic component of membrane;GO:0044425//membrane part;GO:0003824//catalytic activity;GO:0005488//binding;GO:0046872//metal ion binding;GO:0043167//ion binding;GO:0102721//ubiquinol:oxygen oxidoreductase activity;GO:0043169//cation binding;GO:0016682//oxidoreductase activity, acting on dip…
Solyc01g105230.4	5.42	11.78	1.1208066230729	5.039165483341789e-74	1.2088206494042499e-74	1.1208066230729	5.039165483341789e-74	1.2088206494042499e-74	TIG	Hordeum vulgare subsp. vulgare mRNA for predicted protein, complete cds, clone: NIASHv2089K17	K21596//calmodulin-binding transcription activator	XP_010315109.1|0.0e+00|PREDICTED: calmodulin-binding transcription activator 2 isoform X3 [Solanum lycopersicum]	GO:0009893//positive regulation of metabolic process;GO:0051171//regulation of nitrogen compound metabolic process;GO:0051254//positive regulation of RNA metabolic process;GO:0051252//regulation of RNA metabolic process;GO:0031326//regulation of cellular biosynthetic process;GO:0065007//biological regulation;GO:0010468//regulation of gene expression;GO:0045944//positive regulation of transcriptio…
Solyc01g105300.4	0.975	2.145	1.1267612733095	2.03487289857948e-06	2.10095647808892e-06	1.1267612733095	2.03487289857948e-06	2.10095647808892e-06			K22684//metacaspase-1 [EC:3.4.22.-]	XP_004230604.1|1.7e-215|PREDICTED: metacaspase-3-like [Solanum lycopersicum]
Solyc01g105320.4	1.095	2.29	1.0557334082569398	1.50753906492598e-06	1.54187921672347e-06	1.0557334082569398	1.50753906492598e-06	1.54187921672347e-06			K22684//metacaspase-1 [EC:3.4.22.-]	XP_004230645.2|9.6e-209|PREDICTED: metacaspase-1-like isoform X1 [Solanum lycopersicum]
Solyc01g105350.3	46.35	5.05	-3.19054584047423	0.0	0.0	-3.19054584047423	0.0	0.0			K22706//(R)-mandelonitrile beta-glucosyltransferase [EC:2.4.1.354]+ko00460//Cyanoamino acid metabolism;K13030//cyanohydrin beta-glucosyltransferase [EC:2.4.1.85]+ko01110//Biosynthesis of secondary metabolites+ko00460//Cyanoamino acid metabolism	XP_004231354.1|1.0e-288|PREDICTED: 7-deoxyloganetin glucosyltransferase-like [Solanum lycopersicum]	GO:0008152//metabolic process;GO:0005623//cell;GO:0044424//intracellular part;GO:0043226//organelle;GO:0044464//cell part;GO:0005622//intracellular;GO:0043231//intracellular membrane-bounded organelle;GO:0043227//membrane-bounded organelle;GO:0043229//intracellular organelle;GO:0080044//quercetin 7-O-glucosyltransferase activity;GO:0008194//UDP-glycosyltransferase activity;GO:0046527//glucosyltra…
Solyc01g105360.3	33.825	11.795	-1.51781236811987	2.1691917728286687e-168	2.588066118685769e-169	-1.51781236811987	2.1691917728286687e-168	2.588066118685769e-169			K22706//(R)-mandelonitrile beta-glucosyltransferase [EC:2.4.1.354]+ko00460//Cyanoamino acid metabolism;K13030//cyanohydrin beta-glucosyltransferase [EC:2.4.1.85]+ko01110//Biosynthesis of secondary metabolites+ko00460//Cyanoamino acid metabolism	XP_004230580.1|1.6e-296|PREDICTED: 7-deoxyloganetin glucosyltransferase-like [Solanum lycopersicum]	GO:0008152//metabolic process;GO:0005623//cell;GO:0043231//intracellular membrane-bounded organelle;GO:0005622//intracellular;GO:0044424//intracellular part;GO:0043229//intracellular organelle;GO:0043227//membrane-bounded organelle;GO:0044464//cell part;GO:0043226//organelle;GO:0016758//transferase activity, transferring hexosyl groups;GO:0046527//glucosyltransferase activity;GO:0080044//querceti…
Solyc01g105387.1	0.2	0.76	1.9322628887156998	1.55575257045235e-07	1.48838009904424e-07	1.9322628887156998	1.55575257045235e-07	1.48838009904424e-07		PREDICTED: Vitis vinifera hypothetical protein LOC100244406 (LOC100244406), mRNA	K05681//ATP-binding cassette, subfamily G (WHITE), member 2+ko02010//ABC transporters	XP_015062891.1|0.0e+00|PREDICTED: ABC transporter G family member 11-like [Solanum pennellii]	GO:0044425//membrane part;GO:0016020//membrane;GO:0031224//intrinsic component of membrane;GO:0016021//integral component of membrane;GO:0016887//ATPase activity;GO:0000166//nucleotide binding;GO:0097159//organic cyclic compound binding;GO:0005524//ATP binding;GO:1901265//nucleoside phosphate binding;GO:0032555//purine ribonucleotide binding;GO:0016817//hydrolase activity, acting on acid anhydrid…
Solyc01g105450.4	0.855	2.11	1.3109904634990102	4.05097565740838e-12	3.08481040256072e-12	1.3109904634990102	4.05097565740838e-12	3.08481040256072e-12		white-brown complex homolog protein 11 (best arabidopsis hit)	K05681//ATP-binding cassette, subfamily G (WHITE), member 2+ko02010//ABC transporters	XP_004230551.1|0.0e+00|PREDICTED: ABC transporter G family member 11-like [Solanum lycopersicum]	GO:0005623//cell;GO:0044464//cell part;GO:0016021//integral component of membrane;GO:0044425//membrane part;GO:0071944//cell periphery;GO:0005886//plasma membrane;GO:0016020//membrane;GO:0031224//intrinsic component of membrane;GO:1901363//heterocyclic compound binding;GO:0032559//adenyl ribonucleotide binding;GO:0036094//small molecule binding;GO:0030554//adenyl nucleotide binding;GO:0015399//pr…
Solyc01g105630.4	1.21	8.505	2.82241570786863	1.0860674344215e-35	4.36470191093789e-36	2.82241570786863	1.0860674344215e-35	4.36470191093789e-36			K02183//calmodulin+ko04016//MAPK signaling pathway - plant+ko04626//Plant-pathogen interaction+ko04070//Phosphatidylinositol signaling system	XP_004230637.1|5.5e-77|PREDICTED: calmodulin [Solanum lycopersicum]	GO:0043167//ion binding;GO:0043169//cation binding;GO:0005509//calcium ion binding;GO:0046872//metal ion binding;GO:0005488//binding;
Solyc01g105650.4	0.02	0.535	4.6406959089781	3.9241147012006103e-07	3.85799110941587e-07	4.6406959089781	3.9241147012006103e-07	3.85799110941587e-07			K05278//flavonol synthase [EC:1.14.20.6]+ko01100//Metabolic pathways+ko01110//Biosynthesis of secondary metabolites+ko00941//Flavonoid biosynthesis	XP_004230628.1|5.6e-210|PREDICTED: protein DMR6-LIKE OXYGENASE 2-like [Solanum lycopersicum]	GO:0043167//ion binding;GO:0043169//cation binding;GO:0003824//catalytic activity;GO:0016491//oxidoreductase activity;GO:0046872//metal ion binding;GO:0005488//binding;
Solyc01g105720.2	11.11	33.77	1.60581269400507	9.228896527052706e-200	9.775676703619236e-201	1.60581269400507	9.228896527052706e-200	9.775676703619236e-201				XP_004230605.1|7.5e-236|PREDICTED: uncharacterized protein LOC101261168 [Solanum lycopersicum]	GO:0016021//integral component of membrane;GO:0031224//intrinsic component of membrane;GO:0044425//membrane part;GO:0016020//membrane;
Solyc01g105750.1	0.0	1.565	5.71053110010797	1.11631319206306e-07	1.0597348378916699e-07	5.71053110010797	1.11631319206306e-07	1.0597348378916699e-07			K03006//DNA-directed RNA polymerase II subunit RPB1 [EC:2.7.7.6]+ko03020//RNA polymerase	XP_019068395.1|8.5e-82|PREDICTED: periaxin-like [Solanum lycopersicum]	GO:0007275//multicellular organism development;GO:0032501//multicellular organismal process;GO:0032502//developmental process;GO:0048856//anatomical structure development;
Solyc01g105767.1	5.97	79.495	3.74029593245892	0.0	0.0	3.74029593245892	0.0	0.0			K03006//DNA-directed RNA polymerase II subunit RPB1 [EC:2.7.7.6]+ko03020//RNA polymerase	XP_019068397.1|1.3e-219|PREDICTED: proteoglycan 4-like [Solanum lycopersicum]
Solyc01g105770.2	7.45	62.015	3.0621598872148503	0.0	0.0	3.0621598872148503	0.0	0.0			K03006//DNA-directed RNA polymerase II subunit RPB1 [EC:2.7.7.6]+ko03020//RNA polymerase;K14297//nuclear pore complex protein Nup98-Nup96+ko03013//RNA transport	XP_004231361.1|4.5e-236|PREDICTED: periaxin-like [Solanum lycopersicum]	GO:0048856//anatomical structure development;GO:0032501//multicellular organismal process;GO:0032502//developmental process;GO:0007275//multicellular organism development;
Solyc01g105890.3	0.455	2.445	2.43321584025175	2.1623609549741294e-28	1.01874785144925e-28	2.43321584025175	2.1623609549741294e-28	1.01874785144925e-28			K07385//1,8-cineole synthase [EC:4.2.3.108]+ko00902//Monoterpenoid biosynthesis+ko01100//Metabolic pathways+ko01110//Biosynthesis of secondary metabolites;K12742//isoprene synthase [EC:4.2.3.27]+ko00900//Terpenoid backbone biosynthesis+ko01110//Biosynthesis of secondary metabolites	NP_001233805.1|0.0e+00|linalool synthase [Solanum lycopersicum]	GO:0008152//metabolic process;GO:0000287//magnesium ion binding;GO:0043167//ion binding;GO:0046872//metal ion binding;GO:0005488//binding;GO:0016838//carbon-oxygen lyase activity, acting on phosphates;GO:0016835//carbon-oxygen lyase activity;GO:0043169//cation binding;GO:0003824//catalytic activity;GO:0016829//lyase activity;GO:0010333//terpene synthase activity;
Solyc01g105920.3	2.51	0.625	-2.00098164320075	6.24850673426181e-21	3.52602673517022e-21	-2.00098164320075	6.24850673426181e-21	3.52602673517022e-21			K12742//isoprene synthase [EC:4.2.3.27]+ko00900//Terpenoid backbone biosynthesis+ko01110//Biosynthesis of secondary metabolites;K07385//1,8-cineole synthase [EC:4.2.3.108]+ko00902//Monoterpenoid biosynthesis+ko01100//Metabolic pathways+ko01110//Biosynthesis of secondary metabolites	NP_001308094.1|0.0e+00|(E)-beta-ocimene synthase [Solanum lycopersicum]	GO:0008152//metabolic process;GO:0016835//carbon-oxygen lyase activity;GO:0043167//ion binding;GO:0005488//binding;GO:0010333//terpene synthase activity;GO:0000287//magnesium ion binding;GO:0003824//catalytic activity;GO:0016838//carbon-oxygen lyase activity, acting on phosphates;GO:0046872//metal ion binding;GO:0016829//lyase activity;GO:0043169//cation binding;
Solyc01g105930.2	1.03	0.0	-4.4391515030703	0.000675757681480498	0.0008837384844198619	-4.4391515030703	0.000675757681480498	0.0008837384844198619			K07385//1,8-cineole synthase [EC:4.2.3.108]+ko00902//Monoterpenoid biosynthesis+ko01100//Metabolic pathways+ko01110//Biosynthesis of secondary metabolites;K12742//isoprene synthase [EC:4.2.3.27]+ko00900//Terpenoid backbone biosynthesis+ko01110//Biosynthesis of secondary metabolites;K21925//(-)-camphene/tricyclene/(4S)-limonene/myrcene synthase [EC:4.2.3.117 4.2.3.105 4.2.3.16 4.2.3.15]+ko00902//M…	XP_006351728.1|1.4e-24|PREDICTED: (-)-camphene/tricyclene synthase, chloroplastic-like [Solanum tuberosum]	GO:0008152//metabolic process;GO:0043167//ion binding;GO:0016829//lyase activity;GO:0003824//catalytic activity;GO:0043169//cation binding;GO:0005488//binding;GO:0046872//metal ion binding;GO:0016835//carbon-oxygen lyase activity;GO:0016838//carbon-oxygen lyase activity, acting on phosphates;GO:0010333//terpene synthase activity;GO:0000287//magnesium ion binding;
Solyc01g106170.4	1.03	0.21	-2.31350040140878	0.000124275537880121	0.000149753453595198	-2.31350040140878	0.000124275537880121	0.000149753453595198	MADS		K09264//MADS-box transcription factor, plant	XP_019067399.1|2.3e-40|PREDICTED: MADS-box transcription factor 23-like [Solanum lycopersicum]
Solyc01g106290.3	18.255	53.32	1.54844070558496	1.6611598145107596e-82	3.690736287205049e-83	1.54844070558496	1.6611598145107596e-82	3.690736287205049e-83
Solyc01g106320.2	27.58	61.595	1.15941592578402	8.486465667062245e-217	8.264751912035886e-218	1.15941592578402	8.486465667062245e-217	8.264751912035886e-218			K04422//mitogen-activated protein kinase kinase kinase 13 [EC:2.7.11.25]	XP_004230573.1|5.4e-295|PREDICTED: uncharacterized protein LOC101252825 [Solanum lycopersicum]
Solyc01g106340.3	0.54	1.105	1.03945458909921	3.1680846549932694e-05	3.60688206820781e-05	1.03945458909921	3.1680846549932694e-05	3.60688206820781e-05			K02433//aspartyl-tRNA(Asn)/glutamyl-tRNA(Gln) amidotransferase subunit A [EC:6.3.5.6 6.3.5.7]+ko00970//Aminoacyl-tRNA biosynthesis+ko01100//Metabolic pathways	XP_009772894.1|8.9e-312|PREDICTED: fatty acid amide hydrolase-like isoform X1 [Nicotiana sylvestris]	GO:0016021//integral component of membrane;GO:0016020//membrane;GO:0044425//membrane part;GO:0031224//intrinsic component of membrane;GO:0004040//amidase activity;GO:0003824//catalytic activity;GO:0016811//hydrolase activity, acting on carbon-nitrogen (but not peptide) bonds, in linear amides;GO:0016787//hydrolase activity;GO:0016810//hydrolase activity, acting on carbon-nitrogen (but not peptide…
Solyc01g106540.4	0.08	0.29	1.8449289611956998	0.0007645324674955481	0.00100579877758059	1.8449289611956998	0.0007645324674955481	0.00100579877758059			K09566//peptidyl-prolyl isomerase G (cyclophilin G) [EC:5.2.1.8];K07407//alpha-galactosidase [EC:3.2.1.22]+ko00603//Glycosphingolipid biosynthesis - globo and isoglobo series+ko00600//Sphingolipid metabolism+ko01100//Metabolic pathways+ko00052//Galactose metabolism+ko00561//Glycerolipid metabolism	XP_004231375.1|0.0e+00|PREDICTED: uncharacterized protein LOC101250751 [Solanum lycopersicum]
Solyc01g106620.2	2.425	40.8	4.07188854463973	2.9145964524767283e-291	2.1810608011251685e-292	4.07188854463973	2.9145964524767283e-291	2.1810608011251685e-292			K13449//pathogenesis-related protein 1+ko04016//MAPK signaling pathway - plant+ko04626//Plant-pathogen interaction+ko04075//Plant hormone signal transduction	NP_001234358.1|1.1e-106|PR1 protein precursor [Solanum lycopersicum]	GO:0005576//extracellular region;
Solyc01g106750.2	0.07	0.39	2.4490002848645602	1.2312334018737101e-06	1.25006599377003e-06	2.4490002848645602	1.2312334018737101e-06	1.25006599377003e-06			K11323//histone arginine demethylase JMJD6 [EC:1.14.11.-]	XP_004231381.1|0.0e+00|PREDICTED: uncharacterized protein LOC101253436 [Solanum lycopersicum]	GO:0016020//membrane;GO:0031224//intrinsic component of membrane;GO:0044425//membrane part;GO:0016021//integral component of membrane;
Solyc01g106790.3	39.62	14.42	-1.4556724854941399	1.4593324959196898e-109	2.5655547755224893e-110	-1.4556724854941399	1.4593324959196898e-109	2.5655547755224893e-110				XP_004230677.1|3.5e-118|PREDICTED: uncharacterized protein LOC101259889 [Solanum lycopersicum]	GO:0043231//intracellular membrane-bounded organelle;GO:0009534//chloroplast thylakoid;GO:0005737//cytoplasm;GO:0031984//organelle subcompartment;GO:0031224//intrinsic component of membrane;GO:0009535//chloroplast thylakoid membrane;GO:0043226//organelle;GO:0044434//chloroplast part;GO:0034357//photosynthetic membrane;GO:0044446//intracellular organelle part;GO:0044436//thylakoid part;GO:0044444/…
Solyc01g106810.4	3.65	7.335	1.0033744657523	3.68074699607672e-12	2.79861460438471e-12	1.0033744657523	3.68074699607672e-12	2.79861460438471e-12				XP_004230678.1|1.9e-110|PREDICTED: uncharacterized protein LOC101260181 [Solanum lycopersicum]	GO:0044425//membrane part;GO:0031224//intrinsic component of membrane;GO:0016020//membrane;GO:0016021//integral component of membrane;
Solyc01g106820.3	6.95	26.1	1.91092446220918	2.900225279264379e-211	2.9100447926934085e-212	1.91092446220918	2.900225279264379e-211	2.9100447926934085e-212				XP_004230679.1|0.0e+00|PREDICTED: probable zinc metallopeptidase EGY3, chloroplastic [Solanum lycopersicum]	GO:0042221//response to chemical;GO:0009266//response to temperature stimulus;GO:0009314//response to radiation;GO:0006979//response to oxidative stress;GO:0050896//response to stimulus;GO:0042493//response to drug;GO:1901700//response to oxygen-containing compound;GO:0009628//response to abiotic stimulus;GO:0009642//response to light intensity;GO:0006950//response to stress;GO:0010035//response …
Solyc01g107080.3	0.475	3.56	2.9073688918752403	2.91378857937501e-41	1.0678093498432197e-41	2.9073688918752403	2.91378857937501e-41	1.0678093498432197e-41			K22889//trichothecene 3-O-acetyltransferase [EC:2.3.1.-]	XP_004230696.1|2.5e-278|PREDICTED: uncharacterized acetyltransferase At3g50280-like [Solanum lycopersicum]	GO:0016740//transferase activity;GO:0016747//transferase activity, transferring acyl groups other than amino-acyl groups;GO:0003824//catalytic activity;GO:0016746//transferase activity, transferring acyl groups;
Solyc01g107170.2	27.32	161.13	2.5547596661516803	0.0	0.0	2.5547596661516803	0.0	0.0	C2H2		K22534//PR domain zinc finger protein 5;K05747//Wiskott-Aldrich syndrome protein+ko04144//Endocytosis	NP_001266186.1|1.0e-180|ZF2 protein [Solanum lycopersicum]	GO:0005622//intracellular;GO:0043226//organelle;GO:0044424//intracellular part;GO:0043231//intracellular membrane-bounded organelle;GO:0005623//cell;GO:0043227//membrane-bounded organelle;GO:0005634//nucleus;GO:0043229//intracellular organelle;GO:0044464//cell part;GO:0003676//nucleic acid binding;GO:0097159//organic cyclic compound binding;GO:0005488//binding;GO:1901363//heterocyclic compound bi…
Solyc01g107180.3	21.32	8.59	-1.30587847350712	7.300932178466468e-124	1.1327057781711495e-124	-1.30587847350712	7.300932178466468e-124	1.1327057781711495e-124				XP_010315185.1|0.0e+00|PREDICTED: BTB/POZ domain-containing protein NPY2 [Solanum lycopersicum]	GO:0009605//response to external stimulus;GO:0009958//positive gravitropism;GO:0009628//response to abiotic stimulus;GO:0050896//response to stimulus;GO:0009629//response to gravity;GO:0009606//tropism;GO:0009630//gravitropism;
Solyc01g107220.2	0.02	0.585	4.76331519564205	1.08268272457475e-07	1.02723830984019e-07	4.76331519564205	1.08268272457475e-07	1.02723830984019e-07			K03006//DNA-directed RNA polymerase II subunit RPB1 [EC:2.7.7.6]+ko03020//RNA polymerase	XP_004231387.1|2.3e-203|PREDICTED: extensin-2-like [Solanum lycopersicum]
Solyc01g107230.2	3.055	7.705	1.33313451883925	1.8853243095542498e-11	1.47799591340482e-11	1.33313451883925	1.8853243095542498e-11	1.47799591340482e-11			K13348//protein Mpv17+ko04146//Peroxisome	XP_004230709.1|4.0e-07|PREDICTED: PXMP2/4 family protein 4 [Solanum lycopersicum]
Solyc01g107240.4	2.58	6.12	1.24624878808733	1.8593881889846696e-33	7.79981194439608e-34	1.24624878808733	1.8593881889846696e-33	7.79981194439608e-34			K13348//protein Mpv17+ko04146//Peroxisome	XP_004230709.1|1.7e-107|PREDICTED: PXMP2/4 family protein 4 [Solanum lycopersicum]	GO:0016020//membrane;GO:0016021//integral component of membrane;GO:0044425//membrane part;GO:0031224//intrinsic component of membrane;
Solyc01g107260.4	0.165	0.6	1.87632415747124	1.4510997727845999e-08	1.3104115845398501e-08	1.87632415747124	1.4510997727845999e-08	1.3104115845398501e-08				XP_004231388.1|0.0e+00|PREDICTED: uncharacterized protein LOC101255843 isoform X1 [Solanum lycopersicum]
Solyc01g107280.3	0.14	4.22	4.89107074284042	4.08531039356788e-15	2.76519875068512e-15	4.89107074284042	4.08531039356788e-15	2.76519875068512e-15				XP_010315194.1|6.6e-59|PREDICTED: uncharacterized protein LOC104645409 isoform X1 [Solanum lycopersicum]	GO:0050896//response to stimulus;GO:0006950//response to stress;
Solyc01g107290.3	13.67	55.97	2.04031175449837	0.0	0.0	2.04031175449837	0.0	0.0			K16274//E3 ubiquitin-protein ligase AIP2 [EC:2.3.2.27];K10664//E3 ubiquitin-protein ligase ATL6/9/15/31/42/55 [EC:2.3.2.27];K19040//E3 ubiquitin-protein ligase ATL10/75/76/77/78 [EC:2.3.2.27];K22378//E3 ubiquitin-protein ligase RNF181 [EC:2.3.2.27]	NP_001308386.1|6.9e-164|RING-H2 finger protein [Solanum lycopersicum]	GO:0044267//cellular protein metabolic process;GO:0008152//metabolic process;GO:0009987//cellular process;GO:0043170//macromolecule metabolic process;GO:0044238//primary metabolic process;GO:0044248//cellular catabolic process;GO:0051603//proteolysis involved in cellular protein catabolic process;GO:0030163//protein catabolic process;GO:0043632//modification-dependent macromolecule catabolic proc…
Solyc01g107340.4	9.91	34.035	1.78183528361285	9.172125137048137e-107	1.6443917025604896e-107	1.78183528361285	9.172125137048137e-107	1.6443917025604896e-107			K04733//interleukin-1 receptor-associated kinase 4 [EC:2.7.11.1]	XP_006346332.1|2.7e-95|PREDICTED: classical arabinogalactan protein 9 [Solanum tuberosum]	GO:0005199//structural constituent of cell wall;GO:0005198//structural molecule activity;
Solyc01g107460.2	19.84	1.91	-3.36616598008915	7.558195631324888e-150	1.0053296133055697e-150	-3.36616598008915	7.558195631324888e-150	1.0053296133055697e-150				XP_004230726.1|9.0e-159|PREDICTED: uncharacterized protein LOC101248432 [Solanum lycopersicum]
Solyc01g107670.2	81.805	37.01	-1.1405871788926398	6.495193723952757e-209	6.585642821198657e-210	-1.1405871788926398	6.495193723952757e-209	6.585642821198657e-210			K13420//LRR receptor-like serine/threonine-protein kinase FLS2 [EC:2.7.11.1]+ko04016//MAPK signaling pathway - plant+ko04626//Plant-pathogen interaction	XP_004230743.1|6.3e-216|PREDICTED: probable LRR receptor-like serine/threonine-protein kinase At4g36180 [Solanum lycopersicum]	GO:0016772//transferase activity, transferring phosphorus-containing groups;GO:0016740//transferase activity;GO:0003824//catalytic activity;GO:0016301//kinase activity;
Solyc01g107730.3	0.425	2.105	2.3088226268163	3.19889037645448e-18	1.95179364132831e-18	2.3088226268163	3.19889037645448e-18	1.95179364132831e-18		Medicago truncatula NB-LRR type disease resistance protein (MTR_7g089080) mRNA, complete cds	K14505//cyclin D3, plant+ko04075//Plant hormone signal transduction	NP_001234753.1|1.2e-207|D-type cyclin-2 [Solanum lycopersicum]	GO:0043229//intracellular organelle;GO:0043231//intracellular membrane-bounded organelle;GO:0044424//intracellular part;GO:0043227//membrane-bounded organelle;GO:0005622//intracellular;GO:0005634//nucleus;GO:0043226//organelle;GO:0044464//cell part;GO:0005623//cell;
Solyc01g107740.3	5.205	15.695	1.59526018155278	1.2717802341828e-60	3.5574924029811694e-61	1.59526018155278	1.2717802341828e-60	3.5574924029811694e-61			K05402//toll-interacting protein;K13412//calcium-dependent protein kinase [EC:2.7.11.1]+ko04626//Plant-pathogen interaction;K04733//interleukin-1 receptor-associated kinase 4 [EC:2.7.11.1]	XP_004230748.1|8.3e-143|PREDICTED: protein SRC2 homolog [Solanum lycopersicum]
Solyc01g107900.3	60.63	29.865	-1.0206430555388	6.084479694140237e-194	6.5539833491785674e-195	-1.0206430555388	6.084479694140237e-194	6.5539833491785674e-195			K15406//wax-ester synthase / diacylglycerol O-acyltransferase [EC:2.3.1.75 2.3.1.20]+ko00073//Cutin, suberine and wax biosynthesis	XP_004230765.1|1.5e-266|PREDICTED: O-acyltransferase WSD1 [Solanum lycopersicum]	GO:1901576//organic substance biosynthetic process;GO:0044255//cellular lipid metabolic process;GO:0046463//acylglycerol biosynthetic process;GO:0008610//lipid biosynthetic process;GO:0006638//neutral lipid metabolic process;GO:0008152//metabolic process;GO:0044238//primary metabolic process;GO:0009987//cellular process;GO:0071704//organic substance metabolic process;GO:0046460//neutral lipid bio…
Solyc01g108030.4	10.685	32.015	1.5823261843886598	1.8571888801592992e-205	1.9124127489955792e-206	1.5823261843886598	1.8571888801592992e-205	1.9124127489955792e-206		Phaeodactylum tricornutum CCAP 1055	K01969//3-methylcrotonyl-CoA carboxylase beta subunit [EC:6.4.1.4]+ko00280//Valine, leucine and isoleucine degradation+ko01100//Metabolic pathways	XP_004230774.1|0.0e+00|PREDICTED: methylcrotonoyl-CoA carboxylase beta chain, mitochondrial [Solanum lycopersicum]	GO:0003824//catalytic activity;GO:0016874//ligase activity;
Solyc01g108220.3	1.65	4.52	1.45908910248815	0.000294140210109727	0.000368982132136164	1.45908910248815	0.000294140210109727	0.000368982132136164
Solyc01g108240.3	0.47	49.685	6.732941546598529	0.0	0.0	6.732941546598529	0.0	0.0	AP2-EREBP	Malus x domestica AP2 domain class transcription factor (AP2D43) mRNA, complete cds	K09286//EREBP-like factor	XP_004230791.1|2.4e-169|PREDICTED: ethylene-responsive transcription factor ERF109 [Solanum lycopersicum]	GO:0006139//nucleobase-containing compound metabolic process;GO:0044260//cellular macromolecule metabolic process;GO:1901576//organic substance biosynthetic process;GO:0044237//cellular metabolic process;GO:0044249//cellular biosynthetic process;GO:0034641//cellular nitrogen compound metabolic process;GO:0008152//metabolic process;GO:0097659//nucleic acid-templated transcription;GO:0044238//prima…
Solyc01g108270.4	0.04	0.25	2.60263086656616	4.02567182715498e-05	4.62864956809383e-05	2.60263086656616	4.02567182715498e-05	4.62864956809383e-05			K20718//LRR receptor-like serine/threonine-protein kinase ERECTA [EC:2.7.11.1]+ko04016//MAPK signaling pathway - plant	XP_004230793.1|4.6e-302|PREDICTED: probable LRR receptor-like serine/threonine-protein kinase At1g67720 [Solanum lycopersicum]	GO:0003824//catalytic activity;GO:0016301//kinase activity;GO:0016772//transferase activity, transferring phosphorus-containing groups;GO:0016740//transferase activity;
Solyc01g108300.3	12.89	52.695	2.03166516124047	0.0	0.0	2.03166516124047	0.0	0.0	G2-like		K14491//two-component response regulator ARR-B family+ko04075//Plant hormone signal transduction	NP_001297051.1|6.0e-232|Myb family transcription factor [Solanum lycopersicum]	GO:0034645//cellular macromolecule biosynthetic process;GO:0019438//aromatic compound biosynthetic process;GO:0044249//cellular biosynthetic process;GO:0006725//cellular aromatic compound metabolic process;GO:1903506//regulation of nucleic acid-templated transcription;GO:0046483//heterocycle metabolic process;GO:0008152//metabolic process;GO:1901362//organic cyclic compound biosynthetic process;G…
Solyc01g108350.4	0.07	2.66	5.30102541374504	6.528615039028309e-20	3.79281152378173e-20	5.30102541374504	6.528615039028309e-20	3.79281152378173e-20				XP_004230800.1|2.6e-102|PREDICTED: uncharacterized protein LOC101245101 isoform X1 [Solanum lycopersicum]	GO:0031224//intrinsic component of membrane;GO:0016020//membrane;GO:0044425//membrane part;GO:0016021//integral component of membrane;GO:0009055//electron transfer activity;GO:0003824//catalytic activity;GO:0016491//oxidoreductase activity;
Solyc01g108360.4	0.03	1.51	5.6980064189879105	1.0010594602423599e-13	7.13032053442916e-14	5.6980064189879105	1.0010594602423599e-13	7.13032053442916e-14				XP_019068922.1|1.8e-104|PREDICTED: uncharacterized protein LOC109120010 [Solanum lycopersicum]	GO:0031224//intrinsic component of membrane;GO:0016020//membrane;GO:0016021//integral component of membrane;GO:0044425//membrane part;GO:0016491//oxidoreductase activity;GO:0009055//electron transfer activity;GO:0003824//catalytic activity;
Solyc01g108440.2	4.295	12.66	1.56679598418802	1.2252247460165998e-49	3.963178561694609e-50	1.56679598418802	1.2252247460165998e-49	3.963178561694609e-50				XP_010315267.1|7.7e-184|PREDICTED: uncharacterized protein DDB_G0271670-like [Solanum lycopersicum]
Solyc01g108513.1	17.445	43.385	1.31633655662795	8.201979666843188e-131	1.2180375393464697e-131	1.31633655662795	8.201979666843188e-131	1.2180375393464697e-131			K20506//tuliposide A-converting enzyme [EC:4.2.99.22];K13258//2-hydroxyisoflavanone dehydratase [EC:4.2.1.105]+ko01110//Biosynthesis of secondary metabolites+ko00943//Isoflavonoid biosynthesis	XP_004230810.1|3.8e-178|PREDICTED: probable carboxylesterase 13 [Solanum lycopersicum]	GO:0008152//metabolic process;GO:0016787//hydrolase activity;GO:0003824//catalytic activity;
Solyc01g108520.2	6.565	44.7	2.7685613652080097	3.2345610683150787e-255	2.7034574226037785e-256	2.7685613652080097	3.2345610683150787e-255	2.7034574226037785e-256			K20506//tuliposide A-converting enzyme [EC:4.2.99.22];K13258//2-hydroxyisoflavanone dehydratase [EC:4.2.1.105]+ko01110//Biosynthesis of secondary metabolites+ko00943//Isoflavonoid biosynthesis	XP_010315268.1|6.7e-185|PREDICTED: 2-hydroxyisoflavanone dehydratase-like [Solanum lycopersicum]	GO:0008152//metabolic process;GO:0009056//catabolic process;GO:0005737//cytoplasm;GO:0044464//cell part;GO:0016020//membrane;GO:0031224//intrinsic component of membrane;GO:0044425//membrane part;GO:0016021//integral component of membrane;GO:0005623//cell;GO:0044424//intracellular part;GO:0005829//cytosol;GO:0005622//intracellular;GO:0044444//cytoplasmic part;GO:0016788//hydrolase activity, acting…
Solyc01g108540.3	31.885	99.75	1.6447776104721499	0.0	0.0	1.6447776104721499	0.0	0.0			K20506//tuliposide A-converting enzyme [EC:4.2.99.22];K13258//2-hydroxyisoflavanone dehydratase [EC:4.2.1.105]+ko01110//Biosynthesis of secondary metabolites+ko00943//Isoflavonoid biosynthesis	XP_004230812.1|5.5e-181|PREDICTED: 2-hydroxyisoflavanone dehydratase-like [Solanum lycopersicum]	GO:0008152//metabolic process;GO:0009056//catabolic process;GO:0044464//cell part;GO:0044424//intracellular part;GO:0005829//cytosol;GO:0044444//cytoplasmic part;GO:0005622//intracellular;GO:0005737//cytoplasm;GO:0005623//cell;GO:0003824//catalytic activity;GO:0016787//hydrolase activity;GO:0052689//carboxylic ester hydrolase activity;GO:0016788//hydrolase activity, acting on ester bonds;
Solyc01g108560.4	5.595	12.48	1.15776934475444	7.836162941283871e-25	4.0122867187661205e-25	1.15776934475444	7.836162941283871e-25	4.0122867187661205e-25			K20506//tuliposide A-converting enzyme [EC:4.2.99.22];K13258//2-hydroxyisoflavanone dehydratase [EC:4.2.1.105]+ko01110//Biosynthesis of secondary metabolites+ko00943//Isoflavonoid biosynthesis	XP_004230813.1|8.8e-175|PREDICTED: 2-hydroxyisoflavanone dehydratase-like [Solanum lycopersicum]	GO:0008152//metabolic process;GO:0009056//catabolic process;GO:0005622//intracellular;GO:0044424//intracellular part;GO:0005623//cell;GO:0044464//cell part;GO:0044444//cytoplasmic part;GO:0005737//cytoplasm;GO:0005829//cytosol;GO:0052689//carboxylic ester hydrolase activity;GO:0003824//catalytic activity;GO:0016788//hydrolase activity, acting on ester bonds;GO:0016787//hydrolase activity;
Solyc01g108710.3	0.0	1.16	5.178352694920901	1.0088542417572501e-05	1.10233225336213e-05	5.178352694920901	1.0088542417572501e-05	1.10233225336213e-05				XP_009786559.1|5.8e-08|PREDICTED: uncharacterized protein LOC104234657 [Nicotiana sylvestris]
Solyc01g108800.4	1.2	5.365	2.1656542714175098	1.2850758306690798e-34	5.27689795230385e-35	2.1656542714175098	1.2850758306690798e-34	5.27689795230385e-35			K05605//3-hydroxyisobutyryl-CoA hydrolase [EC:3.1.2.4]+ko00410//beta-Alanine metabolism+ko00280//Valine, leucine and isoleucine degradation+ko00640//Propanoate metabolism+ko01100//Metabolic pathways+ko01200//Carbon metabolism	XP_010315275.1|2.1e-216|PREDICTED: 3-hydroxyisobutyryl-CoA hydrolase 1-like isoform X1 [Solanum lycopersicum]	GO:0016787//hydrolase activity;GO:0016788//hydrolase activity, acting on ester bonds;GO:0003824//catalytic activity;GO:0003860//3-hydroxyisobutyryl-CoA hydrolase activity;GO:0016790//thiolester hydrolase activity;GO:0016289//CoA hydrolase activity;
Solyc01g108830.3	0.115	1.995	4.09589053472892	3.97986110770007e-05	4.57471877131855e-05	4.09589053472892	3.97986110770007e-05	4.57471877131855e-05			K20802//(R)-mandelonitrile lyase [EC:4.1.2.10]+ko01110//Biosynthesis of secondary metabolites+ko00460//Cyanoamino acid metabolism	XP_015163790.1|3.7e-26|PREDICTED: LOW QUALITY PROTEIN: salicylic acid-binding protein 2-like [Solanum tuberosum]
Solyc01g108880.4	4.14	33.82	3.0272867207299	9.991329042808325e-286	7.645235615230966e-287	3.0272867207299	9.991329042808325e-286	7.645235615230966e-287			K05282//gibberellin-44 dioxygenase [EC:1.14.11.12]+ko00904//Diterpenoid biosynthesis+ko01100//Metabolic pathways+ko01110//Biosynthesis of secondary metabolites	XP_009771607.1|3.9e-180|PREDICTED: naringenin,2-oxoglutarate 3-dioxygenase-like [Nicotiana sylvestris]	GO:0003824//catalytic activity;GO:0051213//dioxygenase activity;GO:0016491//oxidoreductase activity;GO:0005488//binding;GO:0043169//cation binding;GO:0043167//ion binding;GO:0046872//metal ion binding;
Solyc01g109120.3	8.55	32.87	1.9376169561958798	1.1465396053656196e-246	9.957430064785315e-248	1.9376169561958798	1.1465396053656196e-246	9.957430064785315e-248			K14963//COMPASS component SWD3;K16794//platelet-activating factor acetylhydrolase IB subunit alpha+ko01100//Metabolic pathways+ko00565//Ether lipid metabolism	XP_004230841.1|9.8e-273|PREDICTED: myosin heavy chain kinase B [Solanum lycopersicum]	GO:0016301//kinase activity;GO:0003824//catalytic activity;GO:0016740//transferase activity;GO:0016772//transferase activity, transferring phosphorus-containing groups;
Solyc01g109170.3	13.73	31.57	1.19964568925636	1.927254737203239e-207	1.9703430572691093e-208	1.19964568925636	1.927254737203239e-207	1.9703430572691093e-208			K01897//long-chain acyl-CoA synthetase [EC:6.2.1.3]+ko04146//Peroxisome+ko01100//Metabolic pathways+ko00061//Fatty acid biosynthesis+ko01212//Fatty acid metabolism+ko00071//Fatty acid degradation	NP_001334188.1|3.2e-109|WCOR413-like plant cold acclimation protein [Solanum lycopersicum]	GO:0009746//response to hexose;GO:0034285//response to disaccharide;GO:0009743//response to carbohydrate;GO:0010033//response to organic substance;GO:0034284//response to monosaccharide;GO:0009750//response to fructose;GO:0050896//response to stimulus;GO:1901700//response to oxygen-containing compound;GO:0042221//response to chemical;GO:0009744//response to sucrose;GO:0009749//response to glucose…
Solyc01g109200.4	16.615	7.585	-1.13005426031285	2.1272746056104198e-48	7.01552393575229e-49	-1.13005426031285	2.1272746056104198e-48	7.01552393575229e-49		PREDICTED: Vitis vinifera hypothetical protein LOC100250803 (LOC100250803), mRNA	K19041//E3 ubiquitin-protein ligase RNF38/44 [EC:2.3.2.27]	XP_004230847.1|2.0e-250|PREDICTED: RING-H2 finger protein ATL65 [Solanum lycopersicum]	GO:0031224//intrinsic component of membrane;GO:0016020//membrane;GO:0016021//integral component of membrane;GO:0044425//membrane part;
Solyc01g109210.2	27.335	11.495	-1.24670832557187	1.8051393602999797e-95	3.5673276483707394e-96	-1.24670832557187	1.8051393602999797e-95	3.5673276483707394e-96		PREDICTED: Vitis vinifera hypothetical protein LOC100250803 (LOC100250803), mRNA	K19041//E3 ubiquitin-protein ligase RNF38/44 [EC:2.3.2.27]	XP_004230847.1|2.1e-250|PREDICTED: RING-H2 finger protein ATL65 [Solanum lycopersicum]	GO:0016021//integral component of membrane;GO:0031224//intrinsic component of membrane;GO:0044425//membrane part;GO:0016020//membrane;
Solyc01g109250.2	108.615	237.3	1.1273465409752	0.0	0.0	1.1273465409752	0.0	0.0				XP_004230850.1|1.6e-79|PREDICTED: uncharacterized protein LOC101261073 [Solanum lycopersicum]
Solyc01g109320.4	0.03	1.36	5.5162223336772795	5.72401655687315e-23	3.06716694405285e-23	5.5162223336772795	5.72401655687315e-23	3.06716694405285e-23			K03327//multidrug resistance protein, MATE family	XP_009802671.1|2.6e-256|PREDICTED: protein TRANSPARENT TESTA 12-like [Nicotiana sylvestris]	GO:0016021//integral component of membrane;GO:0016020//membrane;GO:0044425//membrane part;GO:0031224//intrinsic component of membrane;GO:0022804//active transmembrane transporter activity;GO:0022857//transmembrane transporter activity;GO:0015238//drug transmembrane transporter activity;GO:0015297//antiporter activity;GO:0015291//secondary active transmembrane transporter activity;GO:0005215//tran…
Solyc01g109330.3	0.715	1.7	1.24289294711561	7.58364457084623e-08	7.121749048520861e-08	1.24289294711561	7.58364457084623e-08	7.121749048520861e-08			K07399//cytochrome c biogenesis protein	XP_004230855.1|2.1e-261|PREDICTED: cytochrome c biogenesis protein CCS1, chloroplastic isoform X1 [Solanum lycopersicum]
Solyc01g109470.3	3.575	1.185	-1.6030070186037702	3.2765051482497896e-14	2.2868149510057402e-14	-1.6030070186037702	3.2765051482497896e-14	2.2868149510057402e-14			K12472//epidermal growth factor receptor substrate 15+ko04144//Endocytosis	XP_004230963.1|2.0e-151|PREDICTED: BURP domain protein USPL1-like [Solanum lycopersicum]	GO:0009791//post-embryonic development;GO:0048731//system development;GO:0048608//reproductive structure development;GO:0007275//multicellular organism development;GO:0048316//seed development;GO:0061458//reproductive system development;GO:0032502//developmental process;GO:0010154//fruit development;GO:0022414//reproductive process;GO:0032501//multicellular organismal process;GO:0000003//reproduc…
Solyc01g109500.4	2.06	4.9	1.2594894576463	5.2361754411582796e-17	3.33059983103216e-17	1.2594894576463	5.2361754411582796e-17	3.33059983103216e-17			K12472//epidermal growth factor receptor substrate 15+ko04144//Endocytosis	XP_004230918.1|9.3e-218|PREDICTED: BURP domain protein USPL1-like [Solanum lycopersicum]	GO:0032502//developmental process;GO:0061458//reproductive system development;GO:0048316//seed development;GO:0048608//reproductive structure development;GO:0048856//anatomical structure development;GO:0000003//reproduction;GO:0032501//multicellular organismal process;GO:0007275//multicellular organism development;GO:0048731//system development;GO:0010154//fruit development;GO:0003006//developmen…
Solyc01g109580.4	0.575	1.995	1.79601936071476	1.08655170682969e-14	7.463269273687351e-15	1.79601936071476	1.08655170682969e-14	7.463269273687351e-15			K17261//adenylyl cyclase-associated protein	XP_004230883.1|1.1e-271|PREDICTED: cyclase-associated protein 1 [Solanum lycopersicum]	GO:0065009//regulation of molecular function;GO:0051171//regulation of nitrogen compound metabolic process;GO:1900371//regulation of purine nucleotide biosynthetic process;GO:0009987//cellular process;GO:0007015//actin filament organization;GO:0051174//regulation of phosphorus metabolic process;GO:0019220//regulation of phosphate metabolic process;GO:0050794//regulation of cellular process;GO:001…
Solyc01g109590.3	9.3	25.81	1.47472620827477	2.4529161129896896e-134	3.578077788472149e-135	1.47472620827477	2.4529161129896896e-134	3.578077788472149e-135			K04733//interleukin-1 receptor-associated kinase 4 [EC:2.7.11.1]	XP_004230898.1|7.1e-279|PREDICTED: probable receptor-like serine/threonine-protein kinase At4g34500 [Solanum lycopersicum]	GO:0044260//cellular macromolecule metabolic process;GO:0044237//cellular metabolic process;GO:0043412//macromolecule modification;GO:0006807//nitrogen compound metabolic process;GO:0007165//signal transduction;GO:0050794//regulation of cellular process;GO:0019538//protein metabolic process;GO:0008152//metabolic process;GO:0050789//regulation of biological process;GO:0071704//organic substance me…
Solyc01g109670.3	8.775	0.0	-7.663997648492909	1.95700125957676e-23	1.0346170350806199e-23	-7.663997648492909	1.95700125957676e-23	1.0346170350806199e-23			K15397//3-ketoacyl-CoA synthase [EC:2.3.1.199]+ko01100//Metabolic pathways+ko01110//Biosynthesis of secondary metabolites+ko00062//Fatty acid elongation	XP_015061756.1|1.4e-17|PREDICTED: transcription factor RADIALIS [Solanum pennellii]	GO:0003677//DNA binding;GO:0005488//binding;GO:0003676//nucleic acid binding;GO:0097159//organic cyclic compound binding;GO:1901363//heterocyclic compound binding;
Solyc01g109690.1	130.545	5.65	-4.52152070523809	1.859999507988559e-252	1.5800792249905692e-253	-4.52152070523809	1.859999507988559e-252	1.5800792249905692e-253	MYB		K15397//3-ketoacyl-CoA synthase [EC:2.3.1.199]+ko01100//Metabolic pathways+ko01110//Biosynthesis of secondary metabolites+ko00062//Fatty acid elongation;K22390//acid phosphatase type 7;K09522//DnaJ homolog subfamily C member 2	XP_004230980.1|3.8e-39|PREDICTED: protein RADIALIS-like 4 [Solanum lycopersicum]	GO:0043229//intracellular organelle;GO:0043227//membrane-bounded organelle;GO:0044464//cell part;GO:0005634//nucleus;GO:0043226//organelle;GO:0005623//cell;GO:0005622//intracellular;GO:0043231//intracellular membrane-bounded organelle;GO:0044424//intracellular part;GO:0005488//binding;GO:0003676//nucleic acid binding;GO:1901363//heterocyclic compound binding;GO:0003677//DNA binding;GO:0097159//or…
Solyc01g109720.3	1.195	5.495	2.20697337286066	9.742838451368728e-35	3.98939938537665e-35	2.20697337286066	9.742838451368728e-35	3.98939938537665e-35			K22369//epoxide hydrolase 4 [EC:3.3.-.-]	XP_004230956.1|5.9e-168|PREDICTED: monoacylglycerol lipase abhd6-A [Solanum lycopersicum]	GO:0003824//catalytic activity;
Solyc01g109790.3	65.985	23.25	-1.50247410473776	0.0	0.0	-1.50247410473776	0.0	0.0			K00975//glucose-1-phosphate adenylyltransferase [EC:2.7.7.27]+ko00520//Amino sugar and nucleotide sugar metabolism+ko01100//Metabolic pathways+ko00500//Starch and sucrose metabolism+ko01110//Biosynthesis of secondary metabolites	XP_015062533.1|1.9e-302|PREDICTED: glucose-1-phosphate adenylyltransferase large subunit 1 [Solanum pennellii]	GO:0016051//carbohydrate biosynthetic process;GO:0005977//glycogen metabolic process;GO:0055114//oxidation-reduction process;GO:0044262//cellular carbohydrate metabolic process;GO:1901576//organic substance biosynthetic process;GO:0033692//cellular polysaccharide biosynthetic process;GO:0044260//cellular macromolecule metabolic process;GO:0006091//generation of precursor metabolites and energy;GO…
Solyc01g109810.2	31.995	67.17	1.06637171161383	2.990142070653339e-115	5.0014938836555086e-116	1.06637171161383	2.990142070653339e-115	5.0014938836555086e-116				XP_004230971.1|7.0e-127|PREDICTED: uncharacterized protein LOC101244426 [Solanum lycopersicum]	GO:0031224//intrinsic component of membrane;GO:0044425//membrane part;GO:0016021//integral component of membrane;GO:0016020//membrane;
Solyc01g109860.3	1.29	3.61	1.48679112812626	4.497729402988759e-24	2.3403857355983196e-24	1.48679112812626	4.497729402988759e-24	2.3403857355983196e-24			K02433//aspartyl-tRNA(Asn)/glutamyl-tRNA(Gln) amidotransferase subunit A [EC:6.3.5.6 6.3.5.7]+ko00970//Aminoacyl-tRNA biosynthesis+ko01100//Metabolic pathways;K19996//phosphatidylinositol transfer protein SFH5	XP_004230875.1|0.0e+00|PREDICTED: phosphatidylinositol/phosphatidylcholine transfer protein SFH12-like [Solanum lycopersicum]	GO:0044464//cell part;GO:0005622//intracellular;GO:0005623//cell;GO:0005215//transporter activity;
Solyc01g109890.3	17.905	48.065	1.4285849447124699	3.5659728586611385e-191	3.886239520419108e-192	1.4285849447124699	3.5659728586611385e-191	3.886239520419108e-192			K09517//DnaJ homolog subfamily B member 11+ko04141//Protein processing in endoplasmic reticulum;K09503//DnaJ homolog subfamily A member 2+ko04141//Protein processing in endoplasmic reticulum	XP_004230892.1|1.3e-190|PREDICTED: chaperone protein dnaJ 10 [Solanum lycopersicum]
Solyc01g109895.1	1.06	3.74	1.82400312234116	1.07701178490509e-09	9.20035248676805e-10	1.82400312234116	1.07701178490509e-09	9.20035248676805e-10				XP_004230978.1|6.5e-40|PREDICTED: uncharacterized protein LOC101246971 isoform X1 [Solanum lycopersicum]
Solyc01g109950.4	0.395	0.17	-1.22423306331169	0.000681995089777283	0.000892326890421041	-1.22423306331169	0.000681995089777283	0.000892326890421041			K04733//interleukin-1 receptor-associated kinase 4 [EC:2.7.11.1]	XP_004230878.1|0.0e+00|PREDICTED: probable receptor-like protein kinase At4g39110 [Solanum lycopersicum]	GO:0016020//membrane;GO:0044425//membrane part;GO:0031224//intrinsic component of membrane;GO:0016021//integral component of membrane;GO:0005524//ATP binding;GO:0004672//protein kinase activity;GO:0140096//catalytic activity, acting on a protein;GO:1901363//heterocyclic compound binding;GO:0005488//binding;GO:0016740//transferase activity;GO:0097367//carbohydrate derivative binding;GO:0016772//tr…
Solyc01g110130.3	1.18	3.285	1.47597702991857	5.99603816467473e-29	2.7876127233119604e-29	1.47597702991857	5.99603816467473e-29	2.7876127233119604e-29			K02212//DNA replication licensing factor MCM4 [EC:3.6.4.12]+ko03030//DNA replication	XP_004230864.1|0.0e+00|PREDICTED: DNA replication licensing factor MCM4 [Solanum lycopersicum]	GO:0009059//macromolecule biosynthetic process;GO:0044238//primary metabolic process;GO:0034645//cellular macromolecule biosynthetic process;GO:0071704//organic substance metabolic process;GO:0006260//DNA replication;GO:0006259//DNA metabolic process;GO:0043170//macromolecule metabolic process;GO:0034641//cellular nitrogen compound metabolic process;GO:0008152//metabolic process;GO:0006725//cellu…
Solyc01g110430.3	32.605	138.61	2.09439193917828	0.0	0.0	2.09439193917828	0.0	0.0			K01583//arginine decarboxylase [EC:4.1.1.19]+ko00330//Arginine and proline metabolism+ko01100//Metabolic pathways	NP_001234649.2|0.0e+00|arginine decarboxylase [Solanum lycopersicum]	GO:0006596//polyamine biosynthetic process;GO:1901564//organonitrogen compound metabolic process;GO:0009065//glutamine family amino acid catabolic process;GO:0043436//oxoacid metabolic process;GO:1901566//organonitrogen compound biosynthetic process;GO:0042401//cellular biogenic amine biosynthetic process;GO:0006082//organic acid metabolic process;GO:0019752//carboxylic acid metabolic process;GO:…
Solyc01g110440.5.1	7.38	28.11	1.93747308828958	0.0	0.0	1.93747308828958	0.0	0.0			K01583//arginine decarboxylase [EC:4.1.1.19]+ko00330//Arginine and proline metabolism+ko01100//Metabolic pathways	NP_001234649.2|0.0e+00|arginine decarboxylase [Solanum lycopersicum]	GO:1901575//organic substance catabolic process;GO:0044248//cellular catabolic process;GO:0097164//ammonium ion metabolic process;GO:0009309//amine biosynthetic process;GO:0044271//cellular nitrogen compound biosynthetic process;GO:1901576//organic substance biosynthetic process;GO:0006807//nitrogen compound metabolic process;GO:0006596//polyamine biosynthetic process;GO:0006525//arginine metabol…
Solyc01g110450.3	40.295	106.655	1.4039361719736498	0.0	0.0	1.4039361719736498	0.0	0.0			K00011//aldehyde reductase [EC:1.1.1.21]+ko00040//Pentose and glucuronate interconversions+ko01100//Metabolic pathways+ko00052//Galactose metabolism+ko00051//Fructose and mannose metabolism+ko00790//Folate biosynthesis+ko00561//Glycerolipid metabolism	XP_010315337.1|2.9e-178|PREDICTED: NADP-dependent D-sorbitol-6-phosphate dehydrogenase [Solanum lycopersicum]	GO:0016491//oxidoreductase activity;GO:0003824//catalytic activity;
Solyc01g110540.3	80.68	161.56	1.00131496728402	2.176436091654599e-181	2.4728380339018786e-182	1.00131496728402	2.176436091654599e-181	2.4728380339018786e-182			K02129//F-type H+-transporting ATPase subunit e+ko01100//Metabolic pathways+ko00190//Oxidative phosphorylation	OIT29870.1|2.2e-24|hypothetical protein A4A49_49667 [Nicotiana attenuata]	GO:1901362//organic cyclic compound biosynthetic process;GO:0009199//ribonucleoside triphosphate metabolic process;GO:0009165//nucleotide biosynthetic process;GO:0018130//heterocycle biosynthetic process;GO:0009124//nucleoside monophosphate biosynthetic process;GO:0009201//ribonucleoside triphosphate biosynthetic process;GO:0098662//inorganic cation transmembrane transport;GO:0009150//purine ribo…
Solyc01g110555.1	12.975	4.255	-1.6104821391659099	2.33646574555679e-41	8.55500414404357e-42	-1.6104821391659099	2.33646574555679e-41	8.55500414404357e-42			K14488//SAUR family protein+ko04075//Plant hormone signal transduction	XP_004230975.1|2.5e-81|PREDICTED: auxin-induced protein 6B [Solanum lycopersicum]	GO:0009719//response to endogenous stimulus;GO:0009725//response to hormone;GO:0010033//response to organic substance;GO:0050896//response to stimulus;GO:0009733//response to auxin;GO:0042221//response to chemical;
Solyc01g110580.2	7.02	0.89	-2.97246348357371	3.7067828052788397e-26	1.84286706201125e-26	-2.97246348357371	3.7067828052788397e-26	1.84286706201125e-26			K14488//SAUR family protein+ko04075//Plant hormone signal transduction	XP_010315342.1|3.1e-49|PREDICTED: auxin-induced protein 15A-like [Solanum lycopersicum]	GO:0009733//response to auxin;GO:0009719//response to endogenous stimulus;GO:0010033//response to organic substance;GO:0050896//response to stimulus;GO:0042221//response to chemical;GO:0009725//response to hormone;
Solyc01g110590.4	3.32	0.905	-1.88107884794412	1.01812376466034e-05	1.11288989947184e-05	-1.88107884794412	1.01812376466034e-05	1.11288989947184e-05			K14488//SAUR family protein+ko04075//Plant hormone signal transduction	XP_004230997.1|1.6e-54|PREDICTED: auxin-induced protein 15A-like [Solanum lycopersicum]	GO:0010033//response to organic substance;GO:0009719//response to endogenous stimulus;GO:0050896//response to stimulus;GO:0009725//response to hormone;GO:0009733//response to auxin;GO:0042221//response to chemical;
Solyc01g110920.4	41.335	20.205	-1.02913076977041	7.72089451189322e-37	3.05242973011336e-37	-1.02913076977041	7.72089451189322e-37	3.05242973011336e-37			K14488//SAUR family protein+ko04075//Plant hormone signal transduction	XP_010315351.1|1.1e-41|PREDICTED: auxin-induced protein 15A-like [Solanum lycopersicum]	GO:0009733//response to auxin;GO:0010033//response to organic substance;GO:0009725//response to hormone;GO:0009719//response to endogenous stimulus;GO:0050896//response to stimulus;GO:0042221//response to chemical;
Solyc01g111060.4	50.165	109.55	1.1263767913921698	3.0665080641365184e-246	2.6793511404587383e-247	1.1263767913921698	3.0665080641365184e-246	2.6793511404587383e-247			K01244//5'-methylthioadenosine nucleosidase [EC:3.2.2.16]+ko01100//Metabolic pathways+ko00270//Cysteine and methionine metabolism	XP_004230922.1|1.3e-146|PREDICTED: 5'-methylthioadenosine/S-adenosylhomocysteine nucleosidase 2 [Solanum lycopersicum]	GO:0009116//nucleoside metabolic process;GO:0034641//cellular nitrogen compound metabolic process;GO:1901657//glycosyl compound metabolic process;GO:0006139//nucleobase-containing compound metabolic process;GO:0071704//organic substance metabolic process;GO:0055086//nucleobase-containing small molecule metabolic process;GO:1901135//carbohydrate derivative metabolic process;GO:0006807//nitrogen co…
Solyc01g111100.5	1.525	5.085	1.7409473826136002	5.4170704134632595e-39	2.05426577949171e-39	1.7409473826136002	5.4170704134632595e-39	2.05426577949171e-39			K02986//small subunit ribosomal protein S4+ko03010//Ribosome	XP_009621341.1|0.0e+00|PREDICTED: probable alkaline/neutral invertase B [Nicotiana tomentosiformis]	GO:0140096//catalytic activity, acting on a protein;GO:0003824//catalytic activity;GO:0140103//catalytic activity, acting on a glycoprotein;GO:0016798//hydrolase activity, acting on glycosyl bonds;GO:0004553//hydrolase activity, hydrolyzing O-glycosyl compounds;GO:0016787//hydrolase activity;GO:0033926//glycopeptide alpha-N-acetylgalactosaminidase activity;
Solyc01g111110.3	62.1	26.88	-1.20984715091826	3.23102971230108e-48	1.0696455285125298e-48	-1.20984715091826	3.23102971230108e-48	1.0696455285125298e-48				XP_004230988.1|7.0e-43|PREDICTED: uncharacterized protein LOC101250258 [Solanum lycopersicum]	GO:0016021//integral component of membrane;GO:0031224//intrinsic component of membrane;GO:0016020//membrane;GO:0044425//membrane part;
Solyc01g111210.3	3.295	7.26	1.1415660246671202	7.42206007679341e-35	3.0297232115308196e-35	1.1415660246671202	7.42206007679341e-35	3.0297232115308196e-35			K01426//amidase [EC:3.5.1.4]+ko00380//Tryptophan metabolism+ko00330//Arginine and proline metabolism+ko00360//Phenylalanine metabolism	XP_019067476.1|1.4e-285|PREDICTED: putative amidase C869.01 [Solanum lycopersicum]	GO:0016740//transferase activity;GO:0003824//catalytic activity;
Solyc01g111230.3	1.675	0.815	-1.0388780212997701	0.000634061983524208	0.000826068978269161	-1.0388780212997701	0.000634061983524208	0.000826068978269161			K01870//isoleucyl-tRNA synthetase [EC:6.1.1.5]+ko00970//Aminoacyl-tRNA biosynthesis;K19027//zinc finger FYVE domain-containing protein 26;K10775//phenylalanine ammonia-lyase [EC:4.3.1.24]+ko01100//Metabolic pathways+ko01110//Biosynthesis of secondary metabolites+ko00940//Phenylpropanoid biosynthesis+ko00360//Phenylalanine metabolism	XP_010315363.1|8.0e-98|PREDICTED: dirigent protein 23-like [Solanum lycopersicum]	GO:0048046//apoplast;GO:0005576//extracellular region;GO:0003824//catalytic activity;GO:0016853//isomerase activity;
Solyc01g111250.3	0.33	4.485	3.7721510986857902	2.3089626661644e-47	7.74369212639019e-48	3.7721510986857902	2.3089626661644e-47	7.74369212639019e-48			K01771//1-phosphatidylinositol phosphodiesterase [EC:4.6.1.13]+ko00562//Inositol phosphate metabolism	XP_015071560.1|1.7e-178|PREDICTED: PI-PLC X-box domain-containing protein DDB_G0293730-like [Solanum pennellii]	GO:0044238//primary metabolic process;GO:0008152//metabolic process;GO:0006629//lipid metabolic process;GO:0071704//organic substance metabolic process;GO:0016788//hydrolase activity, acting on ester bonds;GO:0042578//phosphoric ester hydrolase activity;GO:0003824//catalytic activity;GO:0008081//phosphoric diester hydrolase activity;GO:0016787//hydrolase activity;
Solyc01g111330.4	0.83	1.925	1.21788105910753	3.47305791789922e-07	3.39916070031218e-07	1.21788105910753	3.47305791789922e-07	3.39916070031218e-07			K04733//interleukin-1 receptor-associated kinase 4 [EC:2.7.11.1]	XP_015089191.1|4.0e-205|PREDICTED: thaumatin-like protein 1 [Solanum pennellii]	GO:0044425//membrane part;GO:0016020//membrane;GO:0016021//integral component of membrane;GO:0031224//intrinsic component of membrane;
Solyc01g111430.2	2.7	7.86	1.5466591438547501	7.018336137472539e-55	2.1170678931340098e-55	1.5466591438547501	7.018336137472539e-55	2.1170678931340098e-55			K01176//alpha-amylase [EC:3.2.1.1]+ko01100//Metabolic pathways+ko00500//Starch and sucrose metabolism	XP_019068507.1|0.0e+00|PREDICTED: pentatricopeptide repeat-containing protein At3g03580-like [Solanum lycopersicum]
Solyc01g111590.4	1.835	4.53	1.304360579833	3.901102490070061e-17	2.46864724168242e-17	1.304360579833	3.901102490070061e-17	2.46864724168242e-17			K10752//histone-binding protein RBBP4	XP_004231043.1|2.3e-243|PREDICTED: WD-40 repeat-containing protein MSI2 [Solanum lycopersicum]	GO:0043226//organelle;GO:0044424//intracellular part;GO:0043231//intracellular membrane-bounded organelle;GO:0005634//nucleus;GO:0005623//cell;GO:0043229//intracellular organelle;GO:0005622//intracellular;GO:0044464//cell part;GO:0043227//membrane-bounded organelle;
Solyc01g111700.2	0.5	1.005	1.00842769347858	0.0008073169930602799	0.00106558018216674	1.00842769347858	0.0008073169930602799	0.00106558018216674			K03033//26S proteasome regulatory subunit N3+ko03050//Proteasome	XP_004231453.1|2.5e-274|PREDICTED: probable 26S proteasome non-ATPase regulatory subunit 3 [Solanum lycopersicum]	GO:0044257//cellular protein catabolic process;GO:0042176//regulation of protein catabolic process;GO:0006807//nitrogen compound metabolic process;GO:0060255//regulation of macromolecule metabolic process;GO:0019941//modification-dependent protein catabolic process;GO:0051171//regulation of nitrogen compound metabolic process;GO:0009987//cellular process;GO:0019538//protein metabolic process;GO:0…
Solyc01g111760.4	95.97	222.155	1.21209171634039	0.0	0.0	1.21209171634039	0.0	0.0			K02147//V-type H+-transporting ATPase subunit B+ko04145//Phagosome+ko01100//Metabolic pathways+ko00190//Oxidative phosphorylation	XP_004231058.1|5.9e-279|PREDICTED: V-type proton ATPase subunit B 2 [Solanum lycopersicum]	GO:0006818//hydrogen transport;GO:0019637//organophosphate metabolic process;GO:1901564//organonitrogen compound metabolic process;GO:0051179//localization;GO:0034641//cellular nitrogen compound metabolic process;GO:0015992//proton transport;GO:0006163//purine nucleotide metabolic process;GO:0090662//ATP hydrolysis coupled transmembrane transport;GO:0098655//cation transmembrane transport;GO:0006…
Solyc01g111820.2	1.065	3.44	1.69025173345233	5.97774976650583e-08	5.58090203240047e-08	1.69025173345233	5.97774976650583e-08	5.58090203240047e-08				OIS98182.1|1.5e-46|hypothetical protein A4A49_26718 [Nicotiana attenuata]
Solyc01g111950.4	0.0	0.19	4.915318289087099	5.74214512802005e-05	6.69602896585335e-05	4.915318289087099	5.74214512802005e-05	6.69602896585335e-05			K04730//interleukin-1 receptor-associated kinase 1 [EC:2.7.11.1];K04733//interleukin-1 receptor-associated kinase 4 [EC:2.7.11.1]	XP_004231459.1|0.0e+00|PREDICTED: receptor-like cytosolic serine/threonine-protein kinase RBK1 [Solanum lycopersicum]	GO:0065007//biological regulation;GO:0007154//cell communication;GO:0006793//phosphorus metabolic process;GO:0006807//nitrogen compound metabolic process;GO:0050789//regulation of biological process;GO:0009987//cellular process;GO:0006464//cellular protein modification process;GO:0007165//signal transduction;GO:0036211//protein modification process;GO:0016310//phosphorylation;GO:1901564//organoni…
Solyc01g111960.3	0.705	1.515	1.09589053472892	3.58597403304312e-05	4.10381684267901e-05	1.09589053472892	3.58597403304312e-05	4.10381684267901e-05			K00679//phospholipid:diacylglycerol acyltransferase [EC:2.3.1.158]+ko01100//Metabolic pathways+ko00561//Glycerolipid metabolism;K14209//solute carrier family 36 (proton-coupled amino acid transporter);K10691//E3 ubiquitin-protein ligase UBR4 [EC:2.3.2.27];K01188//beta-glucosidase [EC:3.2.1.21]+ko01100//Metabolic pathways+ko00500//Starch and sucrose metabolism+ko01110//Biosynthesis of secondary me…	XP_004231075.1|7.1e-215|PREDICTED: GDSL esterase/lipase At5g55050 [Solanum lycopersicum]	GO:0016788//hydrolase activity, acting on ester bonds;GO:0016787//hydrolase activity;GO:0003824//catalytic activity;
Solyc01g112120.4	0.13	0.635	2.28853561267132	9.67695252975273e-06	1.05450377253184e-05	2.28853561267132	9.67695252975273e-06	1.05450377253184e-05			K00485//dimethylaniline monooxygenase (N-oxide forming) [EC:1.14.13.8]	XP_019067494.1|7.4e-222|PREDICTED: probable flavin-containing monooxygenase 1 [Solanum lycopersicum]	GO:0055114//oxidation-reduction process;GO:0008152//metabolic process;GO:0004499//N,N-dimethylaniline monooxygenase activity;GO:0016491//oxidoreductase activity;GO:0043168//anion binding;GO:1901265//nucleoside phosphate binding;GO:0016705//oxidoreductase activity, acting on paired donors, with incorporation or reduction of molecular oxygen;GO:0036094//small molecule binding;GO:0043167//ion bindin…
Solyc01g112140.4	4.96	15.72	1.66883938380762	9.031242835954596e-98	1.7504924461376297e-98	1.66883938380762	9.031242835954596e-98	1.7504924461376297e-98			K00485//dimethylaniline monooxygenase (N-oxide forming) [EC:1.14.13.8]	XP_004231090.1|0.0e+00|PREDICTED: probable flavin-containing monooxygenase 1 [Solanum lycopersicum]	GO:0008152//metabolic process;GO:0055114//oxidation-reduction process;GO:0050661//NADP binding;GO:1901363//heterocyclic compound binding;GO:0043167//ion binding;GO:0004497//monooxygenase activity;GO:0016705//oxidoreductase activity, acting on paired donors, with incorporation or reduction of molecular oxygen;GO:0043168//anion binding;GO:0048037//cofactor binding;GO:0016491//oxidoreductase activit…
Solyc01g112230.4	0.135	23.845	7.42346519275743	4.476543397455349e-114	7.5726664428592885e-115	7.42346519275743	4.476543397455349e-114	7.5726664428592885e-115			K10949//ER lumen protein retaining receptor;K02995//small subunit ribosomal protein S8e+ko03010//Ribosome	XP_004231099.1|1.1e-54|PREDICTED: metallothionein-like protein 4B isoform X1 [Solanum lycopersicum]	GO:0043169//cation binding;GO:0046872//metal ion binding;GO:0043167//ion binding;GO:0008270//zinc ion binding;GO:0005488//binding;GO:0046914//transition metal ion binding;
Solyc01g150101.1	1.91	0.635	-1.57653480724257	2.78140207484706e-08	2.54720889912484e-08	-1.57653480724257	2.78140207484706e-08	2.54720889912484e-08			K05765//cofilin	XP_004228559.1|7.8e-207|PREDICTED: putative uncharacterized protein DDB_G0282499 [Solanum lycopersicum]	GO:0005515//protein binding;GO:0005488//binding;GO:0046983//protein dimerization activity;
Solyc01g150126.1	23.725	11.415	-1.0580677183083198	5.3658891461052e-15	3.64441831000442e-15	-1.0580677183083198	5.3658891461052e-15	3.64441831000442e-15			K02183//calmodulin+ko04016//MAPK signaling pathway - plant+ko04626//Plant-pathogen interaction+ko04070//Phosphatidylinositol signaling system;K13448//calcium-binding protein CML+ko04626//Plant-pathogen interaction	XP_009776175.1|1.1e-32|PREDICTED: polcalcin Syr v 3-like [Nicotiana sylvestris]	GO:0005509//calcium ion binding;GO:0043167//ion binding;GO:0046872//metal ion binding;GO:0043169//cation binding;GO:0005488//binding;
Solyc01g150152.1	10.865	42.165	1.95243968385283	3.023628654628649e-147	4.101455379976849e-148	1.95243968385283	3.023628654628649e-147	4.101455379976849e-148				XP_006358521.1|1.9e-08|PREDICTED: hydrophobic protein LTI6A-like [Solanum tuberosum]	GO:0001101//response to acid chemical;GO:0097305//response to alcohol;GO:0033993//response to lipid;GO:1901700//response to oxygen-containing compound;GO:0009719//response to endogenous stimulus;GO:0042221//response to chemical;GO:0010033//response to organic substance;GO:0009628//response to abiotic stimulus;GO:0050896//response to stimulus;GO:0009415//response to water;GO:0009725//response to h…
Solyc02g004003.1	1.33	0.485	-1.44408451121892	6.190580594724279e-05	7.24179497592567e-05	-1.44408451121892	6.190580594724279e-05	7.24179497592567e-05				KNA11012.1|7.6e-06|hypothetical protein SOVF_139120 [Spinacia oleracea]
Solyc02g014190.4	1.855	0.9	-1.04099186056569	2.19596869471058e-28	1.03481283401176e-28	-1.04099186056569	2.19596869471058e-28	1.03481283401176e-28			K17592//sacsin	XP_010315556.1|0.0e+00|PREDICTED: sacsin [Solanum lycopersicum]
Solyc02g014460.4	2.74	5.71	1.06303551420785	5.210754632806229e-18	3.2001964067962007e-18	1.06303551420785	5.210754632806229e-18	3.2001964067962007e-18			K08678//UDP-glucuronate decarboxylase [EC:4.1.1.35]+ko00520//Amino sugar and nucleotide sugar metabolism+ko01100//Metabolic pathways;K10140//DNA damage-binding protein 2+ko03420//Nucleotide excision repair+ko04120//Ubiquitin mediated proteolysis	XP_004231489.1|5.6e-278|PREDICTED: WD repeat-containing protein 76 [Solanum lycopersicum]	GO:0050896//response to stimulus;GO:0048583//regulation of response to stimulus;GO:0009987//cellular process;GO:0009737//response to abscisic acid;GO:0009719//response to endogenous stimulus;GO:0042221//response to chemical;GO:0051726//regulation of cell cycle;GO:0009725//response to hormone;GO:2001020//regulation of response to DNA damage stimulus;GO:0050794//regulation of cellular process;GO:00…
Solyc02g014470.4	0.15	0.875	2.5319896495356002	5.86116653838509e-08	5.4658809381242696e-08	2.5319896495356002	5.86116653838509e-08	5.4658809381242696e-08			K00145//N-acetyl-gamma-glutamyl-phosphate reductase [EC:1.2.1.38]+ko00220//Arginine biosynthesis+ko01230//Biosynthesis of amino acids+ko01100//Metabolic pathways+ko01110//Biosynthesis of secondary metabolites+ko01210//2-Oxocarboxylic acid metabolism	XP_004231490.1|1.1e-244|PREDICTED: phospholipase A1-II 1 [Solanum lycopersicum]	GO:0044238//primary metabolic process;GO:0071704//organic substance metabolic process;GO:0008152//metabolic process;GO:0006629//lipid metabolic process;GO:0008970//phosphatidylcholine 1-acylhydrolase activity;GO:0016788//hydrolase activity, acting on ester bonds;GO:0003824//catalytic activity;GO:0016298//lipase activity;GO:0004620//phospholipase activity;GO:0052689//carboxylic ester hydrolase act…
Solyc02g014670.2	0.0	2.78	8.40074511625734	2.85300249275372e-35	1.1558900410526301e-35	8.40074511625734	2.85300249275372e-35	1.1558900410526301e-35				XP_004231494.1|1.2e-244|PREDICTED: uncharacterized protein LOC101263358 [Solanum lycopersicum]	GO:0016021//integral component of membrane;GO:0044425//membrane part;GO:0016020//membrane;GO:0031224//intrinsic component of membrane;
Solyc02g014730.3	0.425	0.985	1.20397850259639	4.58777206159208e-05	5.30202120307965e-05	1.20397850259639	4.58777206159208e-05	5.30202120307965e-05			K15402//fatty acid omega-hydroxylase [EC:1.14.-.-]+ko00073//Cutin, suberine and wax biosynthesis	XP_004231497.1|0.0e+00|PREDICTED: cytochrome P450 86B1 [Solanum lycopersicum]	GO:0016020//membrane;GO:0044425//membrane part;GO:0016021//integral component of membrane;GO:0031224//intrinsic component of membrane;GO:0048037//cofactor binding;GO:0046872//metal ion binding;GO:0043167//ion binding;GO:1901363//heterocyclic compound binding;GO:0046914//transition metal ion binding;GO:0005506//iron ion binding;GO:0003824//catalytic activity;GO:0005488//binding;GO:0020037//heme bi…
Solyc02g020890.4	5.96	18.63	1.65082386698722	1.1086448550057099e-110	1.9280015642056595e-111	1.65082386698722	1.1086448550057099e-110	1.9280015642056595e-111				XP_004231521.1|3.0e-242|PREDICTED: transmembrane protein 53 [Solanum lycopersicum]	GO:0044425//membrane part;GO:0016020//membrane;GO:0016021//integral component of membrane;GO:0031224//intrinsic component of membrane;
Solyc02g020940.3	415.72	157.09	-1.39795694800428	0.0	0.0	-1.39795694800428	0.0	0.0			K05298//glyceraldehyde-3-phosphate dehydrogenase (NADP+) (phosphorylating) [EC:1.2.1.13]+ko01100//Metabolic pathways+ko00710//Carbon fixation in photosynthetic organisms+ko01200//Carbon metabolism	XP_004231523.1|4.5e-231|PREDICTED: glyceraldehyde-3-phosphate dehydrogenase A, chloroplastic-like [Solanum lycopersicum]	GO:0006006//glucose metabolic process;GO:0019318//hexose metabolic process;GO:0005975//carbohydrate metabolic process;GO:0044281//small molecule metabolic process;GO:0005996//monosaccharide metabolic process;GO:0071704//organic substance metabolic process;GO:0044238//primary metabolic process;GO:0008152//metabolic process;GO:0051287//NAD binding;GO:0003824//catalytic activity;GO:0050661//NADP bin…
Solyc02g021220.1	0.175	0.44	1.313282275007	0.000670826806609451	0.000876865791834862	1.313282275007	0.000670826806609451	0.000876865791834862			K15333//tRNA guanosine-2'-O-methyltransferase [EC:2.1.1.34];K12619//5'-3' exoribonuclease 2 [EC:3.1.13.-]+ko03018//RNA degradation+ko03008//Ribosome biogenesis in eukaryotes;K13199//plasminogen activator inhibitor 1 RNA-binding protein;K13124//mitogen-activated protein kinase organizer 1;K14568//rRNA small subunit pseudouridine methyltransferase Nep1 [EC:2.1.1.260]+ko03008//Ribosome biogenesis in…	XP_004231532.1|0.0e+00|PREDICTED: subtilisin-like protease SBT1.5 [Solanum lycopersicum]	GO:0017171//serine hydrolase activity;GO:0004252//serine-type endopeptidase activity;GO:0004175//endopeptidase activity;GO:0016787//hydrolase activity;GO:0008236//serine-type peptidase activity;GO:0140096//catalytic activity, acting on a protein;GO:0003824//catalytic activity;GO:0070011//peptidase activity, acting on L-amino acid peptides;GO:0008233//peptidase activity;
Solyc02g021230.4	2.745	6.035	1.13796050611994	4.80902462035951e-18	2.94891129725447e-18	1.13796050611994	4.80902462035951e-18	2.94891129725447e-18			K20892//beta-arabinofuranosyltransferase [EC:2.4.2.-];K20784//arabinosyltransferase [EC:2.4.2.-]+ko00514//Other types of O-glycan biosynthesis;K20783//arabinosyltransferase [EC:2.4.2.-]+ko00514//Other types of O-glycan biosynthesis	XP_004231533.1|4.7e-225|PREDICTED: uncharacterized protein At4g15970 [Solanum lycopersicum]	GO:0046483//heterocycle metabolic process;GO:0044260//cellular macromolecule metabolic process;GO:0044238//primary metabolic process;GO:0009987//cellular process;GO:0008152//metabolic process;GO:0043412//macromolecule modification;GO:1901360//organic cyclic compound metabolic process;GO:0034641//cellular nitrogen compound metabolic process;GO:0071704//organic substance metabolic process;GO:000672…
Solyc02g021680.3	0.3	1.425	2.2362336110013996	2.7615036601391098e-12	2.0871628571347197e-12	2.2362336110013996	2.7615036601391098e-12	2.0871628571347197e-12	WRKY	Populus trichocarpa clone 196822 TIR-NBS-TIR-TIR-WRKY type disease resistance protein mRNA, complete cds.	K13425//WRKY transcription factor 22+ko04016//MAPK signaling pathway - plant+ko04626//Plant-pathogen interaction	XP_010315625.1|4.5e-226|PREDICTED: probable WRKY transcription factor 14 [Solanum lycopersicum]	GO:0006807//nitrogen compound metabolic process;GO:0034641//cellular nitrogen compound metabolic process;GO:1901362//organic cyclic compound biosynthetic process;GO:0043170//macromolecule metabolic process;GO:0090304//nucleic acid metabolic process;GO:0034645//cellular macromolecule biosynthetic process;GO:0006725//cellular aromatic compound metabolic process;GO:0018130//heterocycle biosynthetic …
Solyc02g022850.1	7.22	17.235	1.2616880538064	1.28194549297228e-61	3.53593501117496e-62	1.2616880538064	1.28194549297228e-61	3.53593501117496e-62			K01187//alpha-glucosidase [EC:3.2.1.20]+ko01100//Metabolic pathways+ko00052//Galactose metabolism+ko00500//Starch and sucrose metabolism;K22395//cinnamyl-alcohol dehydrogenase [EC:1.1.1.195]+ko01100//Metabolic pathways+ko01110//Biosynthesis of secondary metabolites+ko00940//Phenylpropanoid biosynthesis	XP_004231557.1|0.0e+00|PREDICTED: reticuline oxidase-like protein [Solanum lycopersicum]	GO:0016491//oxidoreductase activity;GO:0036094//small molecule binding;GO:0097159//organic cyclic compound binding;GO:0043168//anion binding;GO:0003824//catalytic activity;GO:0016614//oxidoreductase activity, acting on CH-OH group of donors;GO:1901265//nucleoside phosphate binding;GO:1901363//heterocyclic compound binding;GO:0043167//ion binding;GO:0005488//binding;GO:0000166//nucleotide binding;…
Solyc02g030225.1	7.57	18.085	1.2570391107230199	6.528207048940309e-58	1.89353501944291e-58	1.2570391107230199	6.528207048940309e-58	1.89353501944291e-58			K12448//UDP-arabinose 4-epimerase [EC:5.1.3.5]+ko00520//Amino sugar and nucleotide sugar metabolism+ko01100//Metabolic pathways	XP_004231574.1|3.2e-234|PREDICTED: UDP-arabinose 4-epimerase 1 isoform X1 [Solanum lycopersicum]	GO:0006012//galactose metabolic process;GO:0044238//primary metabolic process;GO:0008152//metabolic process;GO:0044281//small molecule metabolic process;GO:0019318//hexose metabolic process;GO:0005996//monosaccharide metabolic process;GO:0071704//organic substance metabolic process;GO:0005975//carbohydrate metabolic process;GO:0016020//membrane;GO:0044425//membrane part;GO:0031224//intrinsic comp…
Solyc02g030270.1	0.535	0.0	-4.692012024662509	0.00019541651871801002	0.000240690054915085	-4.692012024662509	0.00019541651871801002	0.000240690054915085			K19613//leucine-rich repeat protein SHOC2	XP_006356903.1|4.7e-110|PREDICTED: putative disease resistance protein RGA3 [Solanum tuberosum]	GO:0006950//response to stress;GO:0050896//response to stimulus;GO:0006952//defense response;GO:0017076//purine nucleotide binding;GO:0032559//adenyl ribonucleotide binding;GO:0043168//anion binding;GO:0030554//adenyl nucleotide binding;GO:0032553//ribonucleotide binding;GO:0097367//carbohydrate derivative binding;GO:0000166//nucleotide binding;GO:0032555//purine ribonucleotide binding;GO:0043167…
Solyc02g031730.1	61.47	4.86	-3.65547282210441	0.0	0.0	-3.65547282210441	0.0	0.0				XP_015087207.1|3.3e-58|PREDICTED: uncharacterized protein LOC107030443 [Solanum pennellii]
Solyc02g032660.3	49.035	17.32	-1.50011190825275	1.1996680041765693e-245	1.0507347408600395e-246	-1.50011190825275	1.1996680041765693e-245	1.0507347408600395e-246			K03327//multidrug resistance protein, MATE family	XP_016465432.1|2.1e-264|PREDICTED: protein DETOXIFICATION 40-like [Nicotiana tabacum]	GO:0016021//integral component of membrane;GO:0031224//intrinsic component of membrane;GO:0016020//membrane;GO:0044425//membrane part;GO:0015238//drug transmembrane transporter activity;GO:0015291//secondary active transmembrane transporter activity;GO:0015297//antiporter activity;GO:0022804//active transmembrane transporter activity;GO:0022857//transmembrane transporter activity;GO:0005215//tran…
Solyc02g032800.1	33.15	13.0	-1.3486898298710803	1.0316332508040098e-50	3.2836984376252495e-51	-1.3486898298710803	1.0316332508040098e-50	3.2836984376252495e-51				XP_004231609.1|2.5e-122|PREDICTED: uncharacterized protein LOC101255844 [Solanum lycopersicum]
Solyc02g032940.4	6.02	22.125	1.87604185993901	2.5020178159992094e-155	3.2224975479822487e-156	1.87604185993901	2.5020178159992094e-155	3.2224975479822487e-156			K08245//phytepsin [EC:3.4.23.40]	XP_016557831.1|9.9e-278|PREDICTED: aspartic proteinase-like [Capsicum annuum]	GO:0044238//primary metabolic process;GO:0071704//organic substance metabolic process;GO:0006629//lipid metabolic process;GO:0008152//metabolic process;GO:0044425//membrane part;GO:0016020//membrane;GO:0016021//integral component of membrane;GO:0031224//intrinsic component of membrane;GO:0004190//aspartic-type endopeptidase activity;GO:0070001//aspartic-type peptidase activity;GO:0004175//endopep…
Solyc02g033055.1	2.82	1.04	-1.4302355671030802	5.45113181287405e-07	5.40638910222357e-07	-1.4302355671030802	5.45113181287405e-07	5.40638910222357e-07		Brassica rapa subsp. pekinensis isolate BrNL12 disease resistance protein gene, complete cds.	K15376//gephyrin [EC:2.10.1.1 2.7.7.75]+ko01100//Metabolic pathways+ko00790//Folate biosynthesis;K01528//dynamin GTPase [EC:3.6.5.5]+ko04144//Endocytosis;K17545//serine/threonine-protein kinase ULK4 [EC:2.7.11.1];K22686//pro-apoptotic serine protease NMA111 [EC:3.4.21.-];K12447//UDP-sugar pyrophosphorylase [EC:2.7.7.64]+ko00520//Amino sugar and nucleotide sugar metabolism+ko00040//Pentose and glu…	XP_015075595.1|8.6e-74|PREDICTED: uncharacterized mitochondrial protein AtMg00810-like [Solanum pennellii]
Solyc02g036480.1	27.465	79.675	1.5380667227204998	4.0028245540850986e-174	4.644990883597249e-175	1.5380667227204998	4.0028245540850986e-174	4.644990883597249e-175			K04077//chaperonin GroEL+ko03018//RNA degradation	XP_010315726.1|5.3e-148|PREDICTED: NDR1/HIN1-Like protein 3 [Solanum lycopersicum]	GO:0016020//membrane;GO:0031224//intrinsic component of membrane;GO:0016021//integral component of membrane;GO:0044425//membrane part;
Solyc02g037500.1	11.7	28.755	1.29699719141951	3.70228342221005e-11	2.94532040190766e-11	1.29699719141951	3.70228342221005e-11	2.94532040190766e-11			K00666//fatty-acyl-CoA synthase [EC:6.2.1.-];K01913//acetate---CoA ligase [EC:6.2.1.1]+ko00010//Glycolysis / Gluconeogenesis+ko01100//Metabolic pathways+ko01110//Biosynthesis of secondary metabolites+ko00620//Pyruvate metabolism+ko01200//Carbon metabolism+ko00630//Glyoxylate and dicarboxylate metabolism	XP_004231632.1|5.9e-29|PREDICTED: probable acyl-activating enzyme 6 [Solanum lycopersicum]	GO:0008152//metabolic process;GO:0003824//catalytic activity;
Solyc02g037550.3	23.185	2.205	-3.38935104197034	3.7805639150807985e-221	3.610071256898158e-222	-3.38935104197034	3.7805639150807985e-221	3.610071256898158e-222			K07088//uncharacterized protein	XP_004231634.1|3.8e-223|PREDICTED: protein PIN-LIKES 3-like [Solanum lycopersicum]	GO:0051234//establishment of localization;GO:0051179//localization;GO:0055085//transmembrane transport;GO:0006810//transport;GO:0016021//integral component of membrane;GO:0031224//intrinsic component of membrane;GO:0044425//membrane part;GO:0016020//membrane;
Solyc02g044030.1	11.65	5.175	-1.1658470019051101	1.27693953801861e-23	6.72393886034335e-24	-1.1658470019051101	1.27693953801861e-23	6.72393886034335e-24			K04077//chaperonin GroEL+ko03018//RNA degradation	XP_019067527.1|1.9e-132|PREDICTED: FT-interacting protein 1-like [Solanum lycopersicum]	GO:0031224//intrinsic component of membrane;GO:0016020//membrane;GO:0044425//membrane part;GO:0016021//integral component of membrane;
Solyc02g061780.3	16.29	4.94	-1.7187236108606698	3.908674621658239e-51	1.2371314371697799e-51	-1.7187236108606698	3.908674621658239e-51	1.2371314371697799e-51	NAC	NAC domain containing protein 90 (best arabidopsis hit); NBS-LRR disease resistance protein, putative, expressed (best rice hit)	K00521//ferric-chelate reductase [EC:1.16.1.7];K13126//polyadenylate-binding protein+ko03015//mRNA surveillance pathway+ko03018//RNA degradation+ko03013//RNA transport	XP_010317253.1|2.0e-141|PREDICTED: NAC domain-containing protein 35-like [Solanum lycopersicum]	GO:0009058//biosynthetic process;GO:1901362//organic cyclic compound biosynthetic process;GO:0031326//regulation of cellular biosynthetic process;GO:0065007//biological regulation;GO:0071704//organic substance metabolic process;GO:0090304//nucleic acid metabolic process;GO:0010468//regulation of gene expression;GO:0019219//regulation of nucleobase-containing compound metabolic process;GO:0009987/…
Solyc02g062170.3	0.26	0.855	1.7189210762836	0.00014091636443513	0.000171072954789491	1.7189210762836	0.00014091636443513	0.000171072954789491				XP_004233555.1|1.5e-121|PREDICTED: uncharacterized protein LOC101251248 [Solanum lycopersicum]
Solyc02g062300.3	0.455	1.02	1.17069912237746	0.000975621136880015	0.00129923418437395	1.17069912237746	0.000975621136880015	0.00129923418437395			K12472//epidermal growth factor receptor substrate 15+ko04144//Endocytosis;K06699//proteasome activator subunit 4+ko03050//Proteasome	XP_004233980.2|4.7e-188|PREDICTED: BURP domain-containing protein 5-like [Solanum lycopersicum]
Solyc02g062340.3	1241.59	546.9	-1.17792091097369	0.0	0.0	-1.17792091097369	0.0	0.0			K01623//fructose-bisphosphate aldolase, class I [EC:4.1.2.13]+ko00010//Glycolysis / Gluconeogenesis+ko00030//Pentose phosphate pathway+ko01230//Biosynthesis of amino acids+ko01100//Metabolic pathways+ko00051//Fructose and mannose metabolism+ko01110//Biosynthesis of secondary metabolites+ko00710//Carbon fixation in photosynthetic organisms+ko01200//Carbon metabolism	NP_001333905.1|1.6e-223|fructose-bisphosphate aldolase [Solanum lycopersicum]	GO:0006091//generation of precursor metabolites and energy;GO:0009135//purine nucleoside diphosphate metabolic process;GO:0019693//ribose phosphate metabolic process;GO:1901575//organic substance catabolic process;GO:1901135//carbohydrate derivative metabolic process;GO:0044237//cellular metabolic process;GO:0009259//ribonucleotide metabolic process;GO:0019362//pyridine nucleotide metabolic proce…
Solyc02g062390.3	0.805	140.775	7.45369090161903	0.0	0.0	7.45369090161903	0.0	0.0				XP_004233545.1|1.2e-70|PREDICTED: desiccation-related protein clone PCC27-04 [Solanum lycopersicum]	GO:0050896//response to stimulus;GO:0009266//response to temperature stimulus;GO:0009737//response to abscisic acid;GO:0097305//response to alcohol;GO:0009725//response to hormone;GO:0006950//response to stress;GO:0009628//response to abiotic stimulus;GO:0009409//response to cold;GO:0009414//response to water deprivation;GO:0010033//response to organic substance;GO:0033993//response to lipid;GO:1…
Solyc02g062460.4	1.54	16.415	3.4130603041756404	3.950011924426989e-183	4.4504825622203685e-184	3.4130603041756404	3.950011924426989e-183	4.4504825622203685e-184			K05278//flavonol synthase [EC:1.14.20.6]+ko01100//Metabolic pathways+ko01110//Biosynthesis of secondary metabolites+ko00941//Flavonoid biosynthesis;K05282//gibberellin-44 dioxygenase [EC:1.14.11.12]+ko00904//Diterpenoid biosynthesis+ko01100//Metabolic pathways+ko01110//Biosynthesis of secondary metabolites;K04125//gibberellin 2beta-dioxygenase [EC:1.14.11.13]+ko00904//Diterpenoid biosynthesis+ko0…	XP_004233541.1|1.7e-187|PREDICTED: probable 2-oxoglutarate-dependent dioxygenase AOP1 isoform X1 [Solanum lycopersicum]	GO:0005488//binding;GO:0003824//catalytic activity;GO:0016491//oxidoreductase activity;GO:0043167//ion binding;GO:0046872//metal ion binding;GO:0043169//cation binding;
Solyc02g062505.1	0.87	0.13	-2.75097528980738	8.62264138903649e-05	0.00010244973119309	-2.75097528980738	8.62264138903649e-05	0.00010244973119309		Brassica rapa subsp. pekinensis isolate BrNL12 disease resistance protein gene, complete cds.	K15376//gephyrin [EC:2.10.1.1 2.7.7.75]+ko01100//Metabolic pathways+ko00790//Folate biosynthesis;K17545//serine/threonine-protein kinase ULK4 [EC:2.7.11.1];K01528//dynamin GTPase [EC:3.6.5.5]+ko04144//Endocytosis;K22686//pro-apoptotic serine protease NMA111 [EC:3.4.21.-];K04733//interleukin-1 receptor-associated kinase 4 [EC:2.7.11.1]	XP_015075595.1|5.5e-66|PREDICTED: uncharacterized mitochondrial protein AtMg00810-like [Solanum pennellii]
Solyc02g062550.3	0.77	19.515	4.67781897536045	0.0	0.0	4.67781897536045	0.0	0.0			K08900//mitochondrial chaperone BCS1	XP_004233533.1|2.7e-283|PREDICTED: protein HYPER-SENSITIVITY-RELATED 4-like [Solanum lycopersicum]	GO:0097159//organic cyclic compound binding;GO:0030554//adenyl nucleotide binding;GO:0017076//purine nucleotide binding;GO:0008144//drug binding;GO:0036094//small molecule binding;GO:1901363//heterocyclic compound binding;GO:0043167//ion binding;GO:0032553//ribonucleotide binding;GO:1901265//nucleoside phosphate binding;GO:0043168//anion binding;GO:0005488//binding;GO:0032559//adenyl ribonucleoti…
Solyc02g062590.3	1.11	5.48	2.2985303425105497	4.71058222057924e-35	1.9159331817500397e-35	2.2985303425105497	4.71058222057924e-35	1.9159331817500397e-35			K18819//inositol 3-alpha-galactosyltransferase [EC:2.4.1.123]+ko00052//Galactose metabolism	XP_004233531.1|6.1e-194|PREDICTED: galactinol synthase 2-like [Solanum lycopersicum]	GO:0016740//transferase activity;GO:0016757//transferase activity, transferring glycosyl groups;GO:0003824//catalytic activity;
Solyc02g062650.3	0.015	0.25	4.0084276934785805	7.21951666199367e-05	8.51926258853794e-05	4.0084276934785805	7.21951666199367e-05	8.51926258853794e-05			K05909//laccase [EC:1.10.3.2]	XP_016560657.1|3.8e-265|PREDICTED: laccase-11-like [Capsicum annuum]	GO:0009698//phenylpropanoid metabolic process;GO:0046271//phenylpropanoid catabolic process;GO:1901361//organic cyclic compound catabolic process;GO:0019748//secondary metabolic process;GO:0009987//cellular process;GO:0044237//cellular metabolic process;GO:0009056//catabolic process;GO:0071704//organic substance metabolic process;GO:0046274//lignin catabolic process;GO:0006725//cellular aromatic …
Solyc02g062690.3	19.645	7.09	-1.4693138504286798	1.0680129175423698e-69	2.67456978264532e-70	-1.4693138504286798	1.0680129175423698e-69	2.67456978264532e-70	bHLH		K04733//interleukin-1 receptor-associated kinase 4 [EC:2.7.11.1];K11253//histone H3;K16189//phytochrome-interacting factor 4+ko04075//Plant hormone signal transduction;K12126//phytochrome-interacting factor 3+ko04712//Circadian rhythm - plant+ko04075//Plant hormone signal transduction	XP_004233521.1|5.7e-171|PREDICTED: transcription factor HBI1 [Solanum lycopersicum]	GO:0046983//protein dimerization activity;GO:0005515//protein binding;GO:0005488//binding;
Solyc02g062710.1	1.76	6.02	1.77396243984156	2.6792072414222994e-30	1.20661909269105e-30	1.77396243984156	2.6792072414222994e-30	1.20661909269105e-30			K22889//trichothecene 3-O-acetyltransferase [EC:2.3.1.-]	XP_019067576.1|8.2e-269|PREDICTED: uncharacterized acetyltransferase At3g50280-like [Solanum lycopersicum]	GO:0003824//catalytic activity;GO:0016747//transferase activity, transferring acyl groups other than amino-acyl groups;GO:0016740//transferase activity;GO:0016746//transferase activity, transferring acyl groups;
Solyc02g062770.2	0.0	12.64	8.63047951293496	4.38494354286431e-40	1.6305104043167398e-40	8.63047951293496	4.38494354286431e-40	1.6305104043167398e-40				XP_010317214.1|1.9e-67|PREDICTED: uncharacterized protein LOC104645973 [Solanum lycopersicum]
Solyc02g062790.3	0.315	0.67	1.07659919612016	0.000323364305835274	0.00040720985967815	1.07659919612016	0.000323364305835274	0.00040720985967815			K04733//interleukin-1 receptor-associated kinase 4 [EC:2.7.11.1]	XP_019067727.1|0.0e+00|PREDICTED: proline-rich receptor-like protein kinase PERK4 [Solanum lycopersicum]	GO:0044237//cellular metabolic process;GO:0023052//signaling;GO:0071704//organic substance metabolic process;GO:0044267//cellular protein metabolic process;GO:0009987//cellular process;GO:0006807//nitrogen compound metabolic process;GO:0006468//protein phosphorylation;GO:0016310//phosphorylation;GO:0051716//cellular response to stimulus;GO:0043170//macromolecule metabolic process;GO:0006796//phos…
Solyc02g062890.3	13.79	0.79	-4.1196982979485295	2.8004503246363885e-166	3.3884474387871588e-167	-4.1196982979485295	2.8004503246363885e-166	3.3884474387871588e-167			K08150//MFS transporter, SP family, solute carrier family 2 (myo-inositol transporter), member 13	NP_001289849.1|1.5e-265|probable polyol transporter 6 [Solanum lycopersicum]	GO:0016021//integral component of membrane;GO:0016020//membrane;GO:0044425//membrane part;GO:0031224//intrinsic component of membrane;
Solyc02g063030.4	11.645	3.005	-1.95019406528909	3.4438944335941695e-67	8.8639333515365e-68	-1.95019406528909	3.4438944335941695e-67	8.8639333515365e-68				XP_004233503.1|5.3e-186|PREDICTED: uncharacterized protein LOC101260301 [Solanum lycopersicum]
Solyc02g063210.1	0.38	0.045	-3.1614973079637303	3.18843231616775e-06	3.34137818968407e-06	-3.1614973079637303	3.18843231616775e-06	3.34137818968407e-06			K13420//LRR receptor-like serine/threonine-protein kinase FLS2 [EC:2.7.11.1]+ko04016//MAPK signaling pathway - plant+ko04626//Plant-pathogen interaction	XP_015064758.1|5.3e-135|PREDICTED: putative receptor-like protein kinase At3g47110 [Solanum pennellii]	GO:0031224//intrinsic component of membrane;GO:0044425//membrane part;GO:0016021//integral component of membrane;GO:0016020//membrane;GO:0097159//organic cyclic compound binding;GO:0032559//adenyl ribonucleotide binding;GO:0003824//catalytic activity;GO:0016301//kinase activity;GO:0030554//adenyl nucleotide binding;GO:0035639//purine ribonucleoside triphosphate binding;GO:0097367//carbohydrate de…
Solyc02g063230.1	0.465	1.425	1.62733752612308	6.63187383897385e-05	7.788079960790621e-05	1.62733752612308	6.63187383897385e-05	7.788079960790621e-05			K10760//adenylate dimethylallyltransferase (cytokinin synthase) [EC:2.5.1.27 2.5.1.112]+ko00908//Zeatin biosynthesis+ko01100//Metabolic pathways+ko01110//Biosynthesis of secondary metabolites	XP_004233962.1|1.0e-146|PREDICTED: uncharacterized protein LOC101244837 [Solanum lycopersicum]
Solyc02g063250.3	0.02	0.87	5.36597969809667	3.5613012016234596e-11	2.83053571361284e-11	5.36597969809667	3.5613012016234596e-11	2.83053571361284e-11			K07304//peptide-methionine (S)-S-oxide reductase [EC:1.8.4.11]	XP_004233487.1|6.1e-151|PREDICTED: peptide methionine sulfoxide reductase isoform X1 [Solanum lycopersicum]	GO:0003824//catalytic activity;GO:0016491//oxidoreductase activity;GO:0016667//oxidoreductase activity, acting on a sulfur group of donors;GO:0008113//peptide-methionine (S)-S-oxide reductase activity;GO:0016671//oxidoreductase activity, acting on a sulfur group of donors, disulfide as acceptor;
Solyc02g063330.3	1.435	4.915	1.7762542513495503	3.0398821296626103e-35	1.23224486220832e-35	1.7762542513495503	3.0398821296626103e-35	1.23224486220832e-35			K04733//interleukin-1 receptor-associated kinase 4 [EC:2.7.11.1]	XP_004233478.1|7.4e-308|PREDICTED: serine/threonine-protein kinase CDL1-like [Solanum lycopersicum]	GO:0044260//cellular macromolecule metabolic process;GO:0023052//signaling;GO:0006793//phosphorus metabolic process;GO:0007165//signal transduction;GO:0044267//cellular protein metabolic process;GO:0043170//macromolecule metabolic process;GO:0043412//macromolecule modification;GO:0050896//response to stimulus;GO:1901564//organonitrogen compound metabolic process;GO:0071704//organic substance meta…
Solyc02g063380.1	0.61	2.815	2.20107277142098	2.6509936861656e-05	2.9986125148872497e-05	2.20107277142098	2.6509936861656e-05	2.9986125148872497e-05				XP_004233473.1|7.9e-58|PREDICTED: uncharacterized protein LOC101251647 [Solanum lycopersicum]
Solyc02g063420.3	13.88	5.74	-1.2712427139470701	4.92660087328391e-27	2.40258007363628e-27	-1.2712427139470701	4.92660087328391e-27	2.40258007363628e-27				XP_004233471.1|8.5e-78|PREDICTED: uncharacterized protein At5g65660-like [Solanum lycopersicum]	GO:0044425//membrane part;GO:0016021//integral component of membrane;GO:0031224//intrinsic component of membrane;GO:0016020//membrane;
Solyc02g063430.4	1.915	4.62	1.2727009959457298	2.9209690717209996e-14	2.0349765539393e-14	1.2727009959457298	2.9209690717209996e-14	2.0349765539393e-14	bHLH		K13422//transcription factor MYC2+ko04016//MAPK signaling pathway - plant+ko04075//Plant hormone signal transduction	XP_004233470.1|1.9e-182|PREDICTED: transcription factor bHLH93 [Solanum lycopersicum]	GO:0005515//protein binding;GO:0046983//protein dimerization activity;GO:0005488//binding;
Solyc02g063440.3	101.74	19.12	-2.40852700879455	2.241831189126629e-231	2.053305995240539e-232	-2.40852700879455	2.241831189126629e-231	2.053305995240539e-232				XP_006426204.1|9.5e-28|hypothetical protein CICLE_v10027423mg [Citrus clementina]	GO:0000003//reproduction;GO:0003006//developmental process involved in reproduction;GO:0032502//developmental process;GO:0022414//reproductive process;GO:0005623//cell;GO:0016020//membrane;GO:0071944//cell periphery;GO:0044464//cell part;GO:0005886//plasma membrane;
Solyc02g063520.3	20.92	65.12	1.6364589160916299	2.383519330972869e-236	2.1579572365897294e-237	1.6364589160916299	2.383519330972869e-236	2.1579572365897294e-237			K09338//homeobox-leucine zipper protein	XP_010317182.1|4.0e-139|PREDICTED: homeobox-leucine zipper protein HAT22 [Solanum lycopersicum]	GO:0005623//cell;GO:0044464//cell part;GO:0005634//nucleus;GO:0043229//intracellular organelle;GO:0043226//organelle;GO:0005622//intracellular;GO:0044424//intracellular part;GO:0043231//intracellular membrane-bounded organelle;GO:0043227//membrane-bounded organelle;GO:0140110//transcription regulator activity;GO:0097159//organic cyclic compound binding;GO:0003676//nucleic acid binding;GO:0043565/…
Solyc02g063540.3	0.0	1.6	6.736075915747191	9.64167754312643e-14	6.86246819030022e-14	6.736075915747191	9.64167754312643e-14	6.86246819030022e-14			K01762//1-aminocyclopropane-1-carboxylate synthase [EC:4.4.1.14]+ko01100//Metabolic pathways+ko01110//Biosynthesis of secondary metabolites+ko00270//Cysteine and methionine metabolism	XP_015065486.1|1.4e-157|PREDICTED: 1-aminocyclopropane-1-carboxylate synthase 3-like [Solanum pennellii]	GO:0009058//biosynthetic process;GO:0008152//metabolic process;GO:0003824//catalytic activity;GO:0048037//cofactor binding;GO:0030170//pyridoxal phosphate binding;GO:0043168//anion binding;GO:0036094//small molecule binding;GO:0070279//vitamin B6 binding;GO:0005488//binding;GO:0019842//vitamin binding;GO:0097159//organic cyclic compound binding;GO:1901363//heterocyclic compound binding;GO:0050662…
Solyc02g063543.1	0.0	2.175	8.68797816663546	2.1856241612275198e-41	8.000391838422449e-42	8.68797816663546	2.1856241612275198e-41	8.000391838422449e-42			K01762//1-aminocyclopropane-1-carboxylate synthase [EC:4.4.1.14]+ko01100//Metabolic pathways+ko01110//Biosynthesis of secondary metabolites+ko00270//Cysteine and methionine metabolism	NP_001234346.1|9.0e-215|1-aminocyclopropane-1-carboxylate synthase [Solanum lycopersicum]	GO:0019842//vitamin binding;GO:0050662//coenzyme binding;GO:0036094//small molecule binding;GO:1901363//heterocyclic compound binding;GO:0097159//organic cyclic compound binding;GO:0043168//anion binding;GO:0070279//vitamin B6 binding;GO:0048037//cofactor binding;GO:0016829//lyase activity;GO:0030170//pyridoxal phosphate binding;GO:0043167//ion binding;GO:0008144//drug binding;GO:0016847//1-amino…
Solyc02g063547.1	0.255	0.085	-1.58129304058252	0.0008928309799020289	0.00118399515141095	-1.58129304058252	0.0008928309799020289	0.00118399515141095			K00511//squalene monooxygenase [EC:1.14.14.17]+ko00909//Sesquiterpenoid and triterpenoid biosynthesis+ko01100//Metabolic pathways+ko01110//Biosynthesis of secondary metabolites+ko00100//Steroid biosynthesis	NP_001295264.1|0.0e+00|squalene epoxidase 3-like [Solanum lycopersicum]	GO:0016021//integral component of membrane;GO:0031224//intrinsic component of membrane;GO:0016020//membrane;GO:0044425//membrane part;GO:0016491//oxidoreductase activity;GO:0003824//catalytic activity;GO:0043167//ion binding;GO:0004497//monooxygenase activity;GO:1901363//heterocyclic compound binding;GO:0050660//flavin adenine dinucleotide binding;GO:0016705//oxidoreductase activity, acting on pa…
Solyc02g064560.1	0.0	4.175	8.40930712976077	1.93482372381605e-35	7.808322854723349e-36	8.40930712976077	1.93482372381605e-35	7.808322854723349e-36				XP_004233953.2|7.1e-188|PREDICTED: protein PHLOEM PROTEIN 2-LIKE A10-like [Solanum lycopersicum]
Solyc02g064620.2	0.0	0.595	7.60908400130488	1.3591453410391e-22	7.33587070765378e-23	7.60908400130488	1.3591453410391e-22	7.33587070765378e-23			K13144//integrator complex subunit 7	XP_004233952.1|0.0e+00|PREDICTED: uncharacterized protein LOC101266905 isoform X1 [Solanum lycopersicum]	GO:0009790//embryo development;GO:0006807//nitrogen compound metabolic process;GO:0046483//heterocycle metabolic process;GO:0009555//pollen development;GO:0048316//seed development;GO:0031123//RNA 3'-end processing;GO:0009791//post-embryonic development;GO:0006725//cellular aromatic compound metabolic process;GO:0008152//metabolic process;GO:0044237//cellular metabolic process;GO:0009987//cellula…
Solyc02g064680.4	41.98	128.115	1.61865582301532	0.0	0.0	1.61865582301532	0.0	0.0			K01537//Ca2+-transporting ATPase [EC:3.6.3.8]	XP_009587554.1|0.0e+00|PREDICTED: LOW QUALITY PROTEIN: calcium-transporting ATPase 2, plasma membrane-type-like [Nicotiana tomentosiformis]	GO:0031224//intrinsic component of membrane;GO:0044425//membrane part;GO:0016021//integral component of membrane;GO:0016020//membrane;GO:0022857//transmembrane transporter activity;GO:0005388//calcium-transporting ATPase activity;GO:0005215//transporter activity;GO:0016818//hydrolase activity, acting on acid anhydrides, in phosphorus-containing anhydrides;GO:0015075//ion transmembrane transporter…
Solyc02g064690.3	34.16	3.565	-3.25730026263831	0.0	0.0	-3.25730026263831	0.0	0.0				XP_004233456.1|1.4e-246|PREDICTED: probable N-acetyltransferase HLS1 [Solanum lycopersicum]	GO:0009987//cellular process;GO:0006464//cellular protein modification process;GO:0071704//organic substance metabolic process;GO:0044237//cellular metabolic process;GO:0044238//primary metabolic process;GO:0006807//nitrogen compound metabolic process;GO:0043412//macromolecule modification;GO:0044267//cellular protein metabolic process;GO:0043543//protein acylation;GO:0043170//macromolecule metab…
Solyc02g064720.3	4.21	11.11	1.3959094702368602	2.5572239337227796e-62	6.983403966946647e-63	1.3959094702368602	2.5572239337227796e-62	6.983403966946647e-63		Leucine-rich repeat protein kinase family protein (best arabidopsis hit)		NP_001333526.1|0.0e+00|phototropic-responsive NPH3 family protein [Solanum lycopersicum]
Solyc02g064800.3	22.275	5.865	-1.9216380157070903	1.0415170706204495e-239	9.330744769854424e-241	-1.9216380157070903	1.0415170706204495e-239	9.330744769854424e-241			K10752//histone-binding protein RBBP4;K14791//periodic tryptophan protein 1	XP_004233447.1|0.0e+00|PREDICTED: uncharacterized protein LOC101268835 isoform X1 [Solanum lycopersicum]
Solyc02g064830.4	0.12	1.725	3.8763241574712404	1.73198309631026e-31	7.57204852857582e-32	3.8763241574712404	1.73198309631026e-31	7.57204852857582e-32			K14487//auxin responsive GH3 gene family+ko04075//Plant hormone signal transduction	XP_006367190.1|0.0e+00|PREDICTED: probable indole-3-acetic acid-amido synthetase GH3.1 [Solanum tuberosum]
Solyc02g064940.1	207.215	63.72	-1.6993330527657398	0.0	0.0	-1.6993330527657398	0.0	0.0			K20718//LRR receptor-like serine/threonine-protein kinase ERECTA [EC:2.7.11.1]+ko04016//MAPK signaling pathway - plant	XP_016558893.1|2.5e-196|PREDICTED: uncharacterized protein At4g06744-like [Capsicum annuum]
Solyc02g064980.1	0.14	18.78	7.067321382532151	7.503233510121976e-182	8.485533967068945e-183	7.067321382532151	7.503233510121976e-182	8.485533967068945e-183			K04421//mitogen-activated protein kinase kinase kinase 3 [EC:2.7.11.25];K20716//mitogen-activated protein kinase kinase kinase 17/18+ko04016//MAPK signaling pathway - plant	XP_004233440.1|1.2e-211|PREDICTED: mitogen-activated protein kinase kinase kinase 1-like [Solanum lycopersicum]	GO:0019220//regulation of phosphate metabolic process;GO:0031399//regulation of protein modification process;GO:0032270//positive regulation of cellular protein metabolic process;GO:0019538//protein metabolic process;GO:0050896//response to stimulus;GO:0060255//regulation of macromolecule metabolic process;GO:0044267//cellular protein metabolic process;GO:0071704//organic substance metabolic proc…
Solyc02g065000.1	50.73	21.1	-1.26208332288228	2.5636111833900295e-55	7.676343195458508e-56	-1.26208332288228	2.5636111833900295e-55	7.676343195458508e-56			K13448//calcium-binding protein CML+ko04626//Plant-pathogen interaction	XP_004233438.1|1.3e-92|PREDICTED: calmodulin-like protein 1 [Solanum lycopersicum]	GO:0043167//ion binding;GO:0046872//metal ion binding;GO:0005488//binding;GO:0005509//calcium ion binding;GO:0043169//cation binding;
Solyc02g065060.3	7.11	2.99	-1.2446289011596299	3.76498562769183e-18	2.30275049896052e-18	-1.2446289011596299	3.76498562769183e-18	2.30275049896052e-18			K04708//3-dehydrosphinganine reductase [EC:1.1.1.102]+ko00600//Sphingolipid metabolism+ko01100//Metabolic pathways	XP_004233435.1|6.3e-150|PREDICTED: uncharacterized protein LOC101265400 isoform X1 [Solanum lycopersicum]
Solyc02g065070.3	39.36	17.235	-1.18805418701126	5.205234513037588e-174	6.051273816821658e-175	-1.18805418701126	5.205234513037588e-174	6.051273816821658e-175			K00924//kinase [EC:2.7.1.-]	XP_004233433.1|0.0e+00|PREDICTED: CDPK-related kinase 5-like [Solanum lycopersicum]	GO:0071396//cellular response to lipid;GO:0006793//phosphorus metabolic process;GO:0033993//response to lipid;GO:0050896//response to stimulus;GO:0097305//response to alcohol;GO:0007165//signal transduction;GO:0009738//abscisic acid-activated signaling pathway;GO:0044237//cellular metabolic process;GO:0071495//cellular response to endogenous stimulus;GO:0009737//response to abscisic acid;GO:00422…
Solyc02g065080.3	8.64	19.81	1.19537127881074	7.50108519950797e-48	2.49512371909597e-48	1.19537127881074	7.50108519950797e-48	2.49512371909597e-48			K15634//probable phosphoglycerate mutase [EC:5.4.2.12]+ko00010//Glycolysis / Gluconeogenesis+ko01230//Biosynthesis of amino acids+ko01100//Metabolic pathways+ko01110//Biosynthesis of secondary metabolites+ko00260//Glycine, serine and threonine metabolism+ko01200//Carbon metabolism	XP_010317160.1|6.3e-172|PREDICTED: phosphoglycerate mutase-like protein 4 [Solanum lycopersicum]	GO:0008152//metabolic process;GO:0005737//cytoplasm;GO:0005623//cell;GO:0005622//intracellular;GO:0005829//cytosol;GO:0044464//cell part;GO:0044424//intracellular part;GO:0044444//cytoplasmic part;GO:0003824//catalytic activity;GO:0042578//phosphoric ester hydrolase activity;GO:0016791//phosphatase activity;GO:0016788//hydrolase activity, acting on ester bonds;GO:0016787//hydrolase activity;
Solyc02g065170.3	2.47	17.54	2.83772660313923	5.501720209835267e-232	5.033258290623197e-233	2.83772660313923	5.501720209835267e-232	5.033258290623197e-233			K19791//iron transport multicopper oxidase	XP_006360232.1|0.0e+00|PREDICTED: L-ascorbate oxidase homolog [Solanum tuberosum]	GO:0005507//copper ion binding;GO:0016491//oxidoreductase activity;GO:0043167//ion binding;GO:0043169//cation binding;GO:0046914//transition metal ion binding;GO:0005488//binding;GO:0046872//metal ion binding;GO:0003824//catalytic activity;
Solyc02g065190.3	13.245	1.26	-3.38227518058425	1.4938097797790995e-167	1.7901390028385194e-168	-3.38227518058425	1.4938097797790995e-167	1.7901390028385194e-168			K20556//cytochrome P450 family 76 subfamily C	XP_004233427.1|3.8e-287|PREDICTED: geraniol 8-hydroxylase isoform X2 [Solanum lycopersicum]	GO:0008152//metabolic process;GO:0009058//biosynthetic process;GO:0044550//secondary metabolite biosynthetic process;GO:0019748//secondary metabolic process;GO:0044425//membrane part;GO:0016021//integral component of membrane;GO:0031224//intrinsic component of membrane;GO:0016020//membrane;GO:0097159//organic cyclic compound binding;GO:0048037//cofactor binding;GO:0046872//metal ion binding;GO:00…
Solyc02g065220.4	180.08	48.21	-1.89662148811427	0.0	0.0	-1.89662148811427	0.0	0.0			K20556//cytochrome P450 family 76 subfamily C	XP_004233425.1|1.9e-286|PREDICTED: geraniol 8-hydroxylase-like [Solanum lycopersicum]	GO:0009058//biosynthetic process;GO:0008152//metabolic process;GO:0044550//secondary metabolite biosynthetic process;GO:0019748//secondary metabolic process;GO:0016020//membrane;GO:0044425//membrane part;GO:0031224//intrinsic component of membrane;GO:0016021//integral component of membrane;GO:0016709//oxidoreductase activity, acting on paired donors, with incorporation or reduction of molecular o…
Solyc02g065230.3	0.86	0.41	-1.0659445409768	0.000530687354818533	0.000684678403268247	-1.0659445409768	0.000530687354818533	0.000684678403268247			K20556//cytochrome P450 family 76 subfamily C	XP_004233424.1|4.4e-286|PREDICTED: geraniol 8-hydroxylase-like [Solanum lycopersicum]	GO:0019748//secondary metabolic process;GO:0009058//biosynthetic process;GO:0044550//secondary metabolite biosynthetic process;GO:0008152//metabolic process;GO:0031224//intrinsic component of membrane;GO:0044425//membrane part;GO:0016021//integral component of membrane;GO:0016020//membrane;GO:0003824//catalytic activity;GO:1901363//heterocyclic compound binding;GO:0016491//oxidoreductase activity…
Solyc02g065240.3	56.015	24.325	-1.20204958477745	9.631612271600506e-123	1.5095272306214196e-123	-1.20204958477745	9.631612271600506e-123	1.5095272306214196e-123			K20802//(R)-mandelonitrile lyase [EC:4.1.2.10]+ko01110//Biosynthesis of secondary metabolites+ko00460//Cyanoamino acid metabolism	XP_004233422.1|7.4e-151|PREDICTED: salicylic acid-binding protein 2 [Solanum lycopersicum]	GO:0003824//catalytic activity;GO:0016787//hydrolase activity;
Solyc02g065250.2	0.0	1.36	5.94953400442501	8.7243882160789e-09	7.79301803297399e-09	5.94953400442501	8.7243882160789e-09	7.79301803297399e-09			K20802//(R)-mandelonitrile lyase [EC:4.1.2.10]+ko01110//Biosynthesis of secondary metabolites+ko00460//Cyanoamino acid metabolism;K13033//(S)-hydroxynitrile lyase [EC:4.1.2.47]+ko01110//Biosynthesis of secondary metabolites+ko00460//Cyanoamino acid metabolism	XP_015067104.1|6.4e-101|PREDICTED: salicylic acid-binding protein 2-like [Solanum pennellii]	GO:0016787//hydrolase activity;GO:0003824//catalytic activity;
Solyc02g065280.3	72.7	30.565	-1.24605921835266	1.0382151311581798e-163	1.2748065061247796e-164	-1.24605921835266	1.0382151311581798e-163	1.2748065061247796e-164			K20802//(R)-mandelonitrile lyase [EC:4.1.2.10]+ko01110//Biosynthesis of secondary metabolites+ko00460//Cyanoamino acid metabolism	XP_004233421.1|1.0e-152|PREDICTED: salicylic acid-binding protein 2 [Solanum lycopersicum]	GO:0003824//catalytic activity;GO:0016787//hydrolase activity;
Solyc02g065380.3	22.255	45.965	1.04763176543775	2.02954640975462e-80	4.5883577824380395e-81	1.04763176543775	2.02954640975462e-80	4.5883577824380395e-81			K12189//ESCRT-II complex subunit VPS25+ko04144//Endocytosis;K03251//translation initiation factor 3 subunit D+ko03013//RNA transport	XP_004233416.1|1.3e-112|PREDICTED: cold-regulated 413 plasma membrane protein 2 [Solanum lycopersicum]	GO:0043229//intracellular organelle;GO:0044437//vacuolar part;GO:0044424//intracellular part;GO:0016021//integral component of membrane;GO:0005773//vacuole;GO:0031090//organelle membrane;GO:0098805//whole membrane;GO:0044425//membrane part;GO:0005622//intracellular;GO:0031224//intrinsic component of membrane;GO:0044422//organelle part;GO:0043231//intracellular membrane-bounded organelle;GO:004322…
Solyc02g065420.3	0.655	1.385	1.08371582078282	0.000548084077484836	0.000708336284508526	1.08371582078282	0.000548084077484836	0.000708336284508526				XP_004233413.1|2.7e-81|PREDICTED: CASP-like protein 5C3 [Solanum lycopersicum]	GO:0071944//cell periphery;GO:0016021//integral component of membrane;GO:0044425//membrane part;GO:0031224//intrinsic component of membrane;GO:0005623//cell;GO:0005886//plasma membrane;GO:0016020//membrane;GO:0044464//cell part;
Solyc02g065430.1	4.56	14.495	1.67043122996357	5.196674267893299e-22	2.84758243242966e-22	1.67043122996357	5.196674267893299e-22	2.84758243242966e-22				XP_004233412.1|3.7e-80|PREDICTED: uncharacterized protein LOC101258031 [Solanum lycopersicum]
Solyc02g065470.1	13.445	84.305	2.6491779723854902	2.3035656362245485e-256	1.915616575657379e-257	2.6491779723854902	2.3035656362245485e-256	1.915616575657379e-257			K20412//peptidase inhibitor 16;K13449//pathogenesis-related protein 1+ko04016//MAPK signaling pathway - plant+ko04626//Plant-pathogen interaction+ko04075//Plant hormone signal transduction	XP_010317149.1|1.8e-102|PREDICTED: STS14 protein [Solanum lycopersicum]
Solyc02g065550.4	3.985	22.845	2.5181235354119704	3.123790657000149e-159	3.941005707932239e-160	2.5181235354119704	3.123790657000149e-159	3.941005707932239e-160			K20858//calcium uniporter protein, mitochondrial	NP_001234771.2|1.1e-198|ACI19 protein [Solanum lycopersicum]	GO:0016020//membrane;GO:0031224//intrinsic component of membrane;GO:0016021//integral component of membrane;GO:0044425//membrane part;GO:0022804//active transmembrane transporter activity;GO:0015291//secondary active transmembrane transporter activity;GO:0005215//transporter activity;GO:0015292//uniporter activity;GO:0022857//transmembrane transporter activity;
Solyc02g065600.3	0.42	1.005	1.2497579618155201	0.000157225326131716	0.000191828006775276	1.2497579618155201	0.000157225326131716	0.000191828006775276			K03165//DNA topoisomerase III [EC:5.99.1.2]+ko03440//Homologous recombination	XP_009774615.1|1.7e-195|PREDICTED: protein trichome birefringence-like 19 [Nicotiana sylvestris]	GO:0016021//integral component of membrane;GO:0031224//intrinsic component of membrane;GO:0016020//membrane;GO:0044425//membrane part;
Solyc02g066800.3	3.91	0.0	-5.27178630233204	4.7795519476010396e-06	5.0733026836872705e-06	-5.27178630233204	4.7795519476010396e-06	5.0733026836872705e-06				XP_004233389.1|3.1e-23|PREDICTED: uncharacterized protein LOC101250768 [Solanum lycopersicum]
Solyc02g066970.1	0.425	2.985	2.8157826155361896	5.226570187348111e-07	5.177611119872111e-07	2.8157826155361896	5.226570187348111e-07	5.177611119872111e-07			K06672//cohesin loading factor subunit SCC2	XP_006363426.1|2.2e-47|PREDICTED: transcription factor PAR1 [Solanum tuberosum]	GO:0046983//protein dimerization activity;GO:0005488//binding;GO:0005515//protein binding;
Solyc02g067050.3	228.99	86.0	-1.4067008361843	0.0	0.0	-1.4067008361843	0.0	0.0			K07735//putative transcriptional regulator	XP_004233379.1|1.1e-176|PREDICTED: uncharacterized protein LOC101247689 [Solanum lycopersicum]
Solyc02g067100.3	0.145	0.51	1.80695139961874	8.72572237177368e-05	0.000103702075831149	1.80695139961874	8.72572237177368e-05	0.000103702075831149			K16812//targeting protein for Xklp2	XP_004233927.1|2.3e-303|PREDICTED: uncharacterized protein LOC101254663 isoform X1 [Solanum lycopersicum]	GO:0051128//regulation of cellular component organization;GO:0051174//regulation of phosphorus metabolic process;GO:0070507//regulation of microtubule cytoskeleton organization;GO:0051493//regulation of cytoskeleton organization;GO:0051171//regulation of nitrogen compound metabolic process;GO:0050794//regulation of cellular process;GO:0031325//positive regulation of cellular metabolic process;GO:…
Solyc02g067220.4	0.315	1.185	1.9153182890871001	0.000179333295309114	0.000219954552408007	1.9153182890871001	0.000179333295309114	0.000219954552408007			K02183//calmodulin+ko04016//MAPK signaling pathway - plant+ko04626//Plant-pathogen interaction+ko04070//Phosphatidylinositol signaling system	XP_004233367.1|2.2e-38|PREDICTED: probable calcium-binding protein CML30 [Solanum lycopersicum]	GO:0016020//membrane;GO:0016021//integral component of membrane;GO:0031224//intrinsic component of membrane;GO:0044425//membrane part;GO:0005488//binding;GO:0043167//ion binding;GO:0005509//calcium ion binding;GO:0043169//cation binding;GO:0046872//metal ion binding;
Solyc02g067310.4	88.685	40.26	-1.13643134465621	1.2032735355077293e-207	1.2289073279670997e-208	-1.13643134465621	1.2032735355077293e-207	1.2289073279670997e-208	zf-HD		K15777//4,5-DOPA dioxygenase extradiol [EC:1.13.11.-]+ko00965//Betalain biosynthesis;K15601//lysine-specific demethylase 3 [EC:1.14.11.-]	XP_019067768.1|9.1e-177|PREDICTED: zinc-finger homeodomain protein 10-like [Solanum lycopersicum]	GO:0097159//organic cyclic compound binding;GO:0003677//DNA binding;GO:0005488//binding;GO:0003676//nucleic acid binding;GO:1901363//heterocyclic compound binding;
Solyc02g067350.3	1.065	2.745	1.3620646480932799	7.08229774849501e-17	4.524279813422129e-17	1.3620646480932799	7.08229774849501e-17	4.524279813422129e-17			K14559//U3 small nucleolar RNA-associated protein MPP10+ko03008//Ribosome biogenesis in eukaryotes;K11267//sister chromatid cohesion protein PDS5	XP_004233361.2|0.0e+00|PREDICTED: uncharacterized protein LOC101267768 isoform X1 [Solanum lycopersicum]	GO:0044271//cellular nitrogen compound biosynthetic process;GO:0043043//peptide biosynthetic process;GO:0008152//metabolic process;GO:0043604//amide biosynthetic process;GO:0044237//cellular metabolic process;GO:0019538//protein metabolic process;GO:1901576//organic substance biosynthetic process;GO:0009058//biosynthetic process;GO:0071704//organic substance metabolic process;GO:0043603//cellular…
Solyc02g067470.4	11.88	24.735	1.05502272103031	3.689833244969779e-56	1.0924195671680499e-56	1.05502272103031	3.689833244969779e-56	1.0924195671680499e-56				XP_004233347.1|9.3e-119|PREDICTED: hypersensitive-induced response protein 1 [Solanum lycopersicum]
Solyc02g067490.3	0.04	3.045	6.1982522523586	8.93505737853872e-36	3.58518205870838e-36	6.1982522523586	8.93505737853872e-36	3.58518205870838e-36			K13122//protein FRG1	XP_004233345.1|8.9e-166|PREDICTED: uncharacterized protein LOC101262984 [Solanum lycopersicum]
Solyc02g067510.3	0.0	0.425	4.915318289087099	5.74214512802005e-05	6.69602896585335e-05	4.915318289087099	5.74214512802005e-05	6.69602896585335e-05			K13122//protein FRG1	XP_004233346.1|1.9e-101|PREDICTED: uncharacterized protein LOC101263273 [Solanum lycopersicum]
Solyc02g067530.4	10.575	28.11	1.4159171872168002	3.252088655229409e-91	6.680442147132789e-92	1.4159171872168002	3.252088655229409e-91	6.680442147132789e-92			K00472//prolyl 4-hydroxylase [EC:1.14.11.2]+ko00330//Arginine and proline metabolism+ko01100//Metabolic pathways	XP_004233344.1|5.5e-187|PREDICTED: probable prolyl 4-hydroxylase 6 [Solanum lycopersicum]	GO:0050662//coenzyme binding;GO:0046914//transition metal ion binding;GO:0036094//small molecule binding;GO:0031406//carboxylic acid binding;GO:0019842//vitamin binding;GO:0003824//catalytic activity;GO:0046872//metal ion binding;GO:0016491//oxidoreductase activity;GO:0016705//oxidoreductase activity, acting on paired donors, with incorporation or reduction of molecular oxygen;GO:0043168//anion b…
Solyc02g067600.1	4.26	17.56	2.04975383782145	8.11206189620095e-24	4.2467471847857e-24	2.04975383782145	8.11206189620095e-24	4.2467471847857e-24				XP_011094155.2|5.4e-09|histone H3.v1-like [Sesamum indicum]
Solyc02g067605.1	2.07	7.515	1.8652792740276298	2.8071510164650396e-13	2.03231154951582e-13	1.8652792740276298	2.8071510164650396e-13	2.03231154951582e-13
Solyc02g067690.3	19.9	8.83	-1.1665561312290902	1.3717955177199897e-65	3.5929135229356897e-66	-1.1665561312290902	1.3717955177199897e-65	3.5929135229356897e-66			K13496//UDP-glucosyl transferase 73C [EC:2.4.1.-]	XP_004233334.1|1.8e-265|PREDICTED: UDP-glycosyltransferase 90A1 [Solanum lycopersicum]	GO:0008152//metabolic process;GO:0016740//transferase activity;GO:0016758//transferase activity, transferring hexosyl groups;GO:0016757//transferase activity, transferring glycosyl groups;GO:0003824//catalytic activity;
Solyc02g067730.2	10.865	0.44	-4.60954986447054	2.700370830561259e-100	5.091722664219899e-101	-4.60954986447054	2.700370830561259e-100	5.091722664219899e-101			K18327//RNA exonuclease 4 [EC:3.1.-.-]	XP_004233332.1|4.6e-203|PREDICTED: RNA exonuclease 4-like [Solanum lycopersicum]	GO:1901363//heterocyclic compound binding;GO:0003824//catalytic activity;GO:0016787//hydrolase activity;GO:0003676//nucleic acid binding;GO:0016788//hydrolase activity, acting on ester bonds;GO:0097159//organic cyclic compound binding;GO:0004527//exonuclease activity;GO:0004518//nuclease activity;GO:0005488//binding;
Solyc02g067750.4	0.395	42.24	6.752730445000889	0.0	0.0	6.752730445000889	0.0	0.0			K01673//carbonic anhydrase [EC:4.2.1.1]+ko00910//Nitrogen metabolism	NP_001233847.1|6.0e-146|carbonic anhydrase [Solanum lycopersicum]	GO:0015976//carbon utilization;GO:0016829//lyase activity;GO:0005488//binding;GO:0008270//zinc ion binding;GO:0004089//carbonate dehydratase activity;GO:0043167//ion binding;GO:0043169//cation binding;GO:0046872//metal ion binding;GO:0016835//carbon-oxygen lyase activity;GO:0003824//catalytic activity;GO:0016836//hydro-lyase activity;GO:0046914//transition metal ion binding;
Solyc02g067780.3	0.045	0.305	2.7446717597273302	0.000149048765216045	0.00018142776714376202	2.7446717597273302	0.000149048765216045	0.00018142776714376202			K04733//interleukin-1 receptor-associated kinase 4 [EC:2.7.11.1]	XP_015064401.1|1.5e-277|PREDICTED: putative cysteine-rich receptor-like protein kinase 43 isoform X2 [Solanum pennellii]	GO:0044425//membrane part;GO:0016021//integral component of membrane;GO:0031224//intrinsic component of membrane;GO:0016020//membrane;GO:1901363//heterocyclic compound binding;GO:0003824//catalytic activity;GO:0035639//purine ribonucleoside triphosphate binding;GO:0008144//drug binding;GO:0140096//catalytic activity, acting on a protein;GO:0005488//binding;GO:0000166//nucleotide binding;GO:003055…
Solyc02g067790.4	3.505	0.885	-1.9776331155635403	1.1395448191245e-22	6.13738408674236e-23	-1.9776331155635403	1.1395448191245e-22	6.13738408674236e-23			K02575//MFS transporter, NNP family, nitrate/nitrite transporter+ko00910//Nitrogen metabolism	XP_004233327.2|1.6e-257|PREDICTED: high affinity nitrate transporter 2.7 [Solanum lycopersicum]	GO:0006810//transport;GO:0051179//localization;GO:0055085//transmembrane transport;GO:0051234//establishment of localization;GO:0044425//membrane part;GO:0016020//membrane;GO:0016021//integral component of membrane;GO:0031224//intrinsic component of membrane;
Solyc02g067800.4	1.21	4.725	1.96112197870023	8.53492345337354e-14	6.06124206980849e-14	1.96112197870023	8.53492345337354e-14	6.06124206980849e-14	LOB		K13944//LOB domain-containing protein 16	XP_004233326.1|1.2e-92|PREDICTED: LOB domain-containing protein 25 [Solanum lycopersicum]
Solyc02g067880.3	0.295	0.0	-4.9915723065214195	3.3978088445629807e-05	3.8795260953884204e-05	-4.9915723065214195	3.3978088445629807e-05	3.8795260953884204e-05			K00876//uridine kinase [EC:2.7.1.48]+ko01100//Metabolic pathways+ko00240//Pyrimidine metabolism	XP_016561935.1|3.5e-235|PREDICTED: uridine kinase-like protein 5 isoform X1 [Capsicum annuum]	GO:0009209//pyrimidine ribonucleoside triphosphate biosynthetic process;GO:0046134//pyrimidine nucleoside biosynthetic process;GO:0008655//pyrimidine-containing compound salvage;GO:0009259//ribonucleotide metabolic process;GO:0009123//nucleoside monophosphate metabolic process;GO:0018130//heterocycle biosynthetic process;GO:0006793//phosphorus metabolic process;GO:0006213//pyrimidine nucleoside m…
Solyc02g067890.3	45.395	16.11	-1.48925511187253	0.0	0.0	-1.48925511187253	0.0	0.0			K15449//tRNA wybutosine-synthesizing protein 1 [EC:4.1.3.44]	CDP16620.1|4.7e-294|unnamed protein product [Coffea canephora]	GO:0016021//integral component of membrane;GO:0031224//intrinsic component of membrane;GO:0016020//membrane;GO:0044425//membrane part;GO:0016741//transferase activity, transferring one-carbon groups;GO:0003824//catalytic activity;GO:0008168//methyltransferase activity;GO:0016740//transferase activity;
Solyc02g067930.3	0.485	2.055	2.0933165910651	4.2601543530293207e-17	2.70214412814489e-17	2.0933165910651	4.2601543530293207e-17	2.70214412814489e-17			K00006//glycerol-3-phosphate dehydrogenase (NAD+) [EC:1.1.1.8]+ko01110//Biosynthesis of secondary metabolites+ko00564//Glycerophospholipid metabolism	XP_004233311.1|1.8e-209|PREDICTED: glycerol-3-phosphate dehydrogenase [NAD(+)] [Solanum lycopersicum]	GO:0006793//phosphorus metabolic process;GO:0008152//metabolic process;GO:1901136//carbohydrate derivative catabolic process;GO:1901135//carbohydrate derivative metabolic process;GO:0044238//primary metabolic process;GO:0071704//organic substance metabolic process;GO:0006072//glycerol-3-phosphate metabolic process;GO:0009056//catabolic process;GO:0009987//cellular process;GO:0005975//carbohydrate…
Solyc02g068080.3	11.215	26.37	1.2340852402121	1.4344025799741697e-154	1.8550115252873195e-155	1.2340852402121	1.4344025799741697e-154	1.8550115252873195e-155			K05016//chloride channel 7	CDP16685.1|0.0e+00|unnamed protein product [Coffea canephora]	GO:0051234//establishment of localization;GO:0098656//anion transmembrane transport;GO:0006811//ion transport;GO:0034220//ion transmembrane transport;GO:0098660//inorganic ion transmembrane transport;GO:0098661//inorganic anion transmembrane transport;GO:0055085//transmembrane transport;GO:0006821//chloride transport;GO:0051179//localization;GO:0071705//nitrogen compound transport;GO:0015706//nit…
Solyc02g068120.3	10.54	22.79	1.11595615778303	1.4360638804469196e-57	4.175961166453689e-58	1.11595615778303	1.4360638804469196e-57	4.175961166453689e-58			K02996//small subunit ribosomal protein S9+ko03010//Ribosome;K10457//kelch-like protein 20;K10442//kelch-like protein 1/4/5	XP_004233294.1|1.9e-175|PREDICTED: B2 protein-like [Solanum lycopersicum]
Solyc02g068140.3	8.43	3.6	-1.22629671141491	1.0277627004214199e-41	3.73933720906837e-42	-1.22629671141491	1.0277627004214199e-41	3.73933720906837e-42			K14794//ribosomal RNA-processing protein 12	XP_004233292.1|0.0e+00|PREDICTED: protein NUCLEAR FUSION DEFECTIVE 4 [Solanum lycopersicum]	GO:0044425//membrane part;GO:0016020//membrane;GO:0031224//intrinsic component of membrane;GO:0016021//integral component of membrane;
Solyc02g068170.1	22.215	10.475	-1.08672953956176	2.18828720024367e-19	1.29020218767315e-19	-1.08672953956176	2.18828720024367e-19	1.29020218767315e-19				OIT22739.1|5.9e-31|hypothetical protein A4A49_31267 [Nicotiana attenuata]
Solyc02g068260.3	1.82	5.145	1.50241653415225	2.04521479719076e-13	1.4744363178689497e-13	1.50241653415225	2.04521479719076e-13	1.4744363178689497e-13			K22736//vacuolar iron transporter family protein	XP_010317057.1|7.9e-153|PREDICTED: vacuolar iron transporter homolog 1-like [Solanum lycopersicum]	GO:0016020//membrane;GO:0031224//intrinsic component of membrane;GO:0044425//membrane part;GO:0016021//integral component of membrane;
Solyc02g068410.3	0.0	0.71	6.43469244818068	1.42564174898033e-11	1.1117686514296e-11	6.43469244818068	1.42564174898033e-11	1.1117686514296e-11				XP_004233914.2|8.5e-299|PREDICTED: polygalacturonase QRT3 [Solanum lycopersicum]
Solyc02g068430.4	67.095	163.45	1.28795756718163	0.0	0.0	1.28795756718163	0.0	0.0			K00968//choline-phosphate cytidylyltransferase [EC:2.7.7.15]+ko00440//Phosphonate and phosphinate metabolism+ko01100//Metabolic pathways+ko00564//Glycerophospholipid metabolism	XP_004233264.1|7.0e-183|PREDICTED: choline-phosphate cytidylyltransferase 1 [Solanum lycopersicum]	GO:0008152//metabolic process;GO:0009058//biosynthetic process;GO:0016772//transferase activity, transferring phosphorus-containing groups;GO:0003824//catalytic activity;GO:0016740//transferase activity;GO:0016779//nucleotidyltransferase activity;
Solyc02g068670.3	0.365	4.34	3.57889062450462	4.560974286579179e-59	1.3032211911325698e-59	3.57889062450462	4.560974286579179e-59	1.3032211911325698e-59			K15503//serine/threonine-protein phosphatase 6 regulatory ankyrin repeat subunit B;K09420//transcriptional activator Myb	XP_010317038.1|0.0e+00|PREDICTED: ankyrin repeat-containing protein At5g02620-like [Solanum lycopersicum]	GO:0044425//membrane part;GO:0016021//integral component of membrane;GO:0016020//membrane;GO:0031224//intrinsic component of membrane;
Solyc02g068680.1	1.525	13.005	3.09790970236557	4.4224557693419795e-124	6.837929262074728e-125	3.09790970236557	4.4224557693419795e-124	6.837929262074728e-125				XP_019067587.1|4.7e-288|PREDICTED: uncharacterized protein LOC104646058, partial [Solanum lycopersicum]	GO:0050789//regulation of biological process;GO:0007165//signal transduction;GO:0023052//signaling;GO:0007154//cell communication;GO:0050794//regulation of cellular process;GO:0050896//response to stimulus;GO:0051716//cellular response to stimulus;GO:0035556//intracellular signal transduction;GO:0065007//biological regulation;GO:0009987//cellular process;GO:0044464//cell part;GO:0005622//intracel…
Solyc02g068740.3	6.145	16.095	1.38819986293823	2.4862749047570597e-44	8.71570220790469e-45	1.38819986293823	2.4862749047570597e-44	8.71570220790469e-45			K02437//glycine cleavage system H protein+ko01100//Metabolic pathways+ko01110//Biosynthesis of secondary metabolites+ko00260//Glycine, serine and threonine metabolism+ko01200//Carbon metabolism+ko00630//Glyoxylate and dicarboxylate metabolism	XP_004233241.1|4.5e-84|PREDICTED: glycine cleavage system H protein 2, mitochondrial [Solanum lycopersicum]	GO:0009056//catabolic process;GO:0044281//small molecule metabolic process;GO:0044238//primary metabolic process;GO:0009063//cellular amino acid catabolic process;GO:0006520//cellular amino acid metabolic process;GO:0008152//metabolic process;GO:0009071//serine family amino acid catabolic process;GO:1901575//organic substance catabolic process;GO:0065008//regulation of biological quality;GO:00442…
Solyc02g068870.3	7.33	0.475	-3.9565869485720895	2.14999751990828e-05	2.41084761129883e-05	-3.9565869485720895	2.14999751990828e-05	2.41084761129883e-05
Solyc02g069060.4	0.47	5.465	3.5439346648377095	5.1972614577081796e-30	2.3581895633202897e-30	3.5439346648377095	5.1972614577081796e-30	2.3581895633202897e-30			K12236//transcriptional repressor NF-X1;K19613//leucine-rich repeat protein SHOC2	XP_010317010.1|2.1e-87|PREDICTED: protein PHLOEM PROTEIN 2-LIKE A9-like isoform X2 [Solanum lycopersicum]
Solyc02g069240.1	5.78	2.58	-1.1591027928233502	1.23549991170354e-15	8.208993561054961e-16	-1.1591027928233502	1.23549991170354e-15	8.208993561054961e-16				XP_010317002.1|2.1e-253|PREDICTED: uncharacterized protein LOC101249703 [Solanum lycopersicum]	GO:0016021//integral component of membrane;GO:0044425//membrane part;GO:0016020//membrane;GO:0031224//intrinsic component of membrane;
Solyc02g069250.4	6.895	15.47	1.1642775097091698	5.277381054613111e-45	1.82496977402272e-45	1.1642775097091698	5.277381054613111e-45	1.82496977402272e-45			K00083//cinnamyl-alcohol dehydrogenase [EC:1.1.1.195]+ko01100//Metabolic pathways+ko01110//Biosynthesis of secondary metabolites+ko00940//Phenylpropanoid biosynthesis	XP_016468609.1|1.5e-194|PREDICTED: probable cinnamyl alcohol dehydrogenase 6 [Nicotiana tabacum]	GO:0046914//transition metal ion binding;GO:0043167//ion binding;GO:0005488//binding;GO:0043169//cation binding;GO:0046872//metal ion binding;GO:0016491//oxidoreductase activity;GO:0008270//zinc ion binding;GO:0003824//catalytic activity;
Solyc02g069300.1	0.05	1.39	4.86640868860616	3.3773668950835606e-08	3.11185989891738e-08	4.86640868860616	3.3773668950835606e-08	3.11185989891738e-08				XP_009776543.1|1.9e-62|PREDICTED: uncharacterized protein LOC104226288 [Nicotiana sylvestris]	GO:0030234//enzyme regulator activity;GO:0004857//enzyme inhibitor activity;GO:0098772//molecular function regulator;
Solyc02g069390.2	1.975	0.85	-1.2139647278578702	9.39756660022311e-06	1.0228703292927699e-05	-1.2139647278578702	9.39756660022311e-06	1.0228703292927699e-05	Trihelix			XP_004233893.1|6.4e-176|PREDICTED: trihelix transcription factor ASR3 [Solanum lycopersicum]
Solyc02g069490.4	186.36	69.395	-1.4141788431196103	0.0	0.0	-1.4141788431196103	0.0	0.0			K09828//Delta24-sterol reductase [EC:1.3.1.72 1.3.1.-]+ko01100//Metabolic pathways+ko01110//Biosynthesis of secondary metabolites+ko00100//Steroid biosynthesis	AIL30492.1|1.9e-303|DWARF1/DIMINUTO [Nicotiana tabacum]	GO:0044425//membrane part;GO:0016020//membrane;GO:0031224//intrinsic component of membrane;GO:0016021//integral component of membrane;GO:0005488//binding;GO:1901265//nucleoside phosphate binding;GO:0043168//anion binding;GO:0000166//nucleotide binding;GO:0048037//cofactor binding;GO:0016614//oxidoreductase activity, acting on CH-OH group of donors;GO:0016491//oxidoreductase activity;GO:0003824//c…
Solyc02g069580.3	47.99	106.65	1.15387399402513	0.0	0.0	1.15387399402513	0.0	0.0			K12448//UDP-arabinose 4-epimerase [EC:5.1.3.5]+ko00520//Amino sugar and nucleotide sugar metabolism+ko01100//Metabolic pathways	XP_004233189.1|2.1e-241|PREDICTED: UDP-arabinose 4-epimerase 1 [Solanum lycopersicum]	GO:0044238//primary metabolic process;GO:0005996//monosaccharide metabolic process;GO:0008152//metabolic process;GO:0019318//hexose metabolic process;GO:0071704//organic substance metabolic process;GO:0005975//carbohydrate metabolic process;GO:0044281//small molecule metabolic process;GO:0006012//galactose metabolic process;GO:0044425//membrane part;GO:0016020//membrane;GO:0016021//integral compo…
Solyc02g069630.3	7.365	2.805	-1.38563036298113	3.90361810036822e-59	1.1145699246228898e-59	-1.38563036298113	3.90361810036822e-59	1.1145699246228898e-59			K15333//tRNA guanosine-2'-O-methyltransferase [EC:2.1.1.34];K09338//homeobox-leucine zipper protein;K13199//plasminogen activator inhibitor 1 RNA-binding protein;K12663//Delta3,5-Delta2,4-dienoyl-CoA isomerase [EC:5.3.3.21]+ko04146//Peroxisome	XP_004233183.1|0.0e+00|PREDICTED: subtilisin-like protease SBT2.3 [Solanum lycopersicum]	GO:0016787//hydrolase activity;GO:0008233//peptidase activity;GO:0008236//serine-type peptidase activity;GO:0004175//endopeptidase activity;GO:0140096//catalytic activity, acting on a protein;GO:0017171//serine hydrolase activity;GO:0070011//peptidase activity, acting on L-amino acid peptides;GO:0003824//catalytic activity;GO:0004252//serine-type endopeptidase activity;
Solyc02g069680.3	5.92	13.055	1.14145311210936	4.02548462498246e-28	1.91306356007018e-28	1.14145311210936	4.02548462498246e-28	1.91306356007018e-28			K12191//charged multivesicular body protein 2A+ko04144//Endocytosis	XP_006353033.1|4.7e-113|PREDICTED: vacuolar protein sorting-associated protein 2 homolog 2 [Solanum tuberosum]	GO:0006810//transport;GO:0051179//localization;GO:0051234//establishment of localization;GO:0007034//vacuolar transport;GO:0044464//cell part;GO:0005622//intracellular;GO:0005623//cell;
Solyc02g069690.1	1.095	3.51	1.6839927429806498	1.35908730693495e-20	7.746669560029509e-21	1.6839927429806498	1.35908730693495e-20	7.746669560029509e-21			K22395//cinnamyl-alcohol dehydrogenase [EC:1.1.1.195]+ko01100//Metabolic pathways+ko01110//Biosynthesis of secondary metabolites+ko00940//Phenylpropanoid biosynthesis	XP_004233182.1|0.0e+00|PREDICTED: berberine bridge enzyme-like 4 [Solanum lycopersicum]	GO:0036094//small molecule binding;GO:0016491//oxidoreductase activity;GO:1901363//heterocyclic compound binding;GO:0097159//organic cyclic compound binding;GO:0050660//flavin adenine dinucleotide binding;GO:0043168//anion binding;GO:0048037//cofactor binding;GO:0050662//coenzyme binding;GO:0003824//catalytic activity;GO:0016614//oxidoreductase activity, acting on CH-OH group of donors;GO:0005488…
Solyc02g069800.1	38.07	130.06	1.7746349204507899	0.0	0.0	1.7746349204507899	0.0	0.0			K14493//gibberellin receptor GID1 [EC:3.-.-.-]+ko04075//Plant hormone signal transduction;K20506//tuliposide A-converting enzyme [EC:4.2.99.22]	NP_001316666.1|1.2e-195|Abhydrolase superfamily protein [Solanum lycopersicum]	GO:0009056//catabolic process;GO:0008152//metabolic process;GO:0016787//hydrolase activity;GO:0003824//catalytic activity;
Solyc02g069810.3	0.015	0.24	3.9153182890871	0.000131505130601015	0.00015898202750305602	3.9153182890871	0.000131505130601015	0.00015898202750305602			K22414//polymerase delta-interacting protein 3	XP_010316961.1|6.4e-265|PREDICTED: protein ANTI-SILENCING 1-like isoform X1 [Solanum lycopersicum]
Solyc02g069910.2	6.875	86.685	3.662347566598	6.390493925329876e-200	6.762373140486996e-201	3.662347566598	6.390493925329876e-200	6.762373140486996e-201				XP_006353012.1|1.8e-49|PREDICTED: uncharacterized protein LOC102599613 [Solanum tuberosum]	GO:0016020//membrane;GO:0016021//integral component of membrane;GO:0031224//intrinsic component of membrane;GO:0044425//membrane part;
Solyc02g070020.1	3.345	13.66	2.02709153774362	2.6671547319346893e-84	5.8162048473503e-85	2.02709153774362	2.6671547319346893e-84	5.8162048473503e-85			K18823//soyasaponin III rhamnosyltransferase [EC:2.4.1.273]	XP_004233155.1|7.3e-284|PREDICTED: UDP-glycosyltransferase 91C1-like [Solanum lycopersicum]	GO:0008152//metabolic process;GO:0043231//intracellular membrane-bounded organelle;GO:0031224//intrinsic component of membrane;GO:0043229//intracellular organelle;GO:0044425//membrane part;GO:0044444//cytoplasmic part;GO:0044424//intracellular part;GO:0005829//cytosol;GO:0043227//membrane-bounded organelle;GO:0005623//cell;GO:0005737//cytoplasm;GO:0016021//integral component of membrane;GO:004322…
Solyc02g070070.1	1.035	16.7	4.01341929810047	1.6201775917927991e-223	1.5351587942976093e-224	4.01341929810047	1.6201775917927991e-223	1.5351587942976093e-224			K22395//cinnamyl-alcohol dehydrogenase [EC:1.1.1.195]+ko01100//Metabolic pathways+ko01110//Biosynthesis of secondary metabolites+ko00940//Phenylpropanoid biosynthesis	XP_015065190.1|4.4e-306|PREDICTED: tetrahydrocannabinolic acid synthase-like [Solanum pennellii]	GO:0016614//oxidoreductase activity, acting on CH-OH group of donors;GO:0050660//flavin adenine dinucleotide binding;GO:0005488//binding;GO:0048037//cofactor binding;GO:0000166//nucleotide binding;GO:0036094//small molecule binding;GO:0003824//catalytic activity;GO:0016491//oxidoreductase activity;GO:1901265//nucleoside phosphate binding;GO:0097159//organic cyclic compound binding;GO:1901363//het…
Solyc02g070090.1	0.045	0.295	2.6713927062010097	0.000257758661188341	0.000321115844984723	2.6713927062010097	0.000257758661188341	0.000321115844984723			K22395//cinnamyl-alcohol dehydrogenase [EC:1.1.1.195]+ko01100//Metabolic pathways+ko01110//Biosynthesis of secondary metabolites+ko00940//Phenylpropanoid biosynthesis	XP_004233150.1|0.0e+00|PREDICTED: reticuline oxidase-like protein [Solanum lycopersicum]	GO:1901363//heterocyclic compound binding;GO:0003824//catalytic activity;GO:0000166//nucleotide binding;GO:0016614//oxidoreductase activity, acting on CH-OH group of donors;GO:0050660//flavin adenine dinucleotide binding;GO:0036094//small molecule binding;GO:0016491//oxidoreductase activity;GO:0048037//cofactor binding;GO:0043168//anion binding;GO:1901265//nucleoside phosphate binding;GO:0097159/…
Solyc02g070110.1	0.635	1.425	1.17690927805123	7.3527761574518005e-06	7.930221371617889e-06	1.17690927805123	7.3527761574518005e-06	7.930221371617889e-06			K22395//cinnamyl-alcohol dehydrogenase [EC:1.1.1.195]+ko01100//Metabolic pathways+ko01110//Biosynthesis of secondary metabolites+ko00940//Phenylpropanoid biosynthesis	XP_004233882.2|0.0e+00|PREDICTED: cannabidiolic acid synthase-like [Solanum lycopersicum]	GO:0043167//ion binding;GO:0016491//oxidoreductase activity;GO:0036094//small molecule binding;GO:0005488//binding;GO:0016614//oxidoreductase activity, acting on CH-OH group of donors;GO:0050660//flavin adenine dinucleotide binding;GO:0000166//nucleotide binding;GO:1901265//nucleoside phosphate binding;GO:0003824//catalytic activity;GO:0097159//organic cyclic compound binding;GO:0050662//coenzyme…
Solyc02g070210.3	0.79	6.365	2.99873429727474	1.62321305826193e-75	3.833967050403049e-76	2.99873429727474	1.62321305826193e-75	3.833967050403049e-76			K19996//phosphatidylinositol transfer protein SFH5	XP_004233146.1|2.0e-267|PREDICTED: patellin-4 [Solanum lycopersicum]	GO:0005737//cytoplasm;GO:0044444//cytoplasmic part;GO:0005829//cytosol;GO:0005622//intracellular;GO:0044464//cell part;GO:0044425//membrane part;GO:0016020//membrane;GO:0031224//intrinsic component of membrane;GO:0043227//membrane-bounded organelle;GO:0071944//cell periphery;GO:0005623//cell;GO:0044424//intracellular part;GO:0016021//integral component of membrane;GO:0005886//plasma membrane;GO:0…
Solyc02g070280.3	56.66	20.18	-1.4836077570244899	0.0	0.0	-1.4836077570244899	0.0	0.0			K03294//basic amino acid/polyamine antiporter, APA family	XP_006352988.1|0.0e+00|PREDICTED: cationic amino acid transporter 1-like [Solanum tuberosum]	GO:0016020//membrane;GO:0031224//intrinsic component of membrane;GO:0016021//integral component of membrane;GO:0044425//membrane part;GO:0015318//inorganic molecular entity transmembrane transporter activity;GO:0005342//organic acid transmembrane transporter activity;GO:0015171//amino acid transmembrane transporter activity;GO:0008514//organic anion transmembrane transporter activity;GO:0022857//…
Solyc02g070430.3	2.34	0.12	-4.3014275691082	2.4330621984216397e-27	1.17756823638314e-27	-4.3014275691082	2.4330621984216397e-27	1.17756823638314e-27			K04125//gibberellin 2beta-dioxygenase [EC:1.14.11.13]+ko00904//Diterpenoid biosynthesis+ko01110//Biosynthesis of secondary metabolites	XP_004233129.1|8.4e-199|PREDICTED: gibberellin 2-beta-dioxygenase 1 [Solanum lycopersicum]	GO:0009314//response to radiation;GO:0044237//cellular metabolic process;GO:0044282//small molecule catabolic process;GO:0010817//regulation of hormone levels;GO:1901575//organic substance catabolic process;GO:0016103//diterpenoid catabolic process;GO:0044255//cellular lipid metabolic process;GO:0071704//organic substance metabolic process;GO:0044242//cellular lipid catabolic process;GO:0044281//…
Solyc02g070530.4	14.97	6.705	-1.15482037070643	2.2998162491273497e-65	6.035642070286579e-66	-1.15482037070643	2.2998162491273497e-65	6.035642070286579e-66			K21867//potassium channel	XP_004233118.1|0.0e+00|PREDICTED: potassium channel KAT1 [Solanum lycopersicum]	GO:0065007//biological regulation;GO:0065008//regulation of biological quality;GO:0042391//regulation of membrane potential;GO:0031224//intrinsic component of membrane;GO:0005887//integral component of plasma membrane;GO:0044459//plasma membrane part;GO:0016021//integral component of membrane;GO:0005886//plasma membrane;GO:0044464//cell part;GO:0016020//membrane;GO:0044425//membrane part;GO:00056…
Solyc02g070780.4	0.85	2.405	1.50368739125151	3.57924697481417e-20	2.06390343178343e-20	1.50368739125151	3.57924697481417e-20	2.06390343178343e-20			K02541//DNA replication licensing factor MCM3 [EC:3.6.4.12]+ko03030//DNA replication	XP_010316921.1|0.0e+00|PREDICTED: DNA replication licensing factor MCM3 homolog 2 isoform X3 [Solanum lycopersicum]	GO:0046483//heterocycle metabolic process;GO:0044249//cellular biosynthetic process;GO:0008152//metabolic process;GO:0043170//macromolecule metabolic process;GO:0006260//DNA replication;GO:0071704//organic substance metabolic process;GO:1901360//organic cyclic compound metabolic process;GO:0090304//nucleic acid metabolic process;GO:0044237//cellular metabolic process;GO:0044238//primary metabolic…
Solyc02g070890.3	2.315	7.205	1.64802438798297	3.386251874762569e-93	6.841831326379368e-94	1.64802438798297	3.386251874762569e-93	6.841831326379368e-94			K13420//LRR receptor-like serine/threonine-protein kinase FLS2 [EC:2.7.11.1]+ko04016//MAPK signaling pathway - plant+ko04626//Plant-pathogen interaction	XP_004233092.1|0.0e+00|PREDICTED: LRR receptor-like serine/threonine-protein kinase FLS2 [Solanum lycopersicum]	GO:0044425//membrane part;GO:0031224//intrinsic component of membrane;GO:0016020//membrane;GO:0016021//integral component of membrane;GO:0005524//ATP binding;GO:0035639//purine ribonucleoside triphosphate binding;GO:1901265//nucleoside phosphate binding;GO:0030554//adenyl nucleotide binding;GO:0097367//carbohydrate derivative binding;GO:0032553//ribonucleotide binding;GO:0140096//catalytic activi…
Solyc02g070910.3	0.11	0.315	1.5217826174958402	4.00630230230771e-06	4.22803841560097e-06	1.5217826174958402	4.00630230230771e-06	4.22803841560097e-06			K13420//LRR receptor-like serine/threonine-protein kinase FLS2 [EC:2.7.11.1]+ko04016//MAPK signaling pathway - plant+ko04626//Plant-pathogen interaction	XP_004233867.2|0.0e+00|PREDICTED: LRR receptor-like serine/threonine-protein kinase FLS2 [Solanum lycopersicum]	GO:0044425//membrane part;GO:0016021//integral component of membrane;GO:0016020//membrane;GO:0031224//intrinsic component of membrane;GO:0016773//phosphotransferase activity, alcohol group as acceptor;GO:0017076//purine nucleotide binding;GO:1901265//nucleoside phosphate binding;GO:0043167//ion binding;GO:0005524//ATP binding;GO:0005488//binding;GO:0003824//catalytic activity;GO:0140096//catalyti…
Solyc02g070920.3	0.305	0.12	-1.33960629274824	0.000276310015344185	0.000345275537041346	-1.33960629274824	0.000276310015344185	0.000345275537041346			K13420//LRR receptor-like serine/threonine-protein kinase FLS2 [EC:2.7.11.1]+ko04016//MAPK signaling pathway - plant+ko04626//Plant-pathogen interaction	XP_004233867.2|0.0e+00|PREDICTED: LRR receptor-like serine/threonine-protein kinase FLS2 [Solanum lycopersicum]	GO:0016020//membrane;GO:0016021//integral component of membrane;GO:0044425//membrane part;GO:0031224//intrinsic component of membrane;GO:0016301//kinase activity;GO:0004672//protein kinase activity;GO:0017076//purine nucleotide binding;GO:0035639//purine ribonucleoside triphosphate binding;GO:0097367//carbohydrate derivative binding;GO:0043167//ion binding;GO:0003824//catalytic activity;GO:003255…
Solyc02g070940.1	75.26	32.16	-1.22355275647779	4.754326112783309e-121	7.566532591083277e-122	-1.22355275647779	4.754326112783309e-121	7.566532591083277e-122			K08912//light-harvesting complex II chlorophyll a/b binding protein 1+ko01100//Metabolic pathways+ko00196//Photosynthesis - antenna proteins	NP_001316856.1|3.7e-152|chlorophyll a-b binding protein 1B, chloroplastic [Solanum lycopersicum]	GO:0009987//cellular process;GO:0009416//response to light stimulus;GO:0044260//cellular macromolecule metabolic process;GO:0043412//macromolecule modification;GO:0009628//response to abiotic stimulus;GO:0006807//nitrogen compound metabolic process;GO:0006091//generation of precursor metabolites and energy;GO:0044237//cellular metabolic process;GO:1901564//organonitrogen compound metabolic proces…
Solyc02g070950.1	12.235	5.63	-1.11701735058597	2.1703639865934197e-18	1.31806497674151e-18	-1.11701735058597	2.1703639865934197e-18	1.31806497674151e-18			K08912//light-harvesting complex II chlorophyll a/b binding protein 1+ko01100//Metabolic pathways+ko00196//Photosynthesis - antenna proteins	NP_001316856.1|3.7e-152|chlorophyll a-b binding protein 1B, chloroplastic [Solanum lycopersicum]	GO:0009765//photosynthesis, light harvesting;GO:0043170//macromolecule metabolic process;GO:0050896//response to stimulus;GO:0044238//primary metabolic process;GO:0006807//nitrogen compound metabolic process;GO:0036211//protein modification process;GO:1901564//organonitrogen compound metabolic process;GO:0008152//metabolic process;GO:0009987//cellular process;GO:0044237//cellular metabolic proces…
Solyc02g070970.1	5.57	2.275	-1.28717161748178	3.84327152303773e-11	3.05991272942756e-11	-1.28717161748178	3.84327152303773e-11	3.05991272942756e-11			K08912//light-harvesting complex II chlorophyll a/b binding protein 1+ko01100//Metabolic pathways+ko00196//Photosynthesis - antenna proteins	NP_001316856.1|3.7e-152|chlorophyll a-b binding protein 1B, chloroplastic [Solanum lycopersicum]	GO:0009987//cellular process;GO:1901564//organonitrogen compound metabolic process;GO:0050896//response to stimulus;GO:0043170//macromolecule metabolic process;GO:0006807//nitrogen compound metabolic process;GO:0043412//macromolecule modification;GO:0019538//protein metabolic process;GO:0036211//protein modification process;GO:0044238//primary metabolic process;GO:0044267//cellular protein metabo…
Solyc02g071020.3	17.085	57.145	1.7380550141467401	4.0716164255235085e-234	3.707759804760128e-235	1.7380550141467401	4.0716164255235085e-234	3.707759804760128e-235			K08912//light-harvesting complex II chlorophyll a/b binding protein 1+ko01100//Metabolic pathways+ko00196//Photosynthesis - antenna proteins	NP_001316856.1|5.5e-152|chlorophyll a-b binding protein 1B, chloroplastic [Solanum lycopersicum]	GO:0009987//cellular process;GO:0043170//macromolecule metabolic process;GO:0044238//primary metabolic process;GO:0043412//macromolecule modification;GO:0006091//generation of precursor metabolites and energy;GO:0044267//cellular protein metabolic process;GO:0019538//protein metabolic process;GO:0044237//cellular metabolic process;GO:0036211//protein modification process;GO:1901564//organonitroge…
Solyc02g071030.2	98.18	348.49	1.8249130477531899	0.0	0.0	1.8249130477531899	0.0	0.0			K08912//light-harvesting complex II chlorophyll a/b binding protein 1+ko01100//Metabolic pathways+ko00196//Photosynthesis - antenna proteins	NP_001316856.1|3.7e-152|chlorophyll a-b binding protein 1B, chloroplastic [Solanum lycopersicum]	GO:0050896//response to stimulus;GO:0044237//cellular metabolic process;GO:0043412//macromolecule modification;GO:0009628//response to abiotic stimulus;GO:0009768//photosynthesis, light harvesting in photosystem I;GO:1901564//organonitrogen compound metabolic process;GO:0043170//macromolecule metabolic process;GO:0036211//protein modification process;GO:0009987//cellular process;GO:0009765//photo…
Solyc02g071060.3	0.985	2.13	1.11339725308013	1.46836703590255e-06	1.4999577406510901e-06	1.11339725308013	1.46836703590255e-06	1.4999577406510901e-06			K07893//Ras-related protein Rab-6A;K00850//6-phosphofructokinase 1 [EC:2.7.1.11]+ko00010//Glycolysis / Gluconeogenesis+ko00030//Pentose phosphate pathway+ko01230//Biosynthesis of amino acids+ko03018//RNA degradation+ko01100//Metabolic pathways+ko00052//Galactose metabolism+ko00051//Fructose and mannose metabolism+ko01110//Biosynthesis of secondary metabolites+ko01200//Carbon metabolism	XP_004233090.1|2.0e-222|PREDICTED: probable purine permease 9 [Solanum lycopersicum]	GO:0031224//intrinsic component of membrane;GO:0016020//membrane;GO:0044425//membrane part;GO:0016021//integral component of membrane;GO:0005215//transporter activity;
Solyc02g071080.3	20.91	3.72	-2.4893642571852	2.1358270703099193e-84	4.6530482403137487e-85	-2.4893642571852	2.1358270703099193e-84	4.6530482403137487e-85			K07893//Ras-related protein Rab-6A	XP_019067807.1|3.3e-134|PREDICTED: probable purine permease 10 isoform X1 [Solanum lycopersicum]	GO:0016020//membrane;GO:0031224//intrinsic component of membrane;GO:0016021//integral component of membrane;GO:0044425//membrane part;GO:0005215//transporter activity;
Solyc02g071090.3	117.025	19.96	-2.54822403816021	0.0	0.0	-2.54822403816021	0.0	0.0			K07893//Ras-related protein Rab-6A;K00850//6-phosphofructokinase 1 [EC:2.7.1.11]+ko00010//Glycolysis / Gluconeogenesis+ko00030//Pentose phosphate pathway+ko01230//Biosynthesis of amino acids+ko03018//RNA degradation+ko01100//Metabolic pathways+ko00052//Galactose metabolism+ko00051//Fructose and mannose metabolism+ko01110//Biosynthesis of secondary metabolites+ko01200//Carbon metabolism	XP_004233087.1|2.7e-209|PREDICTED: probable purine permease 10 [Solanum lycopersicum]	GO:0031224//intrinsic component of membrane;GO:0016021//integral component of membrane;GO:0016020//membrane;GO:0044425//membrane part;GO:0005215//transporter activity;
Solyc02g071100.3	63.14	20.945	-1.58749080335612	2.981201115131828e-256	2.482271940905719e-257	-1.58749080335612	2.981201115131828e-256	2.482271940905719e-257			K07893//Ras-related protein Rab-6A	XP_019067807.1|7.2e-201|PREDICTED: probable purine permease 10 isoform X1 [Solanum lycopersicum]	GO:0016020//membrane;GO:0031224//intrinsic component of membrane;GO:0044425//membrane part;GO:0016021//integral component of membrane;GO:0005215//transporter activity;
Solyc02g071110.3	28.59	8.08	-1.8182744347131399	3.6403687951515193e-149	4.884327525409229e-150	-1.8182744347131399	3.6403687951515193e-149	4.884327525409229e-150			K07893//Ras-related protein Rab-6A;K00850//6-phosphofructokinase 1 [EC:2.7.1.11]+ko00010//Glycolysis / Gluconeogenesis+ko00030//Pentose phosphate pathway+ko01230//Biosynthesis of amino acids+ko03018//RNA degradation+ko01100//Metabolic pathways+ko00052//Galactose metabolism+ko00051//Fructose and mannose metabolism+ko01110//Biosynthesis of secondary metabolites+ko01200//Carbon metabolism	XP_004233085.1|2.5e-212|PREDICTED: probable purine permease 10 [Solanum lycopersicum]	GO:0044425//membrane part;GO:0031224//intrinsic component of membrane;GO:0016021//integral component of membrane;GO:0016020//membrane;GO:0005215//transporter activity;
Solyc02g071130.4	2.455	7.66	1.64357595136796	1.3130793533558097e-29	6.009132546352469e-30	1.64357595136796	1.3130793533558097e-29	6.009132546352469e-30	WRKY		K12835//ATP-dependent RNA helicase DDX42 [EC:3.6.4.13]+ko03040//Spliceosome;K13424//WRKY transcription factor 33+ko04016//MAPK signaling pathway - plant+ko04626//Plant-pathogen interaction	XP_004233015.1|8.0e-188|PREDICTED: probable WRKY transcription factor 71 [Solanum lycopersicum]	GO:0006351//transcription, DNA-templated;GO:0006139//nucleobase-containing compound metabolic process;GO:0034645//cellular macromolecule biosynthetic process;GO:0009987//cellular process;GO:1901360//organic cyclic compound metabolic process;GO:0018130//heterocycle biosynthetic process;GO:0044249//cellular biosynthetic process;GO:0006725//cellular aromatic compound metabolic process;GO:0090304//nu…
Solyc02g071380.2	24.16	6.445	-1.90273123376674	3.071128205511229e-133	4.502524331884829e-134	-1.90273123376674	3.071128205511229e-133	4.502524331884829e-134			K05658//ATP-binding cassette, subfamily B (MDR/TAP), member 1 [EC:7.6.2.2]+ko02010//ABC transporters;K05278//flavonol synthase [EC:1.14.20.6]+ko01100//Metabolic pathways+ko01110//Biosynthesis of secondary metabolites+ko00941//Flavonoid biosynthesis	XP_004233006.1|6.6e-205|PREDICTED: protein SRG1 [Solanum lycopersicum]	GO:0043169//cation binding;GO:0005488//binding;GO:0046872//metal ion binding;GO:0016491//oxidoreductase activity;GO:0003824//catalytic activity;GO:0043167//ion binding;
Solyc02g071430.3	0.135	9.535	6.185224171626179	2.5542309555968792e-126	3.900852610374779e-127	6.185224171626179	2.5542309555968792e-126	3.900852610374779e-127			K05658//ATP-binding cassette, subfamily B (MDR/TAP), member 1 [EC:7.6.2.2]+ko02010//ABC transporters;K05278//flavonol synthase [EC:1.14.20.6]+ko01100//Metabolic pathways+ko01110//Biosynthesis of secondary metabolites+ko00941//Flavonoid biosynthesis	XP_019067809.1|3.4e-209|PREDICTED: protein SRG1 [Solanum lycopersicum]	GO:0005488//binding;GO:0043169//cation binding;GO:0046872//metal ion binding;GO:0003824//catalytic activity;GO:0043167//ion binding;GO:0016491//oxidoreductase activity;
Solyc02g071440.3	0.1	0.745	2.8961864289089103	1.66881320795859e-07	1.60041415993872e-07	2.8961864289089103	1.66881320795859e-07	1.60041415993872e-07			K05658//ATP-binding cassette, subfamily B (MDR/TAP), member 1 [EC:7.6.2.2]+ko02010//ABC transporters;K06892//feruloyl-CoA ortho-hydroxylase [EC:1.14.11.-]+ko01110//Biosynthesis of secondary metabolites+ko00940//Phenylpropanoid biosynthesis	XP_004233004.1|1.1e-198|PREDICTED: protein SRG1-like [Solanum lycopersicum]	GO:0043167//ion binding;GO:0016491//oxidoreductase activity;GO:0043169//cation binding;GO:0005488//binding;GO:0003824//catalytic activity;GO:0046872//metal ion binding;
Solyc02g071470.4	4.905	1.13	-2.11111971013674	1.4281947243745098e-30	6.38541429994755e-31	-2.11111971013674	1.4281947243745098e-30	6.38541429994755e-31			K05658//ATP-binding cassette, subfamily B (MDR/TAP), member 1 [EC:7.6.2.2]+ko02010//ABC transporters;K05278//flavonol synthase [EC:1.14.20.6]+ko01100//Metabolic pathways+ko01110//Biosynthesis of secondary metabolites+ko00941//Flavonoid biosynthesis;K06892//feruloyl-CoA ortho-hydroxylase [EC:1.14.11.-]+ko01110//Biosynthesis of secondary metabolites+ko00940//Phenylpropanoid biosynthesis;K04124//gib…	XP_006355572.1|8.2e-181|PREDICTED: protein SRG1-like [Solanum tuberosum]	GO:0005488//binding;GO:0043169//cation binding;GO:0016491//oxidoreductase activity;GO:0046872//metal ion binding;GO:0003824//catalytic activity;GO:0043167//ion binding;
Solyc02g071700.3	56.445	19.375	-1.53995103931958	1.2500737507382895e-226	1.1633953705442592e-227	-1.53995103931958	1.2500737507382895e-226	1.1633953705442592e-227			K00679//phospholipid:diacylglycerol acyltransferase [EC:2.3.1.158]+ko01100//Metabolic pathways+ko00561//Glycerolipid metabolism;K10691//E3 ubiquitin-protein ligase UBR4 [EC:2.3.2.27];K14209//solute carrier family 36 (proton-coupled amino acid transporter);K01188//beta-glucosidase [EC:3.2.1.21]+ko01100//Metabolic pathways+ko00500//Starch and sucrose metabolism+ko01110//Biosynthesis of secondary me…	XP_019067594.1|4.5e-222|PREDICTED: uncharacterized protein LOC101263269 [Solanum lycopersicum]	GO:0003824//catalytic activity;GO:0016788//hydrolase activity, acting on ester bonds;GO:0016787//hydrolase activity;
Solyc02g071710.3	5.735	13.255	1.20646176343703	1.31011055571484e-40	4.84117575241618e-41	1.20646176343703	1.31011055571484e-40	4.84117575241618e-41			K00679//phospholipid:diacylglycerol acyltransferase [EC:2.3.1.158]+ko01100//Metabolic pathways+ko00561//Glycerolipid metabolism;K10691//E3 ubiquitin-protein ligase UBR4 [EC:2.3.2.27];K14209//solute carrier family 36 (proton-coupled amino acid transporter);K01188//beta-glucosidase [EC:3.2.1.21]+ko01100//Metabolic pathways+ko00500//Starch and sucrose metabolism+ko01110//Biosynthesis of secondary me…	XP_004233007.1|5.6e-223|PREDICTED: GDSL esterase/lipase At1g29670-like [Solanum lycopersicum]	GO:0016020//membrane;GO:0016021//integral component of membrane;GO:0031224//intrinsic component of membrane;GO:0044425//membrane part;GO:0003824//catalytic activity;GO:0016787//hydrolase activity;GO:0016788//hydrolase activity, acting on ester bonds;
Solyc02g071760.4	0.03	1.995	6.15817481298327	3.1585378487918297e-18	1.92683976165015e-18	6.15817481298327	3.1585378487918297e-18	1.92683976165015e-18				XP_004233012.1|2.6e-141|PREDICTED: oil body-associated protein 2C [Solanum lycopersicum]
Solyc02g071770.3	3.1	8.305	1.41794818778986	6.0223154976278194e-24	3.14385728772289e-24	1.41794818778986	6.0223154976278194e-24	3.14385728772289e-24				XP_004232996.1|9.3e-143|PREDICTED: oil body-associated protein 2A isoform X2 [Solanum lycopersicum]
Solyc02g071820.4	8.175	21.16	1.3754351901799098	3.8746299657724784e-167	4.6595810370124785e-168	1.3754351901799098	3.8746299657724784e-167	4.6595810370124785e-168			K04733//interleukin-1 receptor-associated kinase 4 [EC:2.7.11.1]	XP_010316866.2|0.0e+00|PREDICTED: probable LRR receptor-like serine/threonine-protein kinase At1g07650 [Solanum lycopersicum]
Solyc02g071930.2	0.09	0.53	2.59339019419974	0.000445403722508287	0.000569577771164066	2.59339019419974	0.000445403722508287	0.000569577771164066			K15731//carboxy-terminal domain RNA polymerase II polypeptide A small phosphatase [EC:3.1.3.16]	XP_004233068.1|4.1e-165|PREDICTED: CTD small phosphatase-like protein [Solanum lycopersicum]	GO:0004721//phosphoprotein phosphatase activity;GO:0016791//phosphatase activity;GO:0016787//hydrolase activity;GO:0016788//hydrolase activity, acting on ester bonds;GO:0140096//catalytic activity, acting on a protein;GO:0003824//catalytic activity;GO:0042578//phosphoric ester hydrolase activity;
Solyc02g071970.1	23.065	5.26	-2.1263408625501103	8.414978722699307e-61	2.34590105409695e-61	-2.1263408625501103	8.414978722699307e-61	2.34590105409695e-61			K15400//omega-hydroxypalmitate O-feruloyl transferase [EC:2.3.1.188]+ko00073//Cutin, suberine and wax biosynthesis;K22048//mechanosensitive ion channel protein 4/5/6/7/8/9/10	XP_015065650.1|2.7e-99|PREDICTED: cold and drought-regulated protein CORA-like [Solanum pennellii]	GO:0006810//transport;GO:0051234//establishment of localization;GO:0055085//transmembrane transport;GO:0051179//localization;GO:0031224//intrinsic component of membrane;GO:0016021//integral component of membrane;GO:0016020//membrane;GO:0044425//membrane part;GO:0005215//transporter activity;
Solyc02g072030.1	6.735	2.835	-1.24129235907433	2.6684301661493698e-17	1.67875922565954e-17	-1.24129235907433	2.6684301661493698e-17	1.67875922565954e-17	OFP		K01870//isoleucyl-tRNA synthetase [EC:6.1.1.5]+ko00970//Aminoacyl-tRNA biosynthesis;K14834//nucleolar complex protein 3	XP_010317346.1|1.0e-219|PREDICTED: transcription repressor OFP5 [Solanum lycopersicum]
Solyc02g072120.3	1.58	3.955	1.32528479881852	8.505380051276021e-10	7.22177865991881e-10	1.32528479881852	8.505380051276021e-10	7.22177865991881e-10			K10949//ER lumen protein retaining receptor	XP_004233064.1|7.3e-120|PREDICTED: ER lumen protein-retaining receptor A isoform X1 [Solanum lycopersicum]	GO:0006621//protein retention in ER lumen;GO:0008104//protein localization;GO:0042886//amide transport;GO:0032507//maintenance of protein location in cell;GO:0045185//maintenance of protein location;GO:0070727//cellular macromolecule localization;GO:0071705//nitrogen compound transport;GO:0033036//macromolecule localization;GO:0051234//establishment of localization;GO:0045184//establishment of pr…
Solyc02g072210.1	1.98	12.405	2.64337833003142	9.46169936486692e-49	3.10640579366746e-49	2.64337833003142	9.46169936486692e-49	3.10640579366746e-49				XP_010317344.1|8.6e-126|PREDICTED: uncharacterized protein LOC104646047 [Solanum lycopersicum]
Solyc02g072240.3	0.515	3.1	2.58984983649449	1.0629583757220399e-59	3.0103356143104593e-60	2.58984983649449	1.0629583757220399e-59	3.0103356143104593e-60			K10999//cellulose synthase A [EC:2.4.1.12]	XP_004233024.1|0.0e+00|PREDICTED: cellulose synthase A catalytic subunit 8 [UDP-forming] [Solanum lycopersicum]	GO:0006950//response to stress;GO:0006952//defense response;GO:0009059//macromolecule biosynthetic process;GO:0042742//defense response to bacterium;GO:0071669//plant-type cell wall organization or biogenesis;GO:0044237//cellular metabolic process;GO:0005975//carbohydrate metabolic process;GO:0005976//polysaccharide metabolic process;GO:0009620//response to fungus;GO:0009628//response to abiotic …
Solyc02g072490.3	0.4	0.96	1.2814461878849999	2.5179669069839002e-06	2.6196433088674e-06	1.2814461878849999	2.5179669069839002e-06	2.6196433088674e-06			K02941//large subunit ribosomal protein LP0+ko03010//Ribosome;K22733//magnesium transporter	XP_010316827.1|0.0e+00|PREDICTED: uncharacterized protein At1g04910 isoform X2 [Solanum lycopersicum]	GO:0031224//intrinsic component of membrane;GO:0016021//integral component of membrane;GO:0016020//membrane;GO:0044425//membrane part;
Solyc02g072540.3	3.14	28.025	3.15699881696051	0.0	0.0	3.15699881696051	0.0	0.0			K07198//5'-AMP-activated protein kinase, catalytic alpha subunit [EC:2.7.11.11]	XP_004233056.1|6.3e-267|PREDICTED: CBL-interacting serine/threonine-protein kinase 20 [Solanum lycopersicum]	GO:0006793//phosphorus metabolic process;GO:0044237//cellular metabolic process;GO:0035556//intracellular signal transduction;GO:0006796//phosphate-containing compound metabolic process;GO:0043170//macromolecule metabolic process;GO:0065007//biological regulation;GO:0016310//phosphorylation;GO:0044260//cellular macromolecule metabolic process;GO:0050896//response to stimulus;GO:0006807//nitrogen …
Solyc02g072550.1	2.645	23.505	3.1544473180707002	6.676815525847599e-34	2.77125239137685e-34	3.1544473180707002	6.676815525847599e-34	2.77125239137685e-34				XP_019067828.1|3.3e-37|PREDICTED: uncharacterized protein LOC109119578 [Solanum lycopersicum]	GO:0010467//gene expression;GO:0044271//cellular nitrogen compound biosynthetic process;GO:0043170//macromolecule metabolic process;GO:0008152//metabolic process;GO:1901576//organic substance biosynthetic process;GO:1901360//organic cyclic compound metabolic process;GO:0009058//biosynthetic process;GO:0044249//cellular biosynthetic process;GO:0046483//heterocycle metabolic process;GO:0097659//nuc…
Solyc02g072560.1	1.005	20.645	4.36094410819937	2.9486453358735396e-64	7.853419064316277e-65	4.36094410819937	2.9486453358735396e-64	7.853419064316277e-65			K14431//transcription factor TGA+ko04075//Plant hormone signal transduction	XP_019067599.1|7.3e-66|PREDICTED: transcription factor TGA2.3-like [Solanum lycopersicum]	GO:0006807//nitrogen compound metabolic process;GO:0009059//macromolecule biosynthetic process;GO:0016070//RNA metabolic process;GO:0006139//nucleobase-containing compound metabolic process;GO:0034641//cellular nitrogen compound metabolic process;GO:0046483//heterocycle metabolic process;GO:0044249//cellular biosynthetic process;GO:0006351//transcription, DNA-templated;GO:1901576//organic substan…
Solyc02g072570.2	0.105	1.15	3.46872191007335	7.1401501899472e-08	6.69322560854439e-08	3.46872191007335	7.1401501899472e-08	6.69322560854439e-08			K21867//potassium channel;K14431//transcription factor TGA+ko04075//Plant hormone signal transduction	XP_010317335.1|6.1e-141|PREDICTED: transcription factor HBP-1b(c38)-like [Solanum lycopersicum]	GO:0044260//cellular macromolecule metabolic process;GO:1901362//organic cyclic compound biosynthetic process;GO:0006139//nucleobase-containing compound metabolic process;GO:0034641//cellular nitrogen compound metabolic process;GO:0044238//primary metabolic process;GO:0032774//RNA biosynthetic process;GO:0044249//cellular biosynthetic process;GO:0018130//heterocycle biosynthetic process;GO:000905…
Solyc02g073580.1	0.665	267.25	8.6605728805023	0.0	0.0	8.6605728805023	0.0	0.0			K21867//potassium channel;K14431//transcription factor TGA+ko04075//Plant hormone signal transduction	XP_010316825.1|8.9e-120|PREDICTED: transcription factor TGA2.3 [Solanum lycopersicum]	GO:0009987//cellular process;GO:0044249//cellular biosynthetic process;GO:0044271//cellular nitrogen compound biosynthetic process;GO:0071704//organic substance metabolic process;GO:0016070//RNA metabolic process;GO:0034645//cellular macromolecule biosynthetic process;GO:0090304//nucleic acid metabolic process;GO:0044237//cellular metabolic process;GO:0043170//macromolecule metabolic process;GO:0…
Solyc02g076680.3	8.865	3.64	-1.2795234572143601	2.0852525258510195e-63	5.6153981195886294e-64	-1.2795234572143601	2.0852525258510195e-63	5.6153981195886294e-64				XP_004233042.1|0.0e+00|PREDICTED: uncharacterized protein LOC101247686 [Solanum lycopersicum]
Solyc02g076690.3	147.065	72.415	-1.01810479603751	0.0	0.0	-1.01810479603751	0.0	0.0			K16292//KDEL-tailed cysteine endopeptidase [EC:3.4.22.-];K16290//xylem cysteine proteinase [EC:3.4.22.-]	XP_004233043.1|2.6e-292|PREDICTED: low-temperature-induced cysteine proteinase-like [Solanum lycopersicum]	GO:1901565//organonitrogen compound catabolic process;GO:0043170//macromolecule metabolic process;GO:0009056//catabolic process;GO:0009987//cellular process;GO:0044265//cellular macromolecule catabolic process;GO:0044248//cellular catabolic process;GO:0030163//protein catabolic process;GO:0051603//proteolysis involved in cellular protein catabolic process;GO:0044257//cellular protein catabolic pr…
Solyc02g076730.3	26.81	9.785	-1.4494956186534398	3.831971175759339e-33	1.6183504313341697e-33	-1.4494956186534398	3.831971175759339e-33	1.6183504313341697e-33			K16292//KDEL-tailed cysteine endopeptidase [EC:3.4.22.-];K01365//cathepsin L [EC:3.4.22.15]+ko04145//Phagosome	XP_019067835.1|4.8e-75|PREDICTED: low-temperature-induced cysteine proteinase-like [Solanum lycopersicum]	GO:0140096//catalytic activity, acting on a protein;GO:0008233//peptidase activity;GO:0008234//cysteine-type peptidase activity;GO:0070011//peptidase activity, acting on L-amino acid peptides;GO:0016787//hydrolase activity;GO:0003824//catalytic activity;
Solyc02g076740.3	14.51	3.855	-1.9121378390270098	9.93534758680964e-07	1.00129672717632e-06	-1.9121378390270098	9.93534758680964e-07	1.00129672717632e-06			K10747//DNA ligase 1 [EC:6.5.1.1 6.5.1.6 6.5.1.7]+ko03420//Nucleotide excision repair+ko03030//DNA replication+ko03410//Base excision repair+ko03430//Mismatch repair	XP_020406167.1|4.7e-14|leucine-rich repeat extensin-like protein 4 [Zea mays]
Solyc02g076750.3	11.64	3.12	-1.89163086864751	2.5963502468401605e-47	8.712992278690499e-48	-1.89163086864751	2.5963502468401605e-47	8.712992278690499e-48			K16290//xylem cysteine proteinase [EC:3.4.22.-]	XP_019067835.1|2.4e-204|PREDICTED: low-temperature-induced cysteine proteinase-like [Solanum lycopersicum]	GO:0140096//catalytic activity, acting on a protein;GO:0008234//cysteine-type peptidase activity;GO:0070011//peptidase activity, acting on L-amino acid peptides;GO:0008233//peptidase activity;GO:0003824//catalytic activity;GO:0016787//hydrolase activity;
Solyc02g076820.4	1.72	5.395	1.64206404093543	2.09028189972063e-18	1.2687700848602499e-18	1.64206404093543	2.09028189972063e-18	1.2687700848602499e-18		NB-ARC domain-containing disease resistance protein (best arabidopsis hit)	K13413//mitogen-activated protein kinase kinase 4/5 [EC:2.7.12.2]+ko04016//MAPK signaling pathway - plant+ko04626//Plant-pathogen interaction+ko04075//Plant hormone signal transduction	XP_004233074.1|1.7e-109|PREDICTED: protein LIGHT-DEPENDENT SHORT HYPOCOTYLS 10 [Solanum lycopersicum]
Solyc02g076850.2	19.09	8.99	-1.08360144501376	1.70136875720799e-16	1.1021025346709502e-16	-1.08360144501376	1.70136875720799e-16	1.1021025346709502e-16	C2C2-Dof		K16222//Dof zinc finger protein DOF5.5+ko04712//Circadian rhythm - plant	XP_010316809.1|5.7e-95|PREDICTED: dof zinc finger protein DOF1.5 [Solanum lycopersicum]	GO:0031326//regulation of cellular biosynthetic process;GO:0010468//regulation of gene expression;GO:1903506//regulation of nucleic acid-templated transcription;GO:0051252//regulation of RNA metabolic process;GO:2000112//regulation of cellular macromolecule biosynthetic process;GO:0051171//regulation of nitrogen compound metabolic process;GO:0031323//regulation of cellular metabolic process;GO:00…
Solyc02g076910.3	0.07	1.565	4.484161124444981	2.4027330247831398e-21	1.33838635759205e-21	4.484161124444981	2.4027330247831398e-21	1.33838635759205e-21			K16292//KDEL-tailed cysteine endopeptidase [EC:3.4.22.-]	XP_004233054.1|1.9e-207|PREDICTED: senescence-specific cysteine protease SAG39-like [Solanum lycopersicum]	GO:0048468//cell development;GO:1901564//organonitrogen compound metabolic process;GO:0009817//defense response to fungus, incompatible interaction;GO:0032502//developmental process;GO:0044248//cellular catabolic process;GO:0009725//response to hormone;GO:0042221//response to chemical;GO:0009628//response to abiotic stimulus;GO:1901700//response to oxygen-containing compound;GO:0008219//cell deat…
Solyc02g077050.3	24.01	51.26	1.0994824641866099	6.781666485495897e-147	9.234851864710037e-148	1.0994824641866099	6.781666485495897e-147	9.234851864710037e-148			K01365//cathepsin L [EC:3.4.22.15]+ko04145//Phagosome;K16292//KDEL-tailed cysteine endopeptidase [EC:3.4.22.-]	XP_004232961.1|1.2e-197|PREDICTED: zingipain-2-like [Solanum lycopersicum]	GO:0044248//cellular catabolic process;GO:0009987//cellular process;GO:0009056//catabolic process;GO:1901564//organonitrogen compound metabolic process;GO:0044267//cellular protein metabolic process;GO:0044237//cellular metabolic process;GO:0071704//organic substance metabolic process;GO:0006508//proteolysis;GO:0044257//cellular protein catabolic process;GO:0043170//macromolecule metabolic proces…
Solyc02g077060.2	0.775	4.655	2.59339019419974	1.36878214282964e-13	9.800019439681822e-14	2.59339019419974	1.36878214282964e-13	9.800019439681822e-14			K04733//interleukin-1 receptor-associated kinase 4 [EC:2.7.11.1]	XP_010316804.1|3.7e-83|PREDICTED: uncharacterized protein LOC104645842 [Solanum lycopersicum]
Solyc02g077090.4	34.14	13.72	-1.30832185270944	2.0862376973661292e-174	2.4143327224199895e-175	-1.30832185270944	2.0862376973661292e-174	2.4143327224199895e-175			K05747//Wiskott-Aldrich syndrome protein+ko04144//Endocytosis	XP_010316803.1|0.0e+00|PREDICTED: protein CHUP1, chloroplastic [Solanum lycopersicum]	GO:0009658//chloroplast organization;GO:0071840//cellular component organization or biogenesis;GO:0016043//cellular component organization;GO:0009657//plastid organization;GO:0006996//organelle organization;GO:0009987//cellular process;GO:0031967//organelle envelope;GO:0043227//membrane-bounded organelle;GO:0031975//envelope;GO:0005623//cell;GO:0009507//chloroplast;GO:0009536//plastid;GO:0005737/…
Solyc02g077140.3	3.495	1.59	-1.1315652463539398	8.42695196574041e-10	7.153410297073509e-10	-1.1315652463539398	8.42695196574041e-10	7.153410297073509e-10			K00145//N-acetyl-gamma-glutamyl-phosphate reductase [EC:1.2.1.38]+ko00220//Arginine biosynthesis+ko01230//Biosynthesis of amino acids+ko01100//Metabolic pathways+ko01110//Biosynthesis of secondary metabolites+ko01210//2-Oxocarboxylic acid metabolism	XP_015064257.1|3.4e-195|PREDICTED: phospholipase A1-II 1-like [Solanum pennellii]	GO:0071704//organic substance metabolic process;GO:0006629//lipid metabolic process;GO:0008152//metabolic process;GO:0044238//primary metabolic process;GO:0052689//carboxylic ester hydrolase activity;GO:0003824//catalytic activity;GO:0016788//hydrolase activity, acting on ester bonds;GO:0004620//phospholipase activity;GO:0016787//hydrolase activity;GO:0016298//lipase activity;GO:0008970//phosphat…
Solyc02g077260.3	0.415	6.32	3.9312598329561204	8.120431026031768e-77	1.8966178331792295e-77	3.9312598329561204	8.120431026031768e-77	1.8966178331792295e-77			K14411//RNA-binding protein Musashi+ko03015//mRNA surveillance pathway	XP_004232951.1|7.6e-172|PREDICTED: protein IQ-DOMAIN 1 [Solanum lycopersicum]
Solyc02g077270.4	4.895	11.275	1.2000416203859199	1.4349987462050697e-50	4.579714282815029e-51	1.2000416203859199	1.4349987462050697e-50	4.579714282815029e-51			K02183//calmodulin+ko04016//MAPK signaling pathway - plant+ko04626//Plant-pathogen interaction+ko04070//Phosphatidylinositol signaling system	XP_004233846.1|0.0e+00|PREDICTED: uncharacterized protein LOC101251749 [Solanum lycopersicum]	GO:0051234//establishment of localization;GO:0055065//metal ion homeostasis;GO:0065007//biological regulation;GO:0065008//regulation of biological quality;GO:0055085//transmembrane transport;GO:0048878//chemical homeostasis;GO:0050801//ion homeostasis;GO:0055080//cation homeostasis;GO:0042592//homeostatic process;GO:0072507//divalent inorganic cation homeostasis;GO:0051179//localization;GO:009877…
Solyc02g077330.3	1.655	25.395	3.9394039076114202	0.0	0.0	3.9394039076114202	0.0	0.0			K10691//E3 ubiquitin-protein ligase UBR4 [EC:2.3.2.27];K00679//phospholipid:diacylglycerol acyltransferase [EC:2.3.1.158]+ko01100//Metabolic pathways+ko00561//Glycerolipid metabolism;K14209//solute carrier family 36 (proton-coupled amino acid transporter);K01188//beta-glucosidase [EC:3.2.1.21]+ko01100//Metabolic pathways+ko00500//Starch and sucrose metabolism+ko01110//Biosynthesis of secondary me…	NP_001333750.1|1.1e-205|GDSL-like lipase/acylhydrolase superfamily protein precursor [Solanum lycopersicum]	GO:0016788//hydrolase activity, acting on ester bonds;GO:0003824//catalytic activity;GO:0016787//hydrolase activity;
Solyc02g077370.1	15.79	32.54	1.04768712392581	2.3432912977551e-25	1.1835158565507902e-25	1.04768712392581	2.3432912977551e-25	1.1835158565507902e-25	AP2-EREBP	Malus x domestica AP2 domain class transcription factor (AP2D43) mRNA, complete cds	K13433//pathogenesis-related genes transcriptional activator PTI5+ko04626//Plant-pathogen interaction	NP_001233987.1|3.3e-87|pathogenesis-related genes transcriptional activator PTI5 [Solanum lycopersicum]	GO:0071704//organic substance metabolic process;GO:0008152//metabolic process;GO:0009987//cellular process;GO:0044260//cellular macromolecule metabolic process;GO:1901360//organic cyclic compound metabolic process;GO:0097659//nucleic acid-templated transcription;GO:0009059//macromolecule biosynthetic process;GO:0006139//nucleobase-containing compound metabolic process;GO:0034641//cellular nitroge…
Solyc02g077400.4	0.66	7.745	3.5614000799553	1.38743341808542e-44	4.827126354016059e-45	3.5614000799553	1.38743341808542e-44	4.827126354016059e-45			K04392//Ras-related C3 botulinum toxin substrate 1+ko04145//Phagosome+ko04933//AGE-RAGE signaling pathway in diabetic complications	XP_004232945.1|5.9e-104|PREDICTED: rac-like GTP-binding protein RAC13 [Solanum lycopersicum]	GO:0050794//regulation of cellular process;GO:0009987//cellular process;GO:0007165//signal transduction;GO:0065007//biological regulation;GO:0050789//regulation of biological process;GO:0007264//small GTPase mediated signal transduction;GO:0050896//response to stimulus;GO:0051716//cellular response to stimulus;GO:0035556//intracellular signal transduction;GO:0007154//cell communication;GO:0023052…
Solyc02g077430.4	76.2	34.985	-1.12315939431129	1.1417423437812494e-203	1.1901327094683497e-204	-1.12315939431129	1.1417423437812494e-203	1.1901327094683497e-204			K00145//N-acetyl-gamma-glutamyl-phosphate reductase [EC:1.2.1.38]+ko00220//Arginine biosynthesis+ko01230//Biosynthesis of amino acids+ko01100//Metabolic pathways+ko01110//Biosynthesis of secondary metabolites+ko01210//2-Oxocarboxylic acid metabolism	XP_004232942.3|2.6e-239|PREDICTED: phospholipase A1-IIgamma-like [Solanum lycopersicum]	GO:0008152//metabolic process;GO:0071704//organic substance metabolic process;GO:0006629//lipid metabolic process;GO:0044238//primary metabolic process;GO:0003824//catalytic activity;GO:0008970//phosphatidylcholine 1-acylhydrolase activity;GO:0052689//carboxylic ester hydrolase activity;GO:0016788//hydrolase activity, acting on ester bonds;GO:0016298//lipase activity;GO:0016787//hydrolase activit…
Solyc02g077470.4	20.95	82.41	1.98228755601479	0.0	0.0	1.98228755601479	0.0	0.0				XP_010316781.1|2.8e-86|PREDICTED: OPA3-like protein [Solanum lycopersicum]	GO:0019216//regulation of lipid metabolic process;GO:0065007//biological regulation;GO:0050789//regulation of biological process;GO:0080090//regulation of primary metabolic process;GO:0019222//regulation of metabolic process;GO:0044464//cell part;GO:0005739//mitochondrion;GO:0043227//membrane-bounded organelle;GO:0043229//intracellular organelle;GO:0005623//cell;GO:0005737//cytoplasm;GO:0005622//…
Solyc02g077720.4	18.1	8.8	-1.04180660904155	3.00130989684555e-22	1.6329009148874598e-22	-1.04180660904155	3.00130989684555e-22	1.6329009148874598e-22				XP_004232916.1|1.5e-75|PREDICTED: uncharacterized protein LOC101260788 isoform X2 [Solanum lycopersicum]
Solyc02g077920.4	4.815	10.62	1.14640980241814	2.06351818051394e-29	9.486913758978328e-30	1.14640980241814	2.06351818051394e-29	9.486913758978328e-30	SBP		K13415//protein brassinosteroid insensitive 1 [EC:2.7.10.1 2.7.11.1]+ko04075//Plant hormone signal transduction;K20641//Rho GTPase-activating protein 20	NP_001306237.1|1.5e-74|SQUAMOSA promoter binding protein-like [Solanum lycopersicum]	GO:0008152//metabolic process;GO:0009987//cellular process;GO:0032774//RNA biosynthetic process;GO:0018130//heterocycle biosynthetic process;GO:0048367//shoot system development;GO:0044271//cellular nitrogen compound biosynthetic process;GO:0006807//nitrogen compound metabolic process;GO:0044260//cellular macromolecule metabolic process;GO:0034645//cellular macromolecule biosynthetic process;GO:0…
Solyc02g077960.3	0.625	1.4	1.16370591895649	0.000819410662321112	0.0010823132838295	1.16370591895649	0.000819410662321112	0.0010823132838295	C2C2-Dof		K09326//homeobox protein OTX1;K20043//clathrin coat assembly protein AP180;K04733//interleukin-1 receptor-associated kinase 4 [EC:2.7.11.1];K16222//Dof zinc finger protein DOF5.5+ko04712//Circadian rhythm - plant	XP_019067848.1|1.5e-133|PREDICTED: dof zinc finger protein DOF5.3-like [Solanum lycopersicum]	GO:0010556//regulation of macromolecule biosynthetic process;GO:0031326//regulation of cellular biosynthetic process;GO:0019222//regulation of metabolic process;GO:0051252//regulation of RNA metabolic process;GO:1903506//regulation of nucleic acid-templated transcription;GO:0009889//regulation of biosynthetic process;GO:0031323//regulation of cellular metabolic process;GO:0060255//regulation of m…
Solyc02g077970.4	0.075	101.8	10.4444451316616	0.0	0.0	10.4444451316616	0.0	0.0			K12811//ATP-dependent RNA helicase DDX46/PRP5 [EC:3.6.4.13]+ko03040//Spliceosome;K20254//perilipin-4	XP_010316759.1|1.1e-151|PREDICTED: late embryogenesis abundant protein 76-like [Solanum lycopersicum]
Solyc02g077980.3	11.17	54.145	2.2761234766822405	1.4567343618317395e-123	2.2723387358804697e-124	2.2761234766822405	1.4567343618317395e-123	2.2723387358804697e-124				XP_010316758.1|7.1e-74|PREDICTED: uncharacterized protein LOC101255654 isoform X1 [Solanum lycopersicum]
Solyc02g078020.3	6.36	15.49	1.28615598445541	4.394113010385879e-126	6.724636760618458e-127	1.28615598445541	4.394113010385879e-126	6.724636760618458e-127			K14409//protein SMG7+ko03015//mRNA surveillance pathway	XP_004232893.1|0.0e+00|PREDICTED: protein SMG7L [Solanum lycopersicum]	GO:0034654//nucleobase-containing compound biosynthetic process;GO:0071426//ribonucleoprotein complex export from nucleus;GO:0071840//cellular component organization or biogenesis;GO:0019438//aromatic compound biosynthetic process;GO:0000723//telomere maintenance;GO:0009057//macromolecule catabolic process;GO:0010629//negative regulation of gene expression;GO:0065008//regulation of biological qua…
Solyc02g078040.3	12.02	198.275	4.03799100791124	0.0	0.0	4.03799100791124	0.0	0.0			K01051//pectinesterase [EC:3.1.1.11]+ko00040//Pentose and glucuronate interconversions+ko01100//Metabolic pathways;K04733//interleukin-1 receptor-associated kinase 4 [EC:2.7.11.1]	XP_004232891.1|9.3e-153|PREDICTED: pistil-specific extensin-like protein [Solanum lycopersicum]	GO:0005199//structural constituent of cell wall;GO:0005198//structural molecule activity;
Solyc02g078130.3	5.55	12.505	1.17051194170371	4.3126704281984395e-19	2.56409057571467e-19	1.17051194170371	4.3126704281984395e-19	2.56409057571467e-19	bHLH			XP_004233835.1|2.9e-106|PREDICTED: uncharacterized protein LOC101247399 [Solanum lycopersicum]	GO:0019219//regulation of nucleobase-containing compound metabolic process;GO:2001141//regulation of RNA biosynthetic process;GO:0010468//regulation of gene expression;GO:0050794//regulation of cellular process;GO:0080090//regulation of primary metabolic process;GO:0019222//regulation of metabolic process;GO:2000112//regulation of cellular macromolecule biosynthetic process;GO:0009620//response t…
Solyc02g078150.4	0.245	3.68	3.89050007262779	6.5859943416689e-38	2.5461761503720297e-38	3.89050007262779	6.5859943416689e-38	2.5461761503720297e-38				XP_015064173.1|4.0e-182|PREDICTED: uncharacterized protein LOC107009366 [Solanum pennellii]
Solyc02g078160.3	2.845	12.42	2.11913738161892	3.352619796452229e-67	8.625476104088098e-68	2.11913738161892	3.352619796452229e-67	8.625476104088098e-68				XP_004232882.1|1.3e-172|PREDICTED: uncharacterized protein LOC101251439 [Solanum lycopersicum]
Solyc02g078250.4	0.63	2.475	1.9893188705308797	2.4039216062011102e-09	2.09079047061501e-09	1.9893188705308797	2.4039216062011102e-09	2.09079047061501e-09			K11000//callose synthase [EC:2.4.1.-]	XP_004232873.1|6.1e-75|PREDICTED: CASP-like protein 1C1 [Solanum lycopersicum]	GO:0044425//membrane part;GO:0044464//cell part;GO:0005886//plasma membrane;GO:0005623//cell;GO:0016020//membrane;GO:0016021//integral component of membrane;GO:0071944//cell periphery;GO:0031224//intrinsic component of membrane;GO:0051540//metal cluster binding;GO:0005488//binding;GO:0051536//iron-sulfur cluster binding;GO:0048037//cofactor binding;
Solyc02g078340.4	0.0	0.43	4.46785931211588	0.0006137249876155519	0.0007978917074915639	4.46785931211588	0.0006137249876155519	0.0007978917074915639	HSF		K09419//heat shock transcription factor, other eukaryote	XP_004232865.1|7.1e-117|PREDICTED: heat stress transcription factor B-2a-like [Solanum lycopersicum]	GO:0043229//intracellular organelle;GO:0005623//cell;GO:0044464//cell part;GO:0005622//intracellular;GO:0005634//nucleus;GO:0043226//organelle;GO:0044424//intracellular part;GO:0043227//membrane-bounded organelle;GO:0043231//intracellular membrane-bounded organelle;GO:0140110//transcription regulator activity;GO:0043565//sequence-specific DNA binding;GO:1901363//heterocyclic compound binding;GO:0…
Solyc02g078400.3	111.27	17.185	-2.6894788927047206	0.0	0.0	-2.6894788927047206	0.0	0.0			K01466//allantoinase [EC:3.5.2.5]+ko00230//Purine metabolism+ko01100//Metabolic pathways	XP_004232860.1|1.1e-293|PREDICTED: allantoinase [Solanum lycopersicum]	GO:1901361//organic cyclic compound catabolic process;GO:0072521//purine-containing compound metabolic process;GO:1901565//organonitrogen compound catabolic process;GO:0006725//cellular aromatic compound metabolic process;GO:0009991//response to extracellular stimulus;GO:0046113//nucleobase catabolic process;GO:0010135//ureide metabolic process;GO:0010136//ureide catabolic process;GO:0007154//cel…
Solyc02g078590.1	7.98	3.68	-1.11294048778553	1.78800727458376e-19	1.05099564810635e-19	-1.11294048778553	1.78800727458376e-19	1.05099564810635e-19			K01988//lactosylceramide 4-alpha-galactosyltransferase [EC:2.4.1.228]+ko00603//Glycosphingolipid biosynthesis - globo and isoglobo series+ko00601//Glycosphingolipid biosynthesis - lacto and neolacto series+ko01100//Metabolic pathways	XP_004232839.1|3.8e-247|PREDICTED: uncharacterized protein At4g19900 [Solanum lycopersicum]	GO:0016021//integral component of membrane;GO:0044425//membrane part;GO:0031224//intrinsic component of membrane;GO:0016020//membrane;
[truncated: 3,296 more rows]
