# Supplementary material for: Transcriptome and physiological analysis of increase in drought stress tolerance by melatonin in tomato
Source: PLoS One. 2022 May 17;17(5):e0267594. doi: 10.1371/journal.pone.0267594 (PMC9113596; doi:10.1371/journal.pone.0267594)
Supplement: S5 Table — (CSV) [file pone.0267594.s010.csv]

Gene ID	CM10 FPKM	TM10 FPKM	log2(TM10/CM10)	Qvalue(CM10-vs-TM10)	Pvalue(CM10-vs-TM10)	log2(TM10/CM10)	Qvalue(CM10-vs-TM10)	Pvalue(CM10-vs-TM10)	TFs	PRG	Kegg Orthology	Nr	GO
Solyc00g025290.1	1.695	5.545	1.7124086415873798	3.73840440703254e-10	3.46898905811862e-10	1.7124086415873798	3.73840440703254e-10	3.46898905811862e-10				YP_173435.1|2.9e-91|hypothetical protein NitaMp096 [Nicotiana tabacum]	GO:0043226//organelle;GO:0044464//cell part;GO:0005739//mitochondrion;GO:0044444//cytoplasmic part;GO:0043227//membrane-bounded organelle;GO:0044424//intracellular part;GO:0005737//cytoplasm;GO:0005622//intracellular;GO:0005623//cell;GO:0043231//intracellular membrane-bounded organelle;GO:0043229//intracellular organelle;
Solyc00g028960.1	0.0	3.65	6.34354634920613	4.1763284133013003e-11	3.69499723809217e-11	6.34354634920613	4.1763284133013003e-11	3.69499723809217e-11			K03676//glutaredoxin 3	XP_004253341.1|4.2e-51|PREDICTED: monothiol glutaredoxin-S1-like [Solanum lycopersicum]	GO:0065007//biological regulation;GO:0050794//regulation of cellular process;GO:0045454//cell redox homeostasis;GO:0019725//cellular homeostasis;GO:0065008//regulation of biological quality;GO:0009987//cellular process;GO:0050789//regulation of biological process;GO:0042592//homeostatic process;GO:0005623//cell;GO:0015036//disulfide oxidoreductase activity;GO:0015035//protein disulfide oxidoreduc…
Solyc00g052430.2	0.115	0.665	2.53093691322675	7.4974284400740496e-06	9.04928366638259e-06	2.53093691322675	7.4974284400740496e-06	9.04928366638259e-06				YP_009049753.1|1.2e-210|cytochrome c maturation protein CcmFc (mitochondrion) [Capsicum annuum]	GO:0016020//membrane;GO:0043231//intracellular membrane-bounded organelle;GO:0005622//intracellular;GO:0005739//mitochondrion;GO:0043229//intracellular organelle;GO:0043226//organelle;GO:0044425//membrane part;GO:0043227//membrane-bounded organelle;GO:0016021//integral component of membrane;GO:0044424//intracellular part;GO:0031224//intrinsic component of membrane;GO:0005737//cytoplasm;GO:0005623…
Solyc00g244290.1	0.825	2.25	1.44215630049382	0.000274290167416503	0.000379744684891516	1.44215630049382	0.000274290167416503	0.000379744684891516			K03879//NADH-ubiquinone oxidoreductase chain 2 [EC:7.1.1.2]+ko01100//Metabolic pathways+ko00190//Oxidative phosphorylation	NP_064004.1|8.9e-40|orf107b gene product (mitochondrion) [Beta vulgaris subsp. vulgaris]	GO:0005739//mitochondrion;GO:0043229//intracellular organelle;GO:0044425//membrane part;GO:0016020//membrane;GO:0016021//integral component of membrane;GO:0043227//membrane-bounded organelle;GO:0044444//cytoplasmic part;GO:0005623//cell;GO:0043231//intracellular membrane-bounded organelle;GO:0005737//cytoplasm;GO:0043226//organelle;GO:0044424//intracellular part;GO:0005622//intracellular;GO:00312…
Solyc00g500003.1	0.715	0.135	-2.39866950564728	9.218193689453829e-08	9.72782729594451e-08	-2.39866950564728	9.218193689453829e-08	9.72782729594451e-08			K00131//glyceraldehyde-3-phosphate dehydrogenase (NADP+) [EC:1.2.1.9]+ko00010//Glycolysis / Gluconeogenesis+ko00030//Pentose phosphate pathway+ko01100//Metabolic pathways+ko01200//Carbon metabolism	XP_016566766.1|9.0e-84|PREDICTED: uncharacterized protein LOC107864871, partial [Capsicum annuum]	GO:0043167//ion binding;GO:1901363//heterocyclic compound binding;GO:0046872//metal ion binding;GO:0043169//cation binding;GO:0003676//nucleic acid binding;GO:0005488//binding;GO:0097159//organic cyclic compound binding;GO:0046914//transition metal ion binding;GO:0008270//zinc ion binding;
Solyc00g500020.1	1.2	0.525	-1.19029082163371	0.000143666262183132	0.000193139566944643	-1.19029082163371	0.000143666262183132	0.000193139566944643			K02634//apocytochrome f+ko01100//Metabolic pathways+ko00195//Photosynthesis	OTG34067.1|9.9e-171|putative cytochrome f [Helianthus annuus]	GO:0055114//oxidation-reduction process;GO:0044237//cellular metabolic process;GO:0009987//cellular process;GO:0015979//photosynthesis;GO:0008152//metabolic process;GO:0044436//thylakoid part;GO:0009579//thylakoid;GO:0055035//plastid thylakoid membrane;GO:0044425//membrane part;GO:0031224//intrinsic component of membrane;GO:0009534//chloroplast thylakoid;GO:0044446//intracellular organelle part;G…
Solyc00g500036.1	13.5	6.05	-1.15588739968094	5.92294049257952e-11	5.28533156997322e-11	-1.15588739968094	5.92294049257952e-11	5.28533156997322e-11			K02886//large subunit ribosomal protein L2+ko03010//Ribosome	YP_006503856.1|1.9e-72|ribosomal protein L2 (chloroplast) [Datura stramonium]	GO:0071704//organic substance metabolic process;GO:0034645//cellular macromolecule biosynthetic process;GO:0009987//cellular process;GO:0009059//macromolecule biosynthetic process;GO:0043604//amide biosynthetic process;GO:0044249//cellular biosynthetic process;GO:0044260//cellular macromolecule metabolic process;GO:0008152//metabolic process;GO:0044237//cellular metabolic process;GO:0043170//macr…
Solyc00g500041.1	2.765	0.845	-1.70705240449213	1.47924350237218e-11	1.28007586404381e-11	-1.70705240449213	1.47924350237218e-11	1.28007586404381e-11			K05572//NAD(P)H-quinone oxidoreductase subunit 1 [EC:7.1.1.2]+ko01100//Metabolic pathways+ko00190//Oxidative phosphorylation	YP_008563144.1|1.1e-199|NADH-plastoquinone oxidoreductase subunit 1 (chloroplast) [Solanum lycopersicum]	GO:0019684//photosynthesis, light reaction;GO:0055114//oxidation-reduction process;GO:0009987//cellular process;GO:0006091//generation of precursor metabolites and energy;GO:0015980//energy derivation by oxidation of organic compounds;GO:0015979//photosynthesis;GO:0008152//metabolic process;GO:0044237//cellular metabolic process;GO:0045333//cellular respiration;GO:0005743//mitochondrial inner mem…
Solyc00g500050.1	1.82	0.49	-1.89182926370641	3.1707173437672996e-12	2.66486364713902e-12	-1.89182926370641	3.1707173437672996e-12	2.66486364713902e-12			K02111//F-type H+/Na+-transporting ATPase subunit alpha [EC:7.1.2.2 7.2.2.1]+ko01100//Metabolic pathways+ko00190//Oxidative phosphorylation+ko00195//Photosynthesis	YP_009128825.1|7.8e-276|ATP synthase CF1 alpha subunit (chloroplast) [Iochroma loxense]	GO:0009199//ribonucleoside triphosphate metabolic process;GO:0019693//ribose phosphate metabolic process;GO:0009145//purine nucleoside triphosphate biosynthetic process;GO:0034641//cellular nitrogen compound metabolic process;GO:0009127//purine nucleoside monophosphate biosynthetic process;GO:0055086//nucleobase-containing small molecule metabolic process;GO:0009167//purine ribonucleoside monopho…
Solyc00g500051.1	5.385	1.54	-1.7996487624846598	1.15470861419252e-22	6.94949833995687e-23	-1.7996487624846598	1.15470861419252e-22	6.94949833995687e-23			K02967//small subunit ribosomal protein S2+ko03010//Ribosome	ERN02618.1|2.0e-132|hypothetical protein AMTR_s00390p00012910 [Amborella trichopoda]	GO:0044271//cellular nitrogen compound biosynthetic process;GO:0043170//macromolecule metabolic process;GO:0006518//peptide metabolic process;GO:0008152//metabolic process;GO:0043043//peptide biosynthetic process;GO:0010467//gene expression;GO:0006412//translation;GO:0009987//cellular process;GO:0044238//primary metabolic process;GO:0006807//nitrogen compound metabolic process;GO:0019538//protein…
Solyc00g500064.1	686.395	284.11	-1.269978139212	0.0	0.0	-1.269978139212	0.0	0.0			K02112//F-type H+/Na+-transporting ATPase subunit beta [EC:7.1.2.2 7.2.2.1]+ko01100//Metabolic pathways+ko00190//Oxidative phosphorylation+ko00195//Photosynthesis	YP_008563095.1|1.9e-279|ATP synthase CF1 beta subunit (chloroplast) [Solanum lycopersicum]	GO:0017144//drug metabolic process;GO:0006163//purine nucleotide metabolic process;GO:0009145//purine nucleoside triphosphate biosynthetic process;GO:1901137//carbohydrate derivative biosynthetic process;GO:0006725//cellular aromatic compound metabolic process;GO:1901360//organic cyclic compound metabolic process;GO:1901293//nucleoside phosphate biosynthetic process;GO:0002376//immune system proc…
Solyc00g500065.1	2.2	0.905	-1.27989971538499	3.76800952288076e-07	4.13365248649484e-07	-1.27989971538499	3.76800952288076e-07	4.13365248649484e-07			K01963//acetyl-CoA carboxylase carboxyl transferase subunit beta [EC:6.4.1.2 2.1.3.15]+ko00640//Propanoate metabolism+ko01100//Metabolic pathways+ko01110//Biosynthesis of secondary metabolites+ko00061//Fatty acid biosynthesis+ko01212//Fatty acid metabolism+ko00620//Pyruvate metabolism+ko01200//Carbon metabolism	Q2MI91.2|1.9e-221|RecName: Full=Acetyl-coenzyme A carboxylase carboxyl transferase subunit beta, chloroplastic; Short=ACCase subunit beta; Short=Acetyl-CoA carboxylase carboxyltransferase subunit beta	GO:0044249//cellular biosynthetic process;GO:0006790//sulfur compound metabolic process;GO:0044283//small molecule biosynthetic process;GO:0035384//thioester biosynthetic process;GO:0071616//acyl-CoA biosynthetic process;GO:0006629//lipid metabolic process;GO:0046394//carboxylic acid biosynthetic process;GO:0016053//organic acid biosynthetic process;GO:0071704//organic substance metabolic process…
Solyc00g500067.1	1.2	0.525	-1.19029082163371	0.000143666262183132	0.000193139566944643	-1.19029082163371	0.000143666262183132	0.000193139566944643			K02634//apocytochrome f+ko01100//Metabolic pathways+ko00195//Photosynthesis	OTG34067.1|9.9e-171|putative cytochrome f [Helianthus annuus]	GO:0015979//photosynthesis;GO:0044237//cellular metabolic process;GO:0008152//metabolic process;GO:0055114//oxidation-reduction process;GO:0009987//cellular process;GO:0031360//intrinsic component of thylakoid membrane;GO:0031361//integral component of thylakoid membrane;GO:0044422//organelle part;GO:0005737//cytoplasm;GO:0016021//integral component of membrane;GO:0043231//intracellular membrane-…
Solyc00g500073.1	0.045	0.68	3.8425326445545096	1.29169495119194e-05	1.58723697148454e-05	3.8425326445545096	1.29169495119194e-05	1.58723697148454e-05			K02635//cytochrome b6+ko01100//Metabolic pathways+ko00195//Photosynthesis;K02704//photosystem II CP47 chlorophyll apoprotein+ko01100//Metabolic pathways+ko00195//Photosynthesis	KYP36741.1|3.6e-133|Cytochrome b6 [Cajanus cajan]	GO:0018298//protein-chromophore linkage;GO:0015979//photosynthesis;GO:0008152//metabolic process;GO:0044267//cellular protein metabolic process;GO:0055114//oxidation-reduction process;GO:0006464//cellular protein modification process;GO:0006091//generation of precursor metabolites and energy;GO:0031647//regulation of protein stability;GO:0044260//cellular macromolecule metabolic process;GO:004341…
Solyc00g500080.1	13.5	6.05	-1.15588739968094	5.92294049257952e-11	5.28533156997322e-11	-1.15588739968094	5.92294049257952e-11	5.28533156997322e-11			K02886//large subunit ribosomal protein L2+ko03010//Ribosome	YP_006503856.1|1.9e-72|ribosomal protein L2 (chloroplast) [Datura stramonium]	GO:0006518//peptide metabolic process;GO:0071704//organic substance metabolic process;GO:0006807//nitrogen compound metabolic process;GO:0009058//biosynthetic process;GO:0044237//cellular metabolic process;GO:0009059//macromolecule biosynthetic process;GO:0008152//metabolic process;GO:0009987//cellular process;GO:0044260//cellular macromolecule metabolic process;GO:0019538//protein metabolic proc…
Solyc00g500084.1	7.655	2.77	-1.46476188551538	2.55046594946919e-26	1.4121858752226e-26	-1.46476188551538	2.55046594946919e-26	1.4121858752226e-26			K02690//photosystem I P700 chlorophyll a apoprotein A2+ko01100//Metabolic pathways+ko00195//Photosynthesis	YP_009132007.1|8.2e-220|Ycf1 (chloroplast) [Solanum habrochaites]	GO:0006810//transport;GO:0015031//protein transport;GO:0042886//amide transport;GO:0051179//localization;GO:0015833//peptide transport;GO:0071705//nitrogen compound transport;GO:0008104//protein localization;GO:0071702//organic substance transport;GO:0051234//establishment of localization;GO:0033036//macromolecule localization;GO:0045184//establishment of protein localization;GO:0044434//chloropl…
Solyc00g500086.1	0.01	0.345	5.1728514117652	6.276866476960059e-05	8.170774445479129e-05	5.1728514117652	6.276866476960059e-05	8.170774445479129e-05			K05572//NAD(P)H-quinone oxidoreductase subunit 1 [EC:7.1.1.2]+ko01100//Metabolic pathways+ko00190//Oxidative phosphorylation	YP_008563144.1|5.0e-197|NADH-plastoquinone oxidoreductase subunit 1 (chloroplast) [Solanum lycopersicum]	GO:0055114//oxidation-reduction process;GO:0044237//cellular metabolic process;GO:0015979//photosynthesis;GO:0008152//metabolic process;GO:0009987//cellular process;GO:0006091//generation of precursor metabolites and energy;GO:0045333//cellular respiration;GO:0015980//energy derivation by oxidation of organic compounds;GO:0019684//photosynthesis, light reaction;GO:0031224//intrinsic component of …
Solyc00g500095.1	0.19	0.64	1.7603174106687098	5.8993905399687205e-05	7.65990588315937e-05	1.7603174106687098	5.8993905399687205e-05	7.65990588315937e-05			K10775//phenylalanine ammonia-lyase [EC:4.3.1.24]+ko01100//Metabolic pathways+ko01110//Biosynthesis of secondary metabolites+ko00940//Phenylpropanoid biosynthesis+ko00360//Phenylalanine metabolism	XP_006364021.1|4.1e-253|PREDICTED: phenylalanine ammonia-lyase [Solanum tuberosum]	GO:0044282//small molecule catabolic process;GO:0044238//primary metabolic process;GO:1901606//alpha-amino acid catabolic process;GO:0009800//cinnamic acid biosynthetic process;GO:0044237//cellular metabolic process;GO:0009987//cellular process;GO:0032787//monocarboxylic acid metabolic process;GO:0006558//L-phenylalanine metabolic process;GO:0009056//catabolic process;GO:1901360//organic cyclic c…
Solyc00g500100.1	0.0	0.17	4.59952599750597	0.000282368385560104	0.00039142640279793303	4.59952599750597	0.000282368385560104	0.00039142640279793303			K02982//small subunit ribosomal protein S3+ko03010//Ribosome	EEF27073.1|1.5e-310|60S ribosomal protein L16, putative [Ricinus communis]
Solyc00g500123.1	0.01	0.345	5.1728514117652	6.276866476960059e-05	8.170774445479129e-05	5.1728514117652	6.276866476960059e-05	8.170774445479129e-05			K05572//NAD(P)H-quinone oxidoreductase subunit 1 [EC:7.1.1.2]+ko01100//Metabolic pathways+ko00190//Oxidative phosphorylation	YP_008563144.1|5.0e-197|NADH-plastoquinone oxidoreductase subunit 1 (chloroplast) [Solanum lycopersicum]	GO:0006091//generation of precursor metabolites and energy;GO:0045333//cellular respiration;GO:0044237//cellular metabolic process;GO:0015979//photosynthesis;GO:0008152//metabolic process;GO:0015980//energy derivation by oxidation of organic compounds;GO:0055114//oxidation-reduction process;GO:0019684//photosynthesis, light reaction;GO:0009987//cellular process;GO:0031224//intrinsic component of …
Solyc00g500133.1	1.82	0.49	-1.89182926370641	3.1707173437672996e-12	2.66486364713902e-12	-1.89182926370641	3.1707173437672996e-12	2.66486364713902e-12			K02111//F-type H+/Na+-transporting ATPase subunit alpha [EC:7.1.2.2 7.2.2.1]+ko01100//Metabolic pathways+ko00190//Oxidative phosphorylation+ko00195//Photosynthesis	YP_009128825.1|7.8e-276|ATP synthase CF1 alpha subunit (chloroplast) [Iochroma loxense]	GO:0006754//ATP biosynthetic process;GO:0006139//nucleobase-containing compound metabolic process;GO:0006811//ion transport;GO:0018130//heterocycle biosynthetic process;GO:0098662//inorganic cation transmembrane transport;GO:1901576//organic substance biosynthetic process;GO:1901564//organonitrogen compound metabolic process;GO:0009156//ribonucleoside monophosphate biosynthetic process;GO:0009152…
Solyc00g500134.1	0.0	0.47	5.39334709572809	1.59938379731231e-06	1.83405159900727e-06	5.39334709572809	1.59938379731231e-06	1.83405159900727e-06			K02967//small subunit ribosomal protein S2+ko03010//Ribosome	ERN02618.1|7.1e-141|hypothetical protein AMTR_s00390p00012910 [Amborella trichopoda]	GO:0008152//metabolic process;GO:0071704//organic substance metabolic process;GO:0006412//translation;GO:0009058//biosynthetic process;GO:0034641//cellular nitrogen compound metabolic process;GO:0006807//nitrogen compound metabolic process;GO:0044237//cellular metabolic process;GO:0019538//protein metabolic process;GO:0044267//cellular protein metabolic process;GO:0043170//macromolecule metabolic…
Solyc00g500146.1	2.165	0.175	-3.6423904364242405	1.48611279518728e-12	1.23133779888566e-12	-3.6423904364242405	1.48611279518728e-12	1.23133779888566e-12			K05573//NAD(P)H-quinone oxidoreductase subunit 2 [EC:7.1.1.2]+ko01100//Metabolic pathways+ko00190//Oxidative phosphorylation	OTG02970.1|7.7e-111|putative NADH:quinone oxidoreductase/Mrp antiporter, membrane subunit [Helianthus annuus]	GO:0008152//metabolic process;GO:0051179//localization;GO:1901135//carbohydrate derivative metabolic process;GO:0044281//small molecule metabolic process;GO:0009141//nucleoside triphosphate metabolic process;GO:0009144//purine nucleoside triphosphate metabolic process;GO:0072521//purine-containing compound metabolic process;GO:0044238//primary metabolic process;GO:0009117//nucleotide metabolic pr…
Solyc00g500183.1	0.825	2.82	1.7702656535326102	0.000282075378514494	0.000390958078250863	1.7702656535326102	0.000282075378514494	0.000390958078250863			K03935//NADH dehydrogenase (ubiquinone) Fe-S protein 2 [EC:7.1.1.2 1.6.99.3]+ko01100//Metabolic pathways+ko00190//Oxidative phosphorylation	YP_009306109.1|9.5e-24|NADH dehydrogenase subunit 7 (mitochondrion) [Corchorus capsularis]	GO:0005739//mitochondrion;GO:0044424//intracellular part;GO:0043231//intracellular membrane-bounded organelle;GO:0043227//membrane-bounded organelle;GO:0005622//intracellular;GO:0005737//cytoplasm;GO:0044444//cytoplasmic part;GO:0044464//cell part;GO:0043229//intracellular organelle;GO:0043226//organelle;GO:0005623//cell;GO:0097159//organic cyclic compound binding;GO:0048037//cofactor binding;GO:…
Solyc00g500191.1	16.74	0.0	-10.81315773621	3.5244065897386995e-130	6.049274711144358e-131	-10.81315773621	3.5244065897386995e-130	6.049274711144358e-131				YP_008563147.1|6.3e-261|hypothetical chloroplast RF1 (chloroplast) [Solanum lycopersicum]	GO:0015031//protein transport;GO:0006810//transport;GO:0042886//amide transport;GO:0008104//protein localization;GO:0051234//establishment of localization;GO:0071705//nitrogen compound transport;GO:0033036//macromolecule localization;GO:0015833//peptide transport;GO:0045184//establishment of protein localization;GO:0051179//localization;GO:0071702//organic substance transport;GO:0043227//membrane…
Solyc00g500192.1	3.65	0.02	-7.56176393067791	1.4817399233460398e-52	5.159959912578799e-53	-7.56176393067791	1.4817399233460398e-52	5.159959912578799e-53			K05579//NAD(P)H-quinone oxidoreductase subunit H [EC:7.1.1.2]+ko01100//Metabolic pathways+ko00190//Oxidative phosphorylation	OTF84786.1|1.6e-247|putative ribosomal protein S15 (plastid) [Helianthus annuus]	GO:0051179//localization;GO:0019684//photosynthesis, light reaction;GO:0006091//generation of precursor metabolites and energy;GO:0009987//cellular process;GO:0015979//photosynthesis;GO:0051234//establishment of localization;GO:0044237//cellular metabolic process;GO:0008152//metabolic process;GO:0006810//transport;GO:0044422//organelle part;GO:0043226//organelle;GO:0055035//plastid thylakoid memb…
Solyc00g500193.1	0.01	0.345	5.1728514117652	6.276866476960059e-05	8.170774445479129e-05	5.1728514117652	6.276866476960059e-05	8.170774445479129e-05			K05572//NAD(P)H-quinone oxidoreductase subunit 1 [EC:7.1.1.2]+ko01100//Metabolic pathways+ko00190//Oxidative phosphorylation	YP_008563144.1|5.0e-197|NADH-plastoquinone oxidoreductase subunit 1 (chloroplast) [Solanum lycopersicum]	GO:0019684//photosynthesis, light reaction;GO:0008152//metabolic process;GO:0006091//generation of precursor metabolites and energy;GO:0055114//oxidation-reduction process;GO:0009987//cellular process;GO:0044237//cellular metabolic process;GO:0015979//photosynthesis;GO:0045333//cellular respiration;GO:0015980//energy derivation by oxidation of organic compounds;GO:0005743//mitochondrial inner mem…
Solyc00g500203.1	1.82	0.49	-1.89182926370641	3.1707173437672996e-12	2.66486364713902e-12	-1.89182926370641	3.1707173437672996e-12	2.66486364713902e-12			K02111//F-type H+/Na+-transporting ATPase subunit alpha [EC:7.1.2.2 7.2.2.1]+ko01100//Metabolic pathways+ko00190//Oxidative phosphorylation+ko00195//Photosynthesis	YP_009128825.1|7.8e-276|ATP synthase CF1 alpha subunit (chloroplast) [Iochroma loxense]	GO:0071704//organic substance metabolic process;GO:0009259//ribonucleotide metabolic process;GO:0046034//ATP metabolic process;GO:1901293//nucleoside phosphate biosynthetic process;GO:0019637//organophosphate metabolic process;GO:0034220//ion transmembrane transport;GO:0006753//nucleoside phosphate metabolic process;GO:1901135//carbohydrate derivative metabolic process;GO:0009124//nucleoside mono…
Solyc00g500204.1	0.0	0.47	5.39334709572809	1.59938379731231e-06	1.83405159900727e-06	5.39334709572809	1.59938379731231e-06	1.83405159900727e-06			K02967//small subunit ribosomal protein S2+ko03010//Ribosome	ERN02618.1|7.1e-141|hypothetical protein AMTR_s00390p00012910 [Amborella trichopoda]	GO:0006807//nitrogen compound metabolic process;GO:0043604//amide biosynthetic process;GO:0043603//cellular amide metabolic process;GO:0071704//organic substance metabolic process;GO:0006412//translation;GO:0009058//biosynthetic process;GO:0044249//cellular biosynthetic process;GO:0034641//cellular nitrogen compound metabolic process;GO:0044267//cellular protein metabolic process;GO:0009987//cell…
Solyc00g500227.1	0.0	0.165	4.6042330001835	0.000275742224022744	0.00038184613677895896	4.6042330001835	0.000275742224022744	0.00038184613677895896				XP_015075355.1|0.0e+00|PREDICTED: uncharacterized protein LOC107019350 [Solanum pennellii]
Solyc00g500245.1	0.245	0.0	-5.32507275766755	3.07916464285717e-06	3.61168624036841e-06	-5.32507275766755	3.07916464285717e-06	3.61168624036841e-06			K02982//small subunit ribosomal protein S3+ko03010//Ribosome	EEF27073.1|0.0e+00|60S ribosomal protein L16, putative [Ricinus communis]	GO:0006412//translation;GO:0043604//amide biosynthetic process;GO:0043043//peptide biosynthetic process;GO:0008152//metabolic process;GO:0044271//cellular nitrogen compound biosynthetic process;GO:1901566//organonitrogen compound biosynthetic process;GO:0009059//macromolecule biosynthetic process;GO:0044267//cellular protein metabolic process;GO:0043170//macromolecule metabolic process;GO:0044260…
Solyc00g500273.1	1.345	4.26	1.66777301750653	7.23676236011176e-06	8.72669112457508e-06	1.66777301750653	7.23676236011176e-06	8.72669112457508e-06			K02965//small subunit ribosomal protein S19+ko03010//Ribosome	YP_009049818.1|1.6e-48|ribosomal protein S19 (mitochondrion) [Capsicum annuum]	GO:1901566//organonitrogen compound biosynthetic process;GO:0043043//peptide biosynthetic process;GO:0044271//cellular nitrogen compound biosynthetic process;GO:0071704//organic substance metabolic process;GO:0044249//cellular biosynthetic process;GO:0043604//amide biosynthetic process;GO:0044267//cellular protein metabolic process;GO:0009059//macromolecule biosynthetic process;GO:0043170//macrom…
Solyc00g500274.1	0.0	0.17	4.59952599750597	0.000282368385560104	0.00039142640279793303	4.59952599750597	0.000282368385560104	0.00039142640279793303			K02982//small subunit ribosomal protein S3+ko03010//Ribosome	EEF27073.1|1.5e-310|60S ribosomal protein L16, putative [Ricinus communis]
Solyc00g500290.1	0.285	0.12	-1.2616206604516498	1.3023374720162899e-05	1.60117050187145e-05	-1.2616206604516498	1.3023374720162899e-05	1.60117050187145e-05			K03046//DNA-directed RNA polymerase subunit beta' [EC:2.7.7.6]+ko03020//RNA polymerase	YP_009421347.1|0.0e+00|RNA polymerase beta' subunit (chloroplast) [Solanum pennellii]	GO:0009987//cellular process;GO:0034641//cellular nitrogen compound metabolic process;GO:0009059//macromolecule biosynthetic process;GO:0034654//nucleobase-containing compound biosynthetic process;GO:0046483//heterocycle metabolic process;GO:0044238//primary metabolic process;GO:0006139//nucleobase-containing compound metabolic process;GO:0044249//cellular biosynthetic process;GO:0006807//nitroge…
Solyc00g500291.1	0.0	0.47	5.39334709572809	1.59938379731231e-06	1.83405159900727e-06	5.39334709572809	1.59938379731231e-06	1.83405159900727e-06			K02967//small subunit ribosomal protein S2+ko03010//Ribosome	ERN02618.1|7.1e-141|hypothetical protein AMTR_s00390p00012910 [Amborella trichopoda]	GO:0044249//cellular biosynthetic process;GO:1901564//organonitrogen compound metabolic process;GO:0009987//cellular process;GO:1901566//organonitrogen compound biosynthetic process;GO:0009058//biosynthetic process;GO:0006807//nitrogen compound metabolic process;GO:1901576//organic substance biosynthetic process;GO:0044260//cellular macromolecule metabolic process;GO:0071704//organic substance me…
Solyc00g500292.1	1.82	0.49	-1.89182926370641	3.1707173437672996e-12	2.66486364713902e-12	-1.89182926370641	3.1707173437672996e-12	2.66486364713902e-12			K02111//F-type H+/Na+-transporting ATPase subunit alpha [EC:7.1.2.2 7.2.2.1]+ko01100//Metabolic pathways+ko00190//Oxidative phosphorylation+ko00195//Photosynthesis	YP_009128825.1|7.8e-276|ATP synthase CF1 alpha subunit (chloroplast) [Iochroma loxense]	GO:0006812//cation transport;GO:0009152//purine ribonucleotide biosynthetic process;GO:0044271//cellular nitrogen compound biosynthetic process;GO:0009141//nucleoside triphosphate metabolic process;GO:0009161//ribonucleoside monophosphate metabolic process;GO:0019693//ribose phosphate metabolic process;GO:0034641//cellular nitrogen compound metabolic process;GO:0044249//cellular biosynthetic proc…
Solyc00g500298.1	13.5	6.05	-1.15588739968094	5.92294049257952e-11	5.28533156997322e-11	-1.15588739968094	5.92294049257952e-11	5.28533156997322e-11			K02886//large subunit ribosomal protein L2+ko03010//Ribosome	YP_006503856.1|1.9e-72|ribosomal protein L2 (chloroplast) [Datura stramonium]	GO:0044249//cellular biosynthetic process;GO:0034641//cellular nitrogen compound metabolic process;GO:0043603//cellular amide metabolic process;GO:0019538//protein metabolic process;GO:0043043//peptide biosynthetic process;GO:0044237//cellular metabolic process;GO:0044260//cellular macromolecule metabolic process;GO:0034645//cellular macromolecule biosynthetic process;GO:0006412//translation;GO:1…
Solyc00g500311.1	0.025	0.25	3.2951989318547703	3.2020893544638e-05	4.0761789875366e-05	3.2951989318547703	3.2020893544638e-05	4.0761789875366e-05			K02261//cytochrome c oxidase subunit 2+ko01100//Metabolic pathways+ko00190//Oxidative phosphorylation	XP_018631202.1|7.2e-120|PREDICTED: uncharacterized protein LOC108947557 [Nicotiana tomentosiformis]	GO:0071822//protein complex subunit organization;GO:0043623//cellular protein complex assembly;GO:0044085//cellular component biogenesis;GO:0009987//cellular process;GO:0043933//macromolecular complex subunit organization;GO:0071840//cellular component organization or biogenesis;GO:0016043//cellular component organization;GO:0034622//cellular macromolecular complex assembly;GO:0006461//protein co…
Solyc00g500320.1	0.0	0.47	5.39334709572809	1.59938379731231e-06	1.83405159900727e-06	5.39334709572809	1.59938379731231e-06	1.83405159900727e-06			K02967//small subunit ribosomal protein S2+ko03010//Ribosome	ERN02618.1|7.1e-141|hypothetical protein AMTR_s00390p00012910 [Amborella trichopoda]	GO:0019538//protein metabolic process;GO:0008152//metabolic process;GO:0043170//macromolecule metabolic process;GO:1901576//organic substance biosynthetic process;GO:0044267//cellular protein metabolic process;GO:0043604//amide biosynthetic process;GO:0006412//translation;GO:0006518//peptide metabolic process;GO:0034641//cellular nitrogen compound metabolic process;GO:1901564//organonitrogen comp…
Solyc00g500324.1	1.61	3.475	1.1117641332358799	2.0787680560626302e-23	1.22978776932098e-23	1.1117641332358799	2.0787680560626302e-23	1.22978776932098e-23			K02690//photosystem I P700 chlorophyll a apoprotein A2+ko01100//Metabolic pathways+ko00195//Photosynthesis	YP_008563147.1|0.0e+00|hypothetical chloroplast RF1 (chloroplast) [Solanum lycopersicum]	GO:0015031//protein transport;GO:0042886//amide transport;GO:0008104//protein localization;GO:0071705//nitrogen compound transport;GO:0033036//macromolecule localization;GO:0015833//peptide transport;GO:0051234//establishment of localization;GO:0051179//localization;GO:0071702//organic substance transport;GO:0045184//establishment of protein localization;GO:0006810//transport;GO:0043231//intracel…
Solyc00g500328.1	11.115	5.515	-1.00810675301857	4.22206394002251e-08	4.372225058696491e-08	-1.00810675301857	4.22206394002251e-08	4.372225058696491e-08			K02886//large subunit ribosomal protein L2+ko03010//Ribosome	KJB14861.1|6.9e-49|hypothetical protein B456_002G146700, partial [Gossypium raimondii]	GO:0009058//biosynthetic process;GO:0006807//nitrogen compound metabolic process;GO:0044260//cellular macromolecule metabolic process;GO:0008152//metabolic process;GO:0006518//peptide metabolic process;GO:0009987//cellular process;GO:0043604//amide biosynthetic process;GO:1901576//organic substance biosynthetic process;GO:0044249//cellular biosynthetic process;GO:0006412//translation;GO:0071704//…
Solyc00g500339.1	0.755	1.97	1.3870886011972299	3.1803598117474797e-07	3.47321135664554e-07	1.3870886011972299	3.1803598117474797e-07	3.47321135664554e-07				YP_009049668.1|5.8e-21|hypothetical protein (mitochondrion) [Capsicum annuum]	GO:0043229//intracellular organelle;GO:0005622//intracellular;GO:0005737//cytoplasm;GO:0005739//mitochondrion;GO:0043226//organelle;GO:0043231//intracellular membrane-bounded organelle;GO:0044444//cytoplasmic part;GO:0005623//cell;GO:0044424//intracellular part;GO:0043227//membrane-bounded organelle;GO:0044464//cell part;
Solyc00g500342.1	1.395	2.825	1.02266682851338	0.000770630966281367	0.0011169151206986401	1.02266682851338	0.000770630966281367	0.0011169151206986401			K03884//NADH-ubiquinone oxidoreductase chain 6 [EC:7.1.1.2]+ko01100//Metabolic pathways+ko00190//Oxidative phosphorylation	XP_006364255.1|4.0e-28|PREDICTED: LOW QUALITY PROTEIN: NADH-ubiquinone oxidoreductase chain 6 [Solanum tuberosum]
Solyc00g500350.1	0.0	0.165	4.6042330001835	0.000275742224022744	0.00038184613677895896	4.6042330001835	0.000275742224022744	0.00038184613677895896				XP_015075355.1|0.0e+00|PREDICTED: uncharacterized protein LOC107019350 [Solanum pennellii]
Solyc00g500351.1	0.41	0.895	1.12942194201656	4.65777897957645e-05	6.00774429454334e-05	1.12942194201656	4.65777897957645e-05	6.00774429454334e-05			K02952//small subunit ribosomal protein S13+ko03010//Ribosome	XP_015167254.1|2.0e-75|PREDICTED: uncharacterized mitochondrial protein AtMg01010 [Solanum tuberosum]	GO:0009059//macromolecule biosynthetic process;GO:0071704//organic substance metabolic process;GO:0044271//cellular nitrogen compound biosynthetic process;GO:0044238//primary metabolic process;GO:0008152//metabolic process;GO:1901564//organonitrogen compound metabolic process;GO:0009987//cellular process;GO:0044260//cellular macromolecule metabolic process;GO:0043043//peptide biosynthetic process…
Solyc00g500353.1	0.765	1.69	1.1484317553316399	5.08430299553329e-09	5.00691490862882e-09	1.1484317553316399	5.08430299553329e-09	5.00691490862882e-09			K10775//phenylalanine ammonia-lyase [EC:4.3.1.24]+ko01100//Metabolic pathways+ko01110//Biosynthesis of secondary metabolites+ko00940//Phenylpropanoid biosynthesis+ko00360//Phenylalanine metabolism	NP_001307538.1|0.0e+00|phenylalanine ammonia-lyase 3 [Solanum lycopersicum]	GO:0009063//cellular amino acid catabolic process;GO:0044283//small molecule biosynthetic process;GO:0044249//cellular biosynthetic process;GO:0006082//organic acid metabolic process;GO:1901606//alpha-amino acid catabolic process;GO:0044281//small molecule metabolic process;GO:0017144//drug metabolic process;GO:0044238//primary metabolic process;GO:1901362//organic cyclic compound biosynthetic pr…
Solyc00g500406.1	8.16	2.66	-1.61358667584389	1.93806509569627e-43	7.761088299916911e-44	-1.61358667584389	1.93806509569627e-43	7.761088299916911e-44			K22038//volume-regulated anion channel;K19613//leucine-rich repeat protein SHOC2	XP_010323797.2|3.9e-204|PREDICTED: TMV resistance protein N-like [Solanum lycopersicum]	GO:0009987//cellular process;GO:0050896//response to stimulus;GO:0065007//biological regulation;GO:0051716//cellular response to stimulus;GO:0007165//signal transduction;GO:0050794//regulation of cellular process;GO:0023052//signaling;GO:0007154//cell communication;GO:0050789//regulation of biological process;GO:0043167//ion binding;GO:0032559//adenyl ribonucleotide binding;GO:0032555//purine rib…
Solyc01g005010.4	10.775	22.105	1.03801655693633	4.71907472254521e-39	2.0306680806464697e-39	1.03801655693633	4.71907472254521e-39	2.0306680806464697e-39				XP_004228761.1|4.6e-145|PREDICTED: protein XRI1-like [Solanum lycopersicum]
Solyc01g005040.3	4.035	11.895	1.56176767385454	1.14465703856069e-24	6.58131274892406e-25	1.56176767385454	1.14465703856069e-24	6.58131274892406e-25				XP_004228943.1|6.6e-94|PREDICTED: CASP-like protein PIMP1 [Solanum lycopersicum]	GO:0005886//plasma membrane;GO:0016021//integral component of membrane;GO:0071944//cell periphery;GO:0031224//intrinsic component of membrane;GO:0016020//membrane;GO:0044425//membrane part;GO:0005623//cell;GO:0044464//cell part;
Solyc01g005140.3	0.045	10.225	7.81571707967411	1.2879473587213696e-97	2.8335183336289097e-98	7.81571707967411	1.2879473587213696e-97	2.8335183336289097e-98			K08360//cytochrome b-561 [EC:7.2.1.3]	XP_004228748.1|1.2e-119|PREDICTED: probable ascorbate-specific transmembrane electron transporter 1 [Solanum lycopersicum]	GO:0055114//oxidation-reduction process;GO:0008152//metabolic process;GO:0016021//integral component of membrane;GO:0016020//membrane;GO:0044425//membrane part;GO:0031224//intrinsic component of membrane;GO:0016491//oxidoreductase activity;GO:0003824//catalytic activity;
Solyc01g005210.4	49.715	18.5	-1.42231434267264	0.0	0.0	-1.42231434267264	0.0	0.0			K16055//trehalose 6-phosphate synthase/phosphatase [EC:2.4.1.15 3.1.3.12]+ko01100//Metabolic pathways+ko00500//Starch and sucrose metabolism	XP_007045542.2|2.2e-291|PREDICTED: alpha,alpha-trehalose-phosphate synthase [UDP-forming] 6 [Theobroma cacao]
Solyc01g005230.4	0.41	0.98	1.2654154296612201	0.00027963747340729503	0.00038742509439853	1.2654154296612201	0.00027963747340729503	0.00038742509439853			K18886//gibberellin A4 carboxyl methyltransferase [EC:2.1.1.276];K18848//indole-3-acetate O-methyltransferase [EC:2.1.1.278]	XP_004228938.1|4.0e-196|PREDICTED: probable S-adenosylmethionine-dependent methyltransferase At5g38780 [Solanum lycopersicum]	GO:0003824//catalytic activity;GO:0016741//transferase activity, transferring one-carbon groups;GO:0016740//transferase activity;GO:0008168//methyltransferase activity;
Solyc01g005240.4	5.6	12.855	1.2005438814782199	6.688024638097079e-62	2.0718725188478295e-62	1.2005438814782199	6.688024638097079e-62	2.0718725188478295e-62			K00928//aspartate kinase [EC:2.7.2.4]+ko00300//Lysine biosynthesis+ko01230//Biosynthesis of amino acids+ko01100//Metabolic pathways+ko01110//Biosynthesis of secondary metabolites+ko01210//2-Oxocarboxylic acid metabolism+ko00261//Monobactam biosynthesis+ko00260//Glycine, serine and threonine metabolism+ko00270//Cysteine and methionine metabolism	XP_004228743.1|0.0e+00|PREDICTED: aspartokinase 2, chloroplastic isoform X2 [Solanum lycopersicum]	GO:0016053//organic acid biosynthetic process;GO:1901564//organonitrogen compound metabolic process;GO:0006082//organic acid metabolic process;GO:0009066//aspartate family amino acid metabolic process;GO:0006807//nitrogen compound metabolic process;GO:0019752//carboxylic acid metabolic process;GO:0008152//metabolic process;GO:0044283//small molecule biosynthetic process;GO:0044249//cellular biosy…
Solyc01g005280.3	1.25	0.575	-1.1128609194041699	0.000609125067288305	0.000872032368383668	-1.1128609194041699	0.000609125067288305	0.000872032368383668			K00133//aspartate-semialdehyde dehydrogenase [EC:1.2.1.11]+ko00300//Lysine biosynthesis+ko01230//Biosynthesis of amino acids+ko01100//Metabolic pathways+ko01110//Biosynthesis of secondary metabolites+ko01210//2-Oxocarboxylic acid metabolism+ko00261//Monobactam biosynthesis+ko00260//Glycine, serine and threonine metabolism+ko00270//Cysteine and methionine metabolism	XP_004228740.1|3.1e-133|PREDICTED: SEC14 cytosolic factor-like [Solanum lycopersicum]
Solyc01g005350.4	0.275	0.0	-4.82032971280198	9.22370296102816e-05	0.00012190676781406299	-4.82032971280198	9.22370296102816e-05	0.00012190676781406299			K18886//gibberellin A4 carboxyl methyltransferase [EC:2.1.1.276];K18848//indole-3-acetate O-methyltransferase [EC:2.1.1.278]	XP_004253343.1|3.8e-170|PREDICTED: probable S-adenosylmethionine-dependent methyltransferase At5g38780 [Solanum lycopersicum]	GO:0003824//catalytic activity;GO:0008168//methyltransferase activity;GO:0016741//transferase activity, transferring one-carbon groups;GO:0016740//transferase activity;
Solyc01g005410.4	53.285	115.73	1.12141927061581	2.2024146591857195e-130	3.7729350735451993e-131	1.12141927061581	2.2024146591857195e-130	3.7729350735451993e-131			K17991//peroxygenase [EC:1.11.2.3]+ko00073//Cutin, suberine and wax biosynthesis	XP_004228705.1|1.2e-105|PREDICTED: probable peroxygenase 5 [Solanum lycopersicum]
Solyc01g005440.4	132.53	59.06	-1.16330009743306	0.0	0.0	-1.16330009743306	0.0	0.0	Tify		K13464//jasmonate ZIM domain-containing protein+ko04075//Plant hormone signal transduction	NP_001234373.1|1.6e-169|jasmonate ZIM-domain protein 3 [Solanum lycopersicum]
Solyc01g005460.4	3.075	1.48	-1.04795298733529	5.28023049799783e-05	6.83619611746215e-05	-1.04795298733529	5.28023049799783e-05	6.83619611746215e-05			K10418//dynein light chain LC8-type	XP_004228726.1|1.8e-68|PREDICTED: dynein light chain 1, cytoplasmic [Solanum lycopersicum]	GO:0065009//regulation of molecular function;GO:0043085//positive regulation of catalytic activity;GO:0051345//positive regulation of hydrolase activity;GO:0044782//cilium organization;GO:0022607//cellular component assembly;GO:0032781//positive regulation of ATPase activity;GO:0070925//organelle assembly;GO:0050790//regulation of catalytic activity;GO:0065007//biological regulation;GO:0007018//m…
Solyc01g005470.3	23.615	5.665	-2.0570743773038402	1.8400143794357097e-75	4.948104302848939e-76	-2.0570743773038402	1.8400143794357097e-75	4.948104302848939e-76				XP_004228721.1|2.4e-100|PREDICTED: protein PLANT CADMIUM RESISTANCE 2 [Solanum lycopersicum]	GO:0031224//intrinsic component of membrane;GO:0044425//membrane part;GO:0016021//integral component of membrane;GO:0016020//membrane;
Solyc01g005550.3	76.255	33.755	-1.1729061088036699	2.098540206086859e-303	1.6414418136949788e-304	-1.1729061088036699	2.098540206086859e-303	1.6414418136949788e-304				XP_010316339.1|8.4e-257|PREDICTED: uncharacterized protein LOC101253614 [Solanum lycopersicum]
Solyc01g005560.3	43.8	267.375	2.6117762840634704	0.0	0.0	2.6117762840634704	0.0	0.0			K00031//isocitrate dehydrogenase [EC:1.1.1.42]+ko04146//Peroxisome+ko00020//Citrate cycle (TCA cycle)+ko01230//Biosynthesis of amino acids+ko01100//Metabolic pathways+ko01110//Biosynthesis of secondary metabolites+ko01210//2-Oxocarboxylic acid metabolism+ko01200//Carbon metabolism+ko00480//Glutathione metabolism	XP_004228607.1|3.6e-242|PREDICTED: isocitrate dehydrogenase [NADP] [Solanum lycopersicum]	GO:0006102//isocitrate metabolic process;GO:0006099//tricarboxylic acid cycle;GO:0015980//energy derivation by oxidation of organic compounds;GO:0072350//tricarboxylic acid metabolic process;GO:0019752//carboxylic acid metabolic process;GO:0044237//cellular metabolic process;GO:0006101//citrate metabolic process;GO:0071704//organic substance metabolic process;GO:0045333//cellular respiration;GO:0…
Solyc01g005590.2	9.66	2.98	-1.69782154305939	2.85079068873403e-14	2.20785478694643e-14	-1.69782154305939	2.85079068873403e-14	2.20785478694643e-14				XP_010316319.1|7.6e-24|PREDICTED: arabinogalactan peptide 13 [Solanum lycopersicum]	GO:0016021//integral component of membrane;GO:0031224//intrinsic component of membrane;GO:0016020//membrane;GO:0044425//membrane part;
Solyc01g005710.2	5.8	2.02	-1.51991396711458	4.2536455429749795e-11	3.7652778341746104e-11	-1.51991396711458	4.2536455429749795e-11	3.7652778341746104e-11			K20718//LRR receptor-like serine/threonine-protein kinase ERECTA [EC:2.7.11.1]+ko04016//MAPK signaling pathway - plant;K13023//carboxypeptidase N regulatory subunit;K19613//leucine-rich repeat protein SHOC2	AAV41392.1|4.1e-79|Hcr9-Avr9-hir2 [Solanum habrochaites]
Solyc01g005720.3	8.61	3.32	-1.3709880123703302	1.2848622364102498e-47	4.82115459552599e-48	-1.3709880123703302	1.2848622364102498e-47	4.82115459552599e-48			K13420//LRR receptor-like serine/threonine-protein kinase FLS2 [EC:2.7.11.1]+ko04016//MAPK signaling pathway - plant+ko04626//Plant-pathogen interaction	AAV41395.1|4.8e-234|peru 1 [Solanum peruvianum]	GO:0016020//membrane;GO:0016021//integral component of membrane;GO:0031224//intrinsic component of membrane;GO:0044425//membrane part;
Solyc01g005780.1	0.525	2.095	2.01184240126288	6.26545935968382e-22	3.83292604796378e-22	2.01184240126288	6.26545935968382e-22	3.83292604796378e-22			K19613//leucine-rich repeat protein SHOC2	XP_004228639.1|0.0e+00|PREDICTED: receptor like protein 30 [Solanum lycopersicum]	GO:0016021//integral component of membrane;GO:0016020//membrane;GO:0044425//membrane part;GO:0031224//intrinsic component of membrane;GO:0016772//transferase activity, transferring phosphorus-containing groups;GO:0016301//kinase activity;GO:0016740//transferase activity;GO:0003824//catalytic activity;
Solyc01g005850.2	2.935	0.86	-1.77052227985609	1.44169742289404e-10	1.31111579404915e-10	-1.77052227985609	1.44169742289404e-10	1.31111579404915e-10			K03006//DNA-directed RNA polymerase II subunit RPB1 [EC:2.7.7.6]+ko03020//RNA polymerase	XP_019069146.1|3.1e-184|PREDICTED: extensin-3-like isoform X1 [Solanum lycopersicum]
Solyc01g005980.4	10.06	29.785	1.56727179850135	2.1653516054882397e-88	5.1288114746533995e-89	1.56727179850135	2.1653516054882397e-88	5.1288114746533995e-89				XP_004228712.1|2.4e-116|PREDICTED: uncharacterized protein LOC101247847 [Solanum lycopersicum]	GO:0044424//intracellular part;GO:0016021//integral component of membrane;GO:0031224//intrinsic component of membrane;GO:0005623//cell;GO:0005622//intracellular;GO:0044444//cytoplasmic part;GO:0005737//cytoplasm;GO:0043231//intracellular membrane-bounded organelle;GO:0016020//membrane;GO:0043227//membrane-bounded organelle;GO:0043229//intracellular organelle;GO:0044464//cell part;GO:0005773//vacu…
Solyc01g005985.1	39.58	9.77	-2.01717525399384	2.3651045286061393e-146	3.6842542946160787e-147	-2.01717525399384	2.3651045286061393e-146	3.6842542946160787e-147				XP_004228722.1|1.2e-106|PREDICTED: protein YLS3 [Solanum lycopersicum]	GO:0044425//membrane part;GO:0031224//intrinsic component of membrane;GO:0016021//integral component of membrane;GO:0016020//membrane;
Solyc01g006080.2	0.545	0.0	-5.1014684966622905	1.5826939070217902e-05	1.96032911621543e-05	-5.1014684966622905	1.5826939070217902e-05	1.96032911621543e-05			K18643//katanin p80 WD40 repeat-containing subunit B1;K03676//glutaredoxin 3	XP_010316158.1|1.3e-99|PREDICTED: uncharacterized protein LOC104645694 [Solanum lycopersicum]
Solyc01g006100.4	0.23	0.535	1.24379210205569	0.00020291804069314299	0.000277266406170079	1.24379210205569	0.00020291804069314299	0.000277266406170079			K00558//DNA (cytosine-5)-methyltransferase 1 [EC:2.1.1.37]+ko01100//Metabolic pathways+ko00270//Cysteine and methionine metabolism	XP_004228597.2|5.8e-292|PREDICTED: DNA (cytosine-5)-methyltransferase 1 isoform X2 [Solanum lycopersicum]
Solyc01g006140.4	0.455	1.365	1.5847199293228	2.11521580548907e-10	1.93854397219192e-10	1.5847199293228	2.11521580548907e-10	1.93854397219192e-10			K10727//chromatin licensing and DNA replication factor 1	XP_010316139.2|0.0e+00|PREDICTED: CDT1-like protein a, chloroplastic [Solanum lycopersicum]
Solyc01g006210.4	0.515	1.11	1.09702565697679	0.000770766641310062	0.00111719667422168	1.09702565697679	0.000770766641310062	0.00111719667422168			K22817//non-structural maintenance of chromosomes element 1 [EC:2.3.2.27]	XP_004228657.1|7.8e-178|PREDICTED: non-structural maintenance of chromosomes element 1 homolog [Solanum lycopersicum]	GO:0006301//postreplication repair;GO:0000724//double-strand break repair via homologous recombination;GO:0019538//protein metabolic process;GO:0046483//heterocycle metabolic process;GO:0070647//protein modification by small protein conjugation or removal;GO:0016567//protein ubiquitination;GO:0006259//DNA metabolic process;GO:0050896//response to stimulus;GO:0032446//protein modification by small…
Solyc01g006290.4	2.385	0.62	-1.9403967979791699	1.7705728176906401e-13	1.41553549831467e-13	-1.9403967979791699	1.7705728176906401e-13	1.41553549831467e-13			K00430//peroxidase [EC:1.11.1.7]+ko01100//Metabolic pathways+ko01110//Biosynthesis of secondary metabolites+ko00940//Phenylpropanoid biosynthesis	XP_004228671.1|5.4e-190|PREDICTED: lignin-forming anionic peroxidase [Solanum lycopersicum]	GO:0009056//catabolic process;GO:0009987//cellular process;GO:0044248//cellular catabolic process;GO:0017144//drug metabolic process;GO:0006979//response to oxidative stress;GO:0042744//hydrogen peroxide catabolic process;GO:0008152//metabolic process;GO:0044237//cellular metabolic process;GO:0051186//cofactor metabolic process;GO:0072593//reactive oxygen species metabolic process;GO:0006950//res…
Solyc01g006330.4	11.715	5.715	-1.03402795884377	3.56447361748493e-27	1.93498760782775e-27	-1.03402795884377	3.56447361748493e-27	1.93498760782775e-27				XP_010316007.1|4.0e-226|PREDICTED: probable plastid-lipid-associated protein 12, chloroplastic [Solanum lycopersicum]	GO:0031976//plastid thylakoid;GO:0034357//photosynthetic membrane;GO:0005623//cell;GO:0044424//intracellular part;GO:0044435//plastid part;GO:0009579//thylakoid;GO:0016020//membrane;GO:0043231//intracellular membrane-bounded organelle;GO:0043227//membrane-bounded organelle;GO:0031975//envelope;GO:0005737//cytoplasm;GO:0009535//chloroplast thylakoid membrane;GO:0042651//thylakoid membrane;GO:00319…
Solyc01g006380.2	3.02	0.575	-2.3909751138572797	4.55010500135006e-26	2.5349197892373302e-26	-2.3909751138572797	4.55010500135006e-26	2.5349197892373302e-26				XP_004228687.1|2.8e-252|PREDICTED: putative E3 ubiquitin-protein ligase LIN-2 [Solanum lycopersicum]	GO:0003824//catalytic activity;GO:0140096//catalytic activity, acting on a protein;GO:0016874//ligase activity;GO:0016740//transferase activity;GO:0004842//ubiquitin-protein transferase activity;GO:0019787//ubiquitin-like protein transferase activity;
Solyc01g006390.2	0.725	0.0	-5.1014684966622905	1.5826939070217902e-05	1.96032911621543e-05	-5.1014684966622905	1.5826939070217902e-05	1.96032911621543e-05				NP_001234866.1|9.4e-79|extensin-like protein precursor [Solanum lycopersicum]
Solyc01g006400.4	252.625	11.205	-4.49455026120245	0.0	0.0	-4.49455026120245	0.0	0.0			K17506//protein phosphatase 1L [EC:3.1.3.16];K10747//DNA ligase 1 [EC:6.5.1.1 6.5.1.6 6.5.1.7]+ko03420//Nucleotide excision repair+ko03030//DNA replication+ko03410//Base excision repair+ko03430//Mismatch repair;K20547//basic endochitinase B [EC:3.2.1.14]+ko04016//MAPK signaling pathway - plant+ko00520//Amino sugar and nucleotide sugar metabolism+ko01100//Metabolic pathways	KGN52120.1|1.2e-16|hypothetical protein Csa_5G611020 [Cucumis sativus]	GO:0055076//transition metal ion homeostasis;GO:0046916//cellular transition metal ion homeostasis;GO:0048878//chemical homeostasis;GO:0050801//ion homeostasis;GO:0051234//establishment of localization;GO:0009987//cellular process;GO:0055065//metal ion homeostasis;GO:0065007//biological regulation;GO:0055082//cellular chemical homeostasis;GO:0065008//regulation of biological quality;GO:0042592//h…
Solyc01g006530.1	0.0	0.195	5.23392185803163	5.58178690050248e-06	6.67748520687742e-06	5.23392185803163	5.58178690050248e-06	6.67748520687742e-06		receptor-like protein kinase 1 (best arabidopsis hit)	K04733//interleukin-1 receptor-associated kinase 4 [EC:2.7.11.1]	XP_004228922.1|0.0e+00|PREDICTED: G-type lectin S-receptor-like serine/threonine-protein kinase LECRK3 [Solanum lycopersicum]	GO:0006464//cellular protein modification process;GO:0043412//macromolecule modification;GO:1901564//organonitrogen compound metabolic process;GO:0036211//protein modification process;GO:0006468//protein phosphorylation;GO:0006793//phosphorus metabolic process;GO:0044267//cellular protein metabolic process;GO:0016310//phosphorylation;GO:0006796//phosphate-containing compound metabolic process;GO:…
Solyc01g006540.4	18.255	3.025	-2.59290168508617	0.0	0.0	-2.59290168508617	0.0	0.0			K00454//lipoxygenase [EC:1.13.11.12]+ko00591//Linoleic acid metabolism+ko00592//alpha-Linolenic acid metabolism+ko01100//Metabolic pathways+ko01110//Biosynthesis of secondary metabolites	NP_001233812.2|0.0e+00|lipoxygenase [Solanum lycopersicum]	GO:0044281//small molecule metabolic process;GO:0046394//carboxylic acid biosynthetic process;GO:0016053//organic acid biosynthetic process;GO:0044249//cellular biosynthetic process;GO:0008610//lipid biosynthetic process;GO:0044283//small molecule biosynthetic process;GO:0006690//icosanoid metabolic process;GO:0032787//monocarboxylic acid metabolic process;GO:0031407//oxylipin metabolic process;G…
Solyc01g006555.1	427.525	96.705	-2.14278938686595	0.0	0.0	-2.14278938686595	0.0	0.0			K00454//lipoxygenase [EC:1.13.11.12]+ko00591//Linoleic acid metabolism+ko00592//alpha-Linolenic acid metabolism+ko01100//Metabolic pathways+ko01110//Biosynthesis of secondary metabolites	CAA05278.1|1.6e-237|loxc homologue, partial [Solanum pimpinellifolium]
Solyc01g006680.4	73.52	35.135	-1.0625069090114	5.887344333722898e-186	7.432824937118967e-187	-1.0625069090114	5.887344333722898e-186	7.432824937118967e-187			K10277//lysine-specific demethylase 8 [EC:1.14.11.27]	NP_001306150.1|1.1e-229|JmjC-domain protein JMJ524 [Solanum lycopersicum]	GO:0007623//circadian rhythm;GO:0051276//chromosome organization;GO:0006996//organelle organization;GO:0071704//organic substance metabolic process;GO:0016569//covalent chromatin modification;GO:0042752//regulation of circadian rhythm;GO:0070076//histone lysine demethylation;GO:0019538//protein metabolic process;GO:0016043//cellular component organization;GO:0006464//cellular protein modification…
Solyc01g006690.4	21.245	3.905	-2.44233997730425	3.005196763519988e-235	2.9962037343607484e-236	-2.44233997730425	3.005196763519988e-235	2.9962037343607484e-236				XP_004228638.1|0.0e+00|PREDICTED: IRK-interacting protein [Solanum lycopersicum]	GO:0006457//protein folding;GO:0009987//cellular process;
Solyc01g006780.4	3.12	10.09	1.69540421623369	1.14837740071532e-21	7.06194480322592e-22	1.69540421623369	1.14837740071532e-21	7.06194480322592e-22
Solyc01g006790.3	4.59	16.655	1.8604634625041898	3.6237814573061005e-46	1.3864896470113601e-46	1.8604634625041898	3.6237814573061005e-46	1.3864896470113601e-46				XP_010315839.1|5.5e-86|PREDICTED: uncharacterized protein LOC101264148 [Solanum lycopersicum]
Solyc01g006820.2	111.455	38.15	-1.5457452996248302	2.910832895011848e-241	2.8572275402086086e-242	-1.5457452996248302	2.910832895011848e-241	2.8572275402086086e-242				XP_015060887.1|1.9e-137|PREDICTED: fasciclin-like arabinogalactan protein 17 [Solanum pennellii]
Solyc01g006830.3	53.205	19.43	-1.45122183960536	9.469088433058345e-235	9.451184026180906e-236	-1.45122183960536	9.469088433058345e-235	9.451184026180906e-236			K21596//calmodulin-binding transcription activator;K10393//kinesin family member 2/24	XP_004228629.1|6.1e-258|PREDICTED: protein WVD2-like 4 [Solanum lycopersicum]
Solyc01g006890.3	5.615	2.56	-1.13128917711304	8.820435762239678e-32	4.355236496961649e-32	-1.13128917711304	8.820435762239678e-32	4.355236496961649e-32			K04079//molecular chaperone HtpG+ko04141//Protein processing in endoplasmic reticulum+ko04626//Plant-pathogen interaction	XP_004228605.1|0.0e+00|PREDICTED: uncharacterized protein LOC101267436 isoform X2 [Solanum lycopersicum]
Solyc01g006900.3	254.065	666.24	1.3920133778645802	0.0	0.0	1.3920133778645802	0.0	0.0				XP_004228716.2|3.1e-85|PREDICTED: putative phosphatidylglycerol/phosphatidylinositol transfer protein DDB_G0282179 [Solanum lycopersicum]	GO:0015850//organic hydroxy compound transport;GO:0051234//establishment of localization;GO:0006810//transport;GO:0046907//intracellular transport;GO:0051179//localization;GO:0051641//cellular localization;GO:0033036//macromolecule localization;GO:0015918//sterol transport;GO:0071702//organic substance transport;GO:0010876//lipid localization;GO:0006869//lipid transport;GO:0032365//intracellular …
Solyc01g007010.2	1.805	0.51	-1.81679993327081	1.76120949555872e-10	1.60750887883122e-10	-1.81679993327081	1.76120949555872e-10	1.60750887883122e-10		PREDICTED: Vitis vinifera hypothetical protein LOC100249092 (LOC100249092), mRNA	K08332//vacuolar protein 8;K10260//F-box and WD-40 domain protein 7+ko04120//Ubiquitin mediated proteolysis;K04733//interleukin-1 receptor-associated kinase 4 [EC:2.7.11.1]	XP_004228691.1|4.1e-228|PREDICTED: E3 ubiquitin-protein ligase PUB22-like [Solanum lycopersicum]	GO:0003824//catalytic activity;GO:0140096//catalytic activity, acting on a protein;GO:0004842//ubiquitin-protein transferase activity;GO:0019787//ubiquitin-like protein transferase activity;GO:0016740//transferase activity;
Solyc01g007050.3	0.04	0.665	4.0303884639465	1.77225133758228e-08	1.7970152890543002e-08	4.0303884639465	1.77225133758228e-08	1.7970152890543002e-08		PREDICTED: Vitis vinifera hypothetical protein LOC100249092 (LOC100249092), mRNA	K08332//vacuolar protein 8;K10260//F-box and WD-40 domain protein 7+ko04120//Ubiquitin mediated proteolysis	XP_004228911.2|3.3e-240|PREDICTED: E3 ubiquitin-protein ligase PUB24-like [Solanum lycopersicum]	GO:0140096//catalytic activity, acting on a protein;GO:0019787//ubiquitin-like protein transferase activity;GO:0004842//ubiquitin-protein transferase activity;GO:0016874//ligase activity;GO:0016740//transferase activity;GO:0003824//catalytic activity;
Solyc01g007190.3	13.81	6.695	-1.04139154320703	8.78491752751551e-25	5.04419590308707e-25	-1.04139154320703	8.78491752751551e-25	5.04419590308707e-25				XP_004228589.1|5.7e-140|PREDICTED: uncharacterized protein LOC101262645 [Solanum lycopersicum]
Solyc01g007267.1	3.025	1.37	-1.13738807091724	9.276082790871171e-13	7.631655799722909e-13	-1.13738807091724	9.276082790871171e-13	7.631655799722909e-13			K17964//leucine-rich PPR motif-containing protein, mitochondrial	XP_015062725.1|0.0e+00|PREDICTED: pentatricopeptide repeat-containing protein At3g49730-like [Solanum pennellii]
Solyc01g007770.2	19.12	39.685	1.0553009744617299	1.94456945215622e-46	7.412238878152099e-47	1.0553009744617299	1.94456945215622e-46	7.412238878152099e-47				XP_004228567.1|5.6e-91|PREDICTED: uncharacterized protein LOC101255523 [Solanum lycopersicum]
Solyc01g007800.3	2.025	0.745	-1.44284895421583	3.2771860545591702e-06	3.85514630098845e-06	-1.44284895421583	3.2771860545591702e-06	3.85514630098845e-06	OFP		K01870//isoleucyl-tRNA synthetase [EC:6.1.1.5]+ko00970//Aminoacyl-tRNA biosynthesis;K14834//nucleolar complex protein 3	XP_004228564.1|3.3e-101|PREDICTED: transcription repressor OFP6 [Solanum lycopersicum]
Solyc01g007810.1	0.43	0.0	-4.920896251020469	5.0808631926240704e-05	6.56912387342971e-05	-4.920896251020469	5.0808631926240704e-05	6.56912387342971e-05	OFP			XP_010315430.1|3.7e-169|PREDICTED: transcription repressor OFP15 [Solanum lycopersicum]
Solyc01g007890.3	42.595	13.875	-1.6142998098891002	3.884129467740059e-149	5.939269237185978e-150	-1.6142998098891002	3.884129467740059e-149	5.939269237185978e-150			K12309//beta-galactosidase [EC:3.2.1.23]+ko00600//Sphingolipid metabolism+ko00604//Glycosphingolipid biosynthesis - ganglio series+ko00531//Glycosaminoglycan degradation+ko00511//Other glycan degradation+ko01100//Metabolic pathways+ko00052//Galactose metabolism;K09422//transcription factor MYB, plant	XP_004228560.3|1.2e-225|PREDICTED: protein indeterminate-domain 5, chloroplastic-like [Solanum lycopersicum]	GO:1901363//heterocyclic compound binding;GO:0005488//binding;GO:0043167//ion binding;GO:0046872//metal ion binding;GO:0097159//organic cyclic compound binding;GO:0043169//cation binding;GO:0003676//nucleic acid binding;
Solyc01g007960.3	1.285	5.735	2.15479312033625	3.3114534717534594e-54	1.1294563686449399e-54	2.15479312033625	3.3114534717534594e-54	1.1294563686449399e-54			K04733//interleukin-1 receptor-associated kinase 4 [EC:2.7.11.1]	XP_004228898.1|0.0e+00|PREDICTED: cysteine-rich receptor-like protein kinase 2 [Solanum lycopersicum]	GO:0036211//protein modification process;GO:0044238//primary metabolic process;GO:0071704//organic substance metabolic process;GO:0006468//protein phosphorylation;GO:0006464//cellular protein modification process;GO:1901564//organonitrogen compound metabolic process;GO:0009987//cellular process;GO:0043170//macromolecule metabolic process;GO:0044237//cellular metabolic process;GO:0044267//cellular…
Solyc01g007980.4	16.33	7.6	-1.1010157485521201	8.259968177287789e-61	2.59615127719095e-61	-1.1010157485521201	8.259968177287789e-61	2.59615127719095e-61			K04733//interleukin-1 receptor-associated kinase 4 [EC:2.7.11.1]	XP_015066633.1|0.0e+00|PREDICTED: cysteine-rich receptor-like protein kinase 2 isoform X1 [Solanum pennellii]	GO:0016020//membrane;GO:0031224//intrinsic component of membrane;GO:0044425//membrane part;GO:0016021//integral component of membrane;GO:0097159//organic cyclic compound binding;GO:1901265//nucleoside phosphate binding;GO:0036094//small molecule binding;GO:0016772//transferase activity, transferring phosphorus-containing groups;GO:0016740//transferase activity;GO:1901363//heterocyclic compound bi…
Solyc01g008050.4	1.09	0.525	-1.06131137019031	0.00044966760253025193	0.00063518059341831	-1.06131137019031	0.00044966760253025193	0.00063518059341831				XP_004228546.1|4.5e-257|PREDICTED: protein ALTERED XYLOGLUCAN 4 [Solanum lycopersicum]	GO:0005976//polysaccharide metabolic process;GO:0043170//macromolecule metabolic process;GO:0044237//cellular metabolic process;GO:0044262//cellular carbohydrate metabolic process;GO:0044238//primary metabolic process;GO:0044042//glucan metabolic process;GO:0044264//cellular polysaccharide metabolic process;GO:0006073//cellular glucan metabolic process;GO:0009987//cellular process;GO:0010411//xyl…
Solyc01g008220.3	2.335	5.755	1.3034765344442198	1.0716191644798401e-10	9.6853645702307e-11	1.3034765344442198	1.0716191644798401e-10	9.6853645702307e-11			K22524//WW domain-binding protein 2	XP_004228894.1|1.1e-107|PREDICTED: UPF0664 stress-induced protein C29B12.11c-like [Solanum lycopersicum]
Solyc01g008390.3	9.32	18.675	1.00386365228083	1.07703824234025e-71	3.00668259735323e-72	1.00386365228083	1.07703824234025e-71	3.00668259735323e-72			K13420//LRR receptor-like serine/threonine-protein kinase FLS2 [EC:2.7.11.1]+ko04016//MAPK signaling pathway - plant+ko04626//Plant-pathogen interaction	AAV33691.1|0.0e+00|Hcr9-OR2C [Solanum pimpinellifolium]
Solyc01g008410.3	5.065	12.44	1.29831302751202	8.830417935445799e-62	2.7423708504059995e-62	1.29831302751202	8.830417935445799e-62	2.7423708504059995e-62			K19613//leucine-rich repeat protein SHOC2	CAA05268.1|5.9e-229|Cf-4 [Solanum habrochaites]
Solyc01g008500.4	3.315	7.87	1.25033494792247	7.3784750227381405e-25	4.22606602831875e-25	1.25033494792247	7.3784750227381405e-25	4.22606602831875e-25			K04733//interleukin-1 receptor-associated kinase 4 [EC:2.7.11.1]	XP_010315122.1|1.4e-223|PREDICTED: rust resistance kinase Lr10-like [Solanum lycopersicum]
Solyc01g008510.3	1.31	12.81	3.29389287957135	9.210373743570798e-57	3.0440260004572296e-57	3.29389287957135	9.210373743570798e-57	3.0440260004572296e-57				XP_004228890.1|1.7e-56|PREDICTED: photosystem II 5 kDa protein, chloroplastic-like [Solanum lycopersicum]	GO:0016020//membrane;GO:0016021//integral component of membrane;GO:0044425//membrane part;GO:0031224//intrinsic component of membrane;
Solyc01g008670.4	2.145	0.59	-1.85194889730298	3.894888546663771e-15	2.92894467256293e-15	-1.85194889730298	3.894888546663771e-15	2.92894467256293e-15			K15472//premnaspirodiene oxygenase [EC:1.14.14.151]+ko00909//Sesquiterpenoid and triterpenoid biosynthesis+ko01110//Biosynthesis of secondary metabolites	XP_004228509.1|1.2e-290|PREDICTED: premnaspirodiene oxygenase-like [Solanum lycopersicum]	GO:0019748//secondary metabolic process;GO:0044550//secondary metabolite biosynthetic process;GO:0009058//biosynthetic process;GO:0008152//metabolic process;GO:0031224//intrinsic component of membrane;GO:0016020//membrane;GO:0016021//integral component of membrane;GO:0044425//membrane part;GO:0004497//monooxygenase activity;GO:0043167//ion binding;GO:0003824//catalytic activity;GO:0046906//tetrap…
Solyc01g008850.3	39.685	87.77	1.14601452070582	1.8031954260391092e-265	1.605107068102379e-266	1.14601452070582	1.8031954260391092e-265	1.605107068102379e-266			K07198//5'-AMP-activated protein kinase, catalytic alpha subunit [EC:2.7.11.11]	XP_015061989.1|2.4e-254|PREDICTED: CBL-interacting serine/threonine-protein kinase 3-like [Solanum pennellii]	GO:0050794//regulation of cellular process;GO:0050896//response to stimulus;GO:0065007//biological regulation;GO:0007154//cell communication;GO:0007165//signal transduction;GO:0050789//regulation of biological process;GO:0023052//signaling;GO:0009987//cellular process;GO:0051716//cellular response to stimulus;GO:0044425//membrane part;GO:0016020//membrane;GO:0031224//intrinsic component of membra…
Solyc01g009040.4	0.48	1.02	1.0913473447342799	0.000147174239579162	0.000198033911478676	1.0913473447342799	0.000147174239579162	0.000198033911478676		Medicago truncatula NB-LRR type disease resistance protein (MTR_7g089080) mRNA, complete cds	K21777//G2/mitotic-specific cyclin-B, other	XP_010313160.1|8.3e-250|PREDICTED: G2/mitotic-specific cyclin S13-7-like [Solanum lycopersicum]	GO:0005634//nucleus;GO:0044424//intracellular part;GO:0043229//intracellular organelle;GO:0043227//membrane-bounded organelle;GO:0044464//cell part;GO:0005623//cell;GO:0043226//organelle;GO:0005622//intracellular;GO:0043231//intracellular membrane-bounded organelle;
Solyc01g009080.4	47.05	14.95	-1.65248672000153	2.564708290383719e-112	5.026477849397538e-113	-1.65248672000153	2.564708290383719e-112	5.026477849397538e-113	FHA	NB-ARC domain-containing disease resistance protein (best arabidopsis hit)		XP_004228475.1|1.8e-108|PREDICTED: uncharacterized protein LOC101252420 [Solanum lycopersicum]	GO:0044434//chloroplast part;GO:0043231//intracellular membrane-bounded organelle;GO:0009570//chloroplast stroma;GO:0044444//cytoplasmic part;GO:0005623//cell;GO:0044436//thylakoid part;GO:0044435//plastid part;GO:0009532//plastid stroma;GO:0044446//intracellular organelle part;GO:0009535//chloroplast thylakoid membrane;GO:0009579//thylakoid;GO:0044424//intracellular part;GO:0043229//intracellula…
Solyc01g009170.4	100.57	35.435	-1.5016615223471699	0.0	0.0	-1.5016615223471699	0.0	0.0	EIL		K14514//ethylene-insensitive protein 3+ko04016//MAPK signaling pathway - plant+ko04075//Plant hormone signal transduction	NP_001234721.1|0.0e+00|EIL2 protein [Solanum lycopersicum]	GO:0009719//response to endogenous stimulus;GO:0007154//cell communication;GO:0009755//hormone-mediated signaling pathway;GO:0060255//regulation of macromolecule metabolic process;GO:0071248//cellular response to metal ion;GO:0071369//cellular response to ethylene stimulus;GO:0050896//response to stimulus;GO:0051716//cellular response to stimulus;GO:0035556//intracellular signal transduction;GO:0…
Solyc01g009245.1	26.33	12.65	-1.05623389080125	6.62490546805016e-27	3.62513091495172e-27	-1.05623389080125	6.62490546805016e-27	3.62513091495172e-27			K08864//tousled-like kinase [EC:2.7.11.1]	XP_004228466.1|1.7e-59|PREDICTED: uncharacterized protein LOC101249750 [Solanum lycopersicum]
Solyc01g009270.1	1.375	4.015	1.5458833952800801	4.38638977388431e-18	2.97961800615764e-18	1.5458833952800801	4.38638977388431e-18	2.97961800615764e-18			K20642//Rho GTPase-activating protein 22/24/25;K13161//heterogeneous nuclear ribonucleoprotein R	XP_010312347.1|8.5e-277|PREDICTED: protein FAF-like, chloroplastic [Solanum lycopersicum]
Solyc01g009470.2	0.0	0.11	4.445425963225349	0.0005927885312920901	0.000847795772893334	4.445425963225349	0.0005927885312920901	0.000847795772893334			K10798//poly [ADP-ribose] polymerase [EC:2.4.2.30]+ko03410//Base excision repair	XP_016578636.1|0.0e+00|PREDICTED: LOW QUALITY PROTEIN: poly [ADP-ribose] polymerase 3-like [Capsicum annuum]	GO:0009058//biosynthetic process;GO:0006486//protein glycosylation;GO:0006464//cellular protein modification process;GO:0043413//macromolecule glycosylation;GO:0071704//organic substance metabolic process;GO:0009987//cellular process;GO:1901135//carbohydrate derivative metabolic process;GO:0009100//glycoprotein metabolic process;GO:0036211//protein modification process;GO:0043170//macromolecule m…
Solyc01g009660.3	0.0	2.35	6.686434062729139	1.70226652514148e-13	1.3584881355858302e-13	6.686434062729139	1.70226652514148e-13	1.3584881355858302e-13				XP_010326274.1|4.6e-104|PREDICTED: low-temperature-induced 65 kDa protein-like isoform X1 [Solanum lycopersicum]
Solyc01g009810.3	0.715	5.98	3.06128247189228	2.13300281543995e-31	1.06025509711863e-31	3.06128247189228	2.13300281543995e-31	1.06025509711863e-31			K13416//brassinosteroid insensitive 1-associated receptor kinase 1 [EC:2.7.10.1 2.7.11.1]+ko04016//MAPK signaling pathway - plant+ko04626//Plant-pathogen interaction+ko04075//Plant hormone signal transduction;K13418//somatic embryogenesis receptor kinase 1 [EC:2.7.10.1 2.7.11.1]	Q8H6W9.2|1.0e-87|RecName: Full=Leucine-rich repeat protein 1; AltName: Full=Capsicum annuum-induced protein 23; Flags: Precursor	GO:0003824//catalytic activity;GO:0016301//kinase activity;GO:0016740//transferase activity;GO:0016772//transferase activity, transferring phosphorus-containing groups;
Solyc01g009870.3	0.015	0.635	5.30792243947541	6.752812752698971e-11	6.04446582418334e-11	5.30792243947541	6.752812752698971e-11	6.04446582418334e-11			K18696//glycerophosphodiester phosphodiesterase [EC:3.1.4.46]+ko00564//Glycerophospholipid metabolism	XP_004228433.1|5.5e-224|PREDICTED: glycerophosphodiester phosphodiesterase GDPD3-like isoform X1 [Solanum lycopersicum]	GO:0065008//regulation of biological quality;GO:0006650//glycerophospholipid metabolic process;GO:0006629//lipid metabolic process;GO:0072505//divalent inorganic anion homeostasis;GO:0009056//catabolic process;GO:0048878//chemical homeostasis;GO:0006644//phospholipid metabolic process;GO:0046503//glycerolipid catabolic process;GO:0030320//cellular monovalent inorganic anion homeostasis;GO:0019725…
Solyc01g009930.3	0.205	1.27	2.63304623190044	1.67483483919793e-14	1.2873319813407699e-14	2.63304623190044	1.67483483919793e-14	1.2873319813407699e-14			K19613//leucine-rich repeat protein SHOC2;K13420//LRR receptor-like serine/threonine-protein kinase FLS2 [EC:2.7.11.1]+ko04016//MAPK signaling pathway - plant+ko04626//Plant-pathogen interaction	XP_006363779.1|2.6e-235|PREDICTED: receptor-like protein 12 [Solanum tuberosum]	GO:0016020//membrane;GO:0031224//intrinsic component of membrane;GO:0016021//integral component of membrane;GO:0044425//membrane part;
Solyc01g010060.2	3.015	6.955	1.2083867659245	5.01408906788569e-11	4.4566423523396604e-11	1.2083867659245	5.01408906788569e-11	4.4566423523396604e-11				XP_004228424.1|1.3e-71|PREDICTED: uncharacterized protein LOC101261845 [Solanum lycopersicum]
Solyc01g010080.3	0.225	0.035	-2.67697066813438	0.000227003482022002	0.000311952239627078	-2.67697066813438	0.000227003482022002	0.000311952239627078			K21867//potassium channel	XP_015070561.1|0.0e+00|PREDICTED: potassium channel KAT3-like [Solanum pennellii]	GO:0016021//integral component of membrane;GO:0044425//membrane part;GO:0031224//intrinsic component of membrane;GO:0016020//membrane;GO:0022836//gated channel activity;GO:0015079//potassium ion transmembrane transporter activity;GO:0005215//transporter activity;GO:0005261//cation channel activity;GO:0008324//cation transmembrane transporter activity;GO:0098782//mechanosensitived potassium channe…
Solyc01g010185.1	216.595	88.775	-1.28468924682441	0.0	0.0	-1.28468924682441	0.0	0.0				XP_010324417.1|1.2e-84|PREDICTED: uncharacterized protein LOC101259868 [Solanum lycopersicum]
Solyc01g010310.4	23.965	10.235	-1.2242233628023	5.665051513659339e-38	2.49514910025437e-38	-1.2242233628023	5.665051513659339e-38	2.49514910025437e-38			K22832//1,3-beta-glucanosyltransferase GAS1 [EC:2.4.1.-]	XP_004228409.1|7.7e-107|PREDICTED: PLASMODESMATA CALLOSE-BINDING PROTEIN 1 [Solanum lycopersicum]	GO:0005623//cell;GO:0044464//cell part;GO:0031225//anchored component of membrane;GO:0031226//intrinsic component of plasma membrane;GO:0046658//anchored component of plasma membrane;GO:0044425//membrane part;GO:0071944//cell periphery;GO:0016021//integral component of membrane;GO:0016020//membrane;GO:0031224//intrinsic component of membrane;GO:0005886//plasma membrane;GO:0044459//plasma membrane…
Solyc01g010460.4	8.63	3.245	-1.41009286094944	3.2326757756544305e-32	1.58051745331048e-32	-1.41009286094944	3.2326757756544305e-32	1.58051745331048e-32				XP_010323543.1|4.4e-209|PREDICTED: uncharacterized protein LOC101255617 isoform X1 [Solanum lycopersicum]
Solyc01g010480.3	10.31	41.4	2.0086198865618603	0.0	0.0	2.0086198865618603	0.0	0.0			K20715//phototropin [EC:2.7.11.1]	XP_004228401.1|1.0e-221|PREDICTED: protein TWIN LOV 1-like isoform X1 [Solanum lycopersicum]	GO:0044464//cell part;GO:0005623//cell;GO:0005622//intracellular;GO:0016775//phosphotransferase activity, nitrogenous group as acceptor;GO:0004672//protein kinase activity;GO:0038023//signaling receptor activity;GO:0000155//phosphorelay sensor kinase activity;GO:0016772//transferase activity, transferring phosphorus-containing groups;GO:0004673//protein histidine kinase activity;GO:0004871//signa…
Solyc01g010640.3	54.165	18.725	-1.5301215427436101	3.149506042106069e-146	4.916569078184319e-147	-1.5301215427436101	3.149506042106069e-146	4.916569078184319e-147			K01180//endo-1,3(4)-beta-glucanase [EC:3.2.1.6];K02184//formin 2	XP_020534060.1|2.6e-11|leucine-rich repeat extensin-like protein 3 isoform X2 [Jatropha curcas]	GO:0031224//intrinsic component of membrane;GO:0016020//membrane;GO:0016021//integral component of membrane;GO:0044425//membrane part;GO:0005198//structural molecule activity;GO:0005199//structural constituent of cell wall;
Solyc01g010650.3	21.04	42.96	1.03166689611205	1.4433766340298398e-95	3.2136297064412692e-96	1.03166689611205	1.4433766340298398e-95	3.2136297064412692e-96			K15275//solute carrier family 35 (UDP-galactose transporter), member B1	XP_004228392.1|4.1e-194|PREDICTED: UDP-galactose/UDP-glucose transporter 3 [Solanum lycopersicum]	GO:0006810//transport;GO:0098656//anion transmembrane transport;GO:0090481//pyrimidine nucleotide-sugar transmembrane transport;GO:0051234//establishment of localization;GO:1901264//carbohydrate derivative transport;GO:0006820//anion transport;GO:0055085//transmembrane transport;GO:0071705//nitrogen compound transport;GO:0015931//nucleobase-containing compound transport;GO:0008643//carbohydrate t…
Solyc01g010700.3	12.965	32.625	1.33348910351066	8.731094447123908e-144	1.3774046774218698e-144	1.33348910351066	8.731094447123908e-144	1.3774046774218698e-144			K07200//5'-AMP-activated protein kinase, regulatory gamma subunit	XP_015066375.1|7.4e-244|PREDICTED: SNF1-related protein kinase regulatory subunit gamma-1-like [Solanum pennellii]	GO:0016772//transferase activity, transferring phosphorus-containing groups;GO:0003824//catalytic activity;GO:0016301//kinase activity;GO:0016740//transferase activity;
Solyc01g010710.4	4.45	0.61	-2.86961574607678	4.240348957187279e-50	1.5359718496034998e-50	-2.86961574607678	4.240348957187279e-50	1.5359718496034998e-50			K16297//serine carboxypeptidase-like clade II [EC:3.4.16.-]	XP_004228389.1|7.4e-291|PREDICTED: serine carboxypeptidase-like 45 [Solanum lycopersicum]	GO:0043170//macromolecule metabolic process;GO:0044238//primary metabolic process;GO:0044267//cellular protein metabolic process;GO:0008152//metabolic process;GO:0044237//cellular metabolic process;GO:0030163//protein catabolic process;GO:0044257//cellular protein catabolic process;GO:0009057//macromolecule catabolic process;GO:0009056//catabolic process;GO:1901575//organic substance catabolic pr…
Solyc01g010750.4	179.975	365.135	1.02223645875339	0.0	0.0	1.02223645875339	0.0	0.0			K05747//Wiskott-Aldrich syndrome protein+ko04144//Endocytosis;K13210//far upstream element-binding protein	NP_001265987.1|3.1e-207|Hop-interacting protein THI113 [Solanum lycopersicum]
Solyc01g011105.1	13.94	4.33	-1.6844374983224601	2.3777804775222797e-20	1.51382021654351e-20	-1.6844374983224601	2.3777804775222797e-20	1.51382021654351e-20				OIT26183.1|1.0e-15|hypothetical protein A4A49_26661 [Nicotiana attenuata]	GO:0016020//membrane;GO:0044425//membrane part;GO:0031224//intrinsic component of membrane;GO:0016021//integral component of membrane;
Solyc01g011430.4	0.09	1.56	4.169216168643819	8.630008149509259e-25	4.95334729067585e-25	4.169216168643819	8.630008149509259e-25	4.95334729067585e-25			K15406//wax-ester synthase / diacylglycerol O-acyltransferase [EC:2.3.1.75 2.3.1.20]+ko00073//Cutin, suberine and wax biosynthesis	XP_004228362.1|5.5e-294|PREDICTED: O-acyltransferase WSD1-like [Solanum lycopersicum]	GO:0046460//neutral lipid biosynthetic process;GO:0019432//triglyceride biosynthetic process;GO:0008152//metabolic process;GO:0009987//cellular process;GO:0044249//cellular biosynthetic process;GO:0071704//organic substance metabolic process;GO:0006629//lipid metabolic process;GO:1901576//organic substance biosynthetic process;GO:0044255//cellular lipid metabolic process;GO:0006641//triglyceride …
Solyc01g014100.3	0.34	3.66	3.4233996568953504	1.12160289032839e-13	8.882954809396989e-14	3.4233996568953504	1.12160289032839e-13	8.882954809396989e-14				XP_019256596.1|4.0e-13|PREDICTED: CLAVATA3/ESR (CLE)-related protein 40 [Nicotiana attenuata]	GO:0016021//integral component of membrane;GO:0031224//intrinsic component of membrane;GO:0044425//membrane part;GO:0016020//membrane;
Solyc01g014105.1	15.26	5.57	-1.45150636638154	4.775417913547809e-81	1.21316685519935e-81	-1.45150636638154	4.775417913547809e-81	1.21316685519935e-81				XP_015062779.1|0.0e+00|PREDICTED: IRK-interacting protein-like [Solanum pennellii]
Solyc01g014150.1	0.595	2.43	2.03035925988903	3.94918792435796e-08	4.08355302771359e-08	2.03035925988903	3.94918792435796e-08	4.08355302771359e-08			K20718//LRR receptor-like serine/threonine-protein kinase ERECTA [EC:2.7.11.1]+ko04016//MAPK signaling pathway - plant;K13420//LRR receptor-like serine/threonine-protein kinase FLS2 [EC:2.7.11.1]+ko04016//MAPK signaling pathway - plant+ko04626//Plant-pathogen interaction	XP_016476018.1|3.0e-59|PREDICTED: probable LRR receptor-like serine/threonine-protein kinase At4g08850 isoform X2 [Nicotiana tabacum]	GO:0031224//intrinsic component of membrane;GO:0016021//integral component of membrane;GO:0016020//membrane;GO:0044425//membrane part;GO:0016740//transferase activity;GO:0016301//kinase activity;GO:0003824//catalytic activity;GO:0016772//transferase activity, transferring phosphorus-containing groups;
Solyc01g014275.1	0.695	0.02	-5.24282434590783	3.64914191886001e-19	2.40725664848202e-19	-5.24282434590783	3.64914191886001e-19	2.40725664848202e-19			K21952//CASK-interacting protein	XP_015073452.1|0.0e+00|PREDICTED: glycine-rich cell wall structural protein 1-like [Solanum pennellii]
Solyc01g014373.1	14.57	4.855	-1.58186324092751	2.2762537428078597e-70	6.452236957778269e-71	-1.58186324092751	2.2762537428078597e-70	6.452236957778269e-71				XP_004228822.1|2.8e-172|PREDICTED: IRK-interacting protein-like [Solanum lycopersicum]
Solyc01g014470.1	0.5	6.925	3.7933492666456496	4.5351266903959406e-24	2.6399887853587498e-24	3.7933492666456496	4.5351266903959406e-24	2.6399887853587498e-24
Solyc01g014530.2	6.35	1.375	-2.2069133688759903	1.68074981307241e-30	8.49340162786671e-31	-2.2069133688759903	1.68074981307241e-30	8.49340162786671e-31		receptor-like protein kinase 1 (best arabidopsis hit)	K04733//interleukin-1 receptor-associated kinase 4 [EC:2.7.11.1]	XP_019068611.1|3.7e-53|PREDICTED: G-type lectin S-receptor-like serine/threonine-protein kinase RLK1 [Solanum lycopersicum]	GO:0009875//pollen-pistil interaction;GO:0022414//reproductive process;GO:0048544//recognition of pollen;GO:0032501//multicellular organismal process;GO:0008037//cell recognition;GO:0000003//reproduction;GO:0051704//multi-organism process;GO:0007154//cell communication;GO:0044706//multi-multicellular organism process;GO:0009856//pollination;GO:0009987//cellular process;GO:0003824//catalytic activ…
Solyc01g014560.4	4.345	1.9	-1.19190357043637	2.48919910429711e-12	2.0838474836138796e-12	-1.19190357043637	2.48919910429711e-12	2.0838474836138796e-12		receptor-like protein kinase 1 (best arabidopsis hit)	K04733//interleukin-1 receptor-associated kinase 4 [EC:2.7.11.1]	XP_006361291.1|1.5e-219|PREDICTED: G-type lectin S-receptor-like serine/threonine-protein kinase RLK1 [Solanum tuberosum]	GO:0051704//multi-organism process;GO:0022414//reproductive process;GO:0008037//cell recognition;GO:0009987//cellular process;GO:0007154//cell communication;GO:0000003//reproduction;GO:0009875//pollen-pistil interaction;GO:0009856//pollination;GO:0044706//multi-multicellular organism process;GO:0048544//recognition of pollen;GO:0032501//multicellular organismal process;GO:0016772//transferase act…
Solyc01g014700.2	1.73	0.765	-1.17647134742846	3.78635067271881e-05	4.8503793478166e-05	-1.17647134742846	3.78635067271881e-05	4.8503793478166e-05		receptor-like protein kinase 1 (best arabidopsis hit)	K04733//interleukin-1 receptor-associated kinase 4 [EC:2.7.11.1]	XP_004228819.1|6.4e-139|PREDICTED: G-type lectin S-receptor-like serine/threonine-protein kinase LECRK2 [Solanum lycopersicum]	GO:0009856//pollination;GO:0044706//multi-multicellular organism process;GO:0008037//cell recognition;GO:0007154//cell communication;GO:0032501//multicellular organismal process;GO:0009875//pollen-pistil interaction;GO:0022414//reproductive process;GO:0009987//cellular process;GO:0051704//multi-organism process;GO:0000003//reproduction;GO:0048544//recognition of pollen;GO:0005488//binding;GO:0016…
Solyc01g015137.1	1.01	0.29	-1.81914870269227	0.000607394529861406	0.000869487991080301	-1.81914870269227	0.000607394529861406	0.000869487991080301		Brassica rapa subsp. pekinensis isolate BrNL12 disease resistance protein gene, complete cds.	K15376//gephyrin [EC:2.10.1.1 2.7.7.75]+ko01100//Metabolic pathways+ko00790//Folate biosynthesis;K01535//H+-transporting ATPase [EC:7.1.2.1]+ko00190//Oxidative phosphorylation;K01528//dynamin GTPase [EC:3.6.5.5]+ko04144//Endocytosis	XP_019070229.1|2.8e-28|PREDICTED: uncharacterized protein LOC109120675 [Solanum lycopersicum]
Solyc01g016970.2	0.17	1.97	3.55565770892632	5.70430946229936e-07	6.35022692988957e-07	3.55565770892632	5.70430946229936e-07	6.35022692988957e-07				OIT26516.1|5.5e-29|hypothetical protein A4A49_26030 [Nicotiana attenuata]
Solyc01g017050.1	13.78	3.335	-2.04868369515076	1.3696157935417e-18	9.17838817703515e-19	-2.04868369515076	1.3696157935417e-18	9.17838817703515e-19			K03046//DNA-directed RNA polymerase subunit beta' [EC:2.7.7.6]+ko03020//RNA polymerase;K22390//acid phosphatase type 7	KZN08616.1|5.4e-30|hypothetical protein DCAR_001146 [Daucus carota subsp. sativus]
Solyc01g017560.3	2.035	0.44	-2.20665073335435	2.2791836805739497e-05	2.86217332322513e-05	-2.20665073335435	2.2791836805739497e-05	2.86217332322513e-05
Solyc01g017600.3	22.185	0.375	-5.86825070963208	1.423321732598589e-274	1.2261954012101295e-275	-5.86825070963208	1.423321732598589e-274	1.2261954012101295e-275				XP_004228340.1|1.4e-180|PREDICTED: transmembrane protein 45B-like [Solanum lycopersicum]	GO:0044425//membrane part;GO:0031224//intrinsic component of membrane;GO:0016021//integral component of membrane;GO:0016020//membrane;
Solyc01g018020.3	0.0	11.095	11.024913333880301	7.542152534512267e-147	1.1707284002659998e-147	11.024913333880301	7.542152534512267e-147	1.1707284002659998e-147			K00615//transketolase [EC:2.2.1.1]+ko00030//Pentose phosphate pathway+ko01230//Biosynthesis of amino acids+ko01100//Metabolic pathways+ko01110//Biosynthesis of secondary metabolites+ko00710//Carbon fixation in photosynthetic organisms+ko01200//Carbon metabolism	XP_004228780.1|0.0e+00|PREDICTED: transketolase, chloroplastic-like [Solanum lycopersicum]	GO:0008152//metabolic process;GO:0016740//transferase activity;GO:0016744//transferase activity, transferring aldehyde or ketonic groups;GO:0004802//transketolase activity;GO:0003824//catalytic activity;
Solyc01g020245.1	0.805	2.405	1.5709568453092	0.000545587158920296	0.000776923290750777	1.5709568453092	0.000545587158920296	0.000776923290750777				XP_015081505.1|4.5e-28|PREDICTED: uncharacterized protein LOC107025209 [Solanum pennellii]
Solyc01g020357.1	1.215	0.54	-1.1660087488570001	2.25588849303417e-05	2.8314283467235603e-05	-1.1660087488570001	2.25588849303417e-05	2.8314283467235603e-05			K11423//histone-lysine N-methyltransferase SETD2 [EC:2.1.1.43]+ko00310//Lysine degradation	XP_015158465.1|2.7e-32|PREDICTED: histone-lysine N-methyltransferase ASHH1-like [Solanum tuberosum]	GO:0016021//integral component of membrane;GO:0016020//membrane;GO:0044425//membrane part;GO:0031224//intrinsic component of membrane;GO:0097159//organic cyclic compound binding;GO:0005488//binding;GO:1901363//heterocyclic compound binding;GO:0003677//DNA binding;GO:0003676//nucleic acid binding;
Solyc01g020526.1	4.39	1.53	-1.5202233261113998	3.8246773326575605e-07	4.19708332495291e-07	-1.5202233261113998	3.8246773326575605e-07	4.19708332495291e-07		transmembrane receptors;ATP binding (best arabidopsis hit)		XP_010323462.1|5.9e-49|PREDICTED: uncharacterized protein LOC101257979 isoform X1 [Solanum lycopersicum]
Solyc01g020528.1	11.16	5.05	-1.1409995309661498	6.0120076782035496e-12	5.11246581199265e-12	-1.1409995309661498	6.0120076782035496e-12	5.11246581199265e-12				XP_010315512.1|8.4e-68|PREDICTED: uncharacterized protein LOC104645462 isoform X2 [Solanum lycopersicum]
Solyc01g021600.4	1.05	2.71	1.3716480370858002	1.6926906291523e-06	1.94533776394311e-06	1.3716480370858002	1.6926906291523e-06	1.94533776394311e-06			K01870//isoleucyl-tRNA synthetase [EC:6.1.1.5]+ko00970//Aminoacyl-tRNA biosynthesis;K19027//zinc finger FYVE domain-containing protein 26	XP_004228335.1|7.2e-129|PREDICTED: dirigent protein 22-like [Solanum lycopersicum]	GO:0005576//extracellular region;GO:0048046//apoplast;GO:0003824//catalytic activity;GO:0016853//isomerase activity;
Solyc01g028803.1	1.525	3.79	1.31989508114149	1.8628359833895602e-15	1.38442937150804e-15	1.31989508114149	1.8628359833895602e-15	1.38442937150804e-15			K20667//beta-amyrin 28-monooxygenase [EC:1.14.14.126]	XP_004228960.1|1.9e-179|PREDICTED: beta-amyrin 28-oxidase-like [Solanum lycopersicum]	GO:0044425//membrane part;GO:0016021//integral component of membrane;GO:0016020//membrane;GO:0031224//intrinsic component of membrane;GO:0016705//oxidoreductase activity, acting on paired donors, with incorporation or reduction of molecular oxygen;GO:0043169//cation binding;GO:0003824//catalytic activity;GO:0048037//cofactor binding;GO:0016491//oxidoreductase activity;GO:0020037//heme binding;GO:…
Solyc01g028807.1	11.355	23.58	1.05917719230481	1.09528177413174e-22	6.58219076952381e-23	1.05917719230481	1.09528177413174e-22	6.58219076952381e-23
Solyc01g034040.1	1.305	0.185	-2.80683397101427	2.9033502370413098e-18	1.96389221820673e-18	-2.80683397101427	2.9033502370413098e-18	1.96389221820673e-18				XP_019068677.1|3.3e-136|PREDICTED: uncharacterized protein LOC104646478 [Solanum lycopersicum]
Solyc01g056370.3	0.0	2.655	6.30792243947541	6.950955847650789e-11	6.22718472815048e-11	6.30792243947541	6.950955847650789e-11	6.22718472815048e-11
Solyc01g056770.1	13.37	6.465	-1.0457145151392901	3.0958429263500394e-05	3.93479091277839e-05	-1.0457145151392901	3.0958429263500394e-05	3.93479091277839e-05				XP_015163805.1|4.2e-23|PREDICTED: DNA-binding protein HEXBP-like isoform X1 [Solanum tuberosum]	GO:0097159//organic cyclic compound binding;GO:0003676//nucleic acid binding;GO:0043169//cation binding;GO:0046872//metal ion binding;GO:0046914//transition metal ion binding;GO:0043167//ion binding;GO:1901363//heterocyclic compound binding;GO:0008270//zinc ion binding;GO:0005488//binding;
Solyc01g056850.3	7.12	18.725	1.39926786540394	2.6117221517028992e-120	4.796367170786639e-121	1.39926786540394	2.6117221517028992e-120	4.796367170786639e-121			K01937//CTP synthase [EC:6.3.4.2]+ko01100//Metabolic pathways+ko00240//Pyrimidine metabolism	XP_009768193.1|0.0e+00|PREDICTED: CTP synthase-like isoform X1 [Nicotiana sylvestris]	GO:0046134//pyrimidine nucleoside biosynthetic process;GO:1901576//organic substance biosynthetic process;GO:0019637//organophosphate metabolic process;GO:0044249//cellular biosynthetic process;GO:0043436//oxoacid metabolic process;GO:1901566//organonitrogen compound biosynthetic process;GO:0006241//CTP biosynthetic process;GO:0006793//phosphorus metabolic process;GO:0006520//cellular amino acid …
Solyc01g057000.3	0.16	145.17	9.819358851452641	0.0	0.0	9.819358851452641	0.0	0.0				NP_001306106.1|4.9e-92|universal stress protein isoform 1 [Solanum lycopersicum]	GO:0006950//response to stress;GO:0050896//response to stimulus;
Solyc01g057165.1	2.14	34.94	4.0303884639465	2.1210582796978788e-235	2.112374331164239e-236	4.0303884639465	2.1210582796978788e-235	2.112374331164239e-236				XP_010319453.1|1.1e-39|PREDICTED: uncharacterized protein LOC104646748 [Solanum lycopersicum]
Solyc01g057707.1	2.165	0.875	-1.30088680320011	5.2265041825573104e-05	6.7631831442449e-05	-1.30088680320011	5.2265041825573104e-05	6.7631831442449e-05				XP_009801192.1|3.4e-11|PREDICTED: uncharacterized protein LOC104246970 [Nicotiana sylvestris]
Solyc01g057785.1	3.76	0.95	-1.9880104468790099	2.62662708525633e-07	2.85460062939988e-07	-1.9880104468790099	2.62662708525633e-07	2.85460062939988e-07
Solyc01g057910.3	3.0	7.99	1.41617533012743	4.78644644593342e-28	2.5532176531272798e-28	1.41617533012743	4.78644644593342e-28	2.5532176531272798e-28	MYB		K09422//transcription factor MYB, plant	XP_004229031.1|8.9e-172|PREDICTED: transcription factor MYB108-like [Solanum lycopersicum]	GO:0019219//regulation of nucleobase-containing compound metabolic process;GO:0010468//regulation of gene expression;GO:2001141//regulation of RNA biosynthetic process;GO:0019222//regulation of metabolic process;GO:0031326//regulation of cellular biosynthetic process;GO:0030154//cell differentiation;GO:0048869//cellular developmental process;GO:0050794//regulation of cellular process;GO:0010556//…
Solyc01g058030.2	4.085	1.825	-1.16286904132643	2.06422416937352e-06	2.39120045739658e-06	-1.16286904132643	2.06422416937352e-06	2.39120045739658e-06			K04125//gibberellin 2beta-dioxygenase [EC:1.14.11.13]+ko00904//Diterpenoid biosynthesis+ko01110//Biosynthesis of secondary metabolites	XP_015086748.1|1.6e-116|PREDICTED: gibberellin 2-beta-dioxygenase 2-like [Solanum pennellii]	GO:0051213//dioxygenase activity;GO:0016491//oxidoreductase activity;GO:0043167//ion binding;GO:0046872//metal ion binding;GO:0043169//cation binding;GO:0003824//catalytic activity;GO:0005488//binding;
Solyc01g058250.2	0.025	9.3	8.567194926513	1.8870798089056595e-76	5.028934574109389e-77	8.567194926513	1.8870798089056595e-76	5.028934574109389e-77			K04124//gibberellin 3beta-dioxygenase [EC:1.14.11.15]+ko00904//Diterpenoid biosynthesis+ko01110//Biosynthesis of secondary metabolites	XP_004229097.1|6.4e-205|PREDICTED: gibberellin 3-beta-dioxygenase 1-like [Solanum lycopersicum]	GO:0050896//response to stimulus;GO:1901576//organic substance biosynthetic process;GO:0033993//response to lipid;GO:0009686//gibberellin biosynthetic process;GO:0044238//primary metabolic process;GO:0042221//response to chemical;GO:0023052//signaling;GO:0071310//cellular response to organic substance;GO:0044249//cellular biosynthetic process;GO:0016101//diterpenoid metabolic process;GO:0006721//…
Solyc01g058260.4	57.965	117.8	1.02613563010316	0.0	0.0	1.02613563010316	0.0	0.0			K14376//poly(A) polymerase [EC:2.7.7.19]+ko03015//mRNA surveillance pathway	XP_019070164.1|9.3e-285|PREDICTED: nuclear poly(A) polymerase 3 [Solanum lycopersicum]	GO:0071704//organic substance metabolic process;GO:0006396//RNA processing;GO:0046483//heterocycle metabolic process;GO:0009987//cellular process;GO:0010467//gene expression;GO:0031123//RNA 3'-end processing;GO:0016070//RNA metabolic process;GO:0006725//cellular aromatic compound metabolic process;GO:0043170//macromolecule metabolic process;GO:0006139//nucleobase-containing compound metabolic pro…
Solyc01g059830.3	21.09	46.085	1.13038425392322	4.7960057728026e-105	9.9225920032523e-106	1.13038425392322	4.7960057728026e-105	9.9225920032523e-106			K01692//enoyl-CoA hydratase [EC:4.2.1.17]+ko00410//beta-Alanine metabolism+ko00310//Lysine degradation+ko00903//Limonene and pinene degradation+ko00380//Tryptophan metabolism+ko00280//Valine, leucine and isoleucine degradation+ko00640//Propanoate metabolism+ko01100//Metabolic pathways+ko00650//Butanoate metabolism+ko01110//Biosynthesis of secondary metabolites+ko01212//Fatty acid metabolism+ko000…	XP_004229012.1|3.7e-146|PREDICTED: probable enoyl-CoA hydratase 1, peroxisomal [Solanum lycopersicum]	GO:0008152//metabolic process;GO:0005622//intracellular;GO:0043227//membrane-bounded organelle;GO:0005737//cytoplasm;GO:0042579//microbody;GO:0043226//organelle;GO:0005777//peroxisome;GO:0005623//cell;GO:0044444//cytoplasmic part;GO:0044464//cell part;GO:0043229//intracellular organelle;GO:0043231//intracellular membrane-bounded organelle;GO:0044424//intracellular part;GO:0003824//catalytic activ…
Solyc01g059930.3	148.52	321.9	1.11761331208613	0.0	0.0	1.11761331208613	0.0	0.0				XP_004229006.1|1.4e-89|PREDICTED: universal stress protein PHOS32 [Solanum lycopersicum]	GO:0006950//response to stress;GO:0050896//response to stimulus;
Solyc01g059950.1	1.96	0.915	-1.10711505980343	0.00023838862594872002	0.000328201944313719	-1.10711505980343	0.00023838862594872002	0.000328201944313719	GRAS		K14494//DELLA protein+ko04075//Plant hormone signal transduction	XP_015169309.1|2.5e-74|PREDICTED: DELLA protein RGL3-like [Solanum tuberosum]	GO:0046483//heterocycle metabolic process;GO:0044260//cellular macromolecule metabolic process;GO:0032774//RNA biosynthetic process;GO:0019219//regulation of nucleobase-containing compound metabolic process;GO:0050794//regulation of cellular process;GO:0010468//regulation of gene expression;GO:0097659//nucleic acid-templated transcription;GO:1901362//organic cyclic compound biosynthetic process;G…
Solyc01g059965.1	0.24	3.16	3.72068312399827	7.715158054216349e-36	3.5273030472449705e-36	3.72068312399827	7.715158054216349e-36	3.5273030472449705e-36			K19891//glucan endo-1,3-beta-glucosidase 1/2/3 [EC:3.2.1.39]+ko00500//Starch and sucrose metabolism	NP_001234805.1|4.3e-209|glucan endo-1,3-beta-glucosidase B precursor [Solanum lycopersicum]	GO:0071704//organic substance metabolic process;GO:0005975//carbohydrate metabolic process;GO:0006952//defense response;GO:0050896//response to stimulus;GO:0008152//metabolic process;GO:0044238//primary metabolic process;GO:0006950//response to stress;GO:0046658//anchored component of plasma membrane;GO:0031226//intrinsic component of plasma membrane;GO:0005773//vacuole;GO:0043226//organelle;GO:0…
Solyc01g060020.4	0.25	2.885	3.5356635153145404	7.851516183940179e-33	3.79031891491736e-33	3.5356635153145404	7.851516183940179e-33	3.79031891491736e-33			K19891//glucan endo-1,3-beta-glucosidase 1/2/3 [EC:3.2.1.39]+ko00500//Starch and sucrose metabolism	NP_001234805.1|4.5e-209|glucan endo-1,3-beta-glucosidase B precursor [Solanum lycopersicum]	GO:0071704//organic substance metabolic process;GO:0050896//response to stimulus;GO:0006950//response to stress;GO:0005975//carbohydrate metabolic process;GO:0044238//primary metabolic process;GO:0008152//metabolic process;GO:0006952//defense response;GO:0005886//plasma membrane;GO:0005622//intracellular;GO:0031226//intrinsic component of plasma membrane;GO:0044444//cytoplasmic part;GO:0031224//i…
Solyc01g060070.3	3.045	12.42	2.02781452028268	5.7891618188411e-46	2.2207225636926396e-46	2.02781452028268	5.7891618188411e-46	2.2207225636926396e-46			K17795//mitochondrial import inner membrane translocase subunit TIM17;K17790//mitochondrial import inner membrane translocase subunit TIM22	XP_004229002.1|6.1e-92|PREDICTED: outer envelope pore protein 16-2, chloroplastic [Solanum lycopersicum]	GO:0033036//macromolecule localization;GO:0055085//transmembrane transport;GO:0051641//cellular localization;GO:0006886//intracellular protein transport;GO:0071806//protein transmembrane transport;GO:0007005//mitochondrion organization;GO:0051234//establishment of localization;GO:0015833//peptide transport;GO:0072655//establishment of protein localization to mitochondrion;GO:0006605//protein targ…
Solyc01g060240.4	34.845	6.81	-2.3542830601782097	7.688104931680668e-83	1.9175450418756098e-83	-2.3542830601782097	7.688104931680668e-83	1.9175450418756098e-83				XP_016581247.1|8.5e-27|PREDICTED: uncharacterized protein LOC107878678 isoform X1 [Capsicum annuum]
Solyc01g060390.1	4.385	1.705	-1.35978049225368	2.9530533676580602e-05	3.7468000018251704e-05	-1.35978049225368	2.9530533676580602e-05	3.7468000018251704e-05			K10581//ubiquitin-conjugating enzyme E2 O [EC:2.3.2.24]+ko04120//Ubiquitin mediated proteolysis	XP_015062334.1|2.2e-62|PREDICTED: probable ubiquitin-conjugating enzyme E2 23 [Solanum pennellii]
Solyc01g065490.4	11.865	26.045	1.13669477876546	3.467397761090739e-57	1.1383341839319696e-57	1.13669477876546	3.467397761090739e-57	1.1383341839319696e-57			K05275//pyridoxine 4-dehydrogenase [EC:1.1.1.65]+ko00750//Vitamin B6 metabolism+ko01100//Metabolic pathways;K17744//L-galactose dehydrogenase [EC:1.1.1.316]+ko01100//Metabolic pathways+ko00053//Ascorbate and aldarate metabolism+ko01110//Biosynthesis of secondary metabolites	XP_015062400.1|1.3e-172|PREDICTED: probable aldo-keto reductase 2 [Solanum pennellii]
Solyc01g065510.3	15.435	6.04	-1.3500968675718799	2.80481054552777e-35	1.2950037969268497e-35	-1.3500968675718799	2.80481054552777e-35	1.2950037969268497e-35			K15174//RNA polymerase II-associated factor 1;K04733//interleukin-1 receptor-associated kinase 4 [EC:2.7.11.1]	XP_010098688.1|5.7e-11|hypothetical protein L484_026066 [Morus notabilis]	GO:0016021//integral component of membrane;GO:0044425//membrane part;GO:0016020//membrane;GO:0031224//intrinsic component of membrane;
Solyc01g065680.2	8.145	3.82	-1.08966992534402	1.9689231706380397e-07	2.12332732001493e-07	-1.08966992534402	1.9689231706380397e-07	2.12332732001493e-07
Solyc01g066040.2	0.48	10.985	4.51737580510436	1.58525184768433e-42	6.44253479224153e-43	4.51737580510436	1.58525184768433e-42	6.44253479224153e-43
Solyc01g066190.1	0.09	2.02	4.5089289055315	1.14756452516019e-06	1.30380301631289e-06	4.5089289055315	1.14756452516019e-06	1.30380301631289e-06				OIT02990.1|3.2e-06|hypothetical protein A4A49_18231 [Nicotiana attenuata]
Solyc01g066260.2	15.36	53.64	1.8108187559740099	3.2658161104869595e-102	6.915044189699527e-103	1.8108187559740099	3.2658161104869595e-102	6.915044189699527e-103
Solyc01g066440.3	14.045	1.61	-3.12418857316237	9.453346585480067e-96	2.1005901667180197e-96	-3.12418857316237	9.453346585480067e-96	2.1005901667180197e-96				XP_004229260.1|6.1e-104|PREDICTED: uncharacterized protein LOC101259876 [Solanum lycopersicum]
Solyc01g066457.1	2.97	0.105	-4.84276509792379	8.39092631044251e-37	3.77155043351443e-37	-4.84276509792379	8.39092631044251e-37	3.77155043351443e-37			K08726//soluble epoxide hydrolase / lipid-phosphate phosphatase [EC:3.3.2.10 3.1.3.76]+ko04146//Peroxisome+ko00590//Arachidonic acid metabolism+ko01100//Metabolic pathways;K01079//phosphoserine phosphatase [EC:3.1.3.3]+ko01230//Biosynthesis of amino acids+ko01100//Metabolic pathways+ko00260//Glycine, serine and threonine metabolism+ko01200//Carbon metabolism	XP_004229258.2|3.5e-192|PREDICTED: bifunctional epoxide hydrolase 2 [Solanum lycopersicum]	GO:0003824//catalytic activity;
Solyc01g066570.3	11.53	33.54	1.54360635716425	2.41381353993891e-92	5.523191036936768e-93	1.54360635716425	2.41381353993891e-92	5.523191036936768e-93				XP_004229254.1|2.6e-72|PREDICTED: uncharacterized protein LOC101258100 [Solanum lycopersicum]
Solyc01g066640.2	3.65	0.225	-4.00755063327465	2.2539591018057097e-48	8.34324809936349e-49	-4.00755063327465	2.2539591018057097e-48	8.34324809936349e-49				XP_004229252.1|4.5e-223|PREDICTED: uncharacterized protein DDB_G0271670 [Solanum lycopersicum]
Solyc01g066680.3	16.54	0.135	-6.95652016075119	1.8504928508361695e-113	3.592056548359269e-114	-6.95652016075119	1.8504928508361695e-113	3.592056548359269e-114				XP_004229251.1|8.9e-79|PREDICTED: phylloplanin-like [Solanum lycopersicum]
Solyc01g066700.4	3.18	7.31	1.2001191499408999	4.77018195634519e-13	3.88355296913192e-13	1.2001191499408999	4.77018195634519e-13	3.88355296913192e-13			K08678//UDP-glucuronate decarboxylase [EC:4.1.1.35]+ko00520//Amino sugar and nucleotide sugar metabolism+ko01100//Metabolic pathways	XP_006342840.1|3.1e-130|PREDICTED: UDP-glucuronic acid decarboxylase 4-like [Solanum tuberosum]
Solyc01g066710.4	1.38	4.05	1.55427810416257	6.968294868275719e-08	7.304410326893659e-08	1.55427810416257	6.968294868275719e-08	7.304410326893659e-08			K08678//UDP-glucuronate decarboxylase [EC:4.1.1.35]+ko00520//Amino sugar and nucleotide sugar metabolism+ko01100//Metabolic pathways	XP_004229249.1|4.7e-45|PREDICTED: UDP-glucuronic acid decarboxylase 4-like [Solanum lycopersicum]
Solyc01g066760.2	1.215	0.25	-2.2770400612457498	0.00016335458262485	0.000220885542219217	-2.2770400612457498	0.00016335458262485	0.000220885542219217				XP_004229246.1|3.1e-59|PREDICTED: uncharacterized protein LOC101255730 [Solanum lycopersicum]	GO:0016020//membrane;GO:0016021//integral component of membrane;GO:0031224//intrinsic component of membrane;GO:0044425//membrane part;
Solyc01g066850.4	1.315	0.185	-2.82136057746956	1.37311972464463e-12	1.1363544953620802e-12	-2.82136057746956	1.37311972464463e-12	1.1363544953620802e-12			K17500//integrin-linked kinase-associated serine/threonine phosphatase 2C [EC:3.1.3.16]	XP_004229239.1|2.5e-225|PREDICTED: WAT1-related protein At3g30340-like [Solanum lycopersicum]	GO:0006810//transport;GO:0051234//establishment of localization;GO:0051179//localization;GO:0071944//cell periphery;GO:0016021//integral component of membrane;GO:0005886//plasma membrane;GO:0005623//cell;GO:0044425//membrane part;GO:0016020//membrane;GO:0031224//intrinsic component of membrane;GO:0044464//cell part;GO:0005215//transporter activity;GO:0022857//transmembrane transporter activity;
Solyc01g066860.3	10.645	24.27	1.19273576581658	6.71223880024717e-39	2.9001792273405596e-39	1.19273576581658	6.71223880024717e-39	2.9001792273405596e-39		Domain of unknown function (DUF220) (best arabidopsis hit); OBP32pep, putative, expressed (best rice hit)		XP_010321742.1|3.9e-85|PREDICTED: uncharacterized protein LOC104647762 [Solanum lycopersicum]
Solyc01g067250.3	3.56	1.74	-1.03214704908792	3.7027517889637e-05	4.73880064733974e-05	-1.03214704908792	3.7027517889637e-05	4.73880064733974e-05			K03347//cullin 1+ko04141//Protein processing in endoplasmic reticulum+ko04120//Ubiquitin mediated proteolysis	KHG15267.1|9.1e-35|Cullin-1 -like protein [Gossypium arboreum]
Solyc01g067295.1	65.43	5.46	-3.58101716124906	0.0	0.0	-3.58101716124906	0.0	0.0				XP_004229220.1|1.3e-63|PREDICTED: uncharacterized protein LOC101247655 [Solanum lycopersicum]
Solyc01g067300.3	2.03	9.2	2.18054313299918	2.95169188034279e-39	1.26559194347841e-39	2.18054313299918	2.95169188034279e-39	1.26559194347841e-39			K20855//beta-1,3-galactosyltransferase 1/2/3/4/5/7/8 [EC:2.4.1.-]	XP_004229219.1|1.1e-104|PREDICTED: CASP-like protein 1 [Solanum lycopersicum]	GO:0031224//intrinsic component of membrane;GO:0071944//cell periphery;GO:0005623//cell;GO:0016020//membrane;GO:0005886//plasma membrane;GO:0044464//cell part;GO:0016021//integral component of membrane;GO:0044425//membrane part;GO:0051536//iron-sulfur cluster binding;GO:0005488//binding;GO:0051540//metal cluster binding;GO:0048037//cofactor binding;
Solyc01g067330.3	0.53	2.02	1.9245937999238998	2.10771847036708e-08	2.1443681616543302e-08	1.9245937999238998	2.10771847036708e-08	2.1443681616543302e-08				XP_004229217.1|7.9e-100|PREDICTED: CASP-like protein 1E2 [Solanum lycopersicum]	GO:0031224//intrinsic component of membrane;GO:0044425//membrane part;GO:0071944//cell periphery;GO:0005886//plasma membrane;GO:0016021//integral component of membrane;GO:0044464//cell part;GO:0005623//cell;GO:0016020//membrane;GO:0048037//cofactor binding;GO:0051540//metal cluster binding;GO:0005488//binding;GO:0051536//iron-sulfur cluster binding;
Solyc01g067440.4	0.415	3.645	3.1397996806670805	6.04256783150112e-17	4.2610753185745597e-17	3.1397996806670805	6.04256783150112e-17	4.2610753185745597e-17			K03676//glutaredoxin 3	XP_004229212.1|3.8e-51|PREDICTED: monothiol glutaredoxin-S10 [Solanum lycopersicum]	GO:0050789//regulation of biological process;GO:0065008//regulation of biological quality;GO:0009987//cellular process;GO:0042592//homeostatic process;GO:0019725//cellular homeostasis;GO:0045454//cell redox homeostasis;GO:0065007//biological regulation;GO:0050794//regulation of cellular process;GO:0005623//cell;GO:0016667//oxidoreductase activity, acting on a sulfur group of donors;GO:0015036//di…
Solyc01g067460.3	1.84	20.98	3.51581529111674	2.14390914112608e-45	8.299615679578279e-46	3.51581529111674	2.14390914112608e-45	8.299615679578279e-46			K03676//glutaredoxin 3	XP_004229211.1|1.8e-51|PREDICTED: monothiol glutaredoxin-S3 [Solanum lycopersicum]	GO:0050794//regulation of cellular process;GO:0042592//homeostatic process;GO:0065008//regulation of biological quality;GO:0019725//cellular homeostasis;GO:0045454//cell redox homeostasis;GO:0009987//cellular process;GO:0050789//regulation of biological process;GO:0065007//biological regulation;GO:0005623//cell;GO:0009055//electron transfer activity;GO:0015035//protein disulfide oxidoreductase ac…
Solyc01g067510.3	5.19	0.26	-4.31517519013252	4.556726143339839e-92	1.0471697351226299e-92	-4.31517519013252	4.556726143339839e-92	1.0471697351226299e-92			K04733//interleukin-1 receptor-associated kinase 4 [EC:2.7.11.1]	XP_015062968.1|1.6e-207|PREDICTED: proline-rich receptor-like protein kinase PERK14 [Solanum pennellii]	GO:0016021//integral component of membrane;GO:0031224//intrinsic component of membrane;GO:0044425//membrane part;GO:0016020//membrane;GO:0030554//adenyl nucleotide binding;GO:0016301//kinase activity;GO:0043167//ion binding;GO:0032555//purine ribonucleotide binding;GO:0016772//transferase activity, transferring phosphorus-containing groups;GO:0008144//drug binding;GO:0016740//transferase activity…
Solyc01g067620.3	0.735	2.14	1.5467092990625302	3.56926573781343e-10	3.3085007704011e-10	1.5467092990625302	3.56926573781343e-10	3.3085007704011e-10			K05658//ATP-binding cassette, subfamily B (MDR/TAP), member 1 [EC:7.6.2.2]+ko02010//ABC transporters;K05278//flavonol synthase [EC:1.14.20.6]+ko01100//Metabolic pathways+ko01110//Biosynthesis of secondary metabolites+ko00941//Flavonoid biosynthesis	XP_010321064.1|3.2e-212|PREDICTED: protein SRG1 [Solanum lycopersicum]	GO:0005488//binding;GO:0043167//ion binding;GO:0016491//oxidoreductase activity;GO:0003824//catalytic activity;GO:0043169//cation binding;GO:0046872//metal ion binding;
Solyc01g068130.4	10.985	2.955	-1.89174990536095	2.1474837631236093e-87	5.131440413149779e-88	-1.89174990536095	2.1474837631236093e-87	5.131440413149779e-88				XP_004229180.1|1.0e-190|PREDICTED: uncharacterized protein LOC101260262 [Solanum lycopersicum]
Solyc01g068270.3	19.045	8.525	-1.15682197555297	3.5274636301264495e-101	7.539006606812569e-102	-1.15682197555297	3.5274636301264495e-101	7.539006606812569e-102			K04733//interleukin-1 receptor-associated kinase 4 [EC:2.7.11.1]	XP_004229167.1|0.0e+00|PREDICTED: probable receptor-like serine/threonine-protein kinase At5g57670 isoform X1 [Solanum lycopersicum]	GO:0044267//cellular protein metabolic process;GO:0006950//response to stress;GO:0006796//phosphate-containing compound metabolic process;GO:0016310//phosphorylation;GO:0065007//biological regulation;GO:0071704//organic substance metabolic process;GO:0050794//regulation of cellular process;GO:0023052//signaling;GO:0007166//cell surface receptor signaling pathway;GO:0044238//primary metabolic proc…
Solyc01g068380.3	6.33	25.49	2.01212955943299	4.821166678454467e-217	5.236955824856257e-218	2.01212955943299	4.821166678454467e-217	5.236955824856257e-218			K22390//acid phosphatase type 7	XP_004229163.2|0.0e+00|PREDICTED: nucleotide pyrophosphatase/phosphodiesterase-like [Solanum lycopersicum]	GO:0003824//catalytic activity;GO:0043167//ion binding;GO:0042578//phosphoric ester hydrolase activity;GO:0003993//acid phosphatase activity;GO:0016788//hydrolase activity, acting on ester bonds;GO:0043169//cation binding;GO:0005488//binding;GO:0046872//metal ion binding;GO:0016787//hydrolase activity;GO:0016791//phosphatase activity;
Solyc01g068410.4	0.33	0.055	-2.5989681561331097	0.000394720582408927	0.000554129543647255	-2.5989681561331097	0.000394720582408927	0.000554129543647255			K13947//auxin efflux carrier family	NP_001234192.1|2.5e-204|auxin efflux facilitator SlPIN5 [Solanum lycopersicum]	GO:0009733//response to auxin;GO:0065007//biological regulation;GO:0032870//cellular response to hormone stimulus;GO:0009755//hormone-mediated signaling pathway;GO:0050789//regulation of biological process;GO:0071365//cellular response to auxin stimulus;GO:0042221//response to chemical;GO:0023052//signaling;GO:0051179//localization;GO:0006810//transport;GO:0009719//response to endogenous stimulus…
Solyc01g068500.4	1.845	6.445	1.80749344896592	2.6858491282370997e-57	8.808669130875379e-58	1.80749344896592	2.6858491282370997e-57	8.808669130875379e-58			K21989//calcium permeable stress-gated cation channel	XP_004229157.2|0.0e+00|PREDICTED: CSC1-like protein At3g54510 isoform X1 [Solanum lycopersicum]	GO:0016021//integral component of membrane;GO:0044425//membrane part;GO:0031224//intrinsic component of membrane;GO:0016020//membrane;
Solyc01g068510.1	0.15	1.335	3.1332341243927697	5.008152960036351e-06	5.9708335387646895e-06	3.1332341243927697	5.008152960036351e-06	5.9708335387646895e-06			K01568//pyruvate decarboxylase [EC:4.1.1.1]+ko00010//Glycolysis / Gluconeogenesis+ko01100//Metabolic pathways+ko01110//Biosynthesis of secondary metabolites;K01183//chitinase [EC:3.2.1.14]+ko00520//Amino sugar and nucleotide sugar metabolism+ko01100//Metabolic pathways;K00430//peroxidase [EC:1.11.1.7]+ko01100//Metabolic pathways+ko01110//Biosynthesis of secondary metabolites+ko00940//Phenylpropan…	XP_015085715.1|3.0e-46|PREDICTED: protein app1-like [Solanum pennellii]
Solyc01g068630.3	0.265	1.86	2.8104227800045893	9.184577162406349e-15	6.994804380486829e-15	2.8104227800045893	9.184577162406349e-15	6.994804380486829e-15			K18551//pyrimidine and pyridine-specific 5'-nucleotidase [EC:3.1.3.-]+ko00760//Nicotinate and nicotinamide metabolism	NP_001316510.1|3.8e-142|haloacid dehalogenase-like hydrolase superfamily protein [Solanum lycopersicum]	GO:0008152//metabolic process;GO:0003824//catalytic activity;GO:0016787//hydrolase activity;
Solyc01g073680.4	6.44	13.77	1.0975026598050401	2.72702745027112e-22	1.6553542864561098e-22	1.0975026598050401	2.72702745027112e-22	1.6553542864561098e-22				XP_004229337.1|2.2e-108|PREDICTED: protein YLS3 [Solanum lycopersicum]	GO:0051179//localization;GO:0051234//establishment of localization;GO:0010876//lipid localization;GO:0006810//transport;GO:0071702//organic substance transport;GO:0006869//lipid transport;GO:0033036//macromolecule localization;GO:0016021//integral component of membrane;GO:0031224//intrinsic component of membrane;GO:0044425//membrane part;GO:0016020//membrane;GO:0005488//binding;GO:0008289//lipid …
Solyc01g073710.2	8.47	20.08	1.2470401973283898	5.512788933177349e-32	2.7123137968860395e-32	1.2470401973283898	5.512788933177349e-32	2.7123137968860395e-32				XP_004229340.1|1.3e-71|PREDICTED: uncharacterized protein LOC101248133 [Solanum lycopersicum]	GO:0055080//cation homeostasis;GO:0072507//divalent inorganic cation homeostasis;GO:0055074//calcium ion homeostasis;GO:0055065//metal ion homeostasis;GO:0098771//inorganic ion homeostasis;GO:0050801//ion homeostasis;GO:0048878//chemical homeostasis;GO:0042592//homeostatic process;GO:0065008//regulation of biological quality;GO:0065007//biological regulation;GO:0046872//metal ion binding;GO:00054…
Solyc01g073720.2	1.295	10.955	3.08285588384064	9.905756634832978e-41	4.145785200505321e-41	3.08285588384064	9.905756634832978e-41	4.145785200505321e-41				XP_010322022.1|1.5e-40|PREDICTED: uncharacterized protein LOC104647874 [Solanum lycopersicum]	GO:0016020//membrane;GO:0016021//integral component of membrane;GO:0031224//intrinsic component of membrane;GO:0044425//membrane part;
Solyc01g073820.4	0.19	0.725	1.93352692469391	0.000317414688550209	0.00044172195581844003	1.93352692469391	0.000317414688550209	0.00044172195581844003			K17609//nucleoredoxin [EC:1.8.1.8]	XP_019068254.1|3.1e-158|PREDICTED: uncharacterized protein LOC101249296 [Solanum lycopersicum]
Solyc01g073840.1	0.035	0.275	2.8928849401965695	0.000630624721065612	0.0009054515907472471	2.8928849401965695	0.000630624721065612	0.0009054515907472471			K17609//nucleoredoxin [EC:1.8.1.8]	XP_004229362.2|2.5e-289|PREDICTED: uncharacterized protein LOC101255237 [Solanum lycopersicum]	GO:0007165//signal transduction;GO:0035556//intracellular signal transduction;GO:0023052//signaling;GO:0009987//cellular process;GO:0050794//regulation of cellular process;GO:0050896//response to stimulus;GO:0050789//regulation of biological process;GO:0007154//cell communication;GO:0051716//cellular response to stimulus;GO:0065007//biological regulation;GO:0005622//intracellular;GO:0044464//cell…
Solyc01g073880.2	8.14	1.5	-2.4393114901446205	8.88909822521583e-27	4.87192551159644e-27	-2.4393114901446205	8.88909822521583e-27	4.87192551159644e-27			K17609//nucleoredoxin [EC:1.8.1.8]	XP_015087379.1|2.9e-117|PREDICTED: uncharacterized protein LOC107030624 [Solanum pennellii]
Solyc01g073910.4	62.25	21.705	-1.51598843717652	6.392434677795587e-200	7.535289215072426e-201	-1.51598843717652	6.392434677795587e-200	7.535289215072426e-201			K09338//homeobox-leucine zipper protein	XP_004229348.1|3.3e-210|PREDICTED: homeobox-leucine zipper protein HOX11-like [Solanum lycopersicum]	GO:0043231//intracellular membrane-bounded organelle;GO:0043227//membrane-bounded organelle;GO:0005623//cell;GO:0044464//cell part;GO:0005622//intracellular;GO:0043229//intracellular organelle;GO:0044424//intracellular part;GO:0005634//nucleus;GO:0043226//organelle;GO:0140110//transcription regulator activity;GO:1901363//heterocyclic compound binding;GO:0003700//DNA binding transcription factor a…
Solyc01g074000.3	1.585	8.53	2.4288779120308597	2.1425823526736398e-29	1.10939251344339e-29	2.4288779120308597	2.1425823526736398e-29	1.10939251344339e-29			K11253//histone H3	XP_008669425.1|1.4e-69|histone H3.2 [Zea mays]	GO:0043226//organelle;GO:0000785//chromatin;GO:0044446//intracellular organelle part;GO:0043227//membrane-bounded organelle;GO:0043231//intracellular membrane-bounded organelle;GO:0032991//macromolecular complex;GO:0005694//chromosome;GO:0005623//cell;GO:0044464//cell part;GO:0044422//organelle part;GO:0005634//nucleus;GO:0000786//nucleosome;GO:0005622//intracellular;GO:0043229//intracellular org…
Solyc01g079110.4	1.355	8.045	2.5709568453092	1.26730742200806e-28	6.669404664482319e-29	2.5709568453092	1.26730742200806e-28	6.669404664482319e-29			K11253//histone H3	XP_016549484.1|4.2e-71|PREDICTED: uncharacterized protein LOC107849419 [Capsicum annuum]	GO:0005622//intracellular;GO:0043226//organelle;GO:0000786//nucleosome;GO:0044464//cell part;GO:0043231//intracellular membrane-bounded organelle;GO:0043229//intracellular organelle;GO:0000785//chromatin;GO:0043228//non-membrane-bounded organelle;GO:0043232//intracellular non-membrane-bounded organelle;GO:0044446//intracellular organelle part;GO:0032991//macromolecular complex;GO:0044427//chromos…
Solyc01g079140.2	3.15	9.845	1.6467243529271698	1.0460654431204899e-18	6.98939379167245e-19	1.6467243529271698	1.0460654431204899e-18	6.98939379167245e-19				XP_016553610.1|7.9e-32|PREDICTED: uncharacterized protein LOC107853108 [Capsicum annuum]
Solyc01g079170.3	0.16	0.99	2.61826256008756	1.66424755848837e-10	1.51754204689129e-10	2.61826256008756	1.66424755848837e-10	1.51754204689129e-10			K18819//inositol 3-alpha-galactosyltransferase [EC:2.4.1.123]+ko00052//Galactose metabolism	XP_004229370.1|2.3e-206|PREDICTED: galactinol synthase 1 [Solanum lycopersicum]	GO:0009408//response to heat;GO:0050896//response to stimulus;GO:0006012//galactose metabolic process;GO:0009651//response to salt stress;GO:0071704//organic substance metabolic process;GO:1901700//response to oxygen-containing compound;GO:0042493//response to drug;GO:0044281//small molecule metabolic process;GO:0001101//response to acid chemical;GO:0009414//response to water deprivation;GO:00094…
Solyc01g079180.4	0.385	0.1	-1.95260511074781	0.000718129253046135	0.00103741979051381	-1.95260511074781	0.000718129253046135	0.00103741979051381			K01051//pectinesterase [EC:3.1.1.11]+ko00040//Pentose and glucuronate interconversions+ko01100//Metabolic pathways	XP_004229371.1|2.9e-227|PREDICTED: probable pectinesterase 53 [Solanum lycopersicum]	GO:0009056//catabolic process;GO:0044237//cellular metabolic process;GO:0000272//polysaccharide catabolic process;GO:0071554//cell wall organization or biogenesis;GO:0044238//primary metabolic process;GO:0071840//cellular component organization or biogenesis;GO:1901575//organic substance catabolic process;GO:0009057//macromolecule catabolic process;GO:0016052//carbohydrate catabolic process;GO:00…
Solyc01g079240.3	11.93	2.28	-2.3861979735954	4.132578627783359e-150	6.264543201534398e-151	-2.3861979735954	4.132578627783359e-150	6.264543201534398e-151			K01897//long-chain acyl-CoA synthetase [EC:6.2.1.3]+ko04146//Peroxisome+ko01100//Metabolic pathways+ko00061//Fatty acid biosynthesis+ko01212//Fatty acid metabolism+ko00071//Fatty acid degradation	XP_016499126.1|0.0e+00|PREDICTED: long chain acyl-CoA synthetase 1-like [Nicotiana tabacum]	GO:0008152//metabolic process;GO:0003824//catalytic activity;
Solyc01g079300.4	0.44	2.385	2.4370300421042903	1.22980624874904e-35	5.6415347234633396e-36	2.4370300421042903	1.22980624874904e-35	5.6415347234633396e-36			K06611//stachyose synthetase [EC:2.4.1.67]+ko00052//Galactose metabolism	XP_015085934.1|0.0e+00|PREDICTED: stachyose synthase [Solanum pennellii]	GO:0003824//catalytic activity;
Solyc01g079500.4	0.72	1.865	1.38113228642919	2.20005180365633e-13	1.7642270466264603e-13	1.38113228642919	2.20005180365633e-13	1.7642270466264603e-13			K02210//DNA replication licensing factor MCM7 [EC:3.6.4.12]+ko03030//DNA replication	XP_006349192.1|0.0e+00|PREDICTED: DNA replication licensing factor MCM7 [Solanum tuberosum]	GO:0044238//primary metabolic process;GO:0043170//macromolecule metabolic process;GO:1901576//organic substance biosynthetic process;GO:0006139//nucleobase-containing compound metabolic process;GO:0009987//cellular process;GO:0006807//nitrogen compound metabolic process;GO:0034645//cellular macromolecule biosynthetic process;GO:0071704//organic substance metabolic process;GO:0006259//DNA metaboli…
Solyc01g079580.3	10.5	3.1	-1.7552238541043201	3.8073489063867595e-81	9.647179578523459e-82	-1.7552238541043201	3.8073489063867595e-81	9.647179578523459e-82			K09527//DnaJ homolog subfamily C member 7	XP_004229402.1|0.0e+00|PREDICTED: uncharacterized protein LOC101245693 [Solanum lycopersicum]
Solyc01g079600.4	13.305	38.62	1.54045182520968	9.529200933831854e-299	7.569053913237126e-300	1.54045182520968	9.529200933831854e-299	7.569053913237126e-300				XP_004229404.1|0.0e+00|PREDICTED: uncharacterized protein LOC101246277 isoform X1 [Solanum lycopersicum]	GO:0044238//primary metabolic process;GO:0008152//metabolic process;GO:0006629//lipid metabolic process;GO:0071704//organic substance metabolic process;GO:0016021//integral component of membrane;GO:0016020//membrane;GO:0031224//intrinsic component of membrane;GO:0044425//membrane part;GO:0003824//catalytic activity;GO:0016787//hydrolase activity;
Solyc01g079620.4	9.425	4.405	-1.09590590905704	4.15756187309012e-21	2.5924178412235397e-21	-1.09590590905704	4.15756187309012e-21	2.5924178412235397e-21	MYB		K09422//transcription factor MYB, plant	NP_001234401.1|5.0e-201|MYB12 protein [Solanum lycopersicum]	GO:0048518//positive regulation of biological process;GO:0006357//regulation of transcription from RNA polymerase II promoter;GO:0010468//regulation of gene expression;GO:1903506//regulation of nucleic acid-templated transcription;GO:0009891//positive regulation of biosynthetic process;GO:0048869//cellular developmental process;GO:0045893//positive regulation of transcription, DNA-templated;GO:00…
Solyc01g079660.2	1.21	7.13	2.5599857274882	2.7456845647405997e-38	1.20146114786984e-38	2.5599857274882	2.7456845647405997e-38	1.20146114786984e-38				XP_004229409.1|5.0e-108|PREDICTED: uncharacterized protein LOC101247750 [Solanum lycopersicum]
Solyc01g079700.3	4.635	2.29	-1.0140056554119499	1.36918509405563e-05	1.68667535670125e-05	-1.0140056554119499	1.36918509405563e-05	1.68667535670125e-05			K11647//SWI/SNF-related matrix-associated actin-dependent regulator of chromatin subfamily A member 2/4 [EC:3.6.4.-]	XP_004229413.1|2.5e-76|PREDICTED: probable ATP-dependent DNA helicase CHR12 [Solanum lycopersicum]	GO:1901363//heterocyclic compound binding;GO:0016787//hydrolase activity;GO:0032559//adenyl ribonucleotide binding;GO:0035639//purine ribonucleoside triphosphate binding;GO:0005488//binding;GO:0003824//catalytic activity;GO:0042393//histone binding;GO:0017076//purine nucleotide binding;GO:0032555//purine ribonucleotide binding;GO:0005524//ATP binding;GO:0030554//adenyl nucleotide binding;GO:00043…
Solyc01g079790.4	52.44	23.38	-1.1634487924734098	3.161434854737289e-191	3.886854476479568e-192	-1.1634487924734098	3.161434854737289e-191	3.886854476479568e-192			K00975//glucose-1-phosphate adenylyltransferase [EC:2.7.7.27]+ko00520//Amino sugar and nucleotide sugar metabolism+ko01100//Metabolic pathways+ko00500//Starch and sucrose metabolism+ko01110//Biosynthesis of secondary metabolites	AFL55399.1|4.3e-255|ADP-glucose pyrophosphorylase large subunit 4 [Ipomoea batatas]	GO:0044238//primary metabolic process;GO:0055114//oxidation-reduction process;GO:0006091//generation of precursor metabolites and energy;GO:0015980//energy derivation by oxidation of organic compounds;GO:0044260//cellular macromolecule metabolic process;GO:0006073//cellular glucan metabolic process;GO:0005982//starch metabolic process;GO:0044237//cellular metabolic process;GO:0000271//polysacchar…
Solyc01g079850.3	1.02	0.225	-2.1637527749166297	7.859517098116771e-10	7.41605735088968e-10	-2.1637527749166297	7.859517098116771e-10	7.41605735088968e-10				XP_004229426.1|5.8e-275|PREDICTED: protein trichome birefringence-like 11 [Solanum lycopersicum]	GO:0071554//cell wall organization or biogenesis;GO:0009987//cellular process;GO:0044424//intracellular part;GO:0005737//cytoplasm;GO:0044444//cytoplasmic part;GO:0043226//organelle;GO:0043227//membrane-bounded organelle;GO:0016021//integral component of membrane;GO:0005623//cell;GO:0044464//cell part;GO:0044425//membrane part;GO:0005794//Golgi apparatus;GO:0012505//endomembrane system;GO:0031224…
Solyc01g080010.2	1.155	42.93	5.2153625285359695	0.0	0.0	5.2153625285359695	0.0	0.0			K22683//aspartyl protease family protein [EC:3.4.23.-]	NP_001234249.2|1.0e-251|xyloglucan-specific fungal endoglucanase inhibitor protein precursor [Solanum lycopersicum]	GO:0030163//protein catabolic process;GO:0009057//macromolecule catabolic process;GO:0006807//nitrogen compound metabolic process;GO:0008152//metabolic process;GO:1901575//organic substance catabolic process;GO:0006508//proteolysis;GO:0071704//organic substance metabolic process;GO:1901564//organonitrogen compound metabolic process;GO:1901565//organonitrogen compound catabolic process;GO:0044238/…
Solyc01g080070.4	9.98	2.215	-2.1660087488569997	9.953894860458469e-90	2.3324395039432993e-90	-2.1660087488569997	9.953894860458469e-90	2.3324395039432993e-90			K13098//RNA-binding protein FUS	XP_015062034.1|3.7e-190|PREDICTED: mediator of RNA polymerase II transcription subunit 15 [Solanum pennellii]	GO:0051179//localization;GO:0030001//metal ion transport;GO:0051234//establishment of localization;GO:0006812//cation transport;GO:0006811//ion transport;GO:0006810//transport;GO:0046872//metal ion binding;GO:0043167//ion binding;GO:0005488//binding;GO:0043169//cation binding;
Solyc01g080100.3	6.465	2.065	-1.6401908188596201	6.03465833945986e-13	4.930952457900789e-13	-1.6401908188596201	6.03465833945986e-13	4.930952457900789e-13				XP_004229440.1|6.9e-84|PREDICTED: uncharacterized protein LOC101257299 [Solanum lycopersicum]
Solyc01g080130.2	34.675	15.855	-1.1261893571711399	8.772423308167908e-160	1.2466919056308297e-160	-1.1261893571711399	8.772423308167908e-160	1.2466919056308297e-160				XP_004229443.1|0.0e+00|PREDICTED: uncharacterized protein LOC101258185 isoform X1 [Solanum lycopersicum]	GO:0016021//integral component of membrane;GO:0016020//membrane;GO:0031224//intrinsic component of membrane;GO:0044425//membrane part;
Solyc01g080150.3	15.995	45.925	1.52381622351311	8.437261300627075e-222	8.960420326503944e-223	1.52381622351311	8.437261300627075e-222	8.960420326503944e-223			K10760//adenylate dimethylallyltransferase (cytokinin synthase) [EC:2.5.1.27 2.5.1.112]+ko00908//Zeatin biosynthesis+ko01100//Metabolic pathways+ko01110//Biosynthesis of secondary metabolites	NP_001266270.1|4.7e-189|adenylate isopentenyltransferase 5, chloroplastic-like [Solanum lycopersicum]	GO:0044238//primary metabolic process;GO:0010467//gene expression;GO:0043170//macromolecule metabolic process;GO:0006396//RNA processing;GO:1901360//organic cyclic compound metabolic process;GO:0071704//organic substance metabolic process;GO:0044237//cellular metabolic process;GO:0016070//RNA metabolic process;GO:0008033//tRNA processing;GO:0006139//nucleobase-containing compound metabolic proces…
Solyc01g080220.3	62.83	143.21	1.19036461159839	7.0763559015273455e-261	6.415926083954457e-262	1.19036461159839	7.0763559015273455e-261	6.415926083954457e-262			K01061//carboxymethylenebutenolidase [EC:3.1.1.45]+ko01100//Metabolic pathways+ko01110//Biosynthesis of secondary metabolites	XP_010322752.1|7.0e-134|PREDICTED: endo-1,3;1,4-beta-D-glucanase-like [Solanum lycopersicum]	GO:0003824//catalytic activity;GO:0016787//hydrolase activity;
Solyc01g080410.3	4.63	15.475	1.7431198228870002	8.004789181225499e-99	1.7452013573646298e-99	1.7431198228870002	8.004789181225499e-99	1.7452013573646298e-99			K07305//peptide-methionine (R)-S-oxide reductase [EC:1.8.4.12]	XP_004229472.1|5.8e-76|PREDICTED: peptide methionine sulfoxide reductase B5-like [Solanum lycopersicum]	GO:0006807//nitrogen compound metabolic process;GO:0030091//protein repair;GO:0044267//cellular protein metabolic process;GO:0006950//response to stress;GO:0043170//macromolecule metabolic process;GO:1901564//organonitrogen compound metabolic process;GO:0044260//cellular macromolecule metabolic process;GO:0071704//organic substance metabolic process;GO:0009987//cellular process;GO:0044238//primar…
Solyc01g080480.4	0.895	2.26	1.3264187830928	1.17516225019412e-10	1.06419079729005e-10	1.3264187830928	1.17516225019412e-10	1.06419079729005e-10			K13963//serpin B	XP_004229477.1|1.4e-289|PREDICTED: uncharacterized protein LOC101267932 [Solanum lycopersicum]
Solyc01g080580.4	8.395	2.265	-1.88635311483505	1.2403064967696496e-87	2.9555301042054994e-88	-1.88635311483505	1.2403064967696496e-87	2.9555301042054994e-88			K01240//uridine nucleosidase [EC:3.2.2.3]+ko00760//Nicotinate and nicotinamide metabolism+ko00240//Pyrimidine metabolism	XP_015061954.1|0.0e+00|PREDICTED: uncharacterized protein LOC107007728 isoform X2 [Solanum pennellii]
Solyc01g080590.3	25.47	51.95	1.03031851340025	2.9091300214518494e-51	1.0358200984833098e-51	1.03031851340025	2.9091300214518494e-51	1.0358200984833098e-51				XP_010322997.1|1.8e-40|PREDICTED: uncharacterized protein LOC101245492 [Solanum lycopersicum]	GO:0031224//intrinsic component of membrane;GO:0044425//membrane part;GO:0016021//integral component of membrane;GO:0016020//membrane;
Solyc01g080600.4	0.62	4.1	2.7244919884778303	1.31341332643231e-17	9.06654159585392e-18	2.7244919884778303	1.31341332643231e-17	9.06654159585392e-18			K11253//histone H3	XP_019084369.1|5.1e-70|PREDICTED: uncharacterized protein LOC104709852 [Camelina sativa]	GO:0000786//nucleosome;GO:0000785//chromatin;GO:0044422//organelle part;GO:0043229//intracellular organelle;GO:0044464//cell part;GO:0044424//intracellular part;GO:0044815//DNA packaging complex;GO:0043227//membrane-bounded organelle;GO:0005694//chromosome;GO:0032993//protein-DNA complex;GO:0005634//nucleus;GO:0043228//non-membrane-bounded organelle;GO:0032991//macromolecular complex;GO:0043231//…
Solyc01g080680.3	0.0	0.16	4.68643406272914	0.00018024915076268302	0.000244822274915568	4.68643406272914	0.00018024915076268302	0.000244822274915568			K08145//MFS transporter, SP family, solute carrier family 2 (facilitated glucose transporter), member 8	XP_009603614.1|7.4e-242|PREDICTED: sugar transporter ERD6-like 16 isoform X1 [Nicotiana tomentosiformis]	GO:0008643//carbohydrate transport;GO:0006810//transport;GO:0071702//organic substance transport;GO:0051179//localization;GO:0051234//establishment of localization;GO:0044425//membrane part;GO:0016021//integral component of membrane;GO:0016020//membrane;GO:0031224//intrinsic component of membrane;
Solyc01g080780.2	17.735	8.25	-1.10190966532407	4.749648800748459e-108	9.63307931170439e-109	-1.10190966532407	4.749648800748459e-108	9.63307931170439e-109			K00031//isocitrate dehydrogenase [EC:1.1.1.42]+ko04146//Peroxisome+ko00020//Citrate cycle (TCA cycle)+ko01230//Biosynthesis of amino acids+ko01100//Metabolic pathways+ko01110//Biosynthesis of secondary metabolites+ko01210//2-Oxocarboxylic acid metabolism+ko01200//Carbon metabolism+ko00480//Glutathione metabolism	XP_010323085.1|0.0e+00|PREDICTED: translocase of chloroplast 159, chloroplastic [Solanum lycopersicum]	GO:0043168//anion binding;GO:0016787//hydrolase activity;GO:0035639//purine ribonucleoside triphosphate binding;GO:0001883//purine nucleoside binding;GO:0017076//purine nucleotide binding;GO:0032553//ribonucleotide binding;GO:0005525//GTP binding;GO:0097367//carbohydrate derivative binding;GO:0032550//purine ribonucleoside binding;GO:0097159//organic cyclic compound binding;GO:1901363//heterocycl…
Solyc01g080790.3	2.175	0.55	-1.99977924419625	1.1075380018034599e-08	1.1106904269438701e-08	-1.99977924419625	1.1075380018034599e-08	1.1106904269438701e-08		Glycine max cv Williams 82 BAC clone Gm_ISb001_091_F11, complete sequence.		XP_004229500.1|3.6e-131|PREDICTED: uncharacterized protein LOC101249206 [Solanum lycopersicum]
Solyc01g080800.3	22.955	5.355	-2.10055316695386	1.53361013932609e-56	5.0820935176243885e-57	-2.10055316695386	1.53361013932609e-56	5.0820935176243885e-57		Glycine max cv Williams 82 BAC clone Gm_ISb001_091_F11, complete sequence.		XP_004229501.1|2.7e-101|PREDICTED: uncharacterized protein LOC101249488 [Solanum lycopersicum]
Solyc01g080870.3	16.985	66.68	1.9733820686659198	0.0	0.0	1.9733820686659198	0.0	0.0			K14638//solute carrier family 15 (peptide/histidine transporter), member 3/4	XP_004229506.1|0.0e+00|PREDICTED: protein NRT1/ PTR FAMILY 7.3 [Solanum lycopersicum]	GO:0016021//integral component of membrane;GO:0031224//intrinsic component of membrane;GO:0016020//membrane;GO:0044425//membrane part;GO:0005215//transporter activity;
Solyc01g080900.4	0.34	1.3	1.9245937999238998	1.1105310581703901e-10	1.00468402998765e-10	1.9245937999238998	1.1105310581703901e-10	1.00468402998765e-10			K04123//ent-kaurenoic acid monooxygenase [EC:1.14.14.107]+ko00904//Diterpenoid biosynthesis+ko01100//Metabolic pathways+ko01110//Biosynthesis of secondary metabolites	XP_006354607.1|1.2e-280|PREDICTED: ent-kaurenoic acid oxidase 2-like [Solanum tuberosum]	GO:0044425//membrane part;GO:0031224//intrinsic component of membrane;GO:0016021//integral component of membrane;GO:0016020//membrane;GO:0046872//metal ion binding;GO:0043169//cation binding;GO:0046914//transition metal ion binding;GO:0005506//iron ion binding;GO:0004497//monooxygenase activity;GO:0046906//tetrapyrrole binding;GO:0097159//organic cyclic compound binding;GO:0003824//catalytic acti…
Solyc01g081000.3	0.415	1.1	1.39500805623912	0.000157793905837538	0.000212984041486587	1.39500805623912	0.000157793905837538	0.000212984041486587			K17508//protein phosphatase PTC7 [EC:3.1.3.16]	XP_019070846.1|3.1e-181|PREDICTED: probable protein phosphatase 2C 55 [Solanum lycopersicum]	GO:0003824//catalytic activity;
Solyc01g081270.2	17.96	44.79	1.32031329424912	2.5172347962427094e-121	4.592338668396269e-122	1.32031329424912	2.5172347962427094e-121	4.592338668396269e-122		PREDICTED: Vitis vinifera putative disease resistance protein RGA1-like (LOC100257609), mRNA.	K00799//glutathione S-transferase [EC:2.5.1.18]+ko00480//Glutathione metabolism	XP_004229525.1|2.1e-127|PREDICTED: glutathione transferase GST 23-like [Solanum lycopersicum]	GO:0090487//secondary metabolite catabolic process;GO:0044248//cellular catabolic process;GO:0019748//secondary metabolic process;GO:1901564//organonitrogen compound metabolic process;GO:0034641//cellular nitrogen compound metabolic process;GO:0006518//peptide metabolic process;GO:0009636//response to toxic substance;GO:0098754//detoxification;GO:0006790//sulfur compound metabolic process;GO:0009…
Solyc01g081310.3	25.65	76.0	1.5686269647045001	0.0	0.0	1.5686269647045001	0.0	0.0			K00799//glutathione S-transferase [EC:2.5.1.18]+ko00480//Glutathione metabolism	NP_001234088.1|3.0e-128|uncharacterized protein LOC543815 [Solanum lycopersicum]	GO:0044237//cellular metabolic process;GO:0009404//toxin metabolic process;GO:0034641//cellular nitrogen compound metabolic process;GO:0098754//detoxification;GO:0071704//organic substance metabolic process;GO:0009987//cellular process;GO:0006790//sulfur compound metabolic process;GO:0050896//response to stimulus;GO:0008152//metabolic process;GO:0044248//cellular catabolic process;GO:0006518//pep…
Solyc01g081320.4	9.26	3.945	-1.22918458651583	1.01975857990845e-49	3.7073292459573e-50	-1.22918458651583	1.01975857990845e-49	3.7073292459573e-50			K17964//leucine-rich PPR motif-containing protein, mitochondrial;K17710//pentatricopeptide repeat domain-containing protein 1	XP_010323363.1|1.4e-298|PREDICTED: pentatricopeptide repeat-containing protein At5g27460 [Solanum lycopersicum]
Solyc01g081340.4	1.17	0.215	-2.44696506268806	7.451360042291998e-09	7.40443517776204e-09	-2.44696506268806	7.451360042291998e-09	7.40443517776204e-09			K21483//salicylate 1-O-methyltransferase [EC:2.1.1.274]	XP_004229529.1|1.2e-207|PREDICTED: salicylate carboxymethyltransferase-like [Solanum lycopersicum]	GO:0003824//catalytic activity;GO:0016740//transferase activity;GO:0016741//transferase activity, transferring one-carbon groups;GO:0008168//methyltransferase activity;
Solyc01g081440.3	34.21	11.525	-1.5677131920547398	1.0058567255175794e-192	1.2289027599010095e-193	-1.5677131920547398	1.0058567255175794e-192	1.2289027599010095e-193				XP_010323393.1|2.2e-256|PREDICTED: uncharacterized protein LOC101261157 [Solanum lycopersicum]
Solyc01g081570.3	43.245	17.33	-1.31726886746629	3.8732651443216285e-207	4.390787829075868e-208	-1.31726886746629	3.8732651443216285e-207	4.390787829075868e-208				XP_004229548.1|1.4e-259|PREDICTED: uncharacterized protein LOC101264758 [Solanum lycopersicum]
Solyc01g081600.3	0.75	8.07	3.43225057447761	3.75739098262812e-42	1.5369551245461098e-42	3.43225057447761	3.75739098262812e-42	1.5369551245461098e-42				XP_004229551.1|4.8e-63|PREDICTED: non-specific lipid-transfer protein 1-like [Solanum lycopersicum]	GO:0033036//macromolecule localization;GO:0071702//organic substance transport;GO:0006810//transport;GO:0051179//localization;GO:0051234//establishment of localization;GO:0006869//lipid transport;GO:0010876//lipid localization;GO:0016020//membrane;GO:0008289//lipid binding;GO:0005488//binding;
Solyc01g086680.4	1.54	4.305	1.48202800910032	1.54963795741097e-12	1.28499669587247e-12	1.48202800910032	1.54963795741097e-12	1.28499669587247e-12			K00799//glutathione S-transferase [EC:2.5.1.18]+ko00480//Glutathione metabolism	XP_015066700.1|1.4e-126|PREDICTED: probable glutathione S-transferase [Solanum pennellii]	GO:0003824//catalytic activity;GO:0016740//transferase activity;
Solyc01g086820.4	2.115	9.845	2.2224331185138704	1.3942689823803999e-34	6.520398064516979e-35	2.2224331185138704	1.3942689823803999e-34	6.520398064516979e-35			K11253//histone H3	XP_016549484.1|1.3e-71|PREDICTED: uncharacterized protein LOC107849419 [Capsicum annuum]	GO:0044446//intracellular organelle part;GO:0005694//chromosome;GO:0000785//chromatin;GO:0044464//cell part;GO:0032991//macromolecular complex;GO:0005622//intracellular;GO:0044815//DNA packaging complex;GO:0005623//cell;GO:0043227//membrane-bounded organelle;GO:0043231//intracellular membrane-bounded organelle;GO:0043228//non-membrane-bounded organelle;GO:0044424//intracellular part;GO:0043226//o…
Solyc01g086850.3	10.355	22.52	1.12247685269672	1.1988305368218398e-51	4.2368394356398496e-52	1.12247685269672	1.1988305368218398e-51	4.2368394356398496e-52			K07904//Ras-related protein Rab-11A+ko04144//Endocytosis	XP_004229604.1|5.3e-121|PREDICTED: ras-related protein RGP1 [Solanum lycopersicum]	GO:0043226//organelle;GO:0005623//cell;GO:0005622//intracellular;GO:0005737//cytoplasm;GO:0043231//intracellular membrane-bounded organelle;GO:0044444//cytoplasmic part;GO:0044464//cell part;GO:0012505//endomembrane system;GO:0043229//intracellular organelle;GO:0031410//cytoplasmic vesicle;GO:0044424//intracellular part;GO:0043227//membrane-bounded organelle;GO:0005794//Golgi apparatus;GO:0005768…
Solyc01g086920.3	25.805	2.25	-3.51981720933155	4.0585784821268076e-280	3.4249368435475276e-281	-3.51981720933155	4.0585784821268076e-280	3.4249368435475276e-281			K13420//LRR receptor-like serine/threonine-protein kinase FLS2 [EC:2.7.11.1]+ko04016//MAPK signaling pathway - plant+ko04626//Plant-pathogen interaction	XP_004229610.1|6.9e-210|PREDICTED: DNA-damage-repair/toleration protein DRT100-like [Solanum lycopersicum]
Solyc01g086970.4	317.935	749.17	1.23895193001279	0.0	0.0	1.23895193001279	0.0	0.0				NP_001316598.1|4.0e-93|A20/AN1 zinc finger protein SAP4 [Solanum lycopersicum]	GO:0005488//binding;GO:0043167//ion binding;GO:0043169//cation binding;GO:0003677//DNA binding;GO:0046914//transition metal ion binding;GO:1901363//heterocyclic compound binding;GO:0003676//nucleic acid binding;GO:0046872//metal ion binding;GO:0097159//organic cyclic compound binding;GO:0008270//zinc ion binding;
Solyc01g086975.1	2.435	5.97	1.2963344652002	5.17896103997795e-05	6.6999498835796e-05	1.2963344652002	5.17896103997795e-05	6.6999498835796e-05
Solyc01g087020.2	25.335	78.505	1.63369260065717	2.682117260428069e-149	4.0953482733698686e-150	1.63369260065717	2.682117260428069e-149	4.0953482733698686e-150				KZM99063.1|3.5e-09|hypothetical protein DCAR_013575 [Daucus carota subsp. sativus]
Solyc01g087050.3	0.7	1.415	1.01065639882232	0.000982649593264256	0.00144314927811734	1.01065639882232	0.000982649593264256	0.00144314927811734	C2H2		K22410//PR domain zinc finger protein 16;K12309//beta-galactosidase [EC:3.2.1.23]+ko00600//Sphingolipid metabolism+ko00604//Glycosphingolipid biosynthesis - ganglio series+ko00531//Glycosaminoglycan degradation+ko00511//Other glycan degradation+ko01100//Metabolic pathways+ko00052//Galactose metabolism;K14794//ribosomal RNA-processing protein 12	XP_004231115.1|5.7e-185|PREDICTED: zinc finger protein WIP2-like [Solanum lycopersicum]	GO:1901363//heterocyclic compound binding;GO:0097159//organic cyclic compound binding;GO:0005488//binding;GO:0003676//nucleic acid binding;
Solyc01g087060.4	5.455	0.89	-2.61010871373831	3.720448977763199e-39	1.5980797099204097e-39	-2.61010871373831	3.720448977763199e-39	1.5980797099204097e-39		Oryza sativa Japonica Group cultivar Taipei 309 E3 ligase (BBI1) gene, complete cds.	K19045//E3 ubiquitin-protein ligase BIG BROTHER and related proteins [EC:2.3.2.27]	XP_019068263.1|3.7e-220|PREDICTED: E3 ubiquitin ligase BIG BROTHER [Solanum lycopersicum]	GO:0040008//regulation of growth;GO:0022414//reproductive process;GO:0048731//system development;GO:0050789//regulation of biological process;GO:0048437//floral organ development;GO:1901564//organonitrogen compound metabolic process;GO:0048608//reproductive structure development;GO:0048856//anatomical structure development;GO:0009987//cellular process;GO:0044238//primary metabolic process;GO:0046…
Solyc01g087180.4	1.49	14.965	3.33234591341463	2.9087785756678695e-77	7.700417687924349e-78	3.33234591341463	2.9087785756678695e-77	7.700417687924349e-78				XP_004229628.1|8.3e-87|PREDICTED: uncharacterized protein LOC101246280 [Solanum lycopersicum]
Solyc01g087270.3	1.98	0.37	-2.40632307819071	0.000257847406876478	0.00035621331902442203	-2.40632307819071	0.000257847406876478	0.00035621331902442203			K00465//carotenoid 9,10(9',10')-cleavage dioxygenase 1 [EC:1.13.11.-]	NP_001310512.1|1.7e-41|carotenoid cleavage dioxygenase 1B isoform 2 [Solanum lycopersicum]	GO:0016491//oxidoreductase activity;GO:0043167//ion binding;GO:0051213//dioxygenase activity;GO:0046872//metal ion binding;GO:0005488//binding;GO:0016702//oxidoreductase activity, acting on single donors with incorporation of molecular oxygen, incorporation of two atoms of oxygen;GO:0043169//cation binding;GO:0016701//oxidoreductase activity, acting on single donors with incorporation of molecula…
Solyc01g087280.2	0.0	0.435	5.445425963225349	1.032782674345e-06	1.17009429267695e-06	5.445425963225349	1.032782674345e-06	1.17009429267695e-06			K01184//polygalacturonase [EC:3.2.1.15]+ko00040//Pentose and glucuronate interconversions+ko01100//Metabolic pathways	XP_004231118.1|2.7e-253|PREDICTED: polygalacturonase-like [Solanum lycopersicum]	GO:0044238//primary metabolic process;GO:0016043//cellular component organization;GO:0009987//cellular process;GO:0045229//external encapsulating structure organization;GO:0008152//metabolic process;GO:0005975//carbohydrate metabolic process;GO:0071704//organic substance metabolic process;GO:0071840//cellular component organization or biogenesis;GO:0071554//cell wall organization or biogenesis;GO…
Solyc01g087590.3	0.59	2.895	2.2958496071748398	5.55888315682435e-31	2.78337218238876e-31	2.2958496071748398	5.55888315682435e-31	2.78337218238876e-31			K13366//polyamine oxidase [EC:1.5.3.14 1.5.3.16 1.5.3.-]+ko00410//beta-Alanine metabolism+ko00330//Arginine and proline metabolism+ko01100//Metabolic pathways	XP_004229651.1|4.4e-290|PREDICTED: polyamine oxidase 1 [Solanum lycopersicum]	GO:0044237//cellular metabolic process;GO:0006595//polyamine metabolic process;GO:0006576//cellular biogenic amine metabolic process;GO:0071704//organic substance metabolic process;GO:1901565//organonitrogen compound catabolic process;GO:0042402//cellular biogenic amine catabolic process;GO:0009308//amine metabolic process;GO:0044106//cellular amine metabolic process;GO:0009987//cellular process;…
Solyc01g087750.4	42.85	20.58	-1.0559346822597	2.632077490690569e-96	5.834135302350728e-97	-1.0559346822597	2.632077490690569e-96	5.834135302350728e-97				XP_006345403.1|2.8e-208|PREDICTED: protein RETICULATA-RELATED 4, chloroplastic [Solanum tuberosum]	GO:0016021//integral component of membrane;GO:0044425//membrane part;GO:0031224//intrinsic component of membrane;GO:0016020//membrane;
Solyc01g087810.2	0.785	2.17	1.47510101891776	1.32835688575513e-16	9.48286628004294e-17	1.47510101891776	1.32835688575513e-16	9.48286628004294e-17			K15333//tRNA guanosine-2'-O-methyltransferase [EC:2.1.1.34];K12619//5'-3' exoribonuclease 2 [EC:3.1.13.-]+ko03018//RNA degradation+ko03008//Ribosome biogenesis in eukaryotes;K13199//plasminogen activator inhibitor 1 RNA-binding protein;K01188//beta-glucosidase [EC:3.2.1.21]+ko01100//Metabolic pathways+ko00500//Starch and sucrose metabolism+ko01110//Biosynthesis of secondary metabolites+ko00460//C…	NP_001316533.1|0.0e+00|subtilisin-like serine protease family protein [Solanum lycopersicum]	GO:0004252//serine-type endopeptidase activity;GO:0008236//serine-type peptidase activity;GO:0008233//peptidase activity;GO:0004175//endopeptidase activity;GO:0070011//peptidase activity, acting on L-amino acid peptides;GO:0003824//catalytic activity;GO:0140096//catalytic activity, acting on a protein;GO:0016787//hydrolase activity;GO:0017171//serine hydrolase activity;
Solyc01g087860.2	0.845	2.235	1.40745811302632	2.58229724725489e-06	3.0140957363715e-06	1.40745811302632	2.58229724725489e-06	3.0140957363715e-06				XP_010324772.1|4.6e-100|PREDICTED: uncharacterized protein LOC104648672 [Solanum lycopersicum]	GO:0031224//intrinsic component of membrane;GO:0016021//integral component of membrane;GO:0044425//membrane part;GO:0016020//membrane;
Solyc01g087970.3	7.99	3.855	-1.04913387881555	6.051029682318039e-25	3.4570976352325794e-25	-1.04913387881555	6.051029682318039e-25	3.4570976352325794e-25			K16297//serine carboxypeptidase-like clade II [EC:3.4.16.-]	XP_004229673.1|2.2e-301|PREDICTED: serine carboxypeptidase-like 40 [Solanum lycopersicum]	GO:0009057//macromolecule catabolic process;GO:0009056//catabolic process;GO:1901575//organic substance catabolic process;GO:0044248//cellular catabolic process;GO:0006508//proteolysis;GO:0044260//cellular macromolecule metabolic process;GO:0043170//macromolecule metabolic process;GO:0044257//cellular protein catabolic process;GO:0044265//cellular macromolecule catabolic process;GO:0009987//cellu…
Solyc01g088010.1	0.295	1.055	1.84397533971562	0.00030219949009101	0.000419848979791048	1.84397533971562	0.00030219949009101	0.000419848979791048			K14611//solute carrier family 23 (nucleobase transporter), member 1/2;K08234//glyoxylase I family protein	XP_004229676.1|2.6e-109|PREDICTED: uncharacterized protein LOC101261159 [Solanum lycopersicum]	GO:0016829//lyase activity;GO:0003824//catalytic activity;GO:0016740//transferase activity;
Solyc01g088040.3	47.35	117.975	1.31880391185987	8.635020392579318e-93	1.9663177222097394e-93	1.31880391185987	8.635020392579318e-93	1.9663177222097394e-93				OIT29793.1|2.8e-14|hypothetical protein A4A49_16418 [Nicotiana attenuata]
Solyc01g088050.3	36.96	12.3	-1.5861486738736699	1.4933956039181494e-214	1.6402871256327392e-215	-1.5861486738736699	1.4933956039181494e-214	1.6402871256327392e-215			K04733//interleukin-1 receptor-associated kinase 4 [EC:2.7.11.1]	XP_015062679.1|2.0e-289|PREDICTED: serine/threonine-protein kinase-like protein At3g51990 [Solanum pennellii]	GO:0000166//nucleotide binding;GO:1901363//heterocyclic compound binding;GO:0017076//purine nucleotide binding;GO:0043167//ion binding;GO:0097159//organic cyclic compound binding;GO:0003824//catalytic activity;GO:0016772//transferase activity, transferring phosphorus-containing groups;GO:0032559//adenyl ribonucleotide binding;GO:0032555//purine ribonucleotide binding;GO:0030554//adenyl nucleotide…
Solyc01g088160.4	0.55	5.39	3.28367489322873	1.3340109836763297e-75	3.581498584829799e-76	3.28367489322873	1.3340109836763297e-75	3.581498584829799e-76			K00279//cytokinin dehydrogenase [EC:1.5.99.12]+ko00908//Zeatin biosynthesis	NP_001244909.1|0.0e+00|cytokinin oxidase/dehydrogenase-like 2 [Solanum lycopersicum]	GO:0046483//heterocycle metabolic process;GO:0065007//biological regulation;GO:0010817//regulation of hormone levels;GO:0009308//amine metabolic process;GO:0009987//cellular process;GO:0006725//cellular aromatic compound metabolic process;GO:0071704//organic substance metabolic process;GO:1901564//organonitrogen compound metabolic process;GO:0008152//metabolic process;GO:0009690//cytokinin metabo…
Solyc01g088200.4	0.295	0.605	1.03660206030696	6.01280085472709e-06	7.210991762644859e-06	1.03660206030696	6.01280085472709e-06	7.210991762644859e-06			K09842//abscisic-aldehyde oxidase [EC:1.2.3.14]+ko00906//Carotenoid biosynthesis+ko01100//Metabolic pathways+ko01110//Biosynthesis of secondary metabolites	XP_015058953.1|0.0e+00|PREDICTED: abscisic-aldehyde oxidase-like [Solanum pennellii]	GO:0044464//cell part;GO:0044444//cytoplasmic part;GO:0005623//cell;GO:0005737//cytoplasm;GO:0005622//intracellular;GO:0044424//intracellular part;GO:0005829//cytosol;GO:0102798//heptaldehyde:oxygen oxidoreductase activity;GO:0003824//catalytic activity;GO:0004031//aldehyde oxidase activity;GO:0000166//nucleotide binding;GO:0016491//oxidoreductase activity;GO:0009055//electron transfer activity;G…
Solyc01g088260.3	1.125	0.175	-2.71444537355304	1.72990549334827e-05	2.1504794886181897e-05	-2.71444537355304	1.72990549334827e-05	2.1504794886181897e-05		Leucine-rich repeat protein kinase family protein (best arabidopsis hit)		XP_015084335.1|6.1e-67|PREDICTED: germin-like protein subfamily 1 member 17 [Solanum pennellii]	GO:0005576//extracellular region;GO:0046872//metal ion binding;GO:0046914//transition metal ion binding;GO:0043167//ion binding;GO:0045735//nutrient reservoir activity;GO:0005488//binding;GO:0030145//manganese ion binding;GO:0043169//cation binding;
Solyc01g088300.3	16.12	2.19	-2.87846098470007	8.736936716564477e-109	1.7594836307264695e-109	-2.87846098470007	8.736936716564477e-109	1.7594836307264695e-109		Leucine-rich repeat protein kinase family protein (best arabidopsis hit)	K00384//thioredoxin reductase (NADPH) [EC:1.8.1.9]+ko00450//Selenocompound metabolism	XP_004229689.1|7.9e-126|PREDICTED: germin-like protein subfamily 1 member 17 [Solanum lycopersicum]	GO:0030312//external encapsulating structure;GO:0005576//extracellular region;GO:0005623//cell;GO:0005618//cell wall;GO:0071944//cell periphery;GO:0044464//cell part;GO:0046872//metal ion binding;GO:0043167//ion binding;GO:0045735//nutrient reservoir activity;GO:0005488//binding;GO:0030145//manganese ion binding;GO:0043169//cation binding;GO:0046914//transition metal ion binding;
Solyc01g088400.4	3.76	1.855	-1.0187126580894799	2.45640796277002e-13	1.9730470607461602e-13	-1.0187126580894799	2.45640796277002e-13	1.9730470607461602e-13			K15404//aldehyde decarbonylase [EC:4.1.99.5]+ko01110//Biosynthesis of secondary metabolites+ko00073//Cutin, suberine and wax biosynthesis	XP_006354616.1|0.0e+00|PREDICTED: protein ECERIFERUM 1-like [Solanum tuberosum]	GO:0044238//primary metabolic process;GO:0071704//organic substance metabolic process;GO:1901576//organic substance biosynthetic process;GO:0008152//metabolic process;GO:0006629//lipid metabolic process;GO:0008610//lipid biosynthetic process;GO:0009058//biosynthetic process;GO:0044425//membrane part;GO:0016021//integral component of membrane;GO:0016020//membrane;GO:0031224//intrinsic component of…
Solyc01g088430.4	1.765	0.45	-1.95406311495567	2.21702603055845e-18	1.4952505363331498e-18	-1.95406311495567	2.21702603055845e-18	1.4952505363331498e-18			K15404//aldehyde decarbonylase [EC:4.1.99.5]+ko01110//Biosynthesis of secondary metabolites+ko00073//Cutin, suberine and wax biosynthesis	XP_015167403.1|0.0e+00|PREDICTED: protein ECERIFERUM 1-like [Solanum tuberosum]	GO:0044238//primary metabolic process;GO:0006629//lipid metabolic process;GO:0009058//biosynthetic process;GO:1901576//organic substance biosynthetic process;GO:0008610//lipid biosynthetic process;GO:0071704//organic substance metabolic process;GO:0008152//metabolic process;GO:0031224//intrinsic component of membrane;GO:0044425//membrane part;GO:0016020//membrane;GO:0016021//integral component of…
Solyc01g088570.3	43.585	89.7	1.0432777543887	8.273945834363417e-125	1.4666232546891794e-125	1.0432777543887	8.273945834363417e-125	1.4666232546891794e-125			K03955//NADH dehydrogenase (ubiquinone) 1 alpha/beta subcomplex 1+ko01100//Metabolic pathways+ko00190//Oxidative phosphorylation	XP_004229707.1|3.3e-61|PREDICTED: acyl carrier protein 1, mitochondrial [Solanum lycopersicum]	GO:0071704//organic substance metabolic process;GO:0009311//oligosaccharide metabolic process;GO:0019637//organophosphate metabolic process;GO:0009987//cellular process;GO:0046493//lipid A metabolic process;GO:0006633//fatty acid biosynthetic process;GO:0019752//carboxylic acid metabolic process;GO:1901269//lipooligosaccharide metabolic process;GO:0044238//primary metabolic process;GO:0006631//fa…
Solyc01g088760.4	20.675	55.88	1.43671195490542	1.7329990714140793e-265	1.5407128830571392e-266	1.43671195490542	1.7329990714140793e-265	1.5407128830571392e-266			K20661//cytochrome P450 family 714 subfamily A polypeptide 1	XP_004229723.1|2.3e-298|PREDICTED: cytochrome P450 714C2-like [Solanum lycopersicum]	GO:0016021//integral component of membrane;GO:0016020//membrane;GO:0031224//intrinsic component of membrane;GO:0044425//membrane part;GO:0048037//cofactor binding;GO:0004497//monooxygenase activity;GO:0003824//catalytic activity;GO:1901363//heterocyclic compound binding;GO:0020037//heme binding;GO:0005488//binding;GO:0043167//ion binding;GO:0005506//iron ion binding;GO:0016491//oxidoreductase act…
Solyc01g088780.3	2.755	1.15	-1.25727680642432	8.32399815408548e-08	8.76310399433597e-08	-1.25727680642432	8.32399815408548e-08	8.76310399433597e-08			K04392//Ras-related C3 botulinum toxin substrate 1+ko04145//Phagosome+ko04933//AGE-RAGE signaling pathway in diabetic complications	XP_004229725.1|5.7e-116|PREDICTED: rac-like GTP-binding protein 5 [Solanum lycopersicum]	GO:0050794//regulation of cellular process;GO:0009987//cellular process;GO:0065007//biological regulation;GO:0007165//signal transduction;GO:0050789//regulation of biological process;GO:0023052//signaling;GO:0007154//cell communication;GO:0035556//intracellular signal transduction;GO:0050896//response to stimulus;GO:0051716//cellular response to stimulus;GO:0007264//small GTPase mediated signal t…
Solyc01g088790.2	2.085	0.295	-2.82136057746956	5.532136576663399e-17	3.89259892926758e-17	-2.82136057746956	5.532136576663399e-17	3.89259892926758e-17			K20892//beta-arabinofuranosyltransferase [EC:2.4.2.-]	XP_004231137.1|5.8e-202|PREDICTED: uncharacterized protein At1g28695-like [Solanum lycopersicum]	GO:0071840//cellular component organization or biogenesis;GO:0016070//RNA metabolic process;GO:0008152//metabolic process;GO:0044238//primary metabolic process;GO:0046483//heterocycle metabolic process;GO:0044260//cellular macromolecule metabolic process;GO:0045229//external encapsulating structure organization;GO:0009451//RNA modification;GO:0090304//nucleic acid metabolic process;GO:0071704//or…
Solyc01g088810.4	1.31	4.745	1.8604634625041898	1.5740311948504198e-27	8.4864713516047e-28	1.8604634625041898	1.5740311948504198e-27	8.4864713516047e-28			K15502//serine/threonine-protein phosphatase 6 regulatory ankyrin repeat subunit A;K21952//CASK-interacting protein	XP_004231138.1|1.3e-195|PREDICTED: ankyrin repeat-containing protein At2g01680-like isoform X2 [Solanum lycopersicum]	GO:0007154//cell communication;GO:0051716//cellular response to stimulus;GO:0050789//regulation of biological process;GO:0065007//biological regulation;GO:0009987//cellular process;GO:0050896//response to stimulus;GO:0023052//signaling;GO:0050794//regulation of cellular process;GO:0007165//signal transduction;GO:0031224//intrinsic component of membrane;GO:0044425//membrane part;GO:0016021//integr…
Solyc01g089850.4	37.405	4.46	-3.0670062750884597	2.7117306665707683e-223	2.858961714633969e-224	-3.0670062750884597	2.7117306665707683e-223	2.858961714633969e-224			K01255//leucyl aminopeptidase [EC:3.4.11.1]+ko01100//Metabolic pathways+ko00480//Glutathione metabolism	XP_004229728.1|4.0e-115|PREDICTED: cyclin-U4-1 [Solanum lycopersicum]	GO:0051171//regulation of nitrogen compound metabolic process;GO:0051338//regulation of transferase activity;GO:0001932//regulation of protein phosphorylation;GO:0071900//regulation of protein serine/threonine kinase activity;GO:0019222//regulation of metabolic process;GO:0050789//regulation of biological process;GO:0000079//regulation of cyclin-dependent protein serine/threonine kinase activity;…
Solyc01g089910.4	0.695	0.255	-1.41839591049129	0.00018815383907255	0.000256014789887194	-1.41839591049129	0.00018815383907255	0.000256014789887194			K07192//flotillin	XP_004229734.1|1.3e-273|PREDICTED: flotillin-like protein 6 [Solanum lycopersicum]
Solyc01g090040.3	4.17	1.965	-1.0798077138077	1.57541242433864e-05	1.95061602015679e-05	-1.0798077138077	1.57541242433864e-05	1.95061602015679e-05
Solyc01g090240.3	7.04	3.205	-1.13157525179313	4.361794819204599e-38	1.91777127534114e-38	-1.13157525179313	4.361794819204599e-38	1.91777127534114e-38			K08286//protein-serine/threonine kinase [EC:2.7.11.-]	NP_001234611.1|0.0e+00|AvrPto-dependent Pto-interacting protein 3 [Solanum lycopersicum]	GO:0065007//biological regulation;GO:0043067//regulation of programmed cell death;GO:0035556//intracellular signal transduction;GO:0051716//cellular response to stimulus;GO:0010941//regulation of cell death;GO:0050789//regulation of biological process;GO:0009987//cellular process;GO:0043069//negative regulation of programmed cell death;GO:0023052//signaling;GO:0050896//response to stimulus;GO:006…
Solyc01g090270.4	41.21	17.18	-1.25968750315306	9.180591641698614e-269	8.081040787100956e-270	-1.25968750315306	9.180591641698614e-269	8.081040787100956e-270			K03029//26S proteasome regulatory subunit N10+ko03050//Proteasome;K02184//formin 2	XP_004229746.1|0.0e+00|PREDICTED: uncharacterized protein LOC101257405 [Solanum lycopersicum]
Solyc01g090340.3	63.675	7.87	-3.0176442324752997	0.0	0.0	-3.0176442324752997	0.0	0.0	AP2-EREBP	Malus x domestica AP2 domain class transcription factor (AP2D43) mRNA, complete cds	K14517//ethylene-responsive transcription factor 2+ko04075//Plant hormone signal transduction;K09286//EREBP-like factor	XP_004229751.1|2.2e-119|PREDICTED: ethylene-responsive transcription factor 1 [Solanum lycopersicum]	GO:1901576//organic substance biosynthetic process;GO:0008152//metabolic process;GO:0009059//macromolecule biosynthetic process;GO:0016070//RNA metabolic process;GO:0006725//cellular aromatic compound metabolic process;GO:0097659//nucleic acid-templated transcription;GO:0019438//aromatic compound biosynthetic process;GO:0046483//heterocycle metabolic process;GO:0032774//RNA biosynthetic process;G…
Solyc01g090350.3	0.0	1.01	5.686434062729139	1.13706732388503e-07	1.20832367889214e-07	5.686434062729139	1.13706732388503e-07	1.20832367889214e-07				NP_001316121.1|3.3e-61|non-specific lipid-transfer protein precursor [Solanum lycopersicum]	GO:0006810//transport;GO:0051234//establishment of localization;GO:0033036//macromolecule localization;GO:0051179//localization;GO:0006869//lipid transport;GO:0010876//lipid localization;GO:0071702//organic substance transport;GO:0016020//membrane;GO:0005488//binding;GO:0008289//lipid binding;
Solyc01g090410.3	4.375	17.71	2.01709164133304	4.923704290059478e-95	1.1027553919562695e-95	2.01709164133304	4.923704290059478e-95	1.1027553919562695e-95			K01074//palmitoyl-protein thioesterase [EC:3.1.2.22]+ko01100//Metabolic pathways+ko00062//Fatty acid elongation+ko01212//Fatty acid metabolism	XP_004229756.1|4.1e-190|PREDICTED: palmitoyl-protein thioesterase 1 isoform X1 [Solanum lycopersicum]	GO:0043231//intracellular membrane-bounded organelle;GO:0005622//intracellular;GO:0005773//vacuole;GO:0044464//cell part;GO:0043229//intracellular organelle;GO:0043227//membrane-bounded organelle;GO:0005829//cytosol;GO:0043226//organelle;GO:0005623//cell;GO:0044444//cytoplasmic part;GO:0005737//cytoplasm;GO:0044424//intracellular part;GO:0003824//catalytic activity;GO:0016787//hydrolase activity;…
Solyc01g090460.3	12.64	3.52	-1.84437919407229	4.367213892508929e-52	1.5328515014700998e-52	-1.84437919407229	4.367213892508929e-52	1.5328515014700998e-52			K09338//homeobox-leucine zipper protein	NP_001234233.1|3.5e-161|HD-ZIP protein [Solanum lycopersicum]	GO:0043229//intracellular organelle;GO:0043231//intracellular membrane-bounded organelle;GO:0005622//intracellular;GO:0043226//organelle;GO:0043227//membrane-bounded organelle;GO:0005623//cell;GO:0044464//cell part;GO:0044424//intracellular part;GO:0005634//nucleus;GO:0003676//nucleic acid binding;GO:1901363//heterocyclic compound binding;GO:0140110//transcription regulator activity;GO:0003677//D…
Solyc01g090560.4	29.6	9.485	-1.6401455628080202	3.5595168243495396e-112	6.991852252762978e-113	-1.6401455628080202	3.5595168243495396e-112	6.991852252762978e-113	AP2-EREBP	Malus x domestica AP2 domain class transcription factor (AP2D43) mRNA, complete cds	K09286//EREBP-like factor	XP_004229764.1|7.9e-159|PREDICTED: ethylene-responsive transcription factor ERF038-like [Solanum lycopersicum]	GO:0044237//cellular metabolic process;GO:0010467//gene expression;GO:0043170//macromolecule metabolic process;GO:0044249//cellular biosynthetic process;GO:0009058//biosynthetic process;GO:0006139//nucleobase-containing compound metabolic process;GO:1901362//organic cyclic compound biosynthetic process;GO:1901360//organic cyclic compound metabolic process;GO:0034645//cellular macromolecule biosyn…
Solyc01g090693.1	29.01	62.61	1.11142743299059	2.096762671171699e-166	2.8966542628927092e-167	1.11142743299059	2.096762671171699e-166	2.8966542628927092e-167			K05605//3-hydroxyisobutyryl-CoA hydrolase [EC:3.1.2.4]+ko00410//beta-Alanine metabolism+ko00280//Valine, leucine and isoleucine degradation+ko00640//Propanoate metabolism+ko01100//Metabolic pathways+ko01200//Carbon metabolism	XP_004229773.1|2.3e-219|PREDICTED: 3-hydroxyisobutyryl-CoA hydrolase-like protein 1, mitochondrial [Solanum lycopersicum]	GO:0003860//3-hydroxyisobutyryl-CoA hydrolase activity;GO:0003824//catalytic activity;GO:0016790//thiolester hydrolase activity;GO:0016289//CoA hydrolase activity;GO:0016788//hydrolase activity, acting on ester bonds;GO:0016787//hydrolase activity;
Solyc01g090730.3	5.43	0.23	-4.57138232446121	9.920848188056098e-60	3.160799455878329e-60	-4.57138232446121	9.920848188056098e-60	3.160799455878329e-60	SBP		K13415//protein brassinosteroid insensitive 1 [EC:2.7.10.1 2.7.11.1]+ko04075//Plant hormone signal transduction;K20641//Rho GTPase-activating protein 20	XP_004229775.1|3.3e-176|PREDICTED: squamosa promoter-binding-like protein 8 [Solanum lycopersicum]	GO:0005634//nucleus;GO:0043231//intracellular membrane-bounded organelle;GO:0044464//cell part;GO:0005623//cell;GO:0005622//intracellular;GO:0044424//intracellular part;GO:0043229//intracellular organelle;GO:0043226//organelle;GO:0043227//membrane-bounded organelle;GO:0003677//DNA binding;GO:0097159//organic cyclic compound binding;GO:0003676//nucleic acid binding;GO:0005488//binding;GO:1901363//…
Solyc01g090760.4	11.27	2.075	-2.4372170861365	1.09309854125792e-64	3.289954252683099e-65	-2.4372170861365	1.09309854125792e-64	3.289954252683099e-65	C2C2-GATA	GATA transcription factor 2 (best arabidopsis hit)	K21630//GATA-type zinc finger protein 1;K17895//GATA-binding protein 3	XP_004229778.1|1.7e-152|PREDICTED: GATA transcription factor 4 [Solanum lycopersicum]	GO:0019438//aromatic compound biosynthetic process;GO:0006351//transcription, DNA-templated;GO:0051173//positive regulation of nitrogen compound metabolic process;GO:0010557//positive regulation of macromolecule biosynthetic process;GO:0097659//nucleic acid-templated transcription;GO:0030154//cell differentiation;GO:0010604//positive regulation of macromolecule metabolic process;GO:0051254//posit…
Solyc01g090790.4	111.265	54.785	-1.0197746950714	0.0	0.0	-1.0197746950714	0.0	0.0	bHLH		K16189//phytochrome-interacting factor 4+ko04075//Plant hormone signal transduction;K12126//phytochrome-interacting factor 3+ko04712//Circadian rhythm - plant+ko04075//Plant hormone signal transduction	XP_004229781.1|6.8e-274|PREDICTED: transcription factor UNE10 [Solanum lycopersicum]	GO:0044425//membrane part;GO:0031224//intrinsic component of membrane;GO:0016021//integral component of membrane;GO:0016020//membrane;GO:0046983//protein dimerization activity;GO:0005515//protein binding;GO:0005488//binding;
Solyc01g090800.3	1.97	0.16	-3.65786184518668	2.0704069299036595e-16	1.4887410878021699e-16	-3.65786184518668	2.0704069299036595e-16	1.4887410878021699e-16			K01255//leucyl aminopeptidase [EC:3.4.11.1]+ko01100//Metabolic pathways+ko00480//Glutathione metabolism	XP_004229782.1|4.0e-124|PREDICTED: cyclin-U2-1 [Solanum lycopersicum]	GO:0001932//regulation of protein phosphorylation;GO:0051726//regulation of cell cycle;GO:0045859//regulation of protein kinase activity;GO:0051174//regulation of phosphorus metabolic process;GO:0051171//regulation of nitrogen compound metabolic process;GO:1904029//regulation of cyclin-dependent protein kinase activity;GO:0050790//regulation of catalytic activity;GO:0019222//regulation of metabol…
Solyc01g090810.4	0.0	2.75	8.81888435875279	6.91846102556371e-45	2.7080367611790395e-45	8.81888435875279	6.91846102556371e-45	2.7080367611790395e-45			K20628//expansin	NP_001234859.2|1.1e-160|beta-expansin precursor [Solanum lycopersicum]	GO:0019953//sexual reproduction;GO:0044703//multi-organism reproductive process;GO:0000003//reproduction;GO:0051704//multi-organism process;GO:0022414//reproductive process;GO:0016020//membrane;GO:0005576//extracellular region;GO:0016021//integral component of membrane;GO:0044425//membrane part;GO:0031224//intrinsic component of membrane;
Solyc01g091050.4	5.09	0.35	-3.8664484669980896	1.5554830959732499e-81	3.922481805821319e-82	-3.8664484669980896	1.5554830959732499e-81	3.922481805821319e-82			K01051//pectinesterase [EC:3.1.1.11]+ko00040//Pentose and glucuronate interconversions+ko01100//Metabolic pathways	XP_010325628.1|1.0e-309|PREDICTED: pectinesterase 2 [Solanum lycopersicum]	GO:0045488//pectin metabolic process;GO:0071840//cellular component organization or biogenesis;GO:0008152//metabolic process;GO:0042545//cell wall modification;GO:0045229//external encapsulating structure organization;GO:0010393//galacturonan metabolic process;GO:0044237//cellular metabolic process;GO:0005976//polysaccharide metabolic process;GO:0071554//cell wall organization or biogenesis;GO:00…
Solyc01g091160.4	4.19	19.225	2.20176701528727	7.076003360730316e-287	5.815361370982456e-288	2.20176701528727	7.076003360730316e-287	5.815361370982456e-288			K01476//arginase [EC:3.5.3.1]+ko00220//Arginine biosynthesis+ko00330//Arginine and proline metabolism+ko01230//Biosynthesis of amino acids+ko01100//Metabolic pathways+ko01110//Biosynthesis of secondary metabolites	NP_001234578.1|1.7e-189|arginase 1 [Solanum lycopersicum]	GO:0016813//hydrolase activity, acting on carbon-nitrogen (but not peptide) bonds, in linear amidines;GO:0046872//metal ion binding;GO:0016787//hydrolase activity;GO:0043167//ion binding;GO:0003824//catalytic activity;GO:0005488//binding;GO:0016810//hydrolase activity, acting on carbon-nitrogen (but not peptide) bonds;GO:0043169//cation binding;
Solyc01g091170.3	9.755	4.55	-1.09970971218704	3.2847611102202794e-32	1.6063448475105e-32	-1.09970971218704	3.2847611102202794e-32	1.6063448475105e-32			K01476//arginase [EC:3.5.3.1]+ko00220//Arginine biosynthesis+ko00330//Arginine and proline metabolism+ko01230//Biosynthesis of amino acids+ko01100//Metabolic pathways+ko01110//Biosynthesis of secondary metabolites	NP_001233851.1|8.6e-189|arginase 2 [Solanum lycopersicum]	GO:0043169//cation binding;GO:0046872//metal ion binding;GO:0016787//hydrolase activity;GO:0005488//binding;GO:0016810//hydrolase activity, acting on carbon-nitrogen (but not peptide) bonds;GO:0003824//catalytic activity;GO:0043167//ion binding;GO:0016813//hydrolase activity, acting on carbon-nitrogen (but not peptide) bonds, in linear amidines;
Solyc01g091230.3	1.735	0.495	-1.8040825860377199	9.26743240371891e-17	6.58520032482916e-17	-1.8040825860377199	9.26743240371891e-17	6.58520032482916e-17		Leucine-rich repeat protein kinase family protein (best arabidopsis hit)	K04733//interleukin-1 receptor-associated kinase 4 [EC:2.7.11.1]	XP_004229807.1|0.0e+00|PREDICTED: probable LRR receptor-like serine/threonine-protein kinase At1g34110 [Solanum lycopersicum]	GO:0005623//cell;GO:0044425//membrane part;GO:0044464//cell part;GO:0016020//membrane;GO:0031224//intrinsic component of membrane;GO:0005886//plasma membrane;GO:0016021//integral component of membrane;GO:0071944//cell periphery;GO:0016301//kinase activity;GO:0016740//transferase activity;GO:0000166//nucleotide binding;GO:0032559//adenyl ribonucleotide binding;GO:1901265//nucleoside phosphate bind…
Solyc01g091260.3	3.16	8.14	1.3677425256566202	3.4928202444989797e-23	2.0763378738766698e-23	1.3677425256566202	3.4928202444989797e-23	2.0763378738766698e-23			K15622//myeloid leukemia factor 1	XP_010325704.1|1.1e-143|PREDICTED: uncharacterized protein LOC101251327 [Solanum lycopersicum]
Solyc01g091270.3	14.505	43.65	1.59111528273819	1.1616008149461498e-159	1.6533670222409397e-160	1.59111528273819	1.1616008149461498e-159	1.6533670222409397e-160			K15622//myeloid leukemia factor 1	XP_010325707.1|2.8e-167|PREDICTED: uncharacterized protein LOC101251620 [Solanum lycopersicum]
Solyc01g091300.3	0.105	0.545	2.38809278815939	2.28802042570933e-06	2.65851241344881e-06	2.38809278815939	2.28802042570933e-06	2.65851241344881e-06			K15292//syntaxin-binding protein 1	XP_019071378.1|2.6e-296|PREDICTED: protein transport Sec1a isoform X1 [Solanum lycopersicum]	GO:0140029//exocytic process;GO:0048278//vesicle docking;GO:0051234//establishment of localization;GO:0006904//vesicle docking involved in exocytosis;GO:0051179//localization;GO:0009987//cellular process;GO:0006887//exocytosis;GO:0006810//transport;GO:0016192//vesicle-mediated transport;GO:0032940//secretion by cell;GO:0140056//organelle localization by membrane tethering;GO:0051640//organelle lo…
Solyc01g091320.3	41.59	3.585	-3.53851291785261	0.0	0.0	-3.53851291785261	0.0	0.0			K14423//methylsterol monooxygenase 1+ko01100//Metabolic pathways+ko01110//Biosynthesis of secondary metabolites+ko00100//Steroid biosynthesis	XP_010325726.1|4.3e-180|PREDICTED: methylsterol monooxygenase 1-1-like [Solanum lycopersicum]	GO:1901617//organic hydroxy compound biosynthetic process;GO:0044238//primary metabolic process;GO:1901362//organic cyclic compound biosynthetic process;GO:0071704//organic substance metabolic process;GO:0008610//lipid biosynthetic process;GO:0009058//biosynthetic process;GO:1901360//organic cyclic compound metabolic process;GO:0008202//steroid metabolic process;GO:1901576//organic substance bios…
Solyc01g091360.4	6.675	3.33	-1.0025100165741199	6.6011558816884e-11	5.90726278602337e-11	-1.0025100165741199	6.6011558816884e-11	5.90726278602337e-11				XP_004229816.1|8.2e-122|PREDICTED: uncharacterized protein LOC101253424 [Solanum lycopersicum]
Solyc01g091370.4	10.305	2.515	-2.03570072651127	4.10728152439764e-102	8.701289237347908e-103	-2.03570072651127	4.10728152439764e-102	8.701289237347908e-103			K23047//E3 ubiquitin-protein ligase UNKL [EC:2.3.2.27]	XP_004229817.1|4.3e-177|PREDICTED: AT-hook motif nuclear-localized protein 1 [Solanum lycopersicum]
Solyc01g091430.2	3.96	1.055	-1.9097483981049197	4.24589474151512e-09	4.163025580326271e-09	-1.9097483981049197	4.24589474151512e-09	4.163025580326271e-09			K10885//ATP-dependent DNA helicase 2 subunit 2+ko03450//Non-homologous end-joining	XP_006339432.1|3.7e-49|PREDICTED: ATP-dependent DNA helicase 2 subunit KU80 [Solanum tuberosum]	GO:0060249//anatomical structure homeostasis;GO:0000726//non-recombinational repair;GO:0016043//cellular component organization;GO:0006139//nucleobase-containing compound metabolic process;GO:0046483//heterocycle metabolic process;GO:0009987//cellular process;GO:0051276//chromosome organization;GO:0006807//nitrogen compound metabolic process;GO:0006302//double-strand break repair;GO:0042592//home…
Solyc01g091440.4	2.765	0.19	-3.8610003423775296	1.7320443970234302e-07	1.8634836610921897e-07	-3.8610003423775296	1.7320443970234302e-07	1.8634836610921897e-07			K10885//ATP-dependent DNA helicase 2 subunit 2+ko03450//Non-homologous end-joining	XP_019447239.1|1.3e-22|PREDICTED: ATP-dependent DNA helicase 2 subunit KU80-like isoform X2 [Lupinus angustifolius]	GO:0006807//nitrogen compound metabolic process;GO:0009266//response to temperature stimulus;GO:0051716//cellular response to stimulus;GO:0071704//organic substance metabolic process;GO:0051276//chromosome organization;GO:0008152//metabolic process;GO:0006725//cellular aromatic compound metabolic process;GO:0090304//nucleic acid metabolic process;GO:0006996//organelle organization;GO:1901360//org…
Solyc01g091490.3	1.745	4.96	1.5095563006450599	6.846776687703559e-13	5.60811596549624e-13	1.5095563006450599	6.846776687703559e-13	5.60811596549624e-13				XP_015166816.1|2.8e-46|PREDICTED: protein LITTLE ZIPPER 2-like [Solanum tuberosum]
Solyc01g091530.4	24.58	7.02	-1.80688828015019	1.2448104540491794e-146	1.9336247169052195e-147	-1.80688828015019	1.2448104540491794e-146	1.9336247169052195e-147			K19519//transforming growth factor-beta-induced protein;K12418//acyl-lipid (7-3)-desaturase (Delta-4 desaturase) [EC:1.14.19.31];K01179//endoglucanase [EC:3.2.1.4]+ko01100//Metabolic pathways+ko00500//Starch and sucrose metabolism	XP_015061037.1|1.1e-230|PREDICTED: fasciclin-like arabinogalactan protein 10 [Solanum pennellii]
Solyc01g091670.3	1.655	0.17	-3.24666641220223	1.84165171475165e-18	1.2386340635272199e-18	-3.24666641220223	1.84165171475165e-18	1.2386340635272199e-18			K22419//Delta4-3-oxosteroid 5beta-reductase [EC:1.3.1.3]	XP_004229838.1|4.3e-236|PREDICTED: 3-oxo-Delta(4,5)-steroid 5-beta-reductase-like [Solanum lycopersicum]
Solyc01g091700.4	8.255	0.915	-3.17154693239843	1.1464885618923498e-62	3.522638601733329e-63	-3.17154693239843	1.1464885618923498e-62	3.522638601733329e-63			K03188//urease accessory protein	XP_004229840.1|6.3e-171|PREDICTED: F-box protein PP2-A13 [Solanum lycopersicum]
Solyc01g091760.3	0.485	1.23	1.33963129920275	0.000307932578962754	0.000428085412424982	1.33963129920275	0.000307932578962754	0.000428085412424982	AP2-EREBP		K09286//EREBP-like factor	XP_004231173.1|1.7e-164|PREDICTED: ethylene-responsive transcription factor ERF086-like [Solanum lycopersicum]	GO:0008152//metabolic process;GO:0090304//nucleic acid metabolic process;GO:0044238//primary metabolic process;GO:0071704//organic substance metabolic process;GO:0044260//cellular macromolecule metabolic process;GO:0044249//cellular biosynthetic process;GO:0006725//cellular aromatic compound metabolic process;GO:1901360//organic cyclic compound metabolic process;GO:0044271//cellular nitrogen comp…
Solyc01g091850.3	1.01	5.535	2.4613323541347096	3.7966735810460195e-32	1.8612860421974798e-32	2.4613323541347096	3.7966735810460195e-32	1.8612860421974798e-32			K22736//vacuolar iron transporter family protein	XP_004229857.1|5.2e-146|PREDICTED: membrane protein of ER body-like protein [Solanum lycopersicum]	GO:0051641//cellular localization;GO:0070887//cellular response to chemical stimulus;GO:0050801//ion homeostasis;GO:0051716//cellular response to stimulus;GO:0065008//regulation of biological quality;GO:0051234//establishment of localization;GO:0098655//cation transmembrane transport;GO:0006828//manganese ion transport;GO:0071248//cellular response to metal ion;GO:0042221//response to chemical;GO…
Solyc01g091870.3	0.195	0.575	1.58882326610272	1.6925925242902803e-05	2.1027897342206197e-05	1.58882326610272	1.6925925242902803e-05	2.1027897342206197e-05			K18696//glycerophosphodiester phosphodiesterase [EC:3.1.4.46]+ko00564//Glycerophospholipid metabolism	XP_006339492.1|0.0e+00|PREDICTED: SPX domain-containing membrane protein At4g22990-like isoform X2 [Solanum tuberosum]	GO:0055085//transmembrane transport;GO:0006810//transport;GO:0051234//establishment of localization;GO:0051179//localization;GO:0031224//intrinsic component of membrane;GO:0044425//membrane part;GO:0016020//membrane;GO:0016021//integral component of membrane;
Solyc01g091920.2	3.28	1.375	-1.2497771065496002	7.376182852390341e-19	4.908969787223489e-19	-1.2497771065496002	7.376182852390341e-19	4.908969787223489e-19			K15333//tRNA guanosine-2'-O-methyltransferase [EC:2.1.1.34];K12619//5'-3' exoribonuclease 2 [EC:3.1.13.-]+ko03018//RNA degradation+ko03008//Ribosome biogenesis in eukaryotes;K13199//plasminogen activator inhibitor 1 RNA-binding protein;K14568//rRNA small subunit pseudouridine methyltransferase Nep1 [EC:2.1.1.260]+ko03008//Ribosome biogenesis in eukaryotes;K13124//mitogen-activated protein kinase …	XP_004229864.1|0.0e+00|PREDICTED: subtilisin-like protease SBT1.1 [Solanum lycopersicum]	GO:0004175//endopeptidase activity;GO:0003824//catalytic activity;GO:0140096//catalytic activity, acting on a protein;GO:0070011//peptidase activity, acting on L-amino acid peptides;GO:0008233//peptidase activity;GO:0008236//serine-type peptidase activity;GO:0004252//serine-type endopeptidase activity;GO:0016787//hydrolase activity;GO:0017171//serine hydrolase activity;
Solyc01g094020.3	8.115	2.45	-1.72431088105454	2.6588063235533602e-61	8.298185268731718e-62	-1.72431088105454	2.6588063235533602e-61	8.298185268731718e-62			K04733//interleukin-1 receptor-associated kinase 4 [EC:2.7.11.1];K04730//interleukin-1 receptor-associated kinase 1 [EC:2.7.11.1]	XP_004231177.1|0.0e+00|PREDICTED: receptor-like serine/threonine-protein kinase At2g45590 [Solanum lycopersicum]	GO:1901564//organonitrogen compound metabolic process;GO:0043412//macromolecule modification;GO:0044237//cellular metabolic process;GO:0006807//nitrogen compound metabolic process;GO:0044260//cellular macromolecule metabolic process;GO:0019538//protein metabolic process;GO:0006468//protein phosphorylation;GO:0009987//cellular process;GO:0006793//phosphorus metabolic process;GO:0016310//phosphoryl…
Solyc01g094050.1	2.13	1.06	-1.00466779083262	4.1489004434913704e-13	3.3690641017145797e-13	-1.00466779083262	4.1489004434913704e-13	3.3690641017145797e-13				XP_015089482.1|0.0e+00|PREDICTED: BEACH domain-containing protein C2 [Solanum pennellii]
Solyc01g094070.3	1.835	0.33	-2.47343727404925	1.4239597244091103e-16	1.0176336352869e-16	-2.47343727404925	1.4239597244091103e-16	1.0176336352869e-16			K13265//vestitone reductase [EC:1.1.1.348]+ko01110//Biosynthesis of secondary metabolites+ko00943//Isoflavonoid biosynthesis	XP_004229876.1|4.4e-186|PREDICTED: vestitone reductase [Solanum lycopersicum]	GO:0009058//biosynthetic process;GO:0044238//primary metabolic process;GO:1901362//organic cyclic compound biosynthetic process;GO:0008152//metabolic process;GO:1901360//organic cyclic compound metabolic process;GO:1901576//organic substance biosynthetic process;GO:0006694//steroid biosynthetic process;GO:0008202//steroid metabolic process;GO:0071704//organic substance metabolic process;GO:000861…
Solyc01g094090.4	1.64	0.24	-2.78161822389661	2.7621257118624196e-14	2.1385777435604e-14	-2.78161822389661	2.7621257118624196e-14	2.1385777435604e-14			K05605//3-hydroxyisobutyryl-CoA hydrolase [EC:3.1.2.4]+ko00410//beta-Alanine metabolism+ko00280//Valine, leucine and isoleucine degradation+ko00640//Propanoate metabolism+ko01100//Metabolic pathways+ko01200//Carbon metabolism	XP_016574577.1|5.1e-180|PREDICTED: 3-hydroxyisobutyryl-CoA hydrolase 1-like [Capsicum annuum]	GO:0003860//3-hydroxyisobutyryl-CoA hydrolase activity;GO:0003824//catalytic activity;GO:0016788//hydrolase activity, acting on ester bonds;GO:0016289//CoA hydrolase activity;GO:0016790//thiolester hydrolase activity;GO:0016787//hydrolase activity;
Solyc01g094130.2	0.135	1.595	3.55160720910074	1.0547206615636499e-22	6.33494939848206e-23	3.55160720910074	1.0547206615636499e-22	6.33494939848206e-23			K20495//long-chain fatty acid omega-monooxygenase [EC:1.14.14.80]+ko01100//Metabolic pathways+ko00071//Fatty acid degradation+ko00073//Cutin, suberine and wax biosynthesis	XP_004231179.1|1.2e-301|PREDICTED: cytochrome P450 704C1-like [Solanum lycopersicum]	GO:0016020//membrane;GO:0016021//integral component of membrane;GO:0044425//membrane part;GO:0031224//intrinsic component of membrane;GO:0004497//monooxygenase activity;GO:0005488//binding;GO:0046914//transition metal ion binding;GO:0020037//heme binding;GO:0097159//organic cyclic compound binding;GO:0016705//oxidoreductase activity, acting on paired donors, with incorporation or reduction of mol…
Solyc01g094140.3	0.725	10.2	3.82210585999659	5.213197621117189e-156	7.603998505355757e-157	3.82210585999659	5.213197621117189e-156	7.603998505355757e-157			K20495//long-chain fatty acid omega-monooxygenase [EC:1.14.14.80]+ko01100//Metabolic pathways+ko00071//Fatty acid degradation+ko00073//Cutin, suberine and wax biosynthesis	XP_019071522.1|5.0e-301|PREDICTED: cytochrome P450 704C1 [Solanum lycopersicum]	GO:0016020//membrane;GO:0016021//integral component of membrane;GO:0044425//membrane part;GO:0031224//intrinsic component of membrane;GO:0097159//organic cyclic compound binding;GO:0046914//transition metal ion binding;GO:0043167//ion binding;GO:0016491//oxidoreductase activity;GO:0004497//monooxygenase activity;GO:0048037//cofactor binding;GO:0003824//catalytic activity;GO:0043169//cation bindin…
Solyc01g094340.3	75.005	31.385	-1.25342899755181	0.0	0.0	-1.25342899755181	0.0	0.0			K01962//acetyl-CoA carboxylase carboxyl transferase subunit alpha [EC:6.4.1.2 2.1.3.15]+ko00640//Propanoate metabolism+ko01100//Metabolic pathways+ko01110//Biosynthesis of secondary metabolites+ko00061//Fatty acid biosynthesis+ko01212//Fatty acid metabolism+ko00620//Pyruvate metabolism+ko01200//Carbon metabolism	XP_004229885.1|0.0e+00|PREDICTED: acetyl-coenzyme A carboxylase carboxyl transferase subunit alpha, chloroplastic isoform X1 [Solanum lycopersicum]	GO:0016053//organic acid biosynthetic process;GO:0044249//cellular biosynthetic process;GO:0008152//metabolic process;GO:0072330//monocarboxylic acid biosynthetic process;GO:0006082//organic acid metabolic process;GO:0006631//fatty acid metabolic process;GO:0044255//cellular lipid metabolic process;GO:0008610//lipid biosynthetic process;GO:0044281//small molecule metabolic process;GO:0009987//cel…
Solyc01g094360.3	1.655	0.67	-1.30158224550854	2.83949561970704e-06	3.3243116605679297e-06	-1.30158224550854	2.83949561970704e-06	3.3243116605679297e-06	MYB		K09422//transcription factor MYB, plant	XP_004229941.1|3.5e-181|PREDICTED: myb-related protein Zm38-like [Solanum lycopersicum]	GO:0051171//regulation of nitrogen compound metabolic process;GO:1903506//regulation of nucleic acid-templated transcription;GO:0031323//regulation of cellular metabolic process;GO:0050789//regulation of biological process;GO:0051252//regulation of RNA metabolic process;GO:0032502//developmental process;GO:0048869//cellular developmental process;GO:0065007//biological regulation;GO:0010556//regul…
Solyc01g094380.2	1.625	0.16	-3.33593375029931	5.845859813792079e-20	3.7655753272719395e-20	-3.33593375029931	5.845859813792079e-20	3.7655753272719395e-20			K13667//protein glucosyltransferase [EC:2.4.1.-]+ko00514//Other types of O-glycan biosynthesis	XP_010326254.1|0.0e+00|PREDICTED: O-glucosyltransferase rumi homolog [Solanum lycopersicum]	GO:0044237//cellular metabolic process;GO:0044255//cellular lipid metabolic process;GO:0071704//organic substance metabolic process;GO:0044238//primary metabolic process;GO:0006629//lipid metabolic process;GO:1903509//liposaccharide metabolic process;GO:1901135//carbohydrate derivative metabolic process;GO:0009987//cellular process;GO:0006664//glycolipid metabolic process;GO:0006643//membrane lip…
Solyc01g094460.3	24.705	5.45	-2.1768136215779297	9.456164733392316e-226	9.844568544181975e-227	-2.1768136215779297	9.456164733392316e-226	9.844568544181975e-227			K23047//E3 ubiquitin-protein ligase UNKL [EC:2.3.2.27]	XP_004229905.1|4.2e-189|PREDICTED: AT-hook motif nuclear-localized protein 9 [Solanum lycopersicum]
Solyc01g094650.4	0.5	1.045	1.05638367247945	0.00045319171576509805	0.000640408233009633	1.05638367247945	0.00045319171576509805	0.000640408233009633				XP_004231186.2|1.0e-251|PREDICTED: protein PAIR1 [Solanum lycopersicum]	GO:0032502//developmental process;GO:0022607//cellular component assembly;GO:0006259//DNA metabolic process;GO:0098813//nuclear chromosome segregation;GO:0043934//sporulation;GO:0007127//meiosis I;GO:0048236//plant-type sporogenesis;GO:0045132//meiotic chromosome segregation;GO:0006996//organelle organization;GO:0000003//reproduction;GO:0000280//nuclear division;GO:0048285//organelle fission;GO:0…
Solyc01g094700.4	9.43	34.005	1.8523984939497	9.533531381627474e-219	1.0240195911902594e-219	1.8523984939497	9.533531381627474e-219	1.0240195911902594e-219			K13508//glycerol-3-phosphate acyltransferase [EC:2.3.1.15 2.3.1.198]+ko01100//Metabolic pathways+ko01110//Biosynthesis of secondary metabolites+ko00564//Glycerophospholipid metabolism+ko00561//Glycerolipid metabolism	XP_006339585.1|9.9e-288|PREDICTED: glycerol-3-phosphate 2-O-acyltransferase 4 [Solanum tuberosum]	GO:0008152//metabolic process;GO:0016021//integral component of membrane;GO:0044425//membrane part;GO:0031224//intrinsic component of membrane;GO:0016020//membrane;GO:0003824//catalytic activity;GO:0016746//transferase activity, transferring acyl groups;GO:0016740//transferase activity;
Solyc01g094705.1	0.785	0.205	-1.93302785858841	0.000831772084846175	0.0012109364659653	-1.93302785858841	0.000831772084846175	0.0012109364659653				XP_015059787.1|1.7e-26|PREDICTED: uncharacterized protein LOC107005659 [Solanum pennellii]
Solyc01g094750.4	1.48	0.63	-1.2319106857560902	3.87010886717944e-07	4.24992299074336e-07	-1.2319106857560902	3.87010886717944e-07	4.24992299074336e-07			K15398//fatty acid omega-hydroxylase [EC:1.14.-.-]+ko01100//Metabolic pathways+ko00073//Cutin, suberine and wax biosynthesis	XP_006339587.1|1.4e-308|PREDICTED: cytochrome P450 86A8-like [Solanum tuberosum]	GO:0005506//iron ion binding;GO:0046872//metal ion binding;GO:0043167//ion binding;GO:1901363//heterocyclic compound binding;GO:0043169//cation binding;GO:0046906//tetrapyrrole binding;GO:0046914//transition metal ion binding;GO:0005488//binding;GO:0016491//oxidoreductase activity;GO:0004497//monooxygenase activity;GO:0097159//organic cyclic compound binding;GO:0016705//oxidoreductase activity, a…
Solyc01g094760.3	0.515	1.575	1.6140255672010901	4.09740573904466e-12	3.4563480410721298e-12	1.6140255672010901	4.09740573904466e-12	3.4563480410721298e-12			K02607//origin recognition complex subunit 5	XP_004229926.1|0.0e+00|PREDICTED: origin of replication complex subunit 5 [Solanum lycopersicum]	GO:0034641//cellular nitrogen compound metabolic process;GO:0044237//cellular metabolic process;GO:0071704//organic substance metabolic process;GO:0006139//nucleobase-containing compound metabolic process;GO:0043170//macromolecule metabolic process;GO:0009987//cellular process;GO:0010033//response to organic substance;GO:0044260//cellular macromolecule metabolic process;GO:0009059//macromolecule …
Solyc01g094830.4	8.915	4.425	-1.00809699852118	1.8184990868484298e-56	6.030168284674839e-57	-1.00809699852118	1.8184990868484298e-56	6.030168284674839e-57			K03327//multidrug resistance protein, MATE family	XP_004229897.1|0.0e+00|PREDICTED: G-type lectin S-receptor-like serine/threonine-protein kinase SD2-2 [Solanum lycopersicum]	GO:0009856//pollination;GO:0007154//cell communication;GO:0044706//multi-multicellular organism process;GO:0048544//recognition of pollen;GO:0032501//multicellular organismal process;GO:0051704//multi-organism process;GO:0009875//pollen-pistil interaction;GO:0008037//cell recognition;GO:0022414//reproductive process;GO:0009987//cellular process;GO:0000003//reproduction;GO:0016021//integral compon…
Solyc01g094890.4	45.045	22.47	-1.00159187631786	3.9122395170871885e-169	5.314205706732358e-170	-1.00159187631786	3.9122395170871885e-169	5.314205706732358e-170			K00521//ferric-chelate reductase [EC:1.16.1.7]	XP_004229896.2|0.0e+00|PREDICTED: ferric reduction oxidase 2 [Solanum lycopersicum]	GO:0016021//integral component of membrane;GO:0031224//intrinsic component of membrane;GO:0044425//membrane part;GO:0016020//membrane;GO:0003824//catalytic activity;GO:0016491//oxidoreductase activity;
Solyc01g094970.4	0.3	0.765	1.32761771971963	0.000271082031094986	0.00037509408846964304	1.32761771971963	0.000271082031094986	0.00037509408846964304			K01184//polygalacturonase [EC:3.2.1.15]+ko00040//Pentose and glucuronate interconversions+ko01100//Metabolic pathways	XP_019224721.1|2.4e-203|PREDICTED: probable polygalacturonase isoform X2 [Nicotiana attenuata]	GO:0071555//cell wall organization;GO:0044238//primary metabolic process;GO:0016043//cellular component organization;GO:0005975//carbohydrate metabolic process;GO:0045229//external encapsulating structure organization;GO:0071840//cellular component organization or biogenesis;GO:0071704//organic substance metabolic process;GO:0071554//cell wall organization or biogenesis;GO:0008152//metabolic proc…
Solyc01g095070.4	33.255	10.76	-1.6257682154768203	3.63583970231607e-117	6.845365468828129e-118	-1.6257682154768203	3.63583970231607e-117	6.845365468828129e-118			K09486//hypoxia up-regulated 1+ko04141//Protein processing in endoplasmic reticulum	XP_004229951.1|1.6e-121|PREDICTED: pollen-specific leucine-rich repeat extensin-like protein 1 [Solanum lycopersicum]	GO:0051179//localization;GO:0051234//establishment of localization;GO:0065008//regulation of biological quality;GO:0009987//cellular process;GO:0030003//cellular cation homeostasis;GO:0046916//cellular transition metal ion homeostasis;GO:0055082//cellular chemical homeostasis;GO:0048878//chemical homeostasis;GO:0055080//cation homeostasis;GO:0042592//homeostatic process;GO:0019725//cellular homeo…
Solyc01g095080.3	0.0	0.59	6.47784744091772	5.51213719259107e-12	4.6801010108039e-12	6.47784744091772	5.51213719259107e-12	4.6801010108039e-12			K20772//1-aminocyclopropane-1-carboxylate synthase 1/2/6 [EC:4.4.1.14]+ko04016//MAPK signaling pathway - plant+ko01100//Metabolic pathways+ko01110//Biosynthesis of secondary metabolites+ko00270//Cysteine and methionine metabolism	NP_001234178.2|1.6e-286|1-aminocyclopropane-1-carboxylate synthase 2 [Solanum lycopersicum]	GO:0032502//developmental process;GO:0065008//regulation of biological quality;GO:0007275//multicellular organism development;GO:0048856//anatomical structure development;GO:0048731//system development;GO:0010154//fruit development;GO:0042445//hormone metabolic process;GO:1901576//organic substance biosynthetic process;GO:1900673//olefin metabolic process;GO:0009987//cellular process;GO:0022414//…
Solyc01g095100.4	11.2	3.365	-1.7305650389163203	5.7247229303025486e-52	2.0118472539063597e-52	-1.7305650389163203	5.7247229303025486e-52	2.0118472539063597e-52	WRKY	Populus trichocarpa clone 196822 TIR-NBS-TIR-TIR-WRKY type disease resistance protein mRNA, complete cds.	K13425//WRKY transcription factor 22+ko04016//MAPK signaling pathway - plant+ko04626//Plant-pathogen interaction	XP_004229932.1|1.4e-185|PREDICTED: WRKY transcription factor 22 [Solanum lycopersicum]	GO:0044271//cellular nitrogen compound biosynthetic process;GO:0046483//heterocycle metabolic process;GO:0048856//anatomical structure development;GO:0034645//cellular macromolecule biosynthetic process;GO:0032774//RNA biosynthetic process;GO:0044260//cellular macromolecule metabolic process;GO:0090693//plant organ senescence;GO:0044249//cellular biosynthetic process;GO:0009058//biosynthetic proc…
Solyc01g095140.4	8.34	44.66	2.42291496176534	1.3494538345646795e-164	1.8806085513265895e-165	2.42291496176534	1.3494538345646795e-164	1.8806085513265895e-165				NP_001233938.1|2.4e-86|ethylene-responsive late embryogenesis-like protein [Solanum lycopersicum]	GO:0042221//response to chemical;GO:0009414//response to water deprivation;GO:0050896//response to stimulus;GO:0001101//response to acid chemical;GO:0006950//response to stress;GO:0009269//response to desiccation;GO:0009415//response to water;GO:0010035//response to inorganic substance;GO:0009628//response to abiotic stimulus;GO:1901700//response to oxygen-containing compound;
Solyc01g095150.3	37.01	239.12	2.69481569535612	0.0	0.0	2.69481569535612	0.0	0.0				NP_001234431.1|2.6e-93|late embryogenesis (Lea)-like protein [Solanum lycopersicum]	GO:0010035//response to inorganic substance;GO:0001101//response to acid chemical;GO:0009628//response to abiotic stimulus;GO:0009269//response to desiccation;GO:1901700//response to oxygen-containing compound;GO:0006950//response to stress;GO:0050896//response to stimulus;GO:0042221//response to chemical;GO:0009415//response to water;GO:0009414//response to water deprivation;
Solyc01g095190.2	0.215	0.79	1.8841147305688302	1.67850051442779e-05	2.08454288870369e-05	1.8841147305688302	1.67850051442779e-05	2.08454288870369e-05				XP_010326694.1|1.5e-259|PREDICTED: uncharacterized protein LOC101265683 [Solanum lycopersicum]	GO:0008168//methyltransferase activity;GO:0016741//transferase activity, transferring one-carbon groups;GO:0003824//catalytic activity;GO:0016740//transferase activity;
Solyc01g095320.4	13.27	263.15	4.3122757322265395	0.0	0.0	4.3122757322265395	0.0	0.0			K13448//calcium-binding protein CML+ko04626//Plant-pathogen interaction;K14306//nuclear pore complex protein Nup62+ko03013//RNA transport	XP_004229963.1|0.0e+00|PREDICTED: BAG family molecular chaperone regulator 6 [Solanum lycopersicum]	GO:0005488//binding;GO:0051087//chaperone binding;GO:0005515//protein binding;
Solyc01g095330.2	10.925	236.61	4.43867800184888	0.0	0.0	4.43867800184888	0.0	0.0				XP_004229963.1|1.2e-111|PREDICTED: BAG family molecular chaperone regulator 6 [Solanum lycopersicum]	GO:0005488//binding;GO:0051087//chaperone binding;GO:0005515//protein binding;
Solyc01g095470.3	8.845	150.95	4.09295581646135	0.0	0.0	4.09295581646135	0.0	0.0			K01792//glucose-6-phosphate 1-epimerase [EC:5.1.3.15]+ko00010//Glycolysis / Gluconeogenesis+ko01100//Metabolic pathways+ko01110//Biosynthesis of secondary metabolites	XP_004229975.1|1.1e-178|PREDICTED: putative glucose-6-phosphate 1-epimerase [Solanum lycopersicum]	GO:0008152//metabolic process;GO:0044238//primary metabolic process;GO:0005975//carbohydrate metabolic process;GO:0071704//organic substance metabolic process;GO:0005488//binding;GO:0030246//carbohydrate binding;GO:0003824//catalytic activity;GO:0016854//racemase and epimerase activity;GO:0016853//isomerase activity;GO:0016857//racemase and epimerase activity, acting on carbohydrates and derivati…
Solyc01g095530.2	1.16	4.355	1.9088264840655902	1.75055134865276e-10	1.59739516308874e-10	1.9088264840655902	1.75055134865276e-10	1.59739516308874e-10				XP_010326840.1|1.6e-45|PREDICTED: uncharacterized protein LOC104649409 [Solanum lycopersicum]
Solyc01g095550.2	0.905	2.06	1.17863942253044	8.35240012764614e-11	7.508467398434e-11	1.17863942253044	8.35240012764614e-11	7.508467398434e-11		disease resistance protein (TIR-NBS-LRR class) (best arabidopsis hit)	K04427//mitogen-activated protein kinase kinase kinase 7 [EC:2.7.11.25];K04366//RAF proto-oncogene serine/threonine-protein kinase [EC:2.7.11.1];K08892//fyn-related kinase [EC:2.7.10.2];K17535//serine/threonine-protein kinase TNNI3K [EC:2.7.11.1]	XP_010326856.1|0.0e+00|PREDICTED: mitogen-activated protein kinase kinase kinase 7-like [Solanum lycopersicum]	GO:0005524//ATP binding;GO:0097367//carbohydrate derivative binding;GO:0003824//catalytic activity;GO:0000166//nucleotide binding;GO:0016740//transferase activity;GO:0008144//drug binding;GO:0016773//phosphotransferase activity, alcohol group as acceptor;GO:0005488//binding;GO:0043168//anion binding;GO:0032555//purine ribonucleotide binding;GO:0036094//small molecule binding;GO:0035639//purine ri…
Solyc01g095580.3	65.695	24.68	-1.40949403503851	0.0	0.0	-1.40949403503851	0.0	0.0			K14506//jasmonic acid-amino synthetase [EC:6.3.2.52]+ko04075//Plant hormone signal transduction	XP_015062160.1|0.0e+00|PREDICTED: jasmonic acid-amido synthetase JAR1-like isoform X1 [Solanum pennellii]	GO:0045089//positive regulation of innate immune response;GO:0009755//hormone-mediated signaling pathway;GO:0051716//cellular response to stimulus;GO:0043207//response to external biotic stimulus;GO:0050896//response to stimulus;GO:0006952//defense response;GO:0043436//oxoacid metabolic process;GO:0071495//cellular response to endogenous stimulus;GO:0071310//cellular response to organic substance…
Solyc01g095590.3	22.72	6.35	-1.83806621055453	0.0	0.0	-1.83806621055453	0.0	0.0				XP_010326895.1|0.0e+00|PREDICTED: protein ENHANCED DISEASE RESISTANCE 4 isoform X4 [Solanum lycopersicum]
Solyc01g095620.3	93.39	46.47	-1.0042510878862199	6.044186498166817e-249	5.706482997391257e-250	-1.0042510878862199	6.044186498166817e-249	5.706482997391257e-250			K08237//hydroquinone glucosyltransferase [EC:2.4.1.218]	NP_001307116.1|1.1e-276|hydroquinone glucosyltransferase [Solanum lycopersicum]	GO:0008152//metabolic process;GO:0005622//intracellular;GO:0044424//intracellular part;GO:0043227//membrane-bounded organelle;GO:0005623//cell;GO:0043229//intracellular organelle;GO:0043231//intracellular membrane-bounded organelle;GO:0044464//cell part;GO:0043226//organelle;GO:0080044//quercetin 7-O-glucosyltransferase activity;GO:0003824//catalytic activity;GO:0080043//quercetin 3-O-glucosyltra…
Solyc01g095700.3	306.98	111.79	-1.4543415337449301	0.0	0.0	-1.4543415337449301	0.0	0.0			K14496//abscisic acid receptor PYR/PYL family+ko04016//MAPK signaling pathway - plant+ko04075//Plant hormone signal transduction	NP_001333055.1|6.2e-102|regulatory component of ABA receptor3-like [Solanum lycopersicum]
Solyc01g095720.3	3.915	7.93	1.01801601763857	1.3654822586375601e-32	6.617437879930601e-33	1.01801601763857	1.3654822586375601e-32	6.617437879930601e-33				XP_004231212.1|0.0e+00|PREDICTED: uncharacterized protein LOC101245704 [Solanum lycopersicum]	GO:0044238//primary metabolic process;GO:0071704//organic substance metabolic process;GO:0008152//metabolic process;GO:0006629//lipid metabolic process;GO:0016787//hydrolase activity;GO:0003824//catalytic activity;
Solyc01g095750.2	0.5	1.865	1.8928849401965702	1.57780076594727e-17	1.0910738335423802e-17	1.8928849401965702	1.57780076594727e-17	1.0910738335423802e-17			K01897//long-chain acyl-CoA synthetase [EC:6.2.1.3]+ko04146//Peroxisome+ko01100//Metabolic pathways+ko00061//Fatty acid biosynthesis+ko01212//Fatty acid metabolism+ko00071//Fatty acid degradation	XP_019188238.1|0.0e+00|PREDICTED: long chain acyl-CoA synthetase 4-like [Ipomoea nil]
Solyc01g095810.3	0.11	8.28	6.2433821872807	1.1557282647126395e-72	3.186885304167659e-73	6.2433821872807	1.1557282647126395e-72	3.186885304167659e-73		PREDICTED: Vitis vinifera hypothetical protein LOC100250803 (LOC100250803), mRNA	K19041//E3 ubiquitin-protein ligase RNF38/44 [EC:2.3.2.27]	XP_010327016.1|6.4e-172|PREDICTED: putative RING-H2 finger protein ATL21A [Solanum lycopersicum]	GO:0044248//cellular catabolic process;GO:0019941//modification-dependent protein catabolic process;GO:0071704//organic substance metabolic process;GO:1901564//organonitrogen compound metabolic process;GO:0009987//cellular process;GO:0006511//ubiquitin-dependent protein catabolic process;GO:0008152//metabolic process;GO:0044267//cellular protein metabolic process;GO:0019538//protein metabolic pro…
Solyc01g095920.4	0.095	6.345	6.0490041421138505	1.0060776092548297e-110	1.99726696886885e-111	6.0490041421138505	1.0060776092548297e-110	1.99726696886885e-111				XP_010327072.1|1.8e-130|PREDICTED: uncharacterized protein LOC101251330 [Solanum lycopersicum]
Solyc01g095930.4	41.26	362.59	3.13641500641666	0.0	0.0	3.13641500641666	0.0	0.0			K15406//wax-ester synthase / diacylglycerol O-acyltransferase [EC:2.3.1.75 2.3.1.20]+ko00073//Cutin, suberine and wax biosynthesis	XP_010315460.1|5.9e-155|PREDICTED: LOW QUALITY PROTEIN: O-acyltransferase WSD1 [Solanum lycopersicum]	GO:0008610//lipid biosynthetic process;GO:1901576//organic substance biosynthetic process;GO:0044255//cellular lipid metabolic process;GO:0044237//cellular metabolic process;GO:0044238//primary metabolic process;GO:0045017//glycerolipid biosynthetic process;GO:0009987//cellular process;GO:0046486//glycerolipid metabolic process;GO:0044249//cellular biosynthetic process;GO:0009058//biosynthetic pr…
Solyc01g096070.3	63.645	26.625	-1.2545815385366799	0.0	0.0	-1.2545815385366799	0.0	0.0	ARF		K14486//auxin response factor+ko04075//Plant hormone signal transduction	XP_010327130.1|0.0e+00|PREDICTED: auxin response factor 18 [Solanum lycopersicum]
Solyc01g096120.3	6.345	2.47	-1.3590173634123603	1.2139636357943899e-20	7.660525036304241e-21	-1.3590173634123603	1.2139636357943899e-20	7.660525036304241e-21	C2C2-Dof		K20043//clathrin coat assembly protein AP180;K09326//homeobox protein OTX1;K04733//interleukin-1 receptor-associated kinase 4 [EC:2.7.11.1];K16222//Dof zinc finger protein DOF5.5+ko04712//Circadian rhythm - plant	XP_004229998.1|2.1e-162|PREDICTED: dof zinc finger protein DOF2.5-like [Solanum lycopersicum]	GO:0031323//regulation of cellular metabolic process;GO:0019222//regulation of metabolic process;GO:1903506//regulation of nucleic acid-templated transcription;GO:0051171//regulation of nitrogen compound metabolic process;GO:0051252//regulation of RNA metabolic process;GO:2001141//regulation of RNA biosynthetic process;GO:0060255//regulation of macromolecule metabolic process;GO:0019219//regulati…
Solyc01g096150.4	8.45	18.695	1.14716868498348	1.82464136471558e-35	8.390344832818329e-36	1.14716868498348	1.82464136471558e-35	8.390344832818329e-36			K03283//heat shock 70kDa protein 1/2/6/8+ko03040//Spliceosome+ko04144//Endocytosis+ko04141//Protein processing in endoplasmic reticulum	XP_004230000.1|2.1e-144|PREDICTED: uncharacterized protein LOC101257602 [Solanum lycopersicum]
Solyc01g096170.4	1.18	2.505	1.0894989203419099	1.38370045684384e-12	1.14526324335628e-12	1.0894989203419099	1.38370045684384e-12	1.14526324335628e-12			K08867//WNK lysine deficient protein kinase [EC:2.7.11.1]	XP_015072132.1|0.0e+00|PREDICTED: probable serine/threonine-protein kinase WNK10 [Solanum pennellii]	GO:0016021//integral component of membrane;GO:0044425//membrane part;GO:0016020//membrane;GO:0031224//intrinsic component of membrane;GO:0032559//adenyl ribonucleotide binding;GO:1901265//nucleoside phosphate binding;GO:0008144//drug binding;GO:1901363//heterocyclic compound binding;GO:0017076//purine nucleotide binding;GO:0016773//phosphotransferase activity, alcohol group as acceptor;GO:0036094…
Solyc01g096320.3	16.89	438.605	4.700327152832981	0.0	0.0	4.700327152832981	0.0	0.0			K09338//homeobox-leucine zipper protein	XP_004230017.1|3.9e-134|PREDICTED: homeobox-leucine zipper protein ATHB-12 [Solanum lycopersicum]	GO:0005634//nucleus;GO:0005622//intracellular;GO:0043229//intracellular organelle;GO:0044424//intracellular part;GO:0043226//organelle;GO:0044464//cell part;GO:0043231//intracellular membrane-bounded organelle;GO:0005623//cell;GO:0043227//membrane-bounded organelle;GO:0005488//binding;GO:0003700//DNA binding transcription factor activity;GO:0043565//sequence-specific DNA binding;GO:0003676//nucle…
Solyc01g096340.3	85.64	261.67	1.61279410331394	0.0	0.0	1.61279410331394	0.0	0.0			K14488//SAUR family protein+ko04075//Plant hormone signal transduction	XP_004230018.1|8.8e-60|PREDICTED: auxin-responsive protein SAUR32 [Solanum lycopersicum]	GO:0009725//response to hormone;GO:0050896//response to stimulus;GO:0009719//response to endogenous stimulus;GO:0010033//response to organic substance;GO:0042221//response to chemical;GO:0009733//response to auxin;
Solyc01g096360.3	32.375	9.235	-1.8082365554696598	6.966856969108647e-247	6.639002791555166e-248	-1.8082365554696598	6.966856969108647e-247	6.639002791555166e-248			K20642//Rho GTPase-activating protein 22/24/25	NP_001316464.1|8.7e-286|Rho GTPase activating protein 2 [Solanum lycopersicum]	GO:0050789//regulation of biological process;GO:0007154//cell communication;GO:0050896//response to stimulus;GO:0071554//cell wall organization or biogenesis;GO:0071555//cell wall organization;GO:0009987//cellular process;GO:0016043//cellular component organization;GO:0007165//signal transduction;GO:0051716//cellular response to stimulus;GO:0023052//signaling;GO:0071669//plant-type cell wall orga…
Solyc01g096370.4	36.365	8.425	-2.10776949167716	3.7462827266771186e-265	3.3388654702967084e-266	-2.10776949167716	3.7462827266771186e-265	3.3388654702967084e-266	bHLH		K13422//transcription factor MYC2+ko04016//MAPK signaling pathway - plant+ko04075//Plant hormone signal transduction	XP_004230022.1|3.0e-257|PREDICTED: transcription factor MYC2-like isoform X2 [Solanum lycopersicum]	GO:0005488//binding;GO:0005515//protein binding;GO:0046983//protein dimerization activity;
Solyc01g096380.1	0.38	1.51	1.98599434458805	2.39434930906563e-07	2.5945131656721394e-07	1.98599434458805	2.39434930906563e-07	2.5945131656721394e-07				XP_004230023.1|2.5e-184|PREDICTED: uncharacterized protein LOC101264557 [Solanum lycopersicum]	GO:0031224//intrinsic component of membrane;GO:0016021//integral component of membrane;GO:0044425//membrane part;GO:0016020//membrane;
Solyc01g096420.3	2.695	24.19	3.16796697379489	1.3918467058165195e-168	1.8952204153657097e-169	3.16796697379489	1.3918467058165195e-168	1.8952204153657097e-169			K19784//chromate reductase, NAD(P)H dehydrogenase (quinone)	NP_001316466.1|8.6e-106|NAD(P)H:quinone oxidoreductase [Solanum lycopersicum]	GO:0005829//cytosol;GO:0044424//intracellular part;GO:0005737//cytoplasm;GO:0005623//cell;GO:0044464//cell part;GO:0005622//intracellular;GO:0044444//cytoplasmic part;GO:0036094//small molecule binding;GO:0048037//cofactor binding;GO:0043167//ion binding;GO:0016491//oxidoreductase activity;GO:0003824//catalytic activity;GO:0097159//organic cyclic compound binding;GO:0000166//nucleotide binding;GO…
Solyc01g096510.2	23.335	73.95	1.66740196226394	1.0033383011464697e-176	1.3131480139101297e-177	1.66740196226394	1.0033383011464697e-176	1.3131480139101297e-177				XP_004230035.1|1.3e-82|PREDICTED: sigma factor binding protein 1, chloroplastic [Solanum lycopersicum]
Solyc01g096740.4	1.68	0.34	-2.30834989039638	1.6189472571039399e-15	1.1992514559626e-15	-2.30834989039638	1.6189472571039399e-15	1.1992514559626e-15			K12818//ATP-dependent RNA helicase DHX8/PRP22 [EC:3.6.4.13]+ko03040//Spliceosome	XP_004230052.1|2.2e-279|PREDICTED: protein ZINC INDUCED FACILITATOR-LIKE 1 [Solanum lycopersicum]	GO:0050789//regulation of biological process;GO:0065007//biological regulation;GO:0051179//localization;GO:0051234//establishment of localization;GO:0090333//regulation of stomatal closure;GO:0006810//transport;GO:0010119//regulation of stomatal movement;GO:0050794//regulation of cellular process;GO:0055085//transmembrane transport;GO:0043231//intracellular membrane-bounded organelle;GO:0044464//…
Solyc01g096820.4	1.355	0.64	-1.07813599283167	1.99905643550686e-05	2.4978396037720702e-05	-1.07813599283167	1.99905643550686e-05	2.4978396037720702e-05			K13412//calcium-dependent protein kinase [EC:2.7.11.1]+ko04626//Plant-pathogen interaction	XP_004230058.1|3.2e-294|PREDICTED: calcium and calcium/calmodulin-dependent serine/threonine-protein kinase-like [Solanum lycopersicum]	GO:0008152//metabolic process;GO:0044267//cellular protein metabolic process;GO:0018193//peptidyl-amino acid modification;GO:0006793//phosphorus metabolic process;GO:0071704//organic substance metabolic process;GO:0006796//phosphate-containing compound metabolic process;GO:0018105//peptidyl-serine phosphorylation;GO:0007154//cell communication;GO:0051716//cellular response to stimulus;GO:0018209/…
Solyc01g096880.4	3.2	9.455	1.5690623013194298	5.204176120613069e-58	1.6918857961749796e-58	1.5690623013194298	5.204176120613069e-58	1.6918857961749796e-58			K14638//solute carrier family 15 (peptide/histidine transporter), member 3/4	XP_004230062.1|0.0e+00|PREDICTED: protein NRT1/ PTR FAMILY 6.2 [Solanum lycopersicum]	GO:0006810//transport;GO:0071705//nitrogen compound transport;GO:0001101//response to acid chemical;GO:0051234//establishment of localization;GO:0009719//response to endogenous stimulus;GO:0071702//organic substance transport;GO:0009725//response to hormone;GO:0050896//response to stimulus;GO:0009611//response to wounding;GO:0051179//localization;GO:0015833//peptide transport;GO:0042886//amide tr…
Solyc01g096940.4	9.225	4.035	-1.19154384096414	2.40300286157137e-48	8.90553724729925e-49	-1.19154384096414	2.40300286157137e-48	8.90553724729925e-49			K13420//LRR receptor-like serine/threonine-protein kinase FLS2 [EC:2.7.11.1]+ko04016//MAPK signaling pathway - plant+ko04626//Plant-pathogen interaction	XP_004230068.1|0.0e+00|PREDICTED: probable inactive leucine-rich repeat receptor-like protein kinase At3g03770 [Solanum lycopersicum]	GO:0044425//membrane part;GO:0031224//intrinsic component of membrane;GO:0016021//integral component of membrane;GO:0016020//membrane;GO:0032553//ribonucleotide binding;GO:0032559//adenyl ribonucleotide binding;GO:0097367//carbohydrate derivative binding;GO:0016772//transferase activity, transferring phosphorus-containing groups;GO:0016740//transferase activity;GO:0043167//ion binding;GO:1901363/…
Solyc01g096980.2	2.535	1.225	-1.04251294048002	5.10135599068869e-06	6.0853242991745796e-06	-1.04251294048002	5.10135599068869e-06	6.0853242991745796e-06			K13993//HSP20 family protein+ko04141//Protein processing in endoplasmic reticulum	XP_015081608.1|1.2e-185|PREDICTED: protein piccolo-like [Solanum pennellii]	GO:0016020//membrane;GO:0044425//membrane part;GO:0031224//intrinsic component of membrane;GO:0016021//integral component of membrane;
Solyc01g097000.3	3.535	1.495	-1.23786946396507	1.0484777815821e-18	7.00666715115313e-19	-1.23786946396507	1.0484777815821e-18	7.00666715115313e-19		PREDICTED: Vitis vinifera putative disease resistance protein RGA3-like (LOC100852663), mRNA.	K05349//beta-glucosidase [EC:3.2.1.21]+ko01100//Metabolic pathways+ko00500//Starch and sucrose metabolism+ko01110//Biosynthesis of secondary metabolites+ko00460//Cyanoamino acid metabolism+ko00940//Phenylpropanoid biosynthesis	XP_016538343.1|0.0e+00|PREDICTED: beta-glucosidase BoGH3B-like isoform X1 [Capsicum annuum]	GO:0005975//carbohydrate metabolic process;GO:0044238//primary metabolic process;GO:0071704//organic substance metabolic process;GO:0008152//metabolic process;GO:0016021//integral component of membrane;GO:0031224//intrinsic component of membrane;GO:0016020//membrane;GO:0044425//membrane part;GO:0016787//hydrolase activity;GO:0004553//hydrolase activity, hydrolyzing O-glycosyl compounds;GO:0003824…
Solyc01g097080.1	1.64	0.515	-1.65786184518668	1.26198871182498e-05	1.54975597959371e-05	-1.65786184518668	1.26198871182498e-05	1.54975597959371e-05				XP_019066579.1|9.6e-145|PREDICTED: uncharacterized protein LOC104649746 [Solanum lycopersicum]
Solyc01g097240.3	11.0	234.375	4.4119141867973	0.0	0.0	4.4119141867973	0.0	0.0				NP_001234083.1|3.0e-81|pathogenesis-related protein P2 precursor [Solanum lycopersicum]	GO:0051704//multi-organism process;GO:0009605//response to external stimulus;GO:0098542//defense response to other organism;GO:0042742//defense response to bacterium;GO:0006950//response to stress;GO:0050832//defense response to fungus;GO:0050896//response to stimulus;GO:0009620//response to fungus;GO:0009607//response to biotic stimulus;GO:0009617//response to bacterium;GO:0006952//defense respo…
Solyc01g097280.2	9.7	4.76	-1.0246528996114599	4.2622340068623005e-12	3.5986750694302203e-12	-1.0246528996114599	4.2622340068623005e-12	3.5986750694302203e-12			K20547//basic endochitinase B [EC:3.2.1.14]+ko04016//MAPK signaling pathway - plant+ko00520//Amino sugar and nucleotide sugar metabolism+ko01100//Metabolic pathways	XP_004230092.1|7.6e-120|PREDICTED: wound-induced protein WIN1 [Solanum lycopersicum]	GO:0051704//multi-organism process;GO:0006950//response to stress;GO:0009620//response to fungus;GO:0009605//response to external stimulus;GO:0043207//response to external biotic stimulus;GO:0050896//response to stimulus;GO:0050832//defense response to fungus;GO:0009607//response to biotic stimulus;GO:0051707//response to other organism;GO:0006952//defense response;GO:0042742//defense response to…
Solyc01g097290.4	82.86	26.24	-1.6552076553369701	2.5883122885493584e-289	2.1157796166476787e-290	-1.6552076553369701	2.5883122885493584e-289	2.1157796166476787e-290			K14484//auxin-responsive protein IAA+ko04075//Plant hormone signal transduction	NP_001266049.1|1.4e-141|auxin responsive protein IAA16 [Solanum lycopersicum]	GO:1903506//regulation of nucleic acid-templated transcription;GO:0019219//regulation of nucleobase-containing compound metabolic process;GO:1901360//organic cyclic compound metabolic process;GO:0006139//nucleobase-containing compound metabolic process;GO:0051171//regulation of nitrogen compound metabolic process;GO:1901362//organic cyclic compound biosynthetic process;GO:0051716//cellular respon…
Solyc01g097330.3	29.77	14.68	-1.0174929547674	1.6519897362804296e-80	4.22044206222542e-81	-1.0174929547674	1.6519897362804296e-80	4.22044206222542e-81	bZIP		K04450//cyclic AMP-dependent transcription factor ATF-2;K16241//transcription factor HY5+ko04712//Circadian rhythm - plant;K09060//plant G-box-binding factor	XP_004230097.1|4.6e-256|PREDICTED: light-inducible protein CPRF2 [Solanum lycopersicum]	GO:0140110//transcription regulator activity;GO:0003700//DNA binding transcription factor activity;
Solyc01g097340.3	69.43	30.765	-1.17311049063199	4.040799735339097e-223	4.2735462597179384e-224	-1.17311049063199	4.040799735339097e-223	4.2735462597179384e-224			K10046//GDP-D-mannose 3', 5'-epimerase [EC:5.1.3.18 5.1.3.-]+ko00520//Amino sugar and nucleotide sugar metabolism+ko01100//Metabolic pathways+ko00053//Ascorbate and aldarate metabolism+ko01110//Biosynthesis of secondary metabolites	NP_001234734.1|1.4e-222|GDP-mannose 3',5'-epimerase [Solanum lycopersicum]	GO:1901265//nucleoside phosphate binding;GO:0036094//small molecule binding;GO:1901363//heterocyclic compound binding;GO:0048037//cofactor binding;GO:0097159//organic cyclic compound binding;GO:0016857//racemase and epimerase activity, acting on carbohydrates and derivatives;GO:0016853//isomerase activity;GO:0050662//coenzyme binding;GO:0003824//catalytic activity;GO:0000166//nucleotide binding;G…
Solyc01g097430.4	0.0	0.11	4.5709568453092	0.000325856931851951	0.000454260153663996	4.5709568453092	0.000325856931851951	0.000454260153663996		ABC-2 type transporter family protein (best arabidopsis hit)	K05681//ATP-binding cassette, subfamily G (WHITE), member 2+ko02010//ABC transporters	XP_004231234.1|0.0e+00|PREDICTED: ABC transporter G family member 18-like [Solanum lycopersicum]	GO:0016020//membrane;GO:0044425//membrane part;GO:0016021//integral component of membrane;GO:0031224//intrinsic component of membrane;GO:0005488//binding;GO:0008144//drug binding;GO:0032553//ribonucleotide binding;GO:0043167//ion binding;GO:0017076//purine nucleotide binding;GO:0016787//hydrolase activity;GO:0016818//hydrolase activity, acting on acid anhydrides, in phosphorus-containing anhydrid…
Solyc01g097470.4	4.15	10.875	1.38488442129029	2.54481572801956e-25	1.44129803126635e-25	1.38488442129029	2.54481572801956e-25	1.44129803126635e-25				XP_004230103.1|5.3e-139|PREDICTED: uncharacterized protein LOC101263938 [Solanum lycopersicum]
Solyc01g097930.3	1.31	0.13	-3.3383007648432304	8.284180881909549e-13	6.80372999047359e-13	-3.3383007648432304	8.284180881909549e-13	6.80372999047359e-13			K01738//cysteine synthase [EC:2.5.1.47]+ko00920//Sulfur metabolism+ko01230//Biosynthesis of amino acids+ko01100//Metabolic pathways+ko01110//Biosynthesis of secondary metabolites+ko00270//Cysteine and methionine metabolism+ko01200//Carbon metabolism	XP_006347809.1|2.4e-160|PREDICTED: cysteine synthase-like isoform X1 [Solanum tuberosum]	GO:0006790//sulfur compound metabolic process;GO:0043436//oxoacid metabolic process;GO:1901576//organic substance biosynthetic process;GO:0019344//cysteine biosynthetic process;GO:0044237//cellular metabolic process;GO:0046394//carboxylic acid biosynthetic process;GO:0006534//cysteine metabolic process;GO:1901566//organonitrogen compound biosynthetic process;GO:0044283//small molecule biosyntheti…
Solyc01g098200.3	9.18	3.715	-1.3011683321386398	2.3508038530238395e-36	1.0672566209025401e-36	-1.3011683321386398	2.3508038530238395e-36	1.0672566209025401e-36		MSP domain containing protein, expressed (best arabidopsis hit)	K04733//interleukin-1 receptor-associated kinase 4 [EC:2.7.11.1];K20547//basic endochitinase B [EC:3.2.1.14]+ko04016//MAPK signaling pathway - plant+ko00520//Amino sugar and nucleotide sugar metabolism+ko01100//Metabolic pathways;K20222//importin-5	XP_004230148.1|1.3e-178|PREDICTED: vesicle-associated protein 1-2 [Solanum lycopersicum]	GO:0005783//endoplasmic reticulum;GO:0043227//membrane-bounded organelle;GO:0005789//endoplasmic reticulum membrane;GO:0044446//intracellular organelle part;GO:0044464//cell part;GO:0005886//plasma membrane;GO:0044432//endoplasmic reticulum part;GO:0098827//endoplasmic reticulum subcompartment;GO:0016020//membrane;GO:0005623//cell;GO:0031224//intrinsic component of membrane;GO:0044424//intracellu…
Solyc01g098280.4	0.88	2.735	1.63288459445241	5.913225386590171e-11	5.27405654316394e-11	1.63288459445241	5.913225386590171e-11	5.27405654316394e-11			K18626//trichohyalin	XP_015061973.1|1.4e-189|PREDICTED: uncharacterized protein LOC107007735 [Solanum pennellii]
Solyc01g098400.3	2.335	14.05	2.59133834530722	2.2047329761835095e-72	6.108630223703189e-73	2.59133834530722	2.2047329761835095e-72	6.108630223703189e-73			K14490//histidine-containing phosphotransfer peotein+ko04075//Plant hormone signal transduction	XP_004230155.1|5.7e-77|PREDICTED: histidine-containing phosphotransfer protein 1 [Solanum lycopersicum]	GO:0071495//cellular response to endogenous stimulus;GO:0051716//cellular response to stimulus;GO:0044237//cellular metabolic process;GO:0050896//response to stimulus;GO:0006796//phosphate-containing compound metabolic process;GO:0008152//metabolic process;GO:0000160//phosphorelay signal transduction system;GO:0070887//cellular response to chemical stimulus;GO:0009725//response to hormone;GO:0071…
Solyc01g098420.3	2.58	0.075	-5.1432886723569196	9.182859888907599e-10	8.70216363498905e-10	-5.1432886723569196	9.182859888907599e-10	8.70216363498905e-10			K13429//chitin elicitor receptor kinase 1+ko04626//Plant-pathogen interaction	OMO53860.1|4.5e-28|hypothetical protein CCACVL1_28283 [Corchorus capsularis]	GO:0016020//membrane;GO:0031224//intrinsic component of membrane;GO:0016021//integral component of membrane;GO:0044425//membrane part;GO:0016740//transferase activity;GO:0016772//transferase activity, transferring phosphorus-containing groups;GO:0043167//ion binding;GO:0005524//ATP binding;GO:0003824//catalytic activity;GO:0000166//nucleotide binding;GO:0016773//phosphotransferase activity, alcoh…
Solyc01g098490.3	0.225	0.59	1.3880927881593899	0.000806294650158711	0.0011714467882599	1.3880927881593899	0.000806294650158711	0.0011714467882599			K08145//MFS transporter, SP family, solute carrier family 2 (facilitated glucose transporter), member 8	XP_015170993.1|2.6e-250|PREDICTED: uncharacterized protein LOC102601222 [Solanum tuberosum]	GO:0006810//transport;GO:0008643//carbohydrate transport;GO:0071702//organic substance transport;GO:0051234//establishment of localization;GO:0051179//localization;GO:0016020//membrane;GO:0031224//intrinsic component of membrane;GO:0016021//integral component of membrane;GO:0044425//membrane part;
Solyc01g098500.3	117.815	37.86	-1.63523235125119	0.0	0.0	-1.63523235125119	0.0	0.0			K08145//MFS transporter, SP family, solute carrier family 2 (facilitated glucose transporter), member 8	XP_015055150.1|1.7e-258|PREDICTED: sugar transporter ERD6-like 5 isoform X2 [Solanum pennellii]	GO:0008643//carbohydrate transport;GO:0006810//transport;GO:0071702//organic substance transport;GO:0051179//localization;GO:0051234//establishment of localization;GO:0031224//intrinsic component of membrane;GO:0016021//integral component of membrane;GO:0016020//membrane;GO:0044425//membrane part;
Solyc01g098560.3	34.255	84.415	1.3029950743893899	0.0	0.0	1.3029950743893899	0.0	0.0			K08145//MFS transporter, SP family, solute carrier family 2 (facilitated glucose transporter), member 8	XP_015055180.1|1.8e-263|PREDICTED: sugar transporter ERD6-like 5 [Solanum pennellii]	GO:0016021//integral component of membrane;GO:0016020//membrane;GO:0044425//membrane part;GO:0031224//intrinsic component of membrane;
Solyc01g098570.2	26.585	5.145	-2.3681674172499303	1.6277371261345396e-159	2.3186363671568493e-160	-2.3681674172499303	1.6277371261345396e-159	2.3186363671568493e-160				XP_004230162.1|2.4e-147|PREDICTED: protein FANTASTIC FOUR 3 [Solanum lycopersicum]
Solyc01g098720.3	0.845	0.12	-2.78659515930888	6.065575429483289e-08	6.33609686642059e-08	-2.78659515930888	6.065575429483289e-08	6.33609686642059e-08	bHLH		K18485//myogenic factor 6;K20558//transcription factor SPEECHLESS+ko04016//MAPK signaling pathway - plant	XP_004230172.1|7.8e-186|PREDICTED: transcription factor bHLH96-like isoform X2 [Solanum lycopersicum]	GO:0046983//protein dimerization activity;GO:0005488//binding;GO:0005515//protein binding;
Solyc01g098910.3	3.665	9.065	1.30926385755521	5.26868824766192e-32	2.5910544346550195e-32	1.30926385755521	5.26868824766192e-32	2.5910544346550195e-32			K13354//solute carrier family 25 (peroxisomal adenine nucleotide transporter), member 17+ko04146//Peroxisome	XP_004230187.1|2.3e-171|PREDICTED: peroxisomal adenine nucleotide carrier 1 [Solanum lycopersicum]	GO:0042221//response to chemical;GO:0015931//nucleobase-containing compound transport;GO:1901264//carbohydrate derivative transport;GO:0015868//purine ribonucleotide transport;GO:0050896//response to stimulus;GO:0071705//nitrogen compound transport;GO:0051179//localization;GO:0015865//purine nucleotide transport;GO:0071702//organic substance transport;GO:0006810//transport;GO:0006862//nucleotide …
Solyc01g098950.3	0.34	4.535	3.7307977755691297	5.37900932419171e-31	2.69271549291226e-31	3.7307977755691297	5.37900932419171e-31	2.69271549291226e-31			K00134//glyceraldehyde 3-phosphate dehydrogenase [EC:1.2.1.12]+ko00010//Glycolysis / Gluconeogenesis+ko01230//Biosynthesis of amino acids+ko01100//Metabolic pathways+ko01110//Biosynthesis of secondary metabolites+ko00710//Carbon fixation in photosynthetic organisms+ko01200//Carbon metabolism	XP_010312658.1|3.8e-131|PREDICTED: glyceraldehyde-3-phosphate dehydrogenase, cytosolic-like [Solanum lycopersicum]	GO:0005996//monosaccharide metabolic process;GO:0071704//organic substance metabolic process;GO:0006006//glucose metabolic process;GO:0019318//hexose metabolic process;GO:0044238//primary metabolic process;GO:0008152//metabolic process;GO:0005975//carbohydrate metabolic process;GO:0044281//small molecule metabolic process;GO:0003824//catalytic activity;GO:0050662//coenzyme binding;GO:1901363//het…
Solyc01g099150.5.1	0.95	0.2	-2.2553360368429	1.6203614588764e-14	1.24474794867842e-14	-2.2553360368429	1.6203614588764e-14	1.24474794867842e-14			K15718//linoleate 9S-lipoxygenase [EC:1.13.11.58]+ko00591//Linoleic acid metabolism	XP_015062237.1|5.2e-278|PREDICTED: probable linoleate 9S-lipoxygenase 5 [Solanum pennellii]	GO:0043436//oxoacid metabolic process;GO:0071704//organic substance metabolic process;GO:0019752//carboxylic acid metabolic process;GO:0031408//oxylipin biosynthetic process;GO:0032787//monocarboxylic acid metabolic process;GO:0044238//primary metabolic process;GO:0006631//fatty acid metabolic process;GO:0006082//organic acid metabolic process;GO:0008152//metabolic process;GO:0044281//small molec…
Solyc01g099160.4	2.175	16.635	2.93536214608302	2.8972843249158085e-290	2.3587689621523384e-291	2.93536214608302	2.8972843249158085e-290	2.3587689621523384e-291			K15718//linoleate 9S-lipoxygenase [EC:1.13.11.58]+ko00591//Linoleic acid metabolism	NP_001311637.1|0.0e+00|probable linoleate 9S-lipoxygenase 5 [Capsicum annuum]	GO:0046394//carboxylic acid biosynthetic process;GO:0009058//biosynthetic process;GO:0044237//cellular metabolic process;GO:0071704//organic substance metabolic process;GO:0006633//fatty acid biosynthetic process;GO:0072330//monocarboxylic acid biosynthetic process;GO:0031408//oxylipin biosynthetic process;GO:0031407//oxylipin metabolic process;GO:0006629//lipid metabolic process;GO:0009987//cell…
Solyc01g099170.4	0.23	0.015	-3.82136057746956	0.000212658607802326	0.00029125528668967203	-3.82136057746956	0.000212658607802326	0.00029125528668967203			K15718//linoleate 9S-lipoxygenase [EC:1.13.11.58]+ko00591//Linoleic acid metabolism	OWM85356.1|7.3e-157|hypothetical protein CDL15_Pgr018980 [Punica granatum]	GO:0043436//oxoacid metabolic process;GO:0044283//small molecule biosynthetic process;GO:1901576//organic substance biosynthetic process;GO:0009058//biosynthetic process;GO:0008610//lipid biosynthetic process;GO:0046394//carboxylic acid biosynthetic process;GO:0071704//organic substance metabolic process;GO:0016053//organic acid biosynthetic process;GO:0044238//primary metabolic process;GO:004424…
Solyc01g099190.4	0.24	1.015	2.05842024045358	9.57483536182294e-15	7.29623712662178e-15	2.05842024045358	9.57483536182294e-15	7.29623712662178e-15			K15718//linoleate 9S-lipoxygenase [EC:1.13.11.58]+ko00591//Linoleic acid metabolism	P38416.1|0.0e+00|RecName: Full=Linoleate 9S-lipoxygenase B; AltName: Full=Lipoxygenase B	GO:0032787//monocarboxylic acid metabolic process;GO:0044238//primary metabolic process;GO:0072330//monocarboxylic acid biosynthetic process;GO:0044255//cellular lipid metabolic process;GO:0044283//small molecule biosynthetic process;GO:0031408//oxylipin biosynthetic process;GO:0006633//fatty acid biosynthetic process;GO:1901576//organic substance biosynthetic process;GO:0006631//fatty acid metab…
Solyc01g099290.3	3.015	13.54	2.16830307048619	1.1200109703385196e-122	2.0186239664914794e-123	2.16830307048619	1.1200109703385196e-122	2.0186239664914794e-123			K03347//cullin 1+ko04141//Protein processing in endoplasmic reticulum+ko04120//Ubiquitin mediated proteolysis	XP_004230212.1|5.4e-165|PREDICTED: cullin-1 isoform X2 [Solanum lycopersicum]
Solyc01g099410.3	21.21	42.71	1.01237435328794	5.4917691764618606e-45	2.14475833384612e-45	1.01237435328794	5.4917691764618606e-45	2.14475833384612e-45			K11251//histone H2A	NP_001296309.1|2.7e-74|histone H2A.1 [Solanum lycopersicum]	GO:0019222//regulation of metabolic process;GO:0010629//negative regulation of gene expression;GO:0051171//regulation of nitrogen compound metabolic process;GO:0010468//regulation of gene expression;GO:0045934//negative regulation of nucleobase-containing compound metabolic process;GO:0060255//regulation of macromolecule metabolic process;GO:0051276//chromosome organization;GO:0006996//organelle …
Solyc01g099510.2	1.065	0.155	-2.7604783353225297	0.0004972811033344901	0.000704957374339297	-2.7604783353225297	0.0004972811033344901	0.000704957374339297				XP_006344656.1|5.2e-09|PREDICTED: rapid alkalinization factor [Solanum tuberosum]	GO:0007154//cell communication;GO:0050789//regulation of biological process;GO:0051716//cellular response to stimulus;GO:0050794//regulation of cellular process;GO:0009987//cellular process;GO:0019932//second-messenger-mediated signaling;GO:0007165//signal transduction;GO:0035556//intracellular signal transduction;GO:0019722//calcium-mediated signaling;GO:0023052//signaling;GO:0065007//biological…
Solyc01g099520.3	66.695	32.05	-1.05535912140881	1.1873770839574397e-92	2.7090599205712794e-93	-1.05535912140881	1.1873770839574397e-92	2.7090599205712794e-93				XP_010313004.1|6.2e-60|PREDICTED: rapid alkalinization factor [Solanum lycopersicum]	GO:0035556//intracellular signal transduction;GO:0007154//cell communication;GO:0050896//response to stimulus;GO:0065007//biological regulation;GO:0019722//calcium-mediated signaling;GO:0023052//signaling;GO:0019932//second-messenger-mediated signaling;GO:0050789//regulation of biological process;GO:0051716//cellular response to stimulus;GO:0050794//regulation of cellular process;GO:0007165//sign…
Solyc01g099580.3	0.48	4.02	3.05530464958695	2.7419232021592194e-48	1.0176680662892598e-48	3.05530464958695	2.7419232021592194e-48	1.0176680662892598e-48			K15255//ATP-dependent DNA helicase PIF1 [EC:3.6.4.12];K01206//alpha-L-fucosidase [EC:3.2.1.51]+ko00511//Other glycan degradation	XP_010315468.2|6.5e-170|PREDICTED: desiccation-related protein PCC13-62-like [Solanum lycopersicum]	GO:0016021//integral component of membrane;GO:0016020//membrane;GO:0031224//intrinsic component of membrane;GO:0044425//membrane part;
Solyc01g099590.4	37.605	103.895	1.46906607118215	3.244145348480298e-199	3.8348631911220786e-200	1.46906607118215	3.244145348480298e-199	3.8348631911220786e-200			K00799//glutathione S-transferase [EC:2.5.1.18]+ko00480//Glutathione metabolism	NP_001234222.1|2.4e-126|glutathione-S-transferase [Solanum lycopersicum]	GO:0008152//metabolic process;GO:0006790//sulfur compound metabolic process;GO:0006807//nitrogen compound metabolic process;GO:0009987//cellular process;GO:0006518//peptide metabolic process;GO:0009636//response to toxic substance;GO:0009056//catabolic process;GO:0006575//cellular modified amino acid metabolic process;GO:0019748//secondary metabolic process;GO:0044248//cellular catabolic process;…
Solyc01g099600.4	125.725	34.33	-1.87030160476459	0.0	0.0	-1.87030160476459	0.0	0.0			K07213//copper chaperone	XP_004230231.1|4.1e-219|PREDICTED: heavy metal-associated isoprenylated plant protein 3 [Solanum lycopersicum]	GO:0051179//localization;GO:0042592//homeostatic process;GO:0065008//regulation of biological quality;GO:0065007//biological regulation;GO:0009987//cellular process;GO:0055065//metal ion homeostasis;GO:0048878//chemical homeostasis;GO:0050801//ion homeostasis;GO:0006875//cellular metal ion homeostasis;GO:0006810//transport;GO:0030003//cellular cation homeostasis;GO:0030001//metal ion transport;GO…
Solyc01g099620.3	0.025	0.535	4.445425963225349	4.1405680186880394e-16	3.00284992490273e-16	4.445425963225349	4.1405680186880394e-16	3.00284992490273e-16			K13447//respiratory burst oxidase [EC:1.6.3.- 1.11.1.-]+ko04016//MAPK signaling pathway - plant+ko04626//Plant-pathogen interaction	XP_004230232.1|0.0e+00|PREDICTED: respiratory burst oxidase homolog protein B [Solanum lycopersicum]	GO:0016021//integral component of membrane;GO:0016020//membrane;GO:0031224//intrinsic component of membrane;GO:0044425//membrane part;GO:0005623//cell;GO:0071944//cell periphery;GO:0044464//cell part;GO:0005886//plasma membrane;GO:0003824//catalytic activity;GO:0043169//cation binding;GO:0016209//antioxidant activity;GO:0005488//binding;GO:0050664//oxidoreductase activity, acting on NAD(P)H, oxyg…
Solyc01g099630.4	0.79	4.26	2.4228582063200697	8.28943348278043e-31	4.16244991755883e-31	2.4228582063200697	8.28943348278043e-31	4.16244991755883e-31			K08235//xyloglucan:xyloglucosyl transferase [EC:2.4.1.207]	NP_001233858.1|1.7e-178|probable xyloglucan endotransglucosylase/hydrolase 1 precursor [Solanum lycopersicum]	GO:0044085//cellular component biogenesis;GO:0044237//cellular metabolic process;GO:0045229//external encapsulating structure organization;GO:0044238//primary metabolic process;GO:0071840//cellular component organization or biogenesis;GO:0005976//polysaccharide metabolic process;GO:0010410//hemicellulose metabolic process;GO:0042546//cell wall biogenesis;GO:0010411//xyloglucan metabolic process;G…
Solyc01g099650.3	0.335	0.025	-3.85530790939289	2.0868271676338698e-10	1.91206667707954e-10	-3.85530790939289	2.0868271676338698e-10	1.91206667707954e-10			K02184//formin 2;K05740//diaphanous 1+ko04933//AGE-RAGE signaling pathway in diabetic complications	XP_010313078.1|0.0e+00|PREDICTED: formin-like protein 11 [Solanum lycopersicum]	GO:0016020//membrane;GO:0031224//intrinsic component of membrane;GO:0016021//integral component of membrane;GO:0044425//membrane part;
Solyc01g099660.4	0.125	0.745	2.59265191640852	4.03778026373748e-11	3.5675239594755e-11	2.59265191640852	4.03778026373748e-11	3.5675239594755e-11		heat shock cognate protein 70-1 (best arabidopsis hit)	K09490//heat shock 70kDa protein 5+ko04141//Protein processing in endoplasmic reticulum+ko03060//Protein export	XP_004230233.1|0.0e+00|PREDICTED: mediator of RNA polymerase II transcription subunit 37a [Solanum lycopersicum]	GO:0009653//anatomical structure morphogenesis;GO:0009826//unidimensional cell growth;GO:0009932//cell tip growth;GO:0022414//reproductive process;GO:0016043//cellular component organization;GO:0032501//multicellular organismal process;GO:0048588//developmental cell growth;GO:0030154//cell differentiation;GO:0040007//growth;GO:0032502//developmental process;GO:0009860//pollen tube growth;GO:00605…
Solyc01g099800.4	48.8	162.735	1.7400177726905	1.5651487307356692e-252	1.4587330600601192e-253	1.7400177726905	1.5651487307356692e-252	1.4587330600601192e-253			K12890//splicing factor, arginine/serine-rich 1+ko03040//Spliceosome	XP_010313168.1|4.0e-13|PREDICTED: serine/arginine-rich splicing factor SR30 isoform X2 [Solanum lycopersicum]	GO:1901363//heterocyclic compound binding;GO:0003676//nucleic acid binding;GO:0005488//binding;GO:0003723//RNA binding;GO:0097159//organic cyclic compound binding;
Solyc01g099810.3	48.24	146.5	1.60427559169118	0.0	0.0	1.60427559169118	0.0	0.0			K12890//splicing factor, arginine/serine-rich 1+ko03040//Spliceosome	XP_004230248.1|1.2e-140|PREDICTED: serine/arginine-rich splicing factor SR30 isoform X1 [Solanum lycopersicum]	GO:0003723//RNA binding;GO:1901363//heterocyclic compound binding;GO:0097159//organic cyclic compound binding;GO:0003676//nucleic acid binding;GO:0005488//binding;
Solyc01g099880.4	0.63	15.075	4.5812839834711	1.6189651184064194e-157	2.3382450989418294e-158	4.5812839834711	1.6189651184064194e-157	2.3382450989418294e-158			K15382//solute carrier family 50 (sugar transporter)	XP_004230255.1|2.3e-163|PREDICTED: bidirectional sugar transporter SWEET16-like [Solanum lycopersicum]	GO:0051234//establishment of localization;GO:0051179//localization;GO:0006810//transport;GO:0008643//carbohydrate transport;GO:0071702//organic substance transport;GO:0044425//membrane part;GO:0031224//intrinsic component of membrane;GO:0044464//cell part;GO:0005886//plasma membrane;GO:0071944//cell periphery;GO:0016021//integral component of membrane;GO:0016020//membrane;GO:0005623//cell;GO:0022…
Solyc01g099910.4	9.42	19.995	1.08775984090262	1.5019782484195499e-40	6.30432317825027e-41	1.08775984090262	1.5019782484195499e-40	6.30432317825027e-41			K08726//soluble epoxide hydrolase / lipid-phosphate phosphatase [EC:3.3.2.10 3.1.3.76]+ko04146//Peroxisome+ko00590//Arachidonic acid metabolism+ko01100//Metabolic pathways;K01079//phosphoserine phosphatase [EC:3.1.3.3]+ko01230//Biosynthesis of amino acids+ko01100//Metabolic pathways+ko00260//Glycine, serine and threonine metabolism+ko01200//Carbon metabolism	XP_004230258.1|6.1e-188|PREDICTED: bifunctional epoxide hydrolase 2 [Solanum lycopersicum]	GO:0003824//catalytic activity;GO:0016787//hydrolase activity;
Solyc01g099920.4	0.04	0.85	4.34354634920613	1.63526979794723e-10	1.49039810402691e-10	4.34354634920613	1.63526979794723e-10	1.49039810402691e-10				XP_004230259.1|5.1e-145|PREDICTED: uncharacterized protein LOC101259981 [Solanum lycopersicum]	GO:0016772//transferase activity, transferring phosphorus-containing groups;GO:0016740//transferase activity;GO:0003824//catalytic activity;GO:0016301//kinase activity;
Solyc01g099980.4	2.225	27.875	3.64848470850182	0.0	0.0	3.64848470850182	0.0	0.0				XP_004230264.1|1.9e-224|PREDICTED: glycine-rich domain-containing protein 2 isoform X2 [Solanum lycopersicum]	GO:0044464//cell part;GO:0071944//cell periphery;GO:0016020//membrane;GO:0005623//cell;GO:0005886//plasma membrane;
Solyc01g099990.3	0.435	15.21	5.128235787344651	2.5717446187919294e-156	3.742661129398719e-157	5.128235787344651	2.5717446187919294e-156	3.742661129398719e-157			K03188//urease accessory protein;K04733//interleukin-1 receptor-associated kinase 4 [EC:2.7.11.1]	XP_004230265.1|1.3e-166|PREDICTED: F-box protein PP2-B15 [Solanum lycopersicum]
Solyc01g100030.5.1	2.56	5.925	1.2138002621108601	5.1645232274679205e-15	3.90134389204799e-15	1.2138002621108601	5.1645232274679205e-15	3.90134389204799e-15			K01520//dUTP pyrophosphatase [EC:3.6.1.23]+ko01100//Metabolic pathways+ko00240//Pyrimidine metabolism	XP_015065379.1|2.0e-119|PREDICTED: deoxyuridine 5'-triphosphate nucleotidohydrolase [Solanum pennellii]	GO:0006974//cellular response to DNA damage stimulus;GO:0006807//nitrogen compound metabolic process;GO:0044249//cellular biosynthetic process;GO:0090304//nucleic acid metabolic process;GO:0046080//dUTP metabolic process;GO:0009141//nucleoside triphosphate metabolic process;GO:0009263//deoxyribonucleotide biosynthetic process;GO:0009157//deoxyribonucleoside monophosphate biosynthetic process;GO:1…
Solyc01g100040.3	59.46	150.255	1.33915102121042	0.0	0.0	1.33915102121042	0.0	0.0			K17506//protein phosphatase 1L [EC:3.1.3.16];K17500//integrin-linked kinase-associated serine/threonine phosphatase 2C [EC:3.1.3.16];K17505//protein phosphatase 1K [EC:3.1.3.16]	XP_004230268.1|1.1e-214|PREDICTED: probable protein phosphatase 2C 34 [Solanum lycopersicum]	GO:0016788//hydrolase activity, acting on ester bonds;GO:0004721//phosphoprotein phosphatase activity;GO:0016787//hydrolase activity;GO:0140096//catalytic activity, acting on a protein;GO:0003824//catalytic activity;GO:0016791//phosphatase activity;GO:0004722//protein serine/threonine phosphatase activity;GO:0042578//phosphoric ester hydrolase activity;
Solyc01g100070.3	0.21	0.905	2.1014715620079802	6.8627210585677496e-06	8.263544273060361e-06	2.1014715620079802	6.8627210585677496e-06	8.263544273060361e-06				XP_009777883.1|2.5e-87|PREDICTED: uncharacterized protein LOC104227355 [Nicotiana sylvestris]
Solyc01g100100.4	0.925	2.65	1.52204724482826	1.09428785457004e-05	1.33875156411218e-05	1.52204724482826	1.09428785457004e-05	1.33875156411218e-05			K22378//E3 ubiquitin-protein ligase RNF181 [EC:2.3.2.27];K16282//E3 ubiquitin-protein ligase RHA2 [EC:2.3.2.27];K16281//RING-H2 zinc finger protein RHA1	OIT32174.1|2.8e-45|ring-h2 finger protein atl18 [Nicotiana attenuata]	GO:0016020//membrane;GO:0016021//integral component of membrane;GO:0031224//intrinsic component of membrane;GO:0044425//membrane part;GO:0046872//metal ion binding;GO:0043167//ion binding;GO:0005488//binding;GO:0043169//cation binding;
Solyc01g100210.3	10.685	5.295	-1.01149005749317	3.02803077236952e-23	1.79870531190914e-23	-1.01149005749317	3.02803077236952e-23	1.79870531190914e-23			K20893//probable galacturonosyltransferase-like 1 [EC:2.4.1.-]	XP_004230281.1|2.4e-212|PREDICTED: probable galacturonosyltransferase-like 7 [Solanum lycopersicum]	GO:0008152//metabolic process;GO:0000271//polysaccharide biosynthetic process;GO:0005975//carbohydrate metabolic process;GO:1901576//organic substance biosynthetic process;GO:0016051//carbohydrate biosynthetic process;GO:0005976//polysaccharide metabolic process;GO:0044238//primary metabolic process;GO:0071704//organic substance metabolic process;GO:0009058//biosynthetic process;GO:0009059//macro…
Solyc01g100220.3	2.905	1.415	-1.03337098027888	0.00017464315735496398	0.00023684241270913398	-1.03337098027888	0.00017464315735496398	0.00023684241270913398	C2C2-GATA		K21630//GATA-type zinc finger protein 1	XP_004230282.1|2.1e-79|PREDICTED: GATA transcription factor 16 [Solanum lycopersicum]	GO:0048869//cellular developmental process;GO:0032502//developmental process;GO:0009987//cellular process;GO:0030154//cell differentiation;GO:0043234//protein complex;GO:0005667//transcription factor complex;GO:0044464//cell part;GO:0005622//intracellular;GO:0043229//intracellular organelle;GO:0005634//nucleus;GO:0032991//macromolecular complex;GO:0043231//intracellular membrane-bounded organelle…
Solyc01g100270.4	4.73	11.205	1.24493765378274	4.389002590658319e-53	1.5182571483841999e-53	1.24493765378274	4.389002590658319e-53	1.5182571483841999e-53			K09122//uncharacterized protein	XP_015063028.1|0.0e+00|PREDICTED: uncharacterized protein LOC107008487 isoform X1 [Solanum pennellii]	GO:0004527//exonuclease activity;GO:0016788//hydrolase activity, acting on ester bonds;GO:0016787//hydrolase activity;GO:0003824//catalytic activity;GO:0005488//binding;GO:0008408//3'-5' exonuclease activity;GO:0003676//nucleic acid binding;GO:1901363//heterocyclic compound binding;GO:0097159//organic cyclic compound binding;GO:0004518//nuclease activity;
Solyc01g100360.4	12.78	28.505	1.15855846540848	1.1417858939968696e-122	2.0591273259708393e-123	1.15855846540848	1.1417858939968696e-122	2.0591273259708393e-123			K00382//dihydrolipoamide dehydrogenase [EC:1.8.1.4]+ko00010//Glycolysis / Gluconeogenesis+ko00020//Citrate cycle (TCA cycle)+ko00280//Valine, leucine and isoleucine degradation+ko00640//Propanoate metabolism+ko01100//Metabolic pathways+ko01110//Biosynthesis of secondary metabolites+ko00260//Glycine, serine and threonine metabolism+ko00620//Pyruvate metabolism+ko01200//Carbon metabolism+ko00630//G…	XP_004230295.1|0.0e+00|PREDICTED: dihydrolipoyl dehydrogenase 2, chloroplastic-like [Solanum lycopersicum]	GO:0042592//homeostatic process;GO:0009987//cellular process;GO:0050789//regulation of biological process;GO:0065007//biological regulation;GO:0065008//regulation of biological quality;GO:0045454//cell redox homeostasis;GO:0019725//cellular homeostasis;GO:0050794//regulation of cellular process;GO:0005623//cell;GO:0016668//oxidoreductase activity, acting on a sulfur group of donors, NAD(P) as acc…
Solyc01g100370.3	10.835	22.935	1.08388233178233	4.3042994246615495e-76	1.1513331430286797e-76	1.08388233178233	4.3042994246615495e-76	1.1513331430286797e-76			K06674//structural maintenance of chromosome 2	NP_001294878.1|4.1e-88|universal stress protein A-like protein isoform 2 [Solanum lycopersicum]	GO:0006950//response to stress;GO:0050896//response to stimulus;
Solyc01g100460.3	1.785	23.135	3.7000854725016703	1.3115204536014494e-231	1.3364928817012693e-232	3.7000854725016703	1.3115204536014494e-231	1.3364928817012693e-232			K09060//plant G-box-binding factor;K04450//cyclic AMP-dependent transcription factor ATF-2	NP_001234505.1|1.6e-69|anaerobic basic leucine zipper protein [Solanum lycopersicum]	GO:0003700//DNA binding transcription factor activity;GO:0140110//transcription regulator activity;
Solyc01g100510.4	0.295	1.15	1.9617467983413703	1.46519478137141e-07	1.5683129140346501e-07	1.9617467983413703	1.46519478137141e-07	1.5683129140346501e-07	HB		K16670//homeobox protein Meis2	AAP47027.1|1.1e-195|knotted homeodomain protein 4, partial [Solanum lycopersicum]	GO:0019222//regulation of metabolic process;GO:0080090//regulation of primary metabolic process;GO:0065007//biological regulation;GO:0009889//regulation of biosynthetic process;GO:0051252//regulation of RNA metabolic process;GO:1903506//regulation of nucleic acid-templated transcription;GO:0010468//regulation of gene expression;GO:0050789//regulation of biological process;GO:0019219//regulation o…
Solyc01g100600.4	3.395	0.495	-2.76574660225856	8.54577686231208e-37	3.842094060878609e-37	-2.76574660225856	8.54577686231208e-37	3.842094060878609e-37			K20285//Rab9 effector protein with kelch motifs	XP_004231294.1|2.1e-285|PREDICTED: acyl-CoA-binding domain-containing protein 5-like [Solanum lycopersicum]
Solyc01g100660.4	308.385	153.07	-1.00803520400965	0.0	0.0	-1.00803520400965	0.0	0.0				XP_010313623.1|8.4e-110|PREDICTED: transcription factor bHLH149 [Solanum lycopersicum]	GO:0046983//protein dimerization activity;GO:0005515//protein binding;GO:0005488//binding;
Solyc01g100760.2	6.135	53.555	3.12641032256544	1.5488036285852995e-270	1.3513610224917192e-271	3.12641032256544	1.5488036285852995e-270	1.3513610224917192e-271				XP_004230326.1|1.3e-87|PREDICTED: uncharacterized protein LOC101254945 [Solanum lycopersicum]
Solyc01g100770.2	26.975	219.815	3.0270885574802797	0.0	0.0	3.0270885574802797	0.0	0.0				XP_004230327.1|4.7e-88|PREDICTED: uncharacterized protein LOC101255245 [Solanum lycopersicum]
Solyc01g100900.4	10.525	22.36	1.08781326739067	1.37903524047539e-53	4.7384967658451295e-54	1.08781326739067	1.37903524047539e-53	4.7384967658451295e-54			K17500//integrin-linked kinase-associated serine/threonine phosphatase 2C [EC:3.1.3.16]	XP_004230333.1|3.7e-208|PREDICTED: WAT1-related protein At1g09380-like [Solanum lycopersicum]	GO:0006810//transport;GO:0051234//establishment of localization;GO:0051179//localization;GO:0044464//cell part;GO:0044425//membrane part;GO:0031224//intrinsic component of membrane;GO:0016021//integral component of membrane;GO:0016020//membrane;GO:0071944//cell periphery;GO:0005623//cell;GO:0005886//plasma membrane;GO:0005215//transporter activity;GO:0022857//transmembrane transporter activity;
Solyc01g100910.3	0.915	0.36	-1.35264862572931	9.254417933572109e-05	0.00012235349900304698	-1.35264862572931	9.254417933572109e-05	0.00012235349900304698			K17500//integrin-linked kinase-associated serine/threonine phosphatase 2C [EC:3.1.3.16]	XP_004230334.1|5.7e-207|PREDICTED: WAT1-related protein At1g09380 [Solanum lycopersicum]	GO:0006810//transport;GO:0051179//localization;GO:0051234//establishment of localization;GO:0016020//membrane;GO:0071944//cell periphery;GO:0031224//intrinsic component of membrane;GO:0044425//membrane part;GO:0005623//cell;GO:0016021//integral component of membrane;GO:0044464//cell part;GO:0005886//plasma membrane;GO:0022857//transmembrane transporter activity;GO:0005215//transporter activity;
Solyc01g100920.3	4.28	13.935	1.7030124284888202	2.2940020378026895e-72	6.358494287403519e-73	1.7030124284888202	2.2940020378026895e-72	6.358494287403519e-73			K17500//integrin-linked kinase-associated serine/threonine phosphatase 2C [EC:3.1.3.16]	XP_004230335.1|3.2e-213|PREDICTED: WAT1-related protein At1g09380 [Solanum lycopersicum]	GO:0006810//transport;GO:0051234//establishment of localization;GO:0051179//localization;GO:0005886//plasma membrane;GO:0044464//cell part;GO:0031224//intrinsic component of membrane;GO:0016021//integral component of membrane;GO:0044425//membrane part;GO:0071944//cell periphery;GO:0016020//membrane;GO:0005623//cell;GO:0022857//transmembrane transporter activity;GO:0005215//transporter activity;
Solyc01g100930.3	2.45	5.345	1.1270866638226498	5.67888379045527e-16	4.1409998237241596e-16	1.1270866638226498	5.67888379045527e-16	4.1409998237241596e-16			K10396//kinesin family member 5+ko04144//Endocytosis;K01206//alpha-L-fucosidase [EC:3.2.1.51]+ko00511//Other glycan degradation	XP_004230336.1|9.5e-218|PREDICTED: GDSL esterase/lipase At1g09390 [Solanum lycopersicum]	GO:0016020//membrane;GO:0031224//intrinsic component of membrane;GO:0016021//integral component of membrane;GO:0044425//membrane part;GO:0016787//hydrolase activity;GO:0016788//hydrolase activity, acting on ester bonds;GO:0003824//catalytic activity;
Solyc01g100940.2	4.175	45.815	3.45825000358293	4.0541197371875783e-234	4.059852953271087e-235	3.45825000358293	4.0541197371875783e-234	4.059852953271087e-235			K22611//squamous cell carcinoma antigen recognized by T-cells 3	XP_004230337.1|1.3e-71|PREDICTED: uncharacterized protein LOC101258195 [Solanum lycopersicum]	GO:0065007//biological regulation;GO:0045088//regulation of innate immune response;GO:0032101//regulation of response to external stimulus;GO:0050789//regulation of biological process;GO:0050776//regulation of immune response;GO:0043900//regulation of multi-organism process;GO:0010112//regulation of systemic acquired resistance;GO:0002682//regulation of immune system process;GO:0080134//regulatio…
Solyc01g100980.4	0.325	0.86	1.4164468962535801	9.4477156561388e-06	1.15031700400334e-05	1.4164468962535801	9.4477156561388e-06	1.15031700400334e-05			K01213//galacturan 1,4-alpha-galacturonidase [EC:3.2.1.67]+ko00040//Pentose and glucuronate interconversions+ko01100//Metabolic pathways	XP_015071332.1|1.6e-278|PREDICTED: polygalacturonase At1g48100-like isoform X2 [Solanum pennellii]	GO:0005975//carbohydrate metabolic process;GO:0045229//external encapsulating structure organization;GO:0009987//cellular process;GO:0016043//cellular component organization;GO:0008152//metabolic process;GO:0044238//primary metabolic process;GO:0071554//cell wall organization or biogenesis;GO:0071840//cellular component organization or biogenesis;GO:0071555//cell wall organization;GO:0071704//org…
Solyc01g101260.2	1.835	0.675	-1.4385034839398603	6.41686110517408e-05	8.363613262755329e-05	-1.4385034839398603	6.41686110517408e-05	8.363613262755329e-05				OIT20740.1|2.0e-27|hypothetical protein A4A49_37640 [Nicotiana attenuata]
Solyc01g102260.3	1.255	6.01	2.26506696051361	8.93584505779315e-26	5.0127249348682695e-26	2.26506696051361	8.93584505779315e-26	5.0127249348682695e-26	MADS		K04454//MADS-box transcription enhancer factor 2C;K09260//MADS-box transcription enhancer factor 2A;K19995//secretory carrier-associated membrane protein	XP_004230363.1|3.8e-139|PREDICTED: agamous-like MADS-box protein AGL80 [Solanum lycopersicum]	GO:0006355//regulation of transcription, DNA-templated;GO:0031326//regulation of cellular biosynthetic process;GO:0034641//cellular nitrogen compound metabolic process;GO:1903506//regulation of nucleic acid-templated transcription;GO:0008152//metabolic process;GO:0032774//RNA biosynthetic process;GO:0031323//regulation of cellular metabolic process;GO:0044249//cellular biosynthetic process;GO:005…
Solyc01g102280.3	0.365	0.0	-4.562442280107991	0.000361076860723973	0.000505625799881669	-4.562442280107991	0.000361076860723973	0.000505625799881669			K03358//anaphase-promoting complex subunit 11+ko04120//Ubiquitin mediated proteolysis	XP_010315475.1|4.7e-17|PREDICTED: anaphase-promoting complex subunit 11 [Solanum lycopersicum]	GO:1902494//catalytic complex;GO:0043229//intracellular organelle;GO:0044422//organelle part;GO:0044446//intracellular organelle part;GO:0000151//ubiquitin ligase complex;GO:0043227//membrane-bounded organelle;GO:0043226//organelle;GO:0005680//anaphase-promoting complex;GO:0016021//integral component of membrane;GO:0005634//nucleus;GO:0031461//cullin-RING ubiquitin ligase complex;GO:0044464//cell…
Solyc01g102290.3	88.6	219.685	1.3115754288194	2.6013085642978485e-285	2.152195193221499e-286	1.3115754288194	2.6013085642978485e-285	2.152195193221499e-286			K03260//translation initiation factor 4G+ko03013//RNA transport	NP_001316491.1|1.2e-25|protein RARE-COLD-INDUCIBLE 2B-like [Solanum lycopersicum]	GO:0009651//response to salt stress;GO:0009415//response to water;GO:0009719//response to endogenous stimulus;GO:0006950//response to stress;GO:0006970//response to osmotic stress;GO:0097305//response to alcohol;GO:0009737//response to abscisic acid;GO:0009266//response to temperature stimulus;GO:0050896//response to stimulus;GO:0010033//response to organic substance;GO:0001101//response to acid …
Solyc01g102310.3	79.98	21.025	-1.92429936709957	0.0	0.0	-1.92429936709957	0.0	0.0			K14306//nuclear pore complex protein Nup62+ko03013//RNA transport	XP_004230369.1|0.0e+00|PREDICTED: probable serine/threonine-protein kinase kinX isoform X1 [Solanum lycopersicum]
Solyc01g102350.3	30.795	75.455	1.2936749088463	0.0	0.0	1.2936749088463	0.0	0.0			K19882//O-palmitoleoyl-L-serine hydrolase [EC:3.1.1.98]	XP_004230372.1|3.3e-252|PREDICTED: pectin acetylesterase 12 [Solanum lycopersicum]	GO:0071554//cell wall organization or biogenesis;GO:0071840//cellular component organization or biogenesis;GO:0071555//cell wall organization;GO:0016043//cellular component organization;GO:0045229//external encapsulating structure organization;GO:0009987//cellular process;GO:0005618//cell wall;GO:0044464//cell part;GO:0009505//plant-type cell wall;GO:0005576//extracellular region;GO:0005623//cell…
Solyc01g102390.4	11.49	45.55	1.98512118981603	2.7101969986178487e-193	3.3022187292958184e-194	1.98512118981603	2.7101969986178487e-193	3.3022187292958184e-194		Leucine-rich repeat protein kinase family protein (best arabidopsis hit)	K00856//adenosine kinase [EC:2.7.1.20]+ko00230//Purine metabolism+ko01100//Metabolic pathways	XP_004230374.2|5.4e-119|PREDICTED: germin-like protein 5-1 [Solanum lycopersicum]	GO:0009987//cellular process;GO:0006810//transport;GO:0050789//regulation of biological process;GO:0010497//plasmodesmata-mediated intercellular transport;GO:0065007//biological regulation;GO:0051239//regulation of multicellular organismal process;GO:0051179//localization;GO:0051234//establishment of localization;GO:0010496//intercellular transport;GO:2000026//regulation of multicellular organism…
Solyc01g102400.3	9.59	21.285	1.1506623207781999	2.5426063016424697e-45	9.85988005527684e-46	1.1506623207781999	2.5426063016424697e-45	9.85988005527684e-46		Leucine-rich repeat protein kinase family protein (best arabidopsis hit)		XP_004230375.1|1.2e-119|PREDICTED: germin-like protein 5-1 [Solanum lycopersicum]	GO:0050793//regulation of developmental process;GO:0051179//localization;GO:0051239//regulation of multicellular organismal process;GO:0065007//biological regulation;GO:2000280//regulation of root development;GO:0010496//intercellular transport;GO:0010497//plasmodesmata-mediated intercellular transport;GO:0051234//establishment of localization;GO:2000026//regulation of multicellular organismal de…
Solyc01g102660.4	108.015	285.47	1.40344630880636	0.0	0.0	1.40344630880636	0.0	0.0			K01800//maleylacetoacetate isomerase [EC:5.2.1.2]+ko00350//Tyrosine metabolism+ko01100//Metabolic pathways	XP_004230388.1|3.1e-121|PREDICTED: glutathione S-transferase zeta class isoform X1 [Solanum lycopersicum]	GO:0044237//cellular metabolic process;GO:0044238//primary metabolic process;GO:0008152//metabolic process;GO:0044281//small molecule metabolic process;GO:0006520//cellular amino acid metabolic process;GO:1901564//organonitrogen compound metabolic process;GO:0019752//carboxylic acid metabolic process;GO:1901360//organic cyclic compound metabolic process;GO:0043436//oxoacid metabolic process;GO:00…
Solyc01g102680.4	0.5	0.205	-1.26776224765774	6.32912182796366e-05	8.24228300073716e-05	-1.26776224765774	6.32912182796366e-05	8.24228300073716e-05			K04733//interleukin-1 receptor-associated kinase 4 [EC:2.7.11.1]	XP_010314121.1|0.0e+00|PREDICTED: probable leucine-rich repeat receptor-like protein kinase At5g49770 [Solanum lycopersicum]	GO:0044425//membrane part;GO:0016021//integral component of membrane;GO:0016020//membrane;GO:0031224//intrinsic component of membrane;GO:0043168//anion binding;GO:0017076//purine nucleotide binding;GO:0005488//binding;GO:0032559//adenyl ribonucleotide binding;GO:0008144//drug binding;GO:0032555//purine ribonucleotide binding;GO:0097367//carbohydrate derivative binding;GO:0097159//organic cyclic c…
Solyc01g102710.2	25.925	9.805	-1.3993715615195301	1.566972278949339e-218	1.684848984457459e-219	-1.3993715615195301	1.566972278949339e-218	1.684848984457459e-219			K04733//interleukin-1 receptor-associated kinase 4 [EC:2.7.11.1];K13415//protein brassinosteroid insensitive 1 [EC:2.7.10.1 2.7.11.1]+ko04075//Plant hormone signal transduction	XP_004230392.1|0.0e+00|PREDICTED: probable leucine-rich repeat receptor-like protein kinase At5g49770 [Solanum lycopersicum]	GO:0044425//membrane part;GO:0031224//intrinsic component of membrane;GO:0016021//integral component of membrane;GO:0016020//membrane;GO:0016740//transferase activity;GO:0036094//small molecule binding;GO:0140096//catalytic activity, acting on a protein;GO:0032559//adenyl ribonucleotide binding;GO:0005488//binding;GO:0005524//ATP binding;GO:0043168//anion binding;GO:0000166//nucleotide binding;GO…
Solyc01g102910.4	0.7	0.05	-3.7538537581112794	5.866638021341999e-07	6.53869216737368e-07	-3.7538537581112794	5.866638021341999e-07	6.53869216737368e-07			K00384//thioredoxin reductase (NADPH) [EC:1.8.1.9]+ko00450//Selenocompound metabolism	XP_004230405.1|1.2e-128|PREDICTED: germin-like protein subfamily 1 member 14 [Solanum lycopersicum]	GO:0071944//cell periphery;GO:0044464//cell part;GO:0005618//cell wall;GO:0030312//external encapsulating structure;GO:0005576//extracellular region;GO:0005623//cell;GO:0043167//ion binding;GO:0030145//manganese ion binding;GO:0005488//binding;GO:0045735//nutrient reservoir activity;GO:0043169//cation binding;GO:0046872//metal ion binding;GO:0046914//transition metal ion binding;
Solyc01g102980.3	13.235	2.16	-2.61427540892096	3.2332369135052695e-111	6.404379595170598e-112	-2.61427540892096	3.2332369135052695e-111	6.404379595170598e-112	zf-HD		K15777//4,5-DOPA dioxygenase extradiol [EC:1.13.11.-]+ko00965//Betalain biosynthesis;K15601//lysine-specific demethylase 3 [EC:1.14.11.-]	XP_004230410.1|7.9e-177|PREDICTED: zinc-finger homeodomain protein 4 [Solanum lycopersicum]	GO:0005488//binding;GO:0003676//nucleic acid binding;GO:0003677//DNA binding;GO:0097159//organic cyclic compound binding;GO:1901363//heterocyclic compound binding;
Solyc01g103200.4	49.6	19.91	-1.31421087732223	1.9654795070171197e-90	4.568786087087889e-91	-1.31421087732223	1.9654795070171197e-90	4.568786087087889e-91				XP_015055939.1|1.2e-153|PREDICTED: uncharacterized protein LOC107002424 [Solanum pennellii]	GO:0016020//membrane;GO:0044425//membrane part;GO:0031224//intrinsic component of membrane;GO:0016021//integral component of membrane;
Solyc01g103220.3	94.14	215.345	1.19527232433399	1.1312000190265895e-303	8.823126598972524e-305	1.19527232433399	1.1312000190265895e-303	8.823126598972524e-305			K08738//cytochrome c	XP_004230430.1|1.8e-60|PREDICTED: cytochrome c [Solanum lycopersicum]	GO:0009150//purine ribonucleotide metabolic process;GO:0055086//nucleobase-containing small molecule metabolic process;GO:0009199//ribonucleoside triphosphate metabolic process;GO:0071704//organic substance metabolic process;GO:0044281//small molecule metabolic process;GO:0008152//metabolic process;GO:0009259//ribonucleotide metabolic process;GO:0006139//nucleobase-containing compound metabolic p…
Solyc01g103330.3	0.305	2.035	2.74313782069188	3.45594584003072e-05	4.41151524206031e-05	2.74313782069188	3.45594584003072e-05	4.41151524206031e-05				XP_019067335.1|5.4e-46|PREDICTED: uncharacterized protein At5g08430-like isoform X1 [Solanum lycopersicum]
Solyc01g103390.3	0.55	1.105	1.0083621576165	0.000590958362250712	0.000844787674037697	1.0083621576165	0.000590958362250712	0.000844787674037697			K05894//12-oxophytodienoic acid reductase [EC:1.3.1.42]+ko00592//alpha-Linolenic acid metabolism+ko01100//Metabolic pathways+ko01110//Biosynthesis of secondary metabolites	NP_001233868.2|5.7e-207|12-oxophytodienoate reductase-like protein [Solanum lycopersicum]	GO:0055114//oxidation-reduction process;GO:0008152//metabolic process;GO:0005622//intracellular;GO:0044424//intracellular part;GO:0005623//cell;GO:0005737//cytoplasm;GO:0044464//cell part;GO:0003824//catalytic activity;GO:0043168//anion binding;GO:0048037//cofactor binding;GO:0036094//small molecule binding;GO:1901265//nucleoside phosphate binding;GO:0032553//ribonucleotide binding;GO:0097367//ca…
Solyc01g103490.3	32.125	12.93	-1.31149953198912	1.1082368443284296e-185	1.4016007523712794e-186	-1.31149953198912	1.1082368443284296e-185	1.4016007523712794e-186			K14638//solute carrier family 15 (peptide/histidine transporter), member 3/4;K01183//chitinase [EC:3.2.1.14]+ko00520//Amino sugar and nucleotide sugar metabolism+ko01100//Metabolic pathways	XP_004230448.1|0.0e+00|PREDICTED: MACPF domain-containing protein At4g24290 [Solanum lycopersicum]
Solyc01g103500.4	2.105	0.915	-1.20041877964283	7.593388736600479e-05	9.95730744314988e-05	-1.20041877964283	7.593388736600479e-05	9.95730744314988e-05				XP_004230450.1|1.2e-84|PREDICTED: uncharacterized protein LOC101267165 [Solanum lycopersicum]	GO:0016020//membrane;GO:0044425//membrane part;GO:0031224//intrinsic component of membrane;GO:0016021//integral component of membrane;
Solyc01g103510.4	11.02	35.515	1.6905384610618799	2.4671138989453087e-190	3.049522950722518e-191	1.6905384610618799	2.4671138989453087e-190	3.049522950722518e-191			K02925//large subunit ribosomal protein L3e+ko03010//Ribosome	XP_004230449.1|7.5e-229|PREDICTED: 60S ribosomal protein L3-2 [Solanum lycopersicum]	GO:0043043//peptide biosynthetic process;GO:1901566//organonitrogen compound biosynthetic process;GO:0010467//gene expression;GO:0006807//nitrogen compound metabolic process;GO:0034645//cellular macromolecule biosynthetic process;GO:0044238//primary metabolic process;GO:0009987//cellular process;GO:0008152//metabolic process;GO:0043170//macromolecule metabolic process;GO:0009059//macromolecule bi…
Solyc01g103590.4	7.99	2.205	-1.85238747309018	9.887289073383149e-33	4.77853438560761e-33	-1.85238747309018	9.887289073383149e-33	4.77853438560761e-33			K14611//solute carrier family 23 (nucleobase transporter), member 1/2;K08234//glyoxylase I family protein	XP_004230457.1|1.2e-126|PREDICTED: uncharacterized protein LOC101243831 [Solanum lycopersicum]
Solyc01g103660.4	0.71	1.46	1.0346958090171399	9.507100436469619e-06	1.15775693614367e-05	1.0346958090171399	9.507100436469619e-06	1.15775693614367e-05			K13696//abhydrolase domain-containing protein 1/3	XP_004231330.1|0.0e+00|PREDICTED: embryogenesis-associated protein EMB8-like [Solanum lycopersicum]	GO:0008152//metabolic process;GO:0044255//cellular lipid metabolic process;GO:0071704//organic substance metabolic process;GO:0006629//lipid metabolic process;GO:0044237//cellular metabolic process;GO:0044238//primary metabolic process;GO:0009987//cellular process;GO:0016021//integral component of membrane;GO:0031224//intrinsic component of membrane;GO:0016020//membrane;GO:0044425//membrane part;…
Solyc01g103780.4	137.87	49.42	-1.4764481768105702	0.0	0.0	-1.4764481768105702	0.0	0.0	TCP		K16221//transcription factor TCP21 (protein CCA1 HIKING EXPEDITION)+ko04712//Circadian rhythm - plant	NP_001234831.2|9.3e-253|TCP transcription factor 11 [Solanum lycopersicum]	GO:0006355//regulation of transcription, DNA-templated;GO:0018130//heterocycle biosynthetic process;GO:1903506//regulation of nucleic acid-templated transcription;GO:0044249//cellular biosynthetic process;GO:0034645//cellular macromolecule biosynthetic process;GO:0009058//biosynthetic process;GO:0019219//regulation of nucleobase-containing compound metabolic process;GO:0097659//nucleic acid-templ…
Solyc01g103860.4	0.025	15.44	9.18978279789664	7.056643957282867e-162	9.958574684974418e-163	9.18978279789664	7.056643957282867e-162	9.958574684974418e-163			K17964//leucine-rich PPR motif-containing protein, mitochondrial	XP_010314626.1|7.1e-255|PREDICTED: COBRA-like protein 6 isoform X2 [Solanum lycopersicum]
Solyc01g103870.1	0.0	10.15	8.13126420123855	1.30737871623064e-30	6.58934669326356e-31	8.13126420123855	1.30737871623064e-30	6.58934669326356e-31	MADS			XP_015082095.1|7.8e-60|PREDICTED: agamous-like MADS-box protein AGL93 [Solanum pennellii]	GO:0010468//regulation of gene expression;GO:0019222//regulation of metabolic process;GO:0031326//regulation of cellular biosynthetic process;GO:0051252//regulation of RNA metabolic process;GO:0090304//nucleic acid metabolic process;GO:0060255//regulation of macromolecule metabolic process;GO:0044249//cellular biosynthetic process;GO:0080090//regulation of primary metabolic process;GO:0009987//ce…
Solyc01g103877.1	0.67	6.775	3.33885782861192	4.481662854037058e-151	6.7492815641097795e-152	3.33885782861192	4.481662854037058e-151	6.7492815641097795e-152			K17964//leucine-rich PPR motif-containing protein, mitochondrial	XP_010314626.1|8.2e-237|PREDICTED: COBRA-like protein 6 isoform X2 [Solanum lycopersicum]
Solyc01g103920.3	7.37	102.505	3.7986365107609	0.0	0.0	3.7986365107609	0.0	0.0			K02639//ferredoxin+ko00195//Photosynthesis	XP_004230473.1|1.0e-74|PREDICTED: ferredoxin-like [Solanum lycopersicum]	GO:0055114//oxidation-reduction process;GO:0022900//electron transport chain;GO:0009987//cellular process;GO:0006091//generation of precursor metabolites and energy;GO:0044237//cellular metabolic process;GO:0008152//metabolic process;GO:0044424//intracellular part;GO:0005737//cytoplasm;GO:0043229//intracellular organelle;GO:0044464//cell part;GO:0043231//intracellular membrane-bounded organelle;G…
Solyc01g103970.4	12.965	33.29	1.3625174147483199	9.246996280094327e-115	1.7776487980401894e-115	1.3625174147483199	9.246996280094327e-115	1.7776487980401894e-115			K15707//RING finger protein 170 [EC:2.3.2.27]	NP_001316574.1|3.1e-133|RING finger protein [Solanum lycopersicum]	GO:0031224//intrinsic component of membrane;GO:0016020//membrane;GO:0016021//integral component of membrane;GO:0044425//membrane part;GO:0005488//binding;GO:0043169//cation binding;GO:0043167//ion binding;GO:0046872//metal ion binding;
Solyc01g104010.2	6.7	2.805	-1.2536142123249399	1.35273769741376e-16	9.66287693330345e-17	-1.2536142123249399	1.35273769741376e-16	9.66287693330345e-17			K18327//RNA exonuclease 4 [EC:3.1.-.-]	XP_004230482.1|7.1e-183|PREDICTED: uncharacterized protein LOC101250842 [Solanum lycopersicum]	GO:0044425//membrane part;GO:0031224//intrinsic component of membrane;GO:0016021//integral component of membrane;GO:0016020//membrane;
Solyc01g104100.3	1.945	7.16	1.8832190231344097	6.647959279365699e-39	2.87094099625596e-39	1.8832190231344097	6.647959279365699e-39	2.87094099625596e-39			K01569//oxalate decarboxylase [EC:4.1.1.2]+ko01100//Metabolic pathways+ko00630//Glyoxylate and dicarboxylate metabolism	XP_010314748.2|1.0e-202|PREDICTED: 13S globulin seed storage protein 2-like [Solanum lycopersicum]	GO:0045735//nutrient reservoir activity;
Solyc01g104110.4	4.525	23.495	2.3769231680755003	4.088994283030398e-165	5.680432967078368e-166	2.3769231680755003	4.088994283030398e-165	5.680432967078368e-166			K01569//oxalate decarboxylase [EC:4.1.1.2]+ko01100//Metabolic pathways+ko00630//Glyoxylate and dicarboxylate metabolism	XP_019067358.1|1.9e-201|PREDICTED: 12S seed storage protein CRD [Solanum lycopersicum]	GO:0045735//nutrient reservoir activity;
Solyc01g104200.4	1.465	0.03	-5.50585875174163	8.10947679192953e-23	4.8582726917413593e-23	-5.50585875174163	8.10947679192953e-23	4.8582726917413593e-23			K13356//alcohol-forming fatty acyl-CoA reductase [EC:1.2.1.84]+ko04146//Peroxisome+ko00073//Cutin, suberine and wax biosynthesis	XP_019067360.1|2.1e-151|PREDICTED: fatty acyl-CoA reductase 3-like [Solanum lycopersicum]	GO:0006629//lipid metabolic process;GO:0008152//metabolic process;GO:0071704//organic substance metabolic process;GO:0044238//primary metabolic process;GO:0080019//fatty-acyl-CoA reductase (alcohol-forming) activity;GO:0102965//alcohol-forming fatty acyl-CoA reductase activity;GO:0016491//oxidoreductase activity;GO:0003824//catalytic activity;GO:0016903//oxidoreductase activity, acting on the ald…
Solyc01g104400.3	3.72	1.63	-1.19088341749603	1.06518997978139e-06	1.20786638357337e-06	-1.19088341749603	1.06518997978139e-06	1.20786638357337e-06			K01426//amidase [EC:3.5.1.4]+ko00380//Tryptophan metabolism+ko00330//Arginine and proline metabolism+ko00360//Phenylalanine metabolism;K04733//interleukin-1 receptor-associated kinase 4 [EC:2.7.11.1]	XP_004230515.1|1.1e-65|PREDICTED: basic blue protein-like [Solanum lycopersicum]	GO:0009055//electron transfer activity;GO:0016491//oxidoreductase activity;GO:0003824//catalytic activity;
Solyc01g104550.3	0.775	0.155	-2.30946153893812	2.25172334488907e-08	2.2945980093112098e-08	-2.30946153893812	2.25172334488907e-08	2.2945980093112098e-08	WRKY		K13424//WRKY transcription factor 33+ko04016//MAPK signaling pathway - plant+ko04626//Plant-pathogen interaction;K18835//WRKY transcription factor 2+ko04626//Plant-pathogen interaction	XP_004230606.1|8.6e-279|PREDICTED: probable WRKY transcription factor 9 [Solanum lycopersicum]	GO:0010467//gene expression;GO:0006139//nucleobase-containing compound metabolic process;GO:0034654//nucleobase-containing compound biosynthetic process;GO:1901360//organic cyclic compound metabolic process;GO:0043170//macromolecule metabolic process;GO:1901362//organic cyclic compound biosynthetic process;GO:1901576//organic substance biosynthetic process;GO:0006725//cellular aromatic compound m…
Solyc01g104620.4	2.7	5.575	1.04739488925219	2.2723955861918103e-05	2.8533985683346003e-05	1.04739488925219	2.2723955861918103e-05	2.8533985683346003e-05				OIT36875.1|3.3e-28|hypothetical protein A4A49_55884 [Nicotiana attenuata]
Solyc01g104650.3	19.225	56.615	1.55909359402426	9.953148063200455e-242	9.736957620782515e-243	1.55909359402426	9.953148063200455e-242	9.736957620782515e-243			K14432//ABA responsive element binding factor+ko04075//Plant hormone signal transduction	XP_004230593.1|6.0e-169|PREDICTED: G-box-binding factor 4 isoform X1 [Solanum lycopersicum]	GO:0003700//DNA binding transcription factor activity;GO:0097159//organic cyclic compound binding;GO:0003676//nucleic acid binding;GO:0003677//DNA binding;GO:1901363//heterocyclic compound binding;GO:0005488//binding;GO:0140110//transcription regulator activity;
Solyc01g104710.3	133.02	275.815	1.0539312674375	0.0	0.0	1.0539312674375	0.0	0.0				XP_015166147.1|2.5e-30|PREDICTED: uncharacterized protein LOC107061424 [Solanum tuberosum]
Solyc01g104720.3	37.135	131.94	1.83104246107013	7.784028731866806e-218	8.421040720193317e-219	1.83104246107013	7.784028731866806e-218	8.421040720193317e-219				XP_015083809.1|1.2e-36|PREDICTED: uncharacterized protein LOC107027143 [Solanum pennellii]
Solyc01g104910.3	76.96	36.64	-1.06872253118269	0.0	0.0	-1.06872253118269	0.0	0.0			K12831//splicing factor 3B subunit 4+ko03040//Spliceosome	XP_004230554.1|0.0e+00|PREDICTED: uncharacterized protein LOC101246968 [Solanum lycopersicum]
Solyc01g104950.4	38.49	11.125	-1.7861849881404799	0.0	0.0	-1.7861849881404799	0.0	0.0			K15920//xylan 1,4-beta-xylosidase [EC:3.2.1.37]+ko00520//Amino sugar and nucleotide sugar metabolism+ko01100//Metabolic pathways	XP_015056452.1|0.0e+00|PREDICTED: beta-xylosidase/alpha-L-arabinofuranosidase 2-like [Solanum pennellii]	GO:0044238//primary metabolic process;GO:0005975//carbohydrate metabolic process;GO:0071704//organic substance metabolic process;GO:0008152//metabolic process;GO:0003824//catalytic activity;GO:0016787//hydrolase activity;GO:0004553//hydrolase activity, hydrolyzing O-glycosyl compounds;GO:0016798//hydrolase activity, acting on glycosyl bonds;
Solyc01g105060.3	6.85	16.875	1.30169432910221	6.886162688108129e-47	2.6119457407160394e-47	1.30169432910221	6.886162688108129e-47	2.6119457407160394e-47			K02372//3-hydroxyacyl-[acyl-carrier-protein] dehydratase [EC:4.2.1.59]+ko01100//Metabolic pathways+ko00061//Fatty acid biosynthesis+ko01212//Fatty acid metabolism+ko00780//Biotin metabolism	XP_004230623.1|8.4e-124|PREDICTED: uncharacterized protein LOC101266461 [Solanum lycopersicum]	GO:0032787//monocarboxylic acid metabolic process;GO:0006631//fatty acid metabolic process;GO:0044237//cellular metabolic process;GO:0044283//small molecule biosynthetic process;GO:0009987//cellular process;GO:0006082//organic acid metabolic process;GO:0044255//cellular lipid metabolic process;GO:0019752//carboxylic acid metabolic process;GO:0044281//small molecule metabolic process;GO:0072330//m…
Solyc01g105070.3	0.655	1.34	1.0255227087746899	0.000222174347584662	0.00030487538546122004	1.0255227087746899	0.000222174347584662	0.00030487538546122004			K00430//peroxidase [EC:1.11.1.7]+ko01100//Metabolic pathways+ko01110//Biosynthesis of secondary metabolites+ko00940//Phenylpropanoid biosynthesis	NP_001233970.2|5.0e-189|peroxidase [Solanum lycopersicum]	GO:0009987//cellular process;GO:0042744//hydrogen peroxide catabolic process;GO:0017144//drug metabolic process;GO:0071555//cell wall organization;GO:0072593//reactive oxygen species metabolic process;GO:0042743//hydrogen peroxide metabolic process;GO:0009056//catabolic process;GO:0045229//external encapsulating structure organization;GO:0009664//plant-type cell wall organization;GO:0044248//cell…
Solyc01g105220.3	3.46	10.165	1.55910712743146	3.0804729239359598e-37	1.37510759851056e-37	1.55910712743146	3.0804729239359598e-37	1.37510759851056e-37			K17893//ubiquinol oxidase [EC:1.10.3.11]	NP_001309890.1|4.5e-202|alternative oxidase 2 [Solanum lycopersicum]	GO:0016020//membrane;GO:0016021//integral component of membrane;GO:0070469//respiratory chain;GO:0031224//intrinsic component of membrane;GO:0044425//membrane part;GO:0003824//catalytic activity;GO:0005488//binding;GO:0046872//metal ion binding;GO:0043167//ion binding;GO:0102721//ubiquinol:oxygen oxidoreductase activity;GO:0043169//cation binding;GO:0016682//oxidoreductase activity, acting on dip…
Solyc01g105300.4	0.56	2.025	1.8554802158621002	2.75434181822128e-11	2.41778127978245e-11	1.8554802158621002	2.75434181822128e-11	2.41778127978245e-11			K22684//metacaspase-1 [EC:3.4.22.-]	XP_004230604.1|1.7e-215|PREDICTED: metacaspase-3-like [Solanum lycopersicum]
Solyc01g105310.3	4.805	30.885	2.68538351093893	1.594360795254819e-247	1.515818669447749e-248	2.68538351093893	1.594360795254819e-247	1.515818669447749e-248			K22684//metacaspase-1 [EC:3.4.22.-]	NP_001307428.1|5.6e-217|metacaspase 2 [Solanum lycopersicum]	GO:0016787//hydrolase activity;GO:0003824//catalytic activity;
Solyc01g105320.4	0.65	3.49	2.42656693597403	1.19798337109263e-26	6.59228738271821e-27	2.42656693597403	1.19798337109263e-26	6.59228738271821e-27			K22684//metacaspase-1 [EC:3.4.22.-]	XP_004230645.2|9.6e-209|PREDICTED: metacaspase-1-like isoform X1 [Solanum lycopersicum]
Solyc01g105350.3	85.095	8.8	-3.27575303748335	0.0	0.0	-3.27575303748335	0.0	0.0			K22706//(R)-mandelonitrile beta-glucosyltransferase [EC:2.4.1.354]+ko00460//Cyanoamino acid metabolism;K13030//cyanohydrin beta-glucosyltransferase [EC:2.4.1.85]+ko01110//Biosynthesis of secondary metabolites+ko00460//Cyanoamino acid metabolism	XP_004231354.1|1.0e-288|PREDICTED: 7-deoxyloganetin glucosyltransferase-like [Solanum lycopersicum]	GO:0008152//metabolic process;GO:0005623//cell;GO:0044424//intracellular part;GO:0043226//organelle;GO:0044464//cell part;GO:0005622//intracellular;GO:0043231//intracellular membrane-bounded organelle;GO:0043227//membrane-bounded organelle;GO:0043229//intracellular organelle;GO:0080044//quercetin 7-O-glucosyltransferase activity;GO:0008194//UDP-glycosyltransferase activity;GO:0046527//glucosyltra…
Solyc01g105370.4	24.17	90.105	1.89947761750699	0.0	0.0	1.89947761750699	0.0	0.0			K04565//superoxide dismutase, Cu-Zn family [EC:1.15.1.1]+ko04146//Peroxisome	XP_004230569.1|7.7e-190|PREDICTED: uncharacterized protein LOC101251627 [Solanum lycopersicum]	GO:0051707//response to other organism;GO:0009605//response to external stimulus;GO:0046686//response to cadmium ion;GO:0051704//multi-organism process;GO:0010035//response to inorganic substance;GO:0010038//response to metal ion;GO:0042221//response to chemical;GO:0009620//response to fungus;GO:0009610//response to symbiotic fungus;GO:0009607//response to biotic stimulus;GO:0043207//response to …
Solyc01g105380.1	2.47	10.575	2.1024800870689	1.84636457794429e-08	1.8729777562308e-08	2.1024800870689	1.84636457794429e-08	1.8729777562308e-08			K01626//3-deoxy-7-phosphoheptulonate synthase [EC:2.5.1.54]+ko01230//Biosynthesis of amino acids+ko01100//Metabolic pathways+ko01110//Biosynthesis of secondary metabolites+ko00400//Phenylalanine, tyrosine and tryptophan biosynthesis	XP_004230644.2|5.5e-08|PREDICTED: phospho-2-dehydro-3-deoxyheptonate aldolase 2, chloroplastic-like [Solanum lycopersicum]
Solyc01g105383.1	1.63	3.81	1.2305135942443899	7.17525890872843e-10	6.7530168326396e-10	1.2305135942443899	7.17525890872843e-10	6.7530168326396e-10			K01626//3-deoxy-7-phosphoheptulonate synthase [EC:2.5.1.54]+ko01230//Biosynthesis of amino acids+ko01100//Metabolic pathways+ko01110//Biosynthesis of secondary metabolites+ko00400//Phenylalanine, tyrosine and tryptophan biosynthesis	XP_019171631.1|3.3e-180|PREDICTED: phospho-2-dehydro-3-deoxyheptonate aldolase 2, chloroplastic-like [Ipomoea nil]	GO:0046394//carboxylic acid biosynthetic process;GO:1901360//organic cyclic compound metabolic process;GO:0019752//carboxylic acid metabolic process;GO:0006725//cellular aromatic compound metabolic process;GO:0071704//organic substance metabolic process;GO:0046417//chorismate metabolic process;GO:0008652//cellular amino acid biosynthetic process;GO:0009423//chorismate biosynthetic process;GO:0016…
Solyc01g105410.4	195.585	78.09	-1.32012261364731	0.0	0.0	-1.32012261364731	0.0	0.0			K00020//3-hydroxyisobutyrate dehydrogenase [EC:1.1.1.31]+ko00280//Valine, leucine and isoleucine degradation+ko01100//Metabolic pathways;K14299//nucleoporin SEH1+ko03013//RNA transport	XP_004230631.1|3.7e-175|PREDICTED: protein EXORDIUM-like 2 [Solanum lycopersicum]
Solyc01g105600.3	1.395	0.255	-2.45879049808485	3.244987538616e-08	3.34002126248347e-08	-2.45879049808485	3.244987538616e-08	3.34002126248347e-08				XP_004230621.1|4.1e-115|PREDICTED: uncharacterized protein LOC101265869 [Solanum lycopersicum]	GO:0016020//membrane;GO:0016021//integral component of membrane;GO:0031224//intrinsic component of membrane;GO:0044425//membrane part;
Solyc01g105630.4	0.9	9.235	3.35683203995636	6.96953454629722e-45	2.72879586251536e-45	3.35683203995636	6.96953454629722e-45	2.72879586251536e-45			K02183//calmodulin+ko04016//MAPK signaling pathway - plant+ko04626//Plant-pathogen interaction+ko04070//Phosphatidylinositol signaling system	XP_004230637.1|5.5e-77|PREDICTED: calmodulin [Solanum lycopersicum]	GO:0043167//ion binding;GO:0043169//cation binding;GO:0005509//calcium ion binding;GO:0046872//metal ion binding;GO:0005488//binding;
Solyc01g105660.4	150.575	414.915	1.4654793709840102	0.0	0.0	1.4654793709840102	0.0	0.0			K05277//anthocyanidin synthase [EC:1.14.20.4]+ko01100//Metabolic pathways+ko01110//Biosynthesis of secondary metabolites+ko00941//Flavonoid biosynthesis;K06892//feruloyl-CoA ortho-hydroxylase [EC:1.14.11.-]+ko01110//Biosynthesis of secondary metabolites+ko00940//Phenylpropanoid biosynthesis	XP_004230601.1|9.5e-210|PREDICTED: protein DMR6-LIKE OXYGENASE 2-like [Solanum lycopersicum]	GO:0016491//oxidoreductase activity;GO:0003824//catalytic activity;GO:0005488//binding;GO:0043167//ion binding;GO:0043169//cation binding;GO:0046872//metal ion binding;
Solyc01g105710.3	54.475	123.0	1.1768379300496699	3.3237239956272084e-198	3.965548432583828e-199	1.1768379300496699	3.3237239956272084e-198	3.965548432583828e-199			K01802//peptidylprolyl isomerase [EC:5.2.1.8]	NP_001233825.1|5.4e-61|peptidyl-prolyl isomerase FKBP12 [Solanum lycopersicum]	GO:0061077//chaperone-mediated protein folding;GO:0009987//cellular process;GO:0006457//protein folding;GO:0044424//intracellular part;GO:0005737//cytoplasm;GO:0005622//intracellular;GO:0044464//cell part;GO:0005623//cell;GO:0008144//drug binding;GO:1901363//heterocyclic compound binding;GO:0016859//cis-trans isomerase activity;GO:0005488//binding;GO:0140096//catalytic activity, acting on a prote…
Solyc01g105767.1	7.32	74.6	3.34295967648647	0.0	0.0	3.34295967648647	0.0	0.0			K03006//DNA-directed RNA polymerase II subunit RPB1 [EC:2.7.7.6]+ko03020//RNA polymerase	XP_019068397.1|1.3e-219|PREDICTED: proteoglycan 4-like [Solanum lycopersicum]
Solyc01g105770.2	8.125	60.96	2.9019490684061005	0.0	0.0	2.9019490684061005	0.0	0.0			K03006//DNA-directed RNA polymerase II subunit RPB1 [EC:2.7.7.6]+ko03020//RNA polymerase;K14297//nuclear pore complex protein Nup98-Nup96+ko03013//RNA transport	XP_004231361.1|4.5e-236|PREDICTED: periaxin-like [Solanum lycopersicum]	GO:0048856//anatomical structure development;GO:0032501//multicellular organismal process;GO:0032502//developmental process;GO:0007275//multicellular organism development;
Solyc01g105800.4	37.815	17.82	-1.08290924069789	2.1098229333614195e-79	5.476097148866489e-80	-1.08290924069789	2.1098229333614195e-79	5.476097148866489e-80	MADS		K09260//MADS-box transcription enhancer factor 2A	XP_004230624.1|3.2e-110|PREDICTED: MADS-box protein SVP [Solanum lycopersicum]	GO:0009058//biosynthetic process;GO:0044249//cellular biosynthetic process;GO:0006355//regulation of transcription, DNA-templated;GO:0031328//positive regulation of cellular biosynthetic process;GO:0009059//macromolecule biosynthetic process;GO:2000112//regulation of cellular macromolecule biosynthetic process;GO:0051252//regulation of RNA metabolic process;GO:0010556//regulation of macromolecule…
Solyc01g105810.4	0.27	0.595	1.14127257006596	0.000922766987891783	0.00134961265611974	1.14127257006596	0.000922766987891783	0.00134961265611974			K17255//Rab GDP dissociation inhibitor	XP_019173160.1|1.5e-234|PREDICTED: guanosine nucleotide diphosphate dissociation inhibitor At5g09550-like [Ipomoea nil]
Solyc01g105850.3	0.225	0.0	-4.829581084274531	8.751442972616541e-05	0.000115346898311711	-4.829581084274531	8.751442972616541e-05	0.000115346898311711			K12742//isoprene synthase [EC:4.2.3.27]+ko00900//Terpenoid backbone biosynthesis+ko01110//Biosynthesis of secondary metabolites;K21925//(-)-camphene/tricyclene/(4S)-limonene/myrcene synthase [EC:4.2.3.117 4.2.3.105 4.2.3.16 4.2.3.15]+ko00902//Monoterpenoid biosynthesis+ko01100//Metabolic pathways+ko01110//Biosynthesis of secondary metabolites	XP_004230563.1|6.1e-167|PREDICTED: (-)-camphene/tricyclene synthase, chloroplastic-like isoform X2 [Solanum lycopersicum]
Solyc01g105860.3	0.52	0.055	-3.28752154511407	7.643031751895391e-07	8.58762565794086e-07	-3.28752154511407	7.643031751895391e-07	8.58762565794086e-07			K12742//isoprene synthase [EC:4.2.3.27]+ko00900//Terpenoid backbone biosynthesis+ko01110//Biosynthesis of secondary metabolites;K21925//(-)-camphene/tricyclene/(4S)-limonene/myrcene synthase [EC:4.2.3.117 4.2.3.105 4.2.3.16 4.2.3.15]+ko00902//Monoterpenoid biosynthesis+ko01100//Metabolic pathways+ko01110//Biosynthesis of secondary metabolites;K07385//1,8-cineole synthase [EC:4.2.3.108]+ko00902//M…	XP_004230563.1|8.6e-128|PREDICTED: (-)-camphene/tricyclene synthase, chloroplastic-like isoform X2 [Solanum lycopersicum]	GO:0008152//metabolic process;GO:0043169//cation binding;GO:0000287//magnesium ion binding;GO:0010333//terpene synthase activity;GO:0016829//lyase activity;GO:0016838//carbon-oxygen lyase activity, acting on phosphates;GO:0005488//binding;GO:0016835//carbon-oxygen lyase activity;GO:0043167//ion binding;GO:0046872//metal ion binding;GO:0003824//catalytic activity;
Solyc01g105890.3	0.9	0.135	-2.74795154733902	8.855074430712829e-13	7.277477858098e-13	-2.74795154733902	8.855074430712829e-13	7.277477858098e-13			K07385//1,8-cineole synthase [EC:4.2.3.108]+ko00902//Monoterpenoid biosynthesis+ko01100//Metabolic pathways+ko01110//Biosynthesis of secondary metabolites;K12742//isoprene synthase [EC:4.2.3.27]+ko00900//Terpenoid backbone biosynthesis+ko01110//Biosynthesis of secondary metabolites	NP_001233805.1|0.0e+00|linalool synthase [Solanum lycopersicum]	GO:0008152//metabolic process;GO:0000287//magnesium ion binding;GO:0043167//ion binding;GO:0046872//metal ion binding;GO:0005488//binding;GO:0016838//carbon-oxygen lyase activity, acting on phosphates;GO:0016835//carbon-oxygen lyase activity;GO:0043169//cation binding;GO:0003824//catalytic activity;GO:0016829//lyase activity;GO:0010333//terpene synthase activity;
Solyc01g105920.3	2.4	0.08	-4.87802667530459	9.13341778238653e-42	3.7581471350635997e-42	-4.87802667530459	9.13341778238653e-42	3.7581471350635997e-42			K12742//isoprene synthase [EC:4.2.3.27]+ko00900//Terpenoid backbone biosynthesis+ko01110//Biosynthesis of secondary metabolites;K07385//1,8-cineole synthase [EC:4.2.3.108]+ko00902//Monoterpenoid biosynthesis+ko01100//Metabolic pathways+ko01110//Biosynthesis of secondary metabolites	NP_001308094.1|0.0e+00|(E)-beta-ocimene synthase [Solanum lycopersicum]	GO:0008152//metabolic process;GO:0016835//carbon-oxygen lyase activity;GO:0043167//ion binding;GO:0005488//binding;GO:0010333//terpene synthase activity;GO:0000287//magnesium ion binding;GO:0003824//catalytic activity;GO:0016838//carbon-oxygen lyase activity, acting on phosphates;GO:0046872//metal ion binding;GO:0016829//lyase activity;GO:0043169//cation binding;
Solyc01g105940.3	0.805	2.115	1.39828646712807	0.00036159881661366897	0.000506396545087533	1.39828646712807	0.00036159881661366897	0.000506396545087533			K07385//1,8-cineole synthase [EC:4.2.3.108]+ko00902//Monoterpenoid biosynthesis+ko01100//Metabolic pathways+ko01110//Biosynthesis of secondary metabolites	XP_006351728.1|1.6e-55|PREDICTED: (-)-camphene/tricyclene synthase, chloroplastic-like [Solanum tuberosum]	GO:0008152//metabolic process;GO:0046872//metal ion binding;GO:0016829//lyase activity;GO:0010333//terpene synthase activity;GO:0016835//carbon-oxygen lyase activity;GO:0005488//binding;GO:0000287//magnesium ion binding;GO:0003824//catalytic activity;GO:0016838//carbon-oxygen lyase activity, acting on phosphates;GO:0043169//cation binding;GO:0043167//ion binding;
Solyc01g106000.4	126.89	272.23	1.1032574188654398	0.0	0.0	1.1032574188654398	0.0	0.0				XP_004230620.1|7.5e-140|PREDICTED: nicotinamidase 1 [Solanum lycopersicum]	GO:0044281//small molecule metabolic process;GO:0072524//pyridine-containing compound metabolic process;GO:0071704//organic substance metabolic process;GO:0034641//cellular nitrogen compound metabolic process;GO:1901564//organonitrogen compound metabolic process;GO:0008152//metabolic process;GO:0051186//cofactor metabolic process;GO:0006767//water-soluble vitamin metabolic process;GO:0046483//het…
Solyc01g106320.2	28.475	88.725	1.64208609494898	0.0	0.0	1.64208609494898	0.0	0.0			K04422//mitogen-activated protein kinase kinase kinase 13 [EC:2.7.11.25]	XP_004230573.1|5.4e-295|PREDICTED: uncharacterized protein LOC101252825 [Solanum lycopersicum]
Solyc01g106330.3	3.475	1.5	-1.2138202287731898	1.1168472404413e-17	7.6948738022201e-18	-1.2138202287731898	1.1168472404413e-17	7.6948738022201e-18			K02433//aspartyl-tRNA(Asn)/glutamyl-tRNA(Gln) amidotransferase subunit A [EC:6.3.5.6 6.3.5.7]+ko00970//Aminoacyl-tRNA biosynthesis+ko01100//Metabolic pathways	XP_006361993.1|0.0e+00|PREDICTED: fatty acid amide hydrolase-like [Solanum tuberosum]	GO:0003824//catalytic activity;GO:0016810//hydrolase activity, acting on carbon-nitrogen (but not peptide) bonds;GO:0016811//hydrolase activity, acting on carbon-nitrogen (but not peptide) bonds, in linear amides;GO:0016787//hydrolase activity;GO:0004040//amidase activity;
Solyc01g106340.3	0.685	1.945	1.5030527808074001	3.61861943056706e-13	2.932476096479e-13	1.5030527808074001	3.61861943056706e-13	2.932476096479e-13			K02433//aspartyl-tRNA(Asn)/glutamyl-tRNA(Gln) amidotransferase subunit A [EC:6.3.5.6 6.3.5.7]+ko00970//Aminoacyl-tRNA biosynthesis+ko01100//Metabolic pathways	XP_009772894.1|8.9e-312|PREDICTED: fatty acid amide hydrolase-like isoform X1 [Nicotiana sylvestris]	GO:0016021//integral component of membrane;GO:0016020//membrane;GO:0044425//membrane part;GO:0031224//intrinsic component of membrane;GO:0004040//amidase activity;GO:0003824//catalytic activity;GO:0016811//hydrolase activity, acting on carbon-nitrogen (but not peptide) bonds, in linear amides;GO:0016787//hydrolase activity;GO:0016810//hydrolase activity, acting on carbon-nitrogen (but not peptide…
Solyc01g106510.2	0.45	0.105	-2.12948287283189	0.000166505759884667	0.000225440009322723	-2.12948287283189	0.000166505759884667	0.000225440009322723			K04733//interleukin-1 receptor-associated kinase 4 [EC:2.7.11.1]	XP_004230661.1|1.9e-234|PREDICTED: uncharacterized protein LOC101255341 [Solanum lycopersicum]
Solyc01g106600.2	0.0	0.405	4.5709568453092	0.000325856931851951	0.000454260153663996	4.5709568453092	0.000325856931851951	0.000454260153663996			K13449//pathogenesis-related protein 1+ko04016//MAPK signaling pathway - plant+ko04626//Plant-pathogen interaction+ko04075//Plant hormone signal transduction	XP_004230668.1|1.3e-93|PREDICTED: pathogenesis-related leaf protein 4-like [Solanum lycopersicum]	GO:0005576//extracellular region;
Solyc01g106620.2	0.36	26.23	6.1921947324219095	1.3078001558735297e-207	1.4796591282149794e-208	6.1921947324219095	1.3078001558735297e-207	1.4796591282149794e-208			K13449//pathogenesis-related protein 1+ko04016//MAPK signaling pathway - plant+ko04626//Plant-pathogen interaction+ko04075//Plant hormone signal transduction	NP_001234358.1|1.1e-106|PR1 protein precursor [Solanum lycopersicum]	GO:0005576//extracellular region;
Solyc01g106690.3	51.48	11.92	-2.10652314075409	0.0	0.0	-2.10652314075409	0.0	0.0				XP_004230673.1|5.1e-255|PREDICTED: uncharacterized protein LOC101258701 [Solanum lycopersicum]
Solyc01g106810.4	3.655	9.27	1.34628887927246	5.810710664715279e-23	3.46831154039922e-23	1.34628887927246	5.810710664715279e-23	3.46831154039922e-23				XP_004230678.1|1.9e-110|PREDICTED: uncharacterized protein LOC101260181 [Solanum lycopersicum]	GO:0044425//membrane part;GO:0031224//intrinsic component of membrane;GO:0016020//membrane;GO:0016021//integral component of membrane;
Solyc01g106820.3	9.55	53.785	2.49865570548379	0.0	0.0	2.49865570548379	0.0	0.0				XP_004230679.1|0.0e+00|PREDICTED: probable zinc metallopeptidase EGY3, chloroplastic [Solanum lycopersicum]	GO:0042221//response to chemical;GO:0009266//response to temperature stimulus;GO:0009314//response to radiation;GO:0006979//response to oxidative stress;GO:0050896//response to stimulus;GO:0042493//response to drug;GO:1901700//response to oxygen-containing compound;GO:0009628//response to abiotic stimulus;GO:0009642//response to light intensity;GO:0006950//response to stress;GO:0010035//response …
Solyc01g106830.4	4.235	13.725	1.6970365936887801	1.9132184555025697e-21	1.1832780794710198e-21	1.6970365936887801	1.9132184555025697e-21	1.1832780794710198e-21				XP_004230682.1|4.0e-42|PREDICTED: phytosulfokines-like [Solanum lycopersicum]	GO:0008283//cell proliferation;GO:0005576//extracellular region;GO:0048018//receptor ligand activity;GO:0098772//molecular function regulator;GO:0005515//protein binding;GO:0008083//growth factor activity;GO:0005488//binding;GO:0030545//receptor regulator activity;GO:0005102//receptor binding;
Solyc01g107080.3	0.365	6.555	4.17808344542032	1.3800453717658798e-98	3.013331173037939e-99	4.17808344542032	1.3800453717658798e-98	3.013331173037939e-99			K22889//trichothecene 3-O-acetyltransferase [EC:2.3.1.-]	XP_004230696.1|2.5e-278|PREDICTED: uncharacterized acetyltransferase At3g50280-like [Solanum lycopersicum]	GO:0016740//transferase activity;GO:0016747//transferase activity, transferring acyl groups other than amino-acyl groups;GO:0003824//catalytic activity;GO:0016746//transferase activity, transferring acyl groups;
Solyc01g107090.2	20.055	41.035	1.0383793795573	2.1715947398416e-45	8.409186020942328e-46	1.0383793795573	2.1715947398416e-45	8.409186020942328e-46			K15920//xylan 1,4-beta-xylosidase [EC:3.2.1.37]+ko00520//Amino sugar and nucleotide sugar metabolism+ko01100//Metabolic pathways	XP_010315179.1|7.7e-61|PREDICTED: uncharacterized protein LOC104645408 [Solanum lycopersicum]
Solyc01g107170.2	18.9	111.29	2.56018012764778	0.0	0.0	2.56018012764778	0.0	0.0	C2H2		K22534//PR domain zinc finger protein 5;K05747//Wiskott-Aldrich syndrome protein+ko04144//Endocytosis	NP_001266186.1|1.0e-180|ZF2 protein [Solanum lycopersicum]	GO:0005622//intracellular;GO:0043226//organelle;GO:0044424//intracellular part;GO:0043231//intracellular membrane-bounded organelle;GO:0005623//cell;GO:0043227//membrane-bounded organelle;GO:0005634//nucleus;GO:0043229//intracellular organelle;GO:0044464//cell part;GO:0003676//nucleic acid binding;GO:0097159//organic cyclic compound binding;GO:0005488//binding;GO:1901363//heterocyclic compound bi…
Solyc01g107220.2	0.0	0.61	5.7933492666456505	3.8327866182339904e-08	3.96150236455818e-08	5.7933492666456505	3.8327866182339904e-08	3.96150236455818e-08			K03006//DNA-directed RNA polymerase II subunit RPB1 [EC:2.7.7.6]+ko03020//RNA polymerase	XP_004231387.1|2.3e-203|PREDICTED: extensin-2-like [Solanum lycopersicum]
Solyc01g107230.2	3.575	10.56	1.5655120061664098	8.171468555760449e-19	5.446347376013579e-19	1.5655120061664098	8.171468555760449e-19	5.446347376013579e-19			K13348//protein Mpv17+ko04146//Peroxisome	XP_004230709.1|4.0e-07|PREDICTED: PXMP2/4 family protein 4 [Solanum lycopersicum]
Solyc01g107240.4	2.96	8.07	1.4484186827133403	1.9252938849159097e-54	6.551862718414768e-55	1.4484186827133403	1.9252938849159097e-54	6.551862718414768e-55			K13348//protein Mpv17+ko04146//Peroxisome	XP_004230709.1|1.7e-107|PREDICTED: PXMP2/4 family protein 4 [Solanum lycopersicum]	GO:0016020//membrane;GO:0016021//integral component of membrane;GO:0044425//membrane part;GO:0031224//intrinsic component of membrane;
Solyc01g107280.3	0.575	5.265	3.195447710217	1.45353795539253e-14	1.11435370807017e-14	3.195447710217	1.45353795539253e-14	1.11435370807017e-14				XP_010315194.1|6.6e-59|PREDICTED: uncharacterized protein LOC104645409 isoform X1 [Solanum lycopersicum]	GO:0050896//response to stimulus;GO:0006950//response to stress;
Solyc01g107350.3	28.75	9.665	-1.56909295803535	3.5790102142523185e-191	4.408131998647157e-192	-1.56909295803535	3.5790102142523185e-191	4.408131998647157e-192			K11426//SET and MYND domain-containing protein;K17710//pentatricopeptide repeat domain-containing protein 1	XP_004230718.1|4.4e-272|PREDICTED: uncharacterized protein LOC101246097 [Solanum lycopersicum]
Solyc01g107460.2	50.1	16.94	-1.56664143984777	3.5946457196730186e-153	5.338212221459449e-154	-1.56664143984777	3.5946457196730186e-153	5.338212221459449e-154				XP_004230726.1|9.0e-159|PREDICTED: uncharacterized protein LOC101248432 [Solanum lycopersicum]
Solyc01g107520.3	7.695	2.635	-1.54712922461349	1.17005105853069e-19	7.60899758709019e-20	-1.54712922461349	1.17005105853069e-19	7.60899758709019e-20		Glycine max cv Williams 82 BAC clone Gm_ISb001_091_F11, complete sequence.		XP_004230729.1|1.8e-133|PREDICTED: uncharacterized protein LOC101249214 [Solanum lycopersicum]
Solyc01g107650.3	4.195	1.35	-1.63475273127308	2.8093024140412602e-37	1.2534394661854598e-37	-1.63475273127308	2.8093024140412602e-37	1.2534394661854598e-37			K04733//interleukin-1 receptor-associated kinase 4 [EC:2.7.11.1]	XP_004230741.1|0.0e+00|PREDICTED: probable LRR receptor-like serine/threonine-protein kinase At4g37250 [Solanum lycopersicum]	GO:0016021//integral component of membrane;GO:0016020//membrane;GO:0044425//membrane part;GO:0031224//intrinsic component of membrane;GO:0032553//ribonucleotide binding;GO:0000166//nucleotide binding;GO:0005488//binding;GO:1901265//nucleoside phosphate binding;GO:0005524//ATP binding;GO:0003824//catalytic activity;GO:0043167//ion binding;GO:0016772//transferase activity, transferring phosphorus-c…
Solyc01g107670.2	99.105	28.23	-1.8104165329955	0.0	0.0	-1.8104165329955	0.0	0.0			K13420//LRR receptor-like serine/threonine-protein kinase FLS2 [EC:2.7.11.1]+ko04016//MAPK signaling pathway - plant+ko04626//Plant-pathogen interaction	XP_004230743.1|6.3e-216|PREDICTED: probable LRR receptor-like serine/threonine-protein kinase At4g36180 [Solanum lycopersicum]	GO:0016772//transferase activity, transferring phosphorus-containing groups;GO:0016740//transferase activity;GO:0003824//catalytic activity;GO:0016301//kinase activity;
Solyc01g107700.4	58.235	129.93	1.15945650578364	0.0	0.0	1.15945650578364	0.0	0.0				XP_010315216.1|1.5e-154|PREDICTED: uncharacterized protein LOC101253534 isoform X2 [Solanum lycopersicum]	GO:0019752//carboxylic acid metabolic process;GO:0019439//aromatic compound catabolic process;GO:0006807//nitrogen compound metabolic process;GO:0009063//cellular amino acid catabolic process;GO:0009308//amine metabolic process;GO:0034641//cellular nitrogen compound metabolic process;GO:0009072//aromatic amino acid family metabolic process;GO:0009987//cellular process;GO:0044248//cellular catabol…
Solyc01g107780.4	4.595	10.145	1.14147560926704	5.178050850491939e-31	2.5909754039489198e-31	1.14147560926704	5.178050850491939e-31	2.5909754039489198e-31			K14595//abscisate beta-glucosyltransferase [EC:2.4.1.263]+ko00906//Carotenoid biosynthesis+ko01100//Metabolic pathways+ko01110//Biosynthesis of secondary metabolites;K13496//UDP-glucosyl transferase 73C [EC:2.4.1.-]	XP_004230753.1|9.6e-285|PREDICTED: scopoletin glucosyltransferase-like [Solanum lycopersicum]	GO:0008152//metabolic process;GO:0044424//intracellular part;GO:0043226//organelle;GO:0005622//intracellular;GO:0005623//cell;GO:0043229//intracellular organelle;GO:0043231//intracellular membrane-bounded organelle;GO:0043227//membrane-bounded organelle;GO:0044464//cell part;GO:0046527//glucosyltransferase activity;GO:0016740//transferase activity;GO:0016757//transferase activity, transferring gl…
Solyc01g107800.4	16.11	7.62	-1.0798077138077	3.5423868997484993e-41	1.4708621756165197e-41	-1.0798077138077	3.5423868997484993e-41	1.4708621756165197e-41			K18801//glucuronoxylan 4-O-methyltransferase [EC:2.1.1.112]	XP_004230754.1|1.1e-178|PREDICTED: protein IRX15-LIKE-like [Solanum lycopersicum]	GO:0016051//carbohydrate biosynthetic process;GO:1901576//organic substance biosynthetic process;GO:0005976//polysaccharide metabolic process;GO:0043170//macromolecule metabolic process;GO:0034637//cellular carbohydrate biosynthetic process;GO:0044262//cellular carbohydrate metabolic process;GO:0044260//cellular macromolecule metabolic process;GO:0044038//cell wall macromolecule biosynthetic proc…
Solyc01g107980.3	21.62	9.515	-1.18257842595492	2.1406247905155495e-66	6.31775985097491e-67	-1.18257842595492	2.1406247905155495e-66	6.31775985097491e-67		PREDICTED: Vitis vinifera hypothetical protein LOC100249092 (LOC100249092), mRNA	K08332//vacuolar protein 8;K04733//interleukin-1 receptor-associated kinase 4 [EC:2.7.11.1]	XP_004230770.1|1.1e-232|PREDICTED: U-box domain-containing protein 26-like [Solanum lycopersicum]	GO:0004842//ubiquitin-protein transferase activity;GO:0016740//transferase activity;GO:0003824//catalytic activity;GO:0140096//catalytic activity, acting on a protein;GO:0019787//ubiquitin-like protein transferase activity;
Solyc01g108030.4	11.78	40.31	1.7775198739044398	9.922756599855523e-304	7.728613719875004e-305	1.7775198739044398	9.922756599855523e-304	7.728613719875004e-305		Phaeodactylum tricornutum CCAP 1055	K01969//3-methylcrotonyl-CoA carboxylase beta subunit [EC:6.4.1.4]+ko00280//Valine, leucine and isoleucine degradation+ko01100//Metabolic pathways	XP_004230774.1|0.0e+00|PREDICTED: methylcrotonoyl-CoA carboxylase beta chain, mitochondrial [Solanum lycopersicum]	GO:0003824//catalytic activity;GO:0016874//ligase activity;
Solyc01g108060.2	1.755	0.0	-4.69320422597887	0.000185886702471476	0.000252786621574536	-4.69320422597887	0.000185886702471476	0.000252786621574536			K01969//3-methylcrotonyl-CoA carboxylase beta subunit [EC:6.4.1.4]+ko00280//Valine, leucine and isoleucine degradation+ko01100//Metabolic pathways	XP_006346406.1|6.9e-21|PREDICTED: methylcrotonoyl-CoA carboxylase beta chain, mitochondrial [Solanum tuberosum]	GO:0016874//ligase activity;GO:0003824//catalytic activity;
Solyc01g108210.4	4.76	2.115	-1.16833380180325	8.89647175433235e-15	6.77146824604496e-15	-1.16833380180325	8.89647175433235e-15	6.77146824604496e-15			K09843//(+)-abscisic acid 8'-hydroxylase [EC:1.14.14.137]+ko00906//Carotenoid biosynthesis	XP_004230788.1|1.6e-278|PREDICTED: abscisic acid 8'-hydroxylase 4 isoform X2 [Solanum lycopersicum]	GO:1901360//organic cyclic compound metabolic process;GO:0006694//steroid biosynthetic process;GO:0032502//developmental process;GO:0065008//regulation of biological quality;GO:0016132//brassinosteroid biosynthetic process;GO:0048878//chemical homeostasis;GO:0065007//biological regulation;GO:0042445//hormone metabolic process;GO:1901617//organic hydroxy compound biosynthetic process;GO:0048856//a…
Solyc01g108240.3	0.06	1.02	4.10147156200798	1.45776459485897e-12	1.2075283403952501e-12	4.10147156200798	1.45776459485897e-12	1.2075283403952501e-12	AP2-EREBP	Malus x domestica AP2 domain class transcription factor (AP2D43) mRNA, complete cds	K09286//EREBP-like factor	XP_004230791.1|2.4e-169|PREDICTED: ethylene-responsive transcription factor ERF109 [Solanum lycopersicum]	GO:0006139//nucleobase-containing compound metabolic process;GO:0044260//cellular macromolecule metabolic process;GO:1901576//organic substance biosynthetic process;GO:0044237//cellular metabolic process;GO:0044249//cellular biosynthetic process;GO:0034641//cellular nitrogen compound metabolic process;GO:0008152//metabolic process;GO:0097659//nucleic acid-templated transcription;GO:0044238//prima…
Solyc01g108300.3	8.985	31.165	1.7987099603783203	1.2886355841498895e-195	1.5559316789220995e-196	1.7987099603783203	1.2886355841498895e-195	1.5559316789220995e-196	G2-like		K14491//two-component response regulator ARR-B family+ko04075//Plant hormone signal transduction	NP_001297051.1|6.0e-232|Myb family transcription factor [Solanum lycopersicum]	GO:0034645//cellular macromolecule biosynthetic process;GO:0019438//aromatic compound biosynthetic process;GO:0044249//cellular biosynthetic process;GO:0006725//cellular aromatic compound metabolic process;GO:1903506//regulation of nucleic acid-templated transcription;GO:0046483//heterocycle metabolic process;GO:0008152//metabolic process;GO:1901362//organic cyclic compound biosynthetic process;G…
Solyc01g108350.4	0.07	4.695	6.1076314628789605	4.58971229718293e-34	2.16916508030998e-34	6.1076314628789605	4.58971229718293e-34	2.16916508030998e-34				XP_004230800.1|2.6e-102|PREDICTED: uncharacterized protein LOC101245101 isoform X1 [Solanum lycopersicum]	GO:0031224//intrinsic component of membrane;GO:0016020//membrane;GO:0044425//membrane part;GO:0016021//integral component of membrane;GO:0009055//electron transfer activity;GO:0003824//catalytic activity;GO:0016491//oxidoreductase activity;
Solyc01g108360.4	0.0	1.71	6.86226570513817	6.43592122881069e-15	4.882335141516789e-15	6.86226570513817	6.43592122881069e-15	4.882335141516789e-15				XP_019068922.1|1.8e-104|PREDICTED: uncharacterized protein LOC109120010 [Solanum lycopersicum]	GO:0031224//intrinsic component of membrane;GO:0016020//membrane;GO:0016021//integral component of membrane;GO:0044425//membrane part;GO:0016491//oxidoreductase activity;GO:0009055//electron transfer activity;GO:0003824//catalytic activity;
Solyc01g108500.4	730.475	304.825	-1.25770858299381	0.0	0.0	-1.25770858299381	0.0	0.0			K03231//elongation factor 1-alpha+ko03013//RNA transport;K13201//nucleolysin TIA-1/TIAR	XP_004230808.1|4.0e-241|PREDICTED: polyadenylate-binding protein RBP47 [Solanum lycopersicum]	GO:1901363//heterocyclic compound binding;GO:0097159//organic cyclic compound binding;GO:0003676//nucleic acid binding;GO:0003723//RNA binding;GO:0005488//binding;
Solyc01g108513.1	19.42	55.565	1.51573434105907	1.2379266115492594e-205	1.4101499199454294e-206	1.51573434105907	1.2379266115492594e-205	1.4101499199454294e-206			K20506//tuliposide A-converting enzyme [EC:4.2.99.22];K13258//2-hydroxyisoflavanone dehydratase [EC:4.2.1.105]+ko01110//Biosynthesis of secondary metabolites+ko00943//Isoflavonoid biosynthesis	XP_004230810.1|3.8e-178|PREDICTED: probable carboxylesterase 13 [Solanum lycopersicum]	GO:0008152//metabolic process;GO:0016787//hydrolase activity;GO:0003824//catalytic activity;
Solyc01g108520.2	8.9	100.425	3.49494855219617	0.0	0.0	3.49494855219617	0.0	0.0			K20506//tuliposide A-converting enzyme [EC:4.2.99.22];K13258//2-hydroxyisoflavanone dehydratase [EC:4.2.1.105]+ko01110//Biosynthesis of secondary metabolites+ko00943//Isoflavonoid biosynthesis	XP_010315268.1|6.7e-185|PREDICTED: 2-hydroxyisoflavanone dehydratase-like [Solanum lycopersicum]	GO:0008152//metabolic process;GO:0009056//catabolic process;GO:0005737//cytoplasm;GO:0044464//cell part;GO:0016020//membrane;GO:0031224//intrinsic component of membrane;GO:0044425//membrane part;GO:0016021//integral component of membrane;GO:0005623//cell;GO:0044424//intracellular part;GO:0005829//cytosol;GO:0005622//intracellular;GO:0044444//cytoplasmic part;GO:0016788//hydrolase activity, acting…
Solyc01g108540.3	41.385	165.945	2.00427738818429	0.0	0.0	2.00427738818429	0.0	0.0			K20506//tuliposide A-converting enzyme [EC:4.2.99.22];K13258//2-hydroxyisoflavanone dehydratase [EC:4.2.1.105]+ko01110//Biosynthesis of secondary metabolites+ko00943//Isoflavonoid biosynthesis	XP_004230812.1|5.5e-181|PREDICTED: 2-hydroxyisoflavanone dehydratase-like [Solanum lycopersicum]	GO:0008152//metabolic process;GO:0009056//catabolic process;GO:0044464//cell part;GO:0044424//intracellular part;GO:0005829//cytosol;GO:0044444//cytoplasmic part;GO:0005622//intracellular;GO:0005737//cytoplasm;GO:0005623//cell;GO:0003824//catalytic activity;GO:0016787//hydrolase activity;GO:0052689//carboxylic ester hydrolase activity;GO:0016788//hydrolase activity, acting on ester bonds;
Solyc01g108560.4	6.345	19.385	1.6129459764321201	2.8126933915084795e-61	8.781568392138508e-62	1.6129459764321201	2.8126933915084795e-61	8.781568392138508e-62			K20506//tuliposide A-converting enzyme [EC:4.2.99.22];K13258//2-hydroxyisoflavanone dehydratase [EC:4.2.1.105]+ko01110//Biosynthesis of secondary metabolites+ko00943//Isoflavonoid biosynthesis	XP_004230813.1|8.8e-175|PREDICTED: 2-hydroxyisoflavanone dehydratase-like [Solanum lycopersicum]	GO:0008152//metabolic process;GO:0009056//catabolic process;GO:0005622//intracellular;GO:0044424//intracellular part;GO:0005623//cell;GO:0044464//cell part;GO:0044444//cytoplasmic part;GO:0005737//cytoplasm;GO:0005829//cytosol;GO:0052689//carboxylic ester hydrolase activity;GO:0003824//catalytic activity;GO:0016788//hydrolase activity, acting on ester bonds;GO:0016787//hydrolase activity;
Solyc01g108570.3	7.855	22.28	1.50438930368121	2.0594096074620598e-72	5.701446748506699e-73	1.50438930368121	2.0594096074620598e-72	5.701446748506699e-73			K20506//tuliposide A-converting enzyme [EC:4.2.99.22];K13258//2-hydroxyisoflavanone dehydratase [EC:4.2.1.105]+ko01110//Biosynthesis of secondary metabolites+ko00943//Isoflavonoid biosynthesis	XP_004230814.1|2.1e-180|PREDICTED: 2-hydroxyisoflavanone dehydratase-like [Solanum lycopersicum]	GO:0008152//metabolic process;GO:0009056//catabolic process;GO:0005737//cytoplasm;GO:0005622//intracellular;GO:0005829//cytosol;GO:0044444//cytoplasmic part;GO:0044424//intracellular part;GO:0005623//cell;GO:0044464//cell part;GO:0003824//catalytic activity;GO:0016787//hydrolase activity;GO:0016788//hydrolase activity, acting on ester bonds;GO:0052689//carboxylic ester hydrolase activity;
Solyc01g108610.3	6.8	1.7	-2.0033584112124396	5.8051489829384105e-30	2.96615583099717e-30	-2.0033584112124396	5.8051489829384105e-30	2.96615583099717e-30				XP_004230818.1|4.6e-123|PREDICTED: cyclin-dependent kinase inhibitor 7 [Solanum lycopersicum]	GO:0022402//cell cycle process;GO:0048523//negative regulation of cellular process;GO:0007050//cell cycle arrest;GO:0065007//biological regulation;GO:0048519//negative regulation of biological process;GO:0051726//regulation of cell cycle;GO:0045786//negative regulation of cell cycle;GO:0007049//cell cycle;GO:0009987//cellular process;GO:0050789//regulation of biological process;GO:0050794//regula…
Solyc01g108730.2	0.0	1.18	4.7933492666456505	0.000100060495188365	0.000132676704648245	4.7933492666456505	0.000100060495188365	0.000132676704648245			K20802//(R)-mandelonitrile lyase [EC:4.1.2.10]+ko01110//Biosynthesis of secondary metabolites+ko00460//Cyanoamino acid metabolism	XP_009791930.1|2.2e-26|PREDICTED: salicylic acid-binding protein 2-like [Nicotiana sylvestris]
Solyc01g108800.4	3.405	7.215	1.08639017877882	7.91793482876527e-18	5.4291439411748495e-18	1.08639017877882	7.91793482876527e-18	5.4291439411748495e-18			K05605//3-hydroxyisobutyryl-CoA hydrolase [EC:3.1.2.4]+ko00410//beta-Alanine metabolism+ko00280//Valine, leucine and isoleucine degradation+ko00640//Propanoate metabolism+ko01100//Metabolic pathways+ko01200//Carbon metabolism	XP_010315275.1|2.1e-216|PREDICTED: 3-hydroxyisobutyryl-CoA hydrolase 1-like isoform X1 [Solanum lycopersicum]	GO:0016787//hydrolase activity;GO:0016788//hydrolase activity, acting on ester bonds;GO:0003824//catalytic activity;GO:0003860//3-hydroxyisobutyryl-CoA hydrolase activity;GO:0016790//thiolester hydrolase activity;GO:0016289//CoA hydrolase activity;
Solyc01g108880.4	3.59	18.555	2.3694573070334504	3.2890727313423894e-121	6.004071215931368e-122	2.3694573070334504	3.2890727313423894e-121	6.004071215931368e-122			K05282//gibberellin-44 dioxygenase [EC:1.14.11.12]+ko00904//Diterpenoid biosynthesis+ko01100//Metabolic pathways+ko01110//Biosynthesis of secondary metabolites	XP_009771607.1|3.9e-180|PREDICTED: naringenin,2-oxoglutarate 3-dioxygenase-like [Nicotiana sylvestris]	GO:0003824//catalytic activity;GO:0051213//dioxygenase activity;GO:0016491//oxidoreductase activity;GO:0005488//binding;GO:0043169//cation binding;GO:0043167//ion binding;GO:0046872//metal ion binding;
Solyc01g109040.4	301.335	137.05	-1.13455175249073	0.0	0.0	-1.13455175249073	0.0	0.0				XP_004230836.1|3.2e-58|PREDICTED: uncharacterized protein LOC101256427 [Solanum lycopersicum]	GO:0016020//membrane;GO:0009512//cytochrome b6f complex;GO:0043234//protein complex;GO:0016021//integral component of membrane;GO:0031224//intrinsic component of membrane;GO:0044464//cell part;GO:0044436//thylakoid part;GO:0044424//intracellular part;GO:0044425//membrane part;GO:0009579//thylakoid;GO:0032991//macromolecular complex;GO:0005622//intracellular;GO:0070069//cytochrome complex;GO:00056…
Solyc01g109080.3	5.015	2.425	-1.0477763920671999	6.51337104843748e-95	1.4602260178303398e-95	-1.0477763920671999	6.51337104843748e-95	1.4602260178303398e-95			K08873//serine/threonine-protein kinase SMG1 [EC:2.7.11.1]+ko03015//mRNA surveillance pathway	XP_010315281.1|0.0e+00|PREDICTED: serine/threonine-protein kinase SMG1-like [Solanum lycopersicum]	GO:0048519//negative regulation of biological process;GO:0065007//biological regulation;GO:0034641//cellular nitrogen compound metabolic process;GO:1901360//organic cyclic compound metabolic process;GO:0044238//primary metabolic process;GO:0009056//catabolic process;GO:0019439//aromatic compound catabolic process;GO:0000956//nuclear-transcribed mRNA catabolic process;GO:0016071//mRNA metabolic pr…
Solyc01g109100.2	31.14	9.075	-1.77854749393058	1.4526833857487196e-53	4.9979603115751286e-54	-1.77854749393058	1.4526833857487196e-53	4.9979603115751286e-54				XP_009793543.1|4.8e-25|PREDICTED: uncharacterized protein LOC104240402 [Nicotiana sylvestris]
Solyc01g109140.3	0.15	0.47	1.6182625600875602	0.000610584716010905	0.0008742565549292031	1.6182625600875602	0.000610584716010905	0.0008742565549292031			K17874//9-divinyl ether synthase [EC:4.2.1.121]	NP_001234527.1|3.3e-280|9-divinyl ether synthase [Solanum lycopersicum]	GO:0044238//primary metabolic process;GO:0071704//organic substance metabolic process;GO:1901615//organic hydroxy compound metabolic process;GO:0006629//lipid metabolic process;GO:0008202//steroid metabolic process;GO:0008152//metabolic process;GO:0016125//sterol metabolic process;GO:1901360//organic cyclic compound metabolic process;GO:0016836//hydro-lyase activity;GO:0043167//ion binding;GO:190…
Solyc01g109170.3	15.0	37.15	1.31225256347614	5.878384350254737e-280	4.9671032960239076e-281	1.31225256347614	5.878384350254737e-280	4.9671032960239076e-281			K01897//long-chain acyl-CoA synthetase [EC:6.2.1.3]+ko04146//Peroxisome+ko01100//Metabolic pathways+ko00061//Fatty acid biosynthesis+ko01212//Fatty acid metabolism+ko00071//Fatty acid degradation	NP_001334188.1|3.2e-109|WCOR413-like plant cold acclimation protein [Solanum lycopersicum]	GO:0009746//response to hexose;GO:0034285//response to disaccharide;GO:0009743//response to carbohydrate;GO:0010033//response to organic substance;GO:0034284//response to monosaccharide;GO:0009750//response to fructose;GO:0050896//response to stimulus;GO:1901700//response to oxygen-containing compound;GO:0042221//response to chemical;GO:0009744//response to sucrose;GO:0009749//response to glucose…
Solyc01g109180.4	1.835	0.715	-1.3556340342104098	6.32463097419161e-15	4.7958192822736904e-15	-1.3556340342104098	6.32463097419161e-15	4.7958192822736904e-15			K01897//long-chain acyl-CoA synthetase [EC:6.2.1.3]+ko04146//Peroxisome+ko01100//Metabolic pathways+ko00061//Fatty acid biosynthesis+ko01212//Fatty acid metabolism+ko00071//Fatty acid degradation	XP_016501236.1|0.0e+00|PREDICTED: long chain acyl-CoA synthetase 2-like [Nicotiana tabacum]	GO:0008152//metabolic process;GO:0003824//catalytic activity;
Solyc01g109200.4	21.425	7.3	-1.5498753796109097	1.9647670174017893e-99	4.2684266122764597e-100	-1.5498753796109097	1.9647670174017893e-99	4.2684266122764597e-100		PREDICTED: Vitis vinifera hypothetical protein LOC100250803 (LOC100250803), mRNA	K19041//E3 ubiquitin-protein ligase RNF38/44 [EC:2.3.2.27]	XP_004230847.1|2.0e-250|PREDICTED: RING-H2 finger protein ATL65 [Solanum lycopersicum]	GO:0031224//intrinsic component of membrane;GO:0016020//membrane;GO:0016021//integral component of membrane;GO:0044425//membrane part;
Solyc01g109250.2	64.21	150.95	1.23493299108458	2.448141013047059e-268	2.1630205582647883e-269	1.23493299108458	2.448141013047059e-268	2.1630205582647883e-269				XP_004230850.1|1.6e-79|PREDICTED: uncharacterized protein LOC101261073 [Solanum lycopersicum]
Solyc01g109270.3	0.165	0.0	-4.47343727404925	0.00055139995547033	0.0007858689937898349	-4.47343727404925	0.00055139995547033	0.0007858689937898349				XP_019067459.1|0.0e+00|PREDICTED: uncharacterized protein LOC101243651 isoform X1 [Solanum lycopersicum]
Solyc01g109320.4	0.015	0.61	5.34354634920613	3.87255380513501e-11	3.4181274380092e-11	5.34354634920613	3.87255380513501e-11	3.4181274380092e-11			K03327//multidrug resistance protein, MATE family	XP_009802671.1|2.6e-256|PREDICTED: protein TRANSPARENT TESTA 12-like [Nicotiana sylvestris]	GO:0016021//integral component of membrane;GO:0016020//membrane;GO:0044425//membrane part;GO:0031224//intrinsic component of membrane;GO:0022804//active transmembrane transporter activity;GO:0022857//transmembrane transporter activity;GO:0015238//drug transmembrane transporter activity;GO:0015297//antiporter activity;GO:0015291//secondary active transmembrane transporter activity;GO:0005215//tran…
Solyc01g109380.3	8.81	2.685	-1.71289390850489	7.74249932948301e-42	3.1815580929067e-42	-1.71289390850489	7.74249932948301e-42	3.1815580929067e-42			K04733//interleukin-1 receptor-associated kinase 4 [EC:2.7.11.1]	XP_010315295.1|1.4e-204|PREDICTED: UPF0496 protein At4g34320-like [Solanum lycopersicum]	GO:0016021//integral component of membrane;GO:0044425//membrane part;GO:0031224//intrinsic component of membrane;GO:0016020//membrane;
Solyc01g109500.4	1.63	0.78	-1.06029930768589	1.91271842391512e-05	2.38574510273161e-05	-1.06029930768589	1.91271842391512e-05	2.38574510273161e-05			K12472//epidermal growth factor receptor substrate 15+ko04144//Endocytosis	XP_004230918.1|9.3e-218|PREDICTED: BURP domain protein USPL1-like [Solanum lycopersicum]	GO:0032502//developmental process;GO:0061458//reproductive system development;GO:0048316//seed development;GO:0048608//reproductive structure development;GO:0048856//anatomical structure development;GO:0000003//reproduction;GO:0032501//multicellular organismal process;GO:0007275//multicellular organism development;GO:0048731//system development;GO:0010154//fruit development;GO:0003006//developmen…
Solyc01g109550.2	7.735	2.6	-1.5698218104735902	1.2091266020211e-23	7.11582910093888e-24	-1.5698218104735902	1.2091266020211e-23	7.11582910093888e-24	mTERF		K15032//mTERF domain-containing protein, mitochondrial	XP_004230958.2|6.7e-172|PREDICTED: transcription termination factor MTEF1, chloroplastic [Solanum lycopersicum]	GO:0019222//regulation of metabolic process;GO:0071826//ribonucleoprotein complex subunit organization;GO:0016043//cellular component organization;GO:0034641//cellular nitrogen compound metabolic process;GO:0031326//regulation of cellular biosynthetic process;GO:0016070//RNA metabolic process;GO:0080090//regulation of primary metabolic process;GO:0060255//regulation of macromolecule metabolic pro…
Solyc01g109590.3	11.375	29.835	1.39169947057231	1.0134913124623596e-141	1.6211996301744095e-142	1.39169947057231	1.0134913124623596e-141	1.6211996301744095e-142			K04733//interleukin-1 receptor-associated kinase 4 [EC:2.7.11.1]	XP_004230898.1|7.1e-279|PREDICTED: probable receptor-like serine/threonine-protein kinase At4g34500 [Solanum lycopersicum]	GO:0044260//cellular macromolecule metabolic process;GO:0044237//cellular metabolic process;GO:0043412//macromolecule modification;GO:0006807//nitrogen compound metabolic process;GO:0007165//signal transduction;GO:0050794//regulation of cellular process;GO:0019538//protein metabolic process;GO:0008152//metabolic process;GO:0050789//regulation of biological process;GO:0071704//organic substance me…
Solyc01g109670.3	3.805	0.0	-6.47343727404925	7.44306513326307e-12	6.35154181266383e-12	-6.47343727404925	7.44306513326307e-12	6.35154181266383e-12			K15397//3-ketoacyl-CoA synthase [EC:2.3.1.199]+ko01100//Metabolic pathways+ko01110//Biosynthesis of secondary metabolites+ko00062//Fatty acid elongation	XP_015061756.1|1.4e-17|PREDICTED: transcription factor RADIALIS [Solanum pennellii]	GO:0003677//DNA binding;GO:0005488//binding;GO:0003676//nucleic acid binding;GO:0097159//organic cyclic compound binding;GO:1901363//heterocyclic compound binding;
Solyc01g109690.1	80.455	1.5	-5.74610783765912	1.1883936082240796e-164	1.6535354385961091e-165	-5.74610783765912	1.1883936082240796e-164	1.6535354385961091e-165	MYB		K15397//3-ketoacyl-CoA synthase [EC:2.3.1.199]+ko01100//Metabolic pathways+ko01110//Biosynthesis of secondary metabolites+ko00062//Fatty acid elongation;K22390//acid phosphatase type 7;K09522//DnaJ homolog subfamily C member 2	XP_004230980.1|3.8e-39|PREDICTED: protein RADIALIS-like 4 [Solanum lycopersicum]	GO:0043229//intracellular organelle;GO:0043227//membrane-bounded organelle;GO:0044464//cell part;GO:0005634//nucleus;GO:0043226//organelle;GO:0005623//cell;GO:0005622//intracellular;GO:0043231//intracellular membrane-bounded organelle;GO:0044424//intracellular part;GO:0005488//binding;GO:0003676//nucleic acid binding;GO:1901363//heterocyclic compound binding;GO:0003677//DNA binding;GO:0097159//or…
Solyc01g109700.3	12.92	5.52	-1.22057889368187	5.79421853076785e-48	2.1626593724767195e-48	-1.22057889368187	5.79421853076785e-48	2.1626593724767195e-48	bHLH		K04733//interleukin-1 receptor-associated kinase 4 [EC:2.7.11.1];K11253//histone H3;K12126//phytochrome-interacting factor 3+ko04712//Circadian rhythm - plant+ko04075//Plant hormone signal transduction;K16189//phytochrome-interacting factor 4+ko04075//Plant hormone signal transduction	NP_001335303.1|3.2e-249|basic helix-loop-helix (bHLH) DNA-binding superfamily protein [Solanum lycopersicum]	GO:0005488//binding;GO:0046983//protein dimerization activity;GO:0005515//protein binding;
Solyc01g109720.3	0.87	1.98	1.1847742087025501	1.8416853311319098e-06	2.1240780847622e-06	1.1847742087025501	1.8416853311319098e-06	2.1240780847622e-06			K22369//epoxide hydrolase 4 [EC:3.3.-.-]	XP_004230956.1|5.9e-168|PREDICTED: monoacylglycerol lipase abhd6-A [Solanum lycopersicum]	GO:0003824//catalytic activity;
Solyc01g109790.3	97.47	26.82	-1.86144265657115	0.0	0.0	-1.86144265657115	0.0	0.0			K00975//glucose-1-phosphate adenylyltransferase [EC:2.7.7.27]+ko00520//Amino sugar and nucleotide sugar metabolism+ko01100//Metabolic pathways+ko00500//Starch and sucrose metabolism+ko01110//Biosynthesis of secondary metabolites	XP_015062533.1|1.9e-302|PREDICTED: glucose-1-phosphate adenylyltransferase large subunit 1 [Solanum pennellii]	GO:0016051//carbohydrate biosynthetic process;GO:0005977//glycogen metabolic process;GO:0055114//oxidation-reduction process;GO:0044262//cellular carbohydrate metabolic process;GO:1901576//organic substance biosynthetic process;GO:0033692//cellular polysaccharide biosynthetic process;GO:0044260//cellular macromolecule metabolic process;GO:0006091//generation of precursor metabolites and energy;GO…
Solyc01g109800.2	8.99	27.785	1.6339838437463898	8.024119382938348e-103	1.6919563872826397e-103	1.6339838437463898	8.024119382938348e-103	1.6919563872826397e-103				XP_010315310.1|8.3e-177|PREDICTED: uncharacterized protein LOC104645424 [Solanum lycopersicum]	GO:0044425//membrane part;GO:0016020//membrane;GO:0031224//intrinsic component of membrane;GO:0016021//integral component of membrane;
Solyc01g109810.2	25.545	122.285	2.2622705811139903	0.0	0.0	2.2622705811139903	0.0	0.0				XP_004230971.1|7.0e-127|PREDICTED: uncharacterized protein LOC101244426 [Solanum lycopersicum]	GO:0031224//intrinsic component of membrane;GO:0044425//membrane part;GO:0016021//integral component of membrane;GO:0016020//membrane;
Solyc01g109860.3	1.765	5.16	1.55257831599435	8.843911487309089e-36	4.0482308002632297e-36	1.55257831599435	8.843911487309089e-36	4.0482308002632297e-36			K02433//aspartyl-tRNA(Asn)/glutamyl-tRNA(Gln) amidotransferase subunit A [EC:6.3.5.6 6.3.5.7]+ko00970//Aminoacyl-tRNA biosynthesis+ko01100//Metabolic pathways;K19996//phosphatidylinositol transfer protein SFH5	XP_004230875.1|0.0e+00|PREDICTED: phosphatidylinositol/phosphatidylcholine transfer protein SFH12-like [Solanum lycopersicum]	GO:0044464//cell part;GO:0005622//intracellular;GO:0005623//cell;GO:0005215//transporter activity;
Solyc01g109895.1	0.64	17.57	4.77954346712062	1.2626898730686698e-95	2.808554563802129e-96	4.77954346712062	1.2626898730686698e-95	2.808554563802129e-96				XP_004230978.1|6.5e-40|PREDICTED: uncharacterized protein LOC101246971 isoform X1 [Solanum lycopersicum]
Solyc01g109950.4	0.34	0.045	-3.0140056554119505	2.7044070426551098e-08	2.7699041343253e-08	-3.0140056554119505	2.7044070426551098e-08	2.7699041343253e-08			K04733//interleukin-1 receptor-associated kinase 4 [EC:2.7.11.1]	XP_004230878.1|0.0e+00|PREDICTED: probable receptor-like protein kinase At4g39110 [Solanum lycopersicum]	GO:0016020//membrane;GO:0044425//membrane part;GO:0031224//intrinsic component of membrane;GO:0016021//integral component of membrane;GO:0005524//ATP binding;GO:0004672//protein kinase activity;GO:0140096//catalytic activity, acting on a protein;GO:1901363//heterocyclic compound binding;GO:0005488//binding;GO:0016740//transferase activity;GO:0097367//carbohydrate derivative binding;GO:0016772//tr…
Solyc01g109980.4	16.515	7.71	-1.09565594442837	1.69280712867778e-73	4.643620028071839e-74	-1.09565594442837	1.69280712867778e-73	4.643620028071839e-74			K16670//homeobox protein Meis2;K15613//homeobox protein Meis1	XP_004230877.1|0.0e+00|PREDICTED: BEL1-like homeodomain protein 7 [Solanum lycopersicum]	GO:0080090//regulation of primary metabolic process;GO:2001141//regulation of RNA biosynthetic process;GO:0051171//regulation of nitrogen compound metabolic process;GO:0050789//regulation of biological process;GO:2000112//regulation of cellular macromolecule biosynthetic process;GO:0019222//regulation of metabolic process;GO:0010468//regulation of gene expression;GO:0051252//regulation of RNA met…
Solyc01g110000.3	7.235	1.72	-2.06614610410126	7.708966678089489e-91	1.7894128566913892e-91	-2.06614610410126	7.708966678089489e-91	1.7894128566913892e-91			K12309//beta-galactosidase [EC:3.2.1.23]+ko00600//Sphingolipid metabolism+ko00604//Glycosphingolipid biosynthesis - ganglio series+ko00531//Glycosaminoglycan degradation+ko00511//Other glycan degradation+ko01100//Metabolic pathways+ko00052//Galactose metabolism	XP_016539790.1|0.0e+00|PREDICTED: beta-galactosidase 3-like [Capsicum annuum]	GO:0008152//metabolic process;GO:0044238//primary metabolic process;GO:0005975//carbohydrate metabolic process;GO:0071704//organic substance metabolic process;GO:0004565//beta-galactosidase activity;GO:0015925//galactosidase activity;GO:0004553//hydrolase activity, hydrolyzing O-glycosyl compounds;GO:0016787//hydrolase activity;GO:0003824//catalytic activity;GO:0016798//hydrolase activity, acting…
Solyc01g110130.3	1.425	4.615	1.6934731742538702	2.4666320015800898e-48	9.14406447301539e-49	1.6934731742538702	2.4666320015800898e-48	9.14406447301539e-49			K02212//DNA replication licensing factor MCM4 [EC:3.6.4.12]+ko03030//DNA replication	XP_004230864.1|0.0e+00|PREDICTED: DNA replication licensing factor MCM4 [Solanum lycopersicum]	GO:0009059//macromolecule biosynthetic process;GO:0044238//primary metabolic process;GO:0034645//cellular macromolecule biosynthetic process;GO:0071704//organic substance metabolic process;GO:0006260//DNA replication;GO:0006259//DNA metabolic process;GO:0043170//macromolecule metabolic process;GO:0034641//cellular nitrogen compound metabolic process;GO:0008152//metabolic process;GO:0006725//cellu…
Solyc01g110190.4	2.4	1.145	-1.0690154554293199	7.74766991751244e-15	5.8919470115802e-15	-1.0690154554293199	7.74766991751244e-15	5.8919470115802e-15			K11498//centromeric protein E	XP_010315327.1|0.0e+00|PREDICTED: kinesin-like protein KIN-7D, mitochondrial isoform X1 [Solanum lycopersicum]
Solyc01g110430.3	24.945	59.175	1.2467349902924398	0.0	0.0	1.2467349902924398	0.0	0.0			K01583//arginine decarboxylase [EC:4.1.1.19]+ko00330//Arginine and proline metabolism+ko01100//Metabolic pathways	NP_001234649.2|0.0e+00|arginine decarboxylase [Solanum lycopersicum]	GO:0006596//polyamine biosynthetic process;GO:1901564//organonitrogen compound metabolic process;GO:0009065//glutamine family amino acid catabolic process;GO:0043436//oxoacid metabolic process;GO:1901566//organonitrogen compound biosynthetic process;GO:0042401//cellular biogenic amine biosynthetic process;GO:0006082//organic acid metabolic process;GO:0019752//carboxylic acid metabolic process;GO:…
Solyc01g110440.5.1	6.1	13.955	1.19383560988754	1.3954799565233596e-99	3.025509677685919e-100	1.19383560988754	1.3954799565233596e-99	3.025509677685919e-100			K01583//arginine decarboxylase [EC:4.1.1.19]+ko00330//Arginine and proline metabolism+ko01100//Metabolic pathways	NP_001234649.2|0.0e+00|arginine decarboxylase [Solanum lycopersicum]	GO:1901575//organic substance catabolic process;GO:0044248//cellular catabolic process;GO:0097164//ammonium ion metabolic process;GO:0009309//amine biosynthetic process;GO:0044271//cellular nitrogen compound biosynthetic process;GO:1901576//organic substance biosynthetic process;GO:0006807//nitrogen compound metabolic process;GO:0006596//polyamine biosynthetic process;GO:0006525//arginine metabol…
Solyc01g110450.3	36.255	113.455	1.64795515652592	0.0	0.0	1.64795515652592	0.0	0.0			K00011//aldehyde reductase [EC:1.1.1.21]+ko00040//Pentose and glucuronate interconversions+ko01100//Metabolic pathways+ko00052//Galactose metabolism+ko00051//Fructose and mannose metabolism+ko00790//Folate biosynthesis+ko00561//Glycerolipid metabolism	XP_010315337.1|2.9e-178|PREDICTED: NADP-dependent D-sorbitol-6-phosphate dehydrogenase [Solanum lycopersicum]	GO:0016491//oxidoreductase activity;GO:0003824//catalytic activity;
Solyc01g110500.3	0.685	3.33	2.28272232731715	6.2322290796303e-19	4.1387243422517703e-19	2.28272232731715	6.2322290796303e-19	4.1387243422517703e-19			K12471//epsin+ko04144//Endocytosis	XP_004230957.1|1.5e-148|PREDICTED: clathrin interactor 1 [Solanum lycopersicum]
Solyc01g110540.3	55.535	118.105	1.09097918819034	3.1627504723021387e-152	4.7316710941882776e-153	1.09097918819034	3.1627504723021387e-152	4.7316710941882776e-153			K02129//F-type H+-transporting ATPase subunit e+ko01100//Metabolic pathways+ko00190//Oxidative phosphorylation	OIT29870.1|2.2e-24|hypothetical protein A4A49_49667 [Nicotiana attenuata]	GO:1901362//organic cyclic compound biosynthetic process;GO:0009199//ribonucleoside triphosphate metabolic process;GO:0009165//nucleotide biosynthetic process;GO:0018130//heterocycle biosynthetic process;GO:0009124//nucleoside monophosphate biosynthetic process;GO:0009201//ribonucleoside triphosphate biosynthetic process;GO:0098662//inorganic cation transmembrane transport;GO:0009150//purine ribo…
Solyc01g110580.2	5.455	1.55	-1.8151015869978702	3.4427162773675496e-12	2.8976400843719e-12	-1.8151015869978702	3.4427162773675496e-12	2.8976400843719e-12			K14488//SAUR family protein+ko04075//Plant hormone signal transduction	XP_010315342.1|3.1e-49|PREDICTED: auxin-induced protein 15A-like [Solanum lycopersicum]	GO:0009733//response to auxin;GO:0009719//response to endogenous stimulus;GO:0010033//response to organic substance;GO:0050896//response to stimulus;GO:0042221//response to chemical;GO:0009725//response to hormone;
Solyc01g111010.4	0.17	0.52	1.6064402289039998	6.58014450896226e-05	8.58223300451823e-05	1.6064402289039998	6.58014450896226e-05	8.58223300451823e-05			K09866//aquaporin-4	XP_004231447.1|3.3e-184|PREDICTED: aquaporin-like [Solanum lycopersicum]	GO:0016021//integral component of membrane;GO:0016020//membrane;GO:0031224//intrinsic component of membrane;GO:0044425//membrane part;GO:0005215//transporter activity;
Solyc01g111050.4	1.19	3.085	1.37622845286632	3.691317139947541e-12	3.10891392654603e-12	1.37622845286632	3.691317139947541e-12	3.10891392654603e-12			K17964//leucine-rich PPR motif-containing protein, mitochondrial	XP_010315514.1|3.4e-233|PREDICTED: COBRA-like protein 1 [Solanum lycopersicum]	GO:0071668//plant-type cell wall assembly;GO:0016049//cell growth;GO:0040007//growth;GO:0009987//cellular process;GO:0010215//cellulose microfibril organization;GO:0043062//extracellular structure organization;GO:0016043//cellular component organization;GO:0009664//plant-type cell wall organization;GO:0071555//cell wall organization;GO:0044085//cellular component biogenesis;GO:0071669//plant-type…
Solyc01g111060.4	44.625	107.6	1.27174882692192	8.422955244526505e-292	6.801713222507436e-293	1.27174882692192	8.422955244526505e-292	6.801713222507436e-293			K01244//5'-methylthioadenosine nucleosidase [EC:3.2.2.16]+ko01100//Metabolic pathways+ko00270//Cysteine and methionine metabolism	XP_004230922.1|1.3e-146|PREDICTED: 5'-methylthioadenosine/S-adenosylhomocysteine nucleosidase 2 [Solanum lycopersicum]	GO:0009116//nucleoside metabolic process;GO:0034641//cellular nitrogen compound metabolic process;GO:1901657//glycosyl compound metabolic process;GO:0006139//nucleobase-containing compound metabolic process;GO:0071704//organic substance metabolic process;GO:0055086//nucleobase-containing small molecule metabolic process;GO:1901135//carbohydrate derivative metabolic process;GO:0006807//nitrogen co…
Solyc01g111210.3	3.48	10.26	1.5597947390219	2.7542301361886594e-77	7.288246929274209e-78	1.5597947390219	2.7542301361886594e-77	7.288246929274209e-78			K01426//amidase [EC:3.5.1.4]+ko00380//Tryptophan metabolism+ko00330//Arginine and proline metabolism+ko00360//Phenylalanine metabolism	XP_019067476.1|1.4e-285|PREDICTED: putative amidase C869.01 [Solanum lycopersicum]	GO:0016740//transferase activity;GO:0003824//catalytic activity;
Solyc01g111220.3	0.385	0.93	1.2871638793086102	2.2940734805323e-05	2.88162995779986e-05	1.2871638793086102	2.2940734805323e-05	2.88162995779986e-05			K01426//amidase [EC:3.5.1.4]+ko00380//Tryptophan metabolism+ko00330//Arginine and proline metabolism+ko00360//Phenylalanine metabolism	XP_019067475.1|3.4e-286|PREDICTED: putative amidase C869.01 [Solanum lycopersicum]
Solyc01g111250.3	0.22	4.675	4.400568022867231	1.04484607615733e-53	3.584435530914779e-54	4.400568022867231	1.04484607615733e-53	3.584435530914779e-54			K01771//1-phosphatidylinositol phosphodiesterase [EC:4.6.1.13]+ko00562//Inositol phosphate metabolism	XP_015071560.1|1.7e-178|PREDICTED: PI-PLC X-box domain-containing protein DDB_G0293730-like [Solanum pennellii]	GO:0044238//primary metabolic process;GO:0008152//metabolic process;GO:0006629//lipid metabolic process;GO:0071704//organic substance metabolic process;GO:0016788//hydrolase activity, acting on ester bonds;GO:0042578//phosphoric ester hydrolase activity;GO:0003824//catalytic activity;GO:0008081//phosphoric diester hydrolase activity;GO:0016787//hydrolase activity;
Solyc01g111310.3	13.035	4.78	-1.44331728567291	2.5979425350894795e-64	7.853504498950589e-65	-1.44331728567291	2.5979425350894795e-64	7.853504498950589e-65			K13946//auxin influx carrier (AUX1 LAX family)+ko04075//Plant hormone signal transduction	NP_001234675.1|9.3e-300|LAX2 protein [Solanum lycopersicum]	GO:0015849//organic acid transport;GO:0055085//transmembrane transport;GO:0003333//amino acid transmembrane transport;GO:1905039//carboxylic acid transmembrane transport;GO:0034220//ion transmembrane transport;GO:0051234//establishment of localization;GO:0046942//carboxylic acid transport;GO:0006811//ion transport;GO:0098656//anion transmembrane transport;GO:0071702//organic substance transport;G…
Solyc01g111330.4	0.965	0.415	-1.21040286821546	0.000252916299728901	0.000349010968538215	-1.21040286821546	0.000252916299728901	0.000349010968538215			K04733//interleukin-1 receptor-associated kinase 4 [EC:2.7.11.1]	XP_015089191.1|4.0e-205|PREDICTED: thaumatin-like protein 1 [Solanum pennellii]	GO:0044425//membrane part;GO:0016020//membrane;GO:0016021//integral component of membrane;GO:0031224//intrinsic component of membrane;
Solyc01g111340.4	1.3	0.635	-1.03073880468851	6.722126789998901e-06	8.08980848618895e-06	-1.03073880468851	6.722126789998901e-06	8.08980848618895e-06			K01181//endo-1,4-beta-xylanase [EC:3.2.1.8]	XP_015070219.1|0.0e+00|PREDICTED: endo-1,4-beta-xylanase UM03411 isoform X1 [Solanum pennellii]
Solyc01g111570.3	8.05	16.92	1.07281621186407	1.2577008930408198e-82	3.1493731266883096e-83	1.07281621186407	1.2577008930408198e-82	3.1493731266883096e-83			K04733//interleukin-1 receptor-associated kinase 4 [EC:2.7.11.1]	XP_010315381.1|0.0e+00|PREDICTED: probable receptor-like serine/threonine-protein kinase At5g57670 [Solanum lycopersicum]	GO:0065007//biological regulation;GO:0050896//response to stimulus;GO:0006807//nitrogen compound metabolic process;GO:0008152//metabolic process;GO:0007154//cell communication;GO:0006793//phosphorus metabolic process;GO:0006796//phosphate-containing compound metabolic process;GO:0043412//macromolecule modification;GO:0006950//response to stress;GO:0023052//signaling;GO:0043170//macromolecule meta…
Solyc01g111640.3	10.31	21.175	1.04116646402962	1.19835381677284e-25	6.7395462685025e-26	1.04116646402962	1.19835381677284e-25	6.7395462685025e-26			K03094//S-phase kinase-associated protein 1+ko04141//Protein processing in endoplasmic reticulum+ko04120//Ubiquitin mediated proteolysis	XP_004231048.1|2.9e-82|PREDICTED: SKP1-like protein 1A [Solanum lycopersicum]	GO:0044237//cellular metabolic process;GO:0019538//protein metabolic process;GO:0051603//proteolysis involved in cellular protein catabolic process;GO:0044257//cellular protein catabolic process;GO:0043170//macromolecule metabolic process;GO:0009057//macromolecule catabolic process;GO:0044265//cellular macromolecule catabolic process;GO:0009056//catabolic process;GO:1901575//organic substance cat…
Solyc01g111660.4	77.315	30.19	-1.355082782212	4.8047312695185185e-200	5.658439241694577e-201	-1.355082782212	4.8047312695185185e-200	5.658439241694577e-201			K09872//aquaporin PIP	NP_001266257.2|2.7e-161|aquaporin PIP2-7-like [Solanum lycopersicum]	GO:0051234//establishment of localization;GO:0006810//transport;GO:0034220//ion transmembrane transport;GO:0051179//localization;GO:0006811//ion transport;GO:0055085//transmembrane transport;GO:0005886//plasma membrane;GO:0044459//plasma membrane part;GO:0031226//intrinsic component of plasma membrane;GO:0005623//cell;GO:0071944//cell periphery;GO:0044464//cell part;GO:0016021//integral component…
Solyc01g111700.2	0.405	0.9	1.14949307687093	0.000404369796154254	0.000568343838664739	1.14949307687093	0.000404369796154254	0.000568343838664739			K03033//26S proteasome regulatory subunit N3+ko03050//Proteasome	XP_004231453.1|2.5e-274|PREDICTED: probable 26S proteasome non-ATPase regulatory subunit 3 [Solanum lycopersicum]	GO:0044257//cellular protein catabolic process;GO:0042176//regulation of protein catabolic process;GO:0006807//nitrogen compound metabolic process;GO:0060255//regulation of macromolecule metabolic process;GO:0019941//modification-dependent protein catabolic process;GO:0051171//regulation of nitrogen compound metabolic process;GO:0009987//cellular process;GO:0019538//protein metabolic process;GO:0…
Solyc01g111760.4	108.555	331.74	1.6131465640078797	0.0	0.0	1.6131465640078797	0.0	0.0			K02147//V-type H+-transporting ATPase subunit B+ko04145//Phagosome+ko01100//Metabolic pathways+ko00190//Oxidative phosphorylation	XP_004231058.1|5.9e-279|PREDICTED: V-type proton ATPase subunit B 2 [Solanum lycopersicum]	GO:0006818//hydrogen transport;GO:0019637//organophosphate metabolic process;GO:1901564//organonitrogen compound metabolic process;GO:0051179//localization;GO:0034641//cellular nitrogen compound metabolic process;GO:0015992//proton transport;GO:0006163//purine nucleotide metabolic process;GO:0090662//ATP hydrolysis coupled transmembrane transport;GO:0098655//cation transmembrane transport;GO:0006…
Solyc01g111820.2	0.045	0.71	3.9859943445880495	7.12993638236007e-05	9.33229588858274e-05	3.9859943445880495	7.12993638236007e-05	9.33229588858274e-05				OIS98182.1|1.5e-46|hypothetical protein A4A49_26718 [Nicotiana attenuata]
Solyc01g111830.3	99.39	45.635	-1.1214900820783602	2.1092001828304886e-245	2.030855774930719e-246	-1.1214900820783602	2.1092001828304886e-245	2.030855774930719e-246			K08242//24-methylenesterol C-methyltransferase [EC:2.1.1.143]+ko01110//Biosynthesis of secondary metabolites+ko00100//Steroid biosynthesis	XP_004231064.1|2.1e-211|PREDICTED: 24-methylenesterol C-methyltransferase 2-like [Solanum lycopersicum]	GO:0008202//steroid metabolic process;GO:1901576//organic substance biosynthetic process;GO:0071704//organic substance metabolic process;GO:0008152//metabolic process;GO:0009058//biosynthetic process;GO:0006694//steroid biosynthetic process;GO:0032259//methylation;GO:0008610//lipid biosynthetic process;GO:0006629//lipid metabolic process;GO:1901362//organic cyclic compound biosynthetic process;GO…
Solyc01g111960.3	0.43	1.24	1.53031486081186	1.3766964594584899e-06	1.57095574752306e-06	1.53031486081186	1.3766964594584899e-06	1.57095574752306e-06			K00679//phospholipid:diacylglycerol acyltransferase [EC:2.3.1.158]+ko01100//Metabolic pathways+ko00561//Glycerolipid metabolism;K14209//solute carrier family 36 (proton-coupled amino acid transporter);K10691//E3 ubiquitin-protein ligase UBR4 [EC:2.3.2.27];K01188//beta-glucosidase [EC:3.2.1.21]+ko01100//Metabolic pathways+ko00500//Starch and sucrose metabolism+ko01110//Biosynthesis of secondary me…	XP_004231075.1|7.1e-215|PREDICTED: GDSL esterase/lipase At5g55050 [Solanum lycopersicum]	GO:0016788//hydrolase activity, acting on ester bonds;GO:0016787//hydrolase activity;GO:0003824//catalytic activity;
Solyc01g111970.4	0.48	2.13	2.1559193460303603	4.0563297977827594e-20	2.60168856576693e-20	2.1559193460303603	4.0563297977827594e-20	2.60168856576693e-20			K19791//iron transport multicopper oxidase	XP_019267476.1|1.1e-295|PREDICTED: L-ascorbate oxidase homolog [Nicotiana attenuata]	GO:0005488//binding;GO:0005507//copper ion binding;GO:0043167//ion binding;GO:0046914//transition metal ion binding;GO:0043169//cation binding;GO:0003824//catalytic activity;GO:0046872//metal ion binding;GO:0016491//oxidoreductase activity;
Solyc01g112080.3	61.33	22.25	-1.46149922897173	4.0855955537487585e-257	3.749300268323428e-258	-1.46149922897173	4.0855955537487585e-257	3.749300268323428e-258			K04733//interleukin-1 receptor-associated kinase 4 [EC:2.7.11.1];K13473//chitin elicitor-binding protein+ko04626//Plant-pathogen interaction	XP_004231087.1|1.1e-200|PREDICTED: lysM domain-containing GPI-anchored protein 2 [Solanum lycopersicum]	GO:0005911//cell-cell junction;GO:0044459//plasma membrane part;GO:0071944//cell periphery;GO:0044425//membrane part;GO:0031226//intrinsic component of plasma membrane;GO:0055044//symplast;GO:0009506//plasmodesma;GO:0005886//plasma membrane;GO:0016020//membrane;GO:0016021//integral component of membrane;GO:0046658//anchored component of plasma membrane;GO:0031224//intrinsic component of membrane;…
Solyc01g112120.4	0.17	1.105	2.6987123925075798	2.35192378116787e-10	2.15936764037333e-10	2.6987123925075798	2.35192378116787e-10	2.15936764037333e-10			K00485//dimethylaniline monooxygenase (N-oxide forming) [EC:1.14.13.8]	XP_019067494.1|7.4e-222|PREDICTED: probable flavin-containing monooxygenase 1 [Solanum lycopersicum]	GO:0055114//oxidation-reduction process;GO:0008152//metabolic process;GO:0004499//N,N-dimethylaniline monooxygenase activity;GO:0016491//oxidoreductase activity;GO:0043168//anion binding;GO:1901265//nucleoside phosphate binding;GO:0016705//oxidoreductase activity, acting on paired donors, with incorporation or reduction of molecular oxygen;GO:0036094//small molecule binding;GO:0043167//ion bindin…
Solyc01g112140.4	6.76	15.92	1.2374849004178798	1.6593544771464096e-63	5.0454290433760886e-64	1.2374849004178798	1.6593544771464096e-63	5.0454290433760886e-64			K00485//dimethylaniline monooxygenase (N-oxide forming) [EC:1.14.13.8]	XP_004231090.1|0.0e+00|PREDICTED: probable flavin-containing monooxygenase 1 [Solanum lycopersicum]	GO:0008152//metabolic process;GO:0055114//oxidation-reduction process;GO:0050661//NADP binding;GO:1901363//heterocyclic compound binding;GO:0043167//ion binding;GO:0004497//monooxygenase activity;GO:0016705//oxidoreductase activity, acting on paired donors, with incorporation or reduction of molecular oxygen;GO:0043168//anion binding;GO:0048037//cofactor binding;GO:0016491//oxidoreductase activit…
Solyc01g112230.4	0.14	47.465	8.40384685947394	9.180674518884976e-206	1.0447797861731996e-206	8.40384685947394	9.180674518884976e-206	1.0447797861731996e-206			K10949//ER lumen protein retaining receptor;K02995//small subunit ribosomal protein S8e+ko03010//Ribosome	XP_004231099.1|1.1e-54|PREDICTED: metallothionein-like protein 4B isoform X1 [Solanum lycopersicum]	GO:0043169//cation binding;GO:0046872//metal ion binding;GO:0043167//ion binding;GO:0008270//zinc ion binding;GO:0005488//binding;GO:0046914//transition metal ion binding;
Solyc01g112260.4	35.775	14.13	-1.3380854211543602	9.929702924297677e-81	2.53024011935423e-81	-1.3380854211543602	9.929702924297677e-81	2.53024011935423e-81				XP_004231105.1|8.0e-101|PREDICTED: uncharacterized protein LOC101258903 [Solanum lycopersicum]
Solyc01g112280.3	41.21	87.52	1.08838401519411	2.052285224789209e-257	1.878834782514249e-258	1.08838401519411	2.052285224789209e-257	1.878834782514249e-258			K14677//aminoacylase [EC:3.5.1.14]+ko00220//Arginine biosynthesis+ko01230//Biosynthesis of amino acids+ko01100//Metabolic pathways+ko01110//Biosynthesis of secondary metabolites+ko01210//2-Oxocarboxylic acid metabolism	NP_001296813.1|3.4e-259|aminoacylase-1 precursor [Solanum lycopersicum]	GO:0019752//carboxylic acid metabolic process;GO:0071704//organic substance metabolic process;GO:0006807//nitrogen compound metabolic process;GO:0008152//metabolic process;GO:0044281//small molecule metabolic process;GO:0043436//oxoacid metabolic process;GO:0009987//cellular process;GO:0044238//primary metabolic process;GO:0006082//organic acid metabolic process;GO:0006520//cellular amino acid me…
Solyc01g150101.1	1.525	0.7	-1.1193586555581798	0.00010173678201696899	0.000135067522040857	-1.1193586555581798	0.00010173678201696899	0.000135067522040857			K05765//cofilin	XP_004228559.1|7.8e-207|PREDICTED: putative uncharacterized protein DDB_G0282499 [Solanum lycopersicum]	GO:0005515//protein binding;GO:0005488//binding;GO:0046983//protein dimerization activity;
Solyc01g150111.1	0.05	0.65	3.68643406272914	0.00042694801316502405	0.000601629807595184	3.68643406272914	0.00042694801316502405	0.000601629807595184
Solyc01g150144.1	3.31	0.165	-4.30661621567005	2.04461263516928e-38	8.917567212933648e-39	-4.30661621567005	2.04461263516928e-38	8.917567212933648e-39			K08726//soluble epoxide hydrolase / lipid-phosphate phosphatase [EC:3.3.2.10 3.1.3.76]+ko04146//Peroxisome+ko00590//Arachidonic acid metabolism+ko01100//Metabolic pathways;K01079//phosphoserine phosphatase [EC:3.1.3.3]+ko01230//Biosynthesis of amino acids+ko01100//Metabolic pathways+ko00260//Glycine, serine and threonine metabolism+ko01200//Carbon metabolism	XP_015067061.1|1.4e-190|PREDICTED: bifunctional epoxide hydrolase 2-like [Solanum pennellii]	GO:0003824//catalytic activity;
Solyc01g150152.1	9.015	52.54	2.54545416632947	1.9129304608759791e-252	1.787083661798209e-253	2.54545416632947	1.9129304608759791e-252	1.787083661798209e-253				XP_006358521.1|1.9e-08|PREDICTED: hydrophobic protein LTI6A-like [Solanum tuberosum]	GO:0001101//response to acid chemical;GO:0097305//response to alcohol;GO:0033993//response to lipid;GO:1901700//response to oxygen-containing compound;GO:0009719//response to endogenous stimulus;GO:0042221//response to chemical;GO:0010033//response to organic substance;GO:0009628//response to abiotic stimulus;GO:0050896//response to stimulus;GO:0009415//response to water;GO:0009725//response to h…
Solyc02g005340.4	0.025	0.315	3.68643406272914	1.0774607016647499e-06	1.22225550253009e-06	3.68643406272914	1.0774607016647499e-06	1.22225550253009e-06			K15363//fanconi-associated nuclease 1 [EC:3.1.21.- 3.1.4.1];K01807//ribose 5-phosphate isomerase A [EC:5.3.1.6]+ko00030//Pentose phosphate pathway+ko01230//Biosynthesis of amino acids+ko01100//Metabolic pathways+ko01110//Biosynthesis of secondary metabolites+ko00710//Carbon fixation in photosynthetic organisms+ko01200//Carbon metabolism	XP_004231467.1|0.0e+00|PREDICTED: probable metal-nicotianamine transporter YSL7 [Solanum lycopersicum]	GO:0055085//transmembrane transport;GO:0006810//transport;GO:0051179//localization;GO:0051234//establishment of localization;GO:0044464//cell part;GO:0005886//plasma membrane;GO:0071944//cell periphery;GO:0016021//integral component of membrane;GO:0044425//membrane part;GO:0016020//membrane;GO:0031224//intrinsic component of membrane;GO:0005623//cell;GO:0022857//transmembrane transporter activity…
Solyc02g005430.2	0.635	0.0	-4.71444537355304	0.00016601196978234	0.000224661709769408	-4.71444537355304	0.00016601196978234	0.000224661709769408			K11294//nucleolin	XP_015065473.1|2.7e-90|PREDICTED: suppressor protein SRP40-like isoform X2 [Solanum pennellii]	GO:0097159//organic cyclic compound binding;GO:0005488//binding;GO:1901363//heterocyclic compound binding;GO:0003723//RNA binding;GO:0003676//nucleic acid binding;
Solyc02g005606.1	1.49	4.49	1.59675729923076	9.86277221875006e-05	0.00013064651219654198	1.59675729923076	9.86277221875006e-05	0.00013064651219654198				XP_015084351.1|1.9e-12|PREDICTED: serine/threonine-protein phosphatase 7 long form homolog [Solanum pennellii]
Solyc02g011990.1	2.315	1.01	-1.18909236197004	5.37089635770205e-05	6.95535425434704e-05	-1.18909236197004	5.37089635770205e-05	6.95535425434704e-05			K02703//photosystem II P680 reaction center D1 protein [EC:1.10.3.9]+ko01100//Metabolic pathways+ko00195//Photosynthesis	ERN12849.1|2.4e-71|hypothetical protein AMTR_s00172p00040120 [Amborella trichopoda]
Solyc02g014190.4	2.975	1.42	-1.06140018148283	7.73589232520011e-46	2.97430631031247e-46	-1.06140018148283	7.73589232520011e-46	2.97430631031247e-46			K17592//sacsin	XP_010315556.1|0.0e+00|PREDICTED: sacsin [Solanum lycopersicum]
Solyc02g014460.4	2.92	6.14	1.07045552829632	2.17133743548789e-19	1.42281399775269e-19	1.07045552829632	2.17133743548789e-19	1.42281399775269e-19			K08678//UDP-glucuronate decarboxylase [EC:4.1.1.35]+ko00520//Amino sugar and nucleotide sugar metabolism+ko01100//Metabolic pathways;K10140//DNA damage-binding protein 2+ko03420//Nucleotide excision repair+ko04120//Ubiquitin mediated proteolysis	XP_004231489.1|5.6e-278|PREDICTED: WD repeat-containing protein 76 [Solanum lycopersicum]	GO:0050896//response to stimulus;GO:0048583//regulation of response to stimulus;GO:0009987//cellular process;GO:0009737//response to abscisic acid;GO:0009719//response to endogenous stimulus;GO:0042221//response to chemical;GO:0051726//regulation of cell cycle;GO:0009725//response to hormone;GO:2001020//regulation of response to DNA damage stimulus;GO:0050794//regulation of cellular process;GO:00…
Solyc02g014490.4	0.235	0.055	-2.0843949833033504	0.000742324805668695	0.00107425395768529	-2.0843949833033504	0.000742324805668695	0.00107425395768529			K01126//glycerophosphoryl diester phosphodiesterase [EC:3.1.4.46]+ko00564//Glycerophospholipid metabolism	XP_010315562.2|0.0e+00|PREDICTED: glycerophosphodiester phosphodiesterase GDPDL6-like isoform X2 [Solanum lycopersicum]	GO:0006629//lipid metabolic process;GO:0071704//organic substance metabolic process;GO:0008152//metabolic process;GO:0044238//primary metabolic process;GO:0016787//hydrolase activity;GO:0008081//phosphoric diester hydrolase activity;GO:0042578//phosphoric ester hydrolase activity;GO:0003824//catalytic activity;GO:0016788//hydrolase activity, acting on ester bonds;
Solyc02g014670.2	0.0	1.795	7.75417866936497	9.31814174526372e-25	5.354473143126629e-25	7.75417866936497	9.31814174526372e-25	5.354473143126629e-25				XP_004231494.1|1.2e-244|PREDICTED: uncharacterized protein LOC101263358 [Solanum lycopersicum]	GO:0016021//integral component of membrane;GO:0044425//membrane part;GO:0016020//membrane;GO:0031224//intrinsic component of membrane;
Solyc02g014730.3	0.25	1.13	2.17362134776382	4.53167612978581e-11	4.0178774038551496e-11	2.17362134776382	4.53167612978581e-11	4.0178774038551496e-11			K15402//fatty acid omega-hydroxylase [EC:1.14.-.-]+ko00073//Cutin, suberine and wax biosynthesis	XP_004231497.1|0.0e+00|PREDICTED: cytochrome P450 86B1 [Solanum lycopersicum]	GO:0016020//membrane;GO:0044425//membrane part;GO:0016021//integral component of membrane;GO:0031224//intrinsic component of membrane;GO:0048037//cofactor binding;GO:0046872//metal ion binding;GO:0043167//ion binding;GO:1901363//heterocyclic compound binding;GO:0046914//transition metal ion binding;GO:0005506//iron ion binding;GO:0003824//catalytic activity;GO:0005488//binding;GO:0020037//heme bi…
Solyc02g020940.3	395.06	155.435	-1.3434845569031297	0.0	0.0	-1.3434845569031297	0.0	0.0			K05298//glyceraldehyde-3-phosphate dehydrogenase (NADP+) (phosphorylating) [EC:1.2.1.13]+ko01100//Metabolic pathways+ko00710//Carbon fixation in photosynthetic organisms+ko01200//Carbon metabolism	XP_004231523.1|4.5e-231|PREDICTED: glyceraldehyde-3-phosphate dehydrogenase A, chloroplastic-like [Solanum lycopersicum]	GO:0006006//glucose metabolic process;GO:0019318//hexose metabolic process;GO:0005975//carbohydrate metabolic process;GO:0044281//small molecule metabolic process;GO:0005996//monosaccharide metabolic process;GO:0071704//organic substance metabolic process;GO:0044238//primary metabolic process;GO:0008152//metabolic process;GO:0051287//NAD binding;GO:0003824//catalytic activity;GO:0050661//NADP bin…
Solyc02g021220.1	0.16	0.805	2.34589028967443	2.3379048743484398e-11	2.0424426607952e-11	2.34589028967443	2.3379048743484398e-11	2.0424426607952e-11			K15333//tRNA guanosine-2'-O-methyltransferase [EC:2.1.1.34];K12619//5'-3' exoribonuclease 2 [EC:3.1.13.-]+ko03018//RNA degradation+ko03008//Ribosome biogenesis in eukaryotes;K13199//plasminogen activator inhibitor 1 RNA-binding protein;K13124//mitogen-activated protein kinase organizer 1;K14568//rRNA small subunit pseudouridine methyltransferase Nep1 [EC:2.1.1.260]+ko03008//Ribosome biogenesis in…	XP_004231532.1|0.0e+00|PREDICTED: subtilisin-like protease SBT1.5 [Solanum lycopersicum]	GO:0017171//serine hydrolase activity;GO:0004252//serine-type endopeptidase activity;GO:0004175//endopeptidase activity;GO:0016787//hydrolase activity;GO:0008236//serine-type peptidase activity;GO:0140096//catalytic activity, acting on a protein;GO:0003824//catalytic activity;GO:0070011//peptidase activity, acting on L-amino acid peptides;GO:0008233//peptidase activity;
Solyc02g021230.4	3.095	8.81	1.5122809379816002	7.76942408651207e-39	3.35952856444031e-39	1.5122809379816002	7.76942408651207e-39	3.35952856444031e-39			K20892//beta-arabinofuranosyltransferase [EC:2.4.2.-];K20784//arabinosyltransferase [EC:2.4.2.-]+ko00514//Other types of O-glycan biosynthesis;K20783//arabinosyltransferase [EC:2.4.2.-]+ko00514//Other types of O-glycan biosynthesis	XP_004231533.1|4.7e-225|PREDICTED: uncharacterized protein At4g15970 [Solanum lycopersicum]	GO:0046483//heterocycle metabolic process;GO:0044260//cellular macromolecule metabolic process;GO:0044238//primary metabolic process;GO:0009987//cellular process;GO:0008152//metabolic process;GO:0043412//macromolecule modification;GO:1901360//organic cyclic compound metabolic process;GO:0034641//cellular nitrogen compound metabolic process;GO:0071704//organic substance metabolic process;GO:000672…
Solyc02g021680.3	0.515	2.415	2.23392185803163	9.29301444019538e-20	6.025966584462929e-20	2.23392185803163	9.29301444019538e-20	6.025966584462929e-20	WRKY	Populus trichocarpa clone 196822 TIR-NBS-TIR-TIR-WRKY type disease resistance protein mRNA, complete cds.	K13425//WRKY transcription factor 22+ko04016//MAPK signaling pathway - plant+ko04626//Plant-pathogen interaction	XP_010315625.1|4.5e-226|PREDICTED: probable WRKY transcription factor 14 [Solanum lycopersicum]	GO:0006807//nitrogen compound metabolic process;GO:0034641//cellular nitrogen compound metabolic process;GO:1901362//organic cyclic compound biosynthetic process;GO:0043170//macromolecule metabolic process;GO:0090304//nucleic acid metabolic process;GO:0034645//cellular macromolecule biosynthetic process;GO:0006725//cellular aromatic compound metabolic process;GO:0018130//heterocycle biosynthetic …
Solyc02g023950.3	1.64	3.37	1.04233232873786	4.49778546770042e-20	2.88879777545341e-20	1.04233232873786	4.49778546770042e-20	2.88879777545341e-20			K13420//LRR receptor-like serine/threonine-protein kinase FLS2 [EC:2.7.11.1]+ko04016//MAPK signaling pathway - plant+ko04626//Plant-pathogen interaction;K00924//kinase [EC:2.7.1.-]	XP_004231560.1|0.0e+00|PREDICTED: probable LRR receptor-like serine/threonine-protein kinase At4g20940 [Solanum lycopersicum]	GO:0016020//membrane;GO:0016021//integral component of membrane;GO:0031224//intrinsic component of membrane;GO:0044425//membrane part;GO:0016773//phosphotransferase activity, alcohol group as acceptor;GO:0032559//adenyl ribonucleotide binding;GO:0016772//transferase activity, transferring phosphorus-containing groups;GO:0004672//protein kinase activity;GO:0005524//ATP binding;GO:0032553//ribonucl…
Solyc02g024070.3	7.325	2.73	-1.41981215124742	1.0481758776062299e-57	3.423802524192919e-58	-1.41981215124742	1.0481758776062299e-57	3.423802524192919e-58			K09338//homeobox-leucine zipper protein	XP_010315636.1|0.0e+00|PREDICTED: homeobox-leucine zipper protein ATHB-14-like [Solanum lycopersicum]	GO:0043229//intracellular organelle;GO:0043227//membrane-bounded organelle;GO:0043226//organelle;GO:0005634//nucleus;GO:0044424//intracellular part;GO:0005622//intracellular;GO:0043231//intracellular membrane-bounded organelle;GO:0005623//cell;GO:0044464//cell part;GO:1901363//heterocyclic compound binding;GO:0003676//nucleic acid binding;GO:0005488//binding;GO:0003677//DNA binding;GO:0097159//or…
Solyc02g030130.4	1.0	0.225	-2.1515091791618897	9.870575585354509e-12	8.478516351322031e-12	-2.1515091791618897	9.870575585354509e-12	8.478516351322031e-12			K15333//tRNA guanosine-2'-O-methyltransferase [EC:2.1.1.34];K09338//homeobox-leucine zipper protein;K12663//Delta3,5-Delta2,4-dienoyl-CoA isomerase [EC:5.3.3.21]+ko04146//Peroxisome	XP_004231572.1|0.0e+00|PREDICTED: subtilisin-like protease SBT2.2 isoform X1 [Solanum lycopersicum]
Solyc02g030270.1	0.59	0.04	-3.82136057746956	0.000212658607802326	0.00029125528668967203	-3.82136057746956	0.000212658607802326	0.00029125528668967203			K19613//leucine-rich repeat protein SHOC2	XP_006356903.1|4.7e-110|PREDICTED: putative disease resistance protein RGA3 [Solanum tuberosum]	GO:0006950//response to stress;GO:0050896//response to stimulus;GO:0006952//defense response;GO:0017076//purine nucleotide binding;GO:0032559//adenyl ribonucleotide binding;GO:0043168//anion binding;GO:0030554//adenyl nucleotide binding;GO:0032553//ribonucleotide binding;GO:0097367//carbohydrate derivative binding;GO:0000166//nucleotide binding;GO:0032555//purine ribonucleotide binding;GO:0043167…
Solyc02g030460.2	0.45	0.04	-3.40632307819071	1.7184126952747597e-05	2.13562463072575e-05	-3.40632307819071	1.7184126952747597e-05	2.13562463072575e-05	Trihelix			XP_010315652.1|6.6e-198|PREDICTED: trihelix transcription factor ASR3-like [Solanum lycopersicum]
Solyc02g030480.4	13.105	1.43	-3.1941698413591	1.9583271692354496e-126	3.441088054080129e-127	-3.1941698413591	1.9583271692354496e-126	3.441088054080129e-127			K00083//cinnamyl-alcohol dehydrogenase [EC:1.1.1.195]+ko01100//Metabolic pathways+ko01110//Biosynthesis of secondary metabolites+ko00940//Phenylpropanoid biosynthesis	XP_004231578.1|7.1e-212|PREDICTED: probable cinnamyl alcohol dehydrogenase 6 [Solanum lycopersicum]	GO:0043167//ion binding;GO:0003824//catalytic activity;GO:0005488//binding;GO:0046914//transition metal ion binding;GO:0016491//oxidoreductase activity;GO:0046872//metal ion binding;GO:0008270//zinc ion binding;GO:0043169//cation binding;
Solyc02g031710.3	61.755	28.13	-1.13437834763746	4.9767180582958087e-147	7.703165192272458e-148	-1.13437834763746	4.9767180582958087e-147	7.703165192272458e-148			K19042//E3 ubiquitin-protein ligase BOI and related proteins [EC:2.3.2.27]	XP_004231579.1|3.3e-190|PREDICTED: probable BOI-related E3 ubiquitin-protein ligase 3 [Solanum lycopersicum]	GO:0016874//ligase activity;GO:0003824//catalytic activity;
Solyc02g031730.1	99.345	4.295	-4.530721769012491	0.0	0.0	-4.530721769012491	0.0	0.0				XP_015087207.1|3.3e-58|PREDICTED: uncharacterized protein LOC107030443 [Solanum pennellii]
Solyc02g031740.3	28.1	64.7	1.2061925525115802	2.2625120168901994e-110	4.508990400712698e-111	1.2061925525115802	2.2625120168901994e-110	4.508990400712698e-111			K12236//transcriptional repressor NF-X1	XP_004231580.1|4.0e-96|PREDICTED: protein PHLOEM PROTEIN 2-LIKE A9 [Solanum lycopersicum]
Solyc02g031790.3	4.0	1.68	-1.2454787993538101	5.827566705996779e-27	3.18754522723936e-27	-1.2454787993538101	5.827566705996779e-27	3.18754522723936e-27			K13420//LRR receptor-like serine/threonine-protein kinase FLS2 [EC:2.7.11.1]+ko04016//MAPK signaling pathway - plant+ko04626//Plant-pathogen interaction	XP_004231674.1|0.0e+00|PREDICTED: probable LRR receptor-like serine/threonine-protein kinase At3g47570 [Solanum lycopersicum]	GO:0016021//integral component of membrane;GO:0016020//membrane;GO:0044425//membrane part;GO:0031224//intrinsic component of membrane;GO:0005488//binding;GO:0017076//purine nucleotide binding;GO:0016740//transferase activity;GO:0035639//purine ribonucleoside triphosphate binding;GO:0097159//organic cyclic compound binding;GO:0003824//catalytic activity;GO:1901265//nucleoside phosphate binding;GO:…
Solyc02g031950.3	0.0	0.54	5.686434062729139	1.13706732388503e-07	1.20832367889214e-07	5.686434062729139	1.13706732388503e-07	1.20832367889214e-07				XP_004231588.1|6.4e-148|PREDICTED: pathogen-related protein [Solanum lycopersicum]
Solyc02g032100.4	16.525	85.075	2.36674549301569	0.0	0.0	2.36674549301569	0.0	0.0			K14709//solute carrier family 39 (zinc transporter), member 1/2/3	XP_004231600.1|4.4e-192|PREDICTED: zinc transporter 8-like [Solanum lycopersicum]	GO:0006810//transport;GO:0034220//ion transmembrane transport;GO:0006811//ion transport;GO:0055085//transmembrane transport;GO:0006812//cation transport;GO:0098655//cation transmembrane transport;GO:0072511//divalent inorganic cation transport;GO:0071577//zinc II ion transmembrane transport;GO:0098662//inorganic cation transmembrane transport;GO:0030001//metal ion transport;GO:0051234//establishm…
Solyc02g032940.4	5.325	19.255	1.85706237421761	3.1685200263298488e-133	5.354657105950808e-134	1.85706237421761	3.1685200263298488e-133	5.354657105950808e-134			K08245//phytepsin [EC:3.4.23.40]	XP_016557831.1|9.9e-278|PREDICTED: aspartic proteinase-like [Capsicum annuum]	GO:0044238//primary metabolic process;GO:0071704//organic substance metabolic process;GO:0006629//lipid metabolic process;GO:0008152//metabolic process;GO:0044425//membrane part;GO:0016020//membrane;GO:0016021//integral component of membrane;GO:0031224//intrinsic component of membrane;GO:0004190//aspartic-type endopeptidase activity;GO:0070001//aspartic-type peptidase activity;GO:0004175//endopep…
Solyc02g036440.3	0.16	0.985	2.6380710411677404	5.81621590992359e-08	6.06984927166416e-08	2.6380710411677404	5.81621590992359e-08	6.06984927166416e-08				XP_004231627.1|1.4e-202|PREDICTED: ALA-interacting subunit 5 [Solanum lycopersicum]	GO:0016020//membrane;GO:0016021//integral component of membrane;GO:0031224//intrinsic component of membrane;GO:0044425//membrane part;
Solyc02g036480.1	15.015	55.455	1.88616917669666	5.7628443252284095e-161	8.151767058558637e-162	1.88616917669666	5.7628443252284095e-161	8.151767058558637e-162			K04077//chaperonin GroEL+ko03018//RNA degradation	XP_010315726.1|5.3e-148|PREDICTED: NDR1/HIN1-Like protein 3 [Solanum lycopersicum]	GO:0016020//membrane;GO:0031224//intrinsic component of membrane;GO:0016021//integral component of membrane;GO:0044425//membrane part;
Solyc02g037500.1	12.675	40.315	1.67006499032213	3.6726578957830696e-21	2.2860134079227396e-21	1.67006499032213	3.6726578957830696e-21	2.2860134079227396e-21			K00666//fatty-acyl-CoA synthase [EC:6.2.1.-];K01913//acetate---CoA ligase [EC:6.2.1.1]+ko00010//Glycolysis / Gluconeogenesis+ko01100//Metabolic pathways+ko01110//Biosynthesis of secondary metabolites+ko00620//Pyruvate metabolism+ko01200//Carbon metabolism+ko00630//Glyoxylate and dicarboxylate metabolism	XP_004231632.1|5.9e-29|PREDICTED: probable acyl-activating enzyme 6 [Solanum lycopersicum]	GO:0008152//metabolic process;GO:0003824//catalytic activity;
Solyc02g037550.3	15.685	1.285	-3.6080474500439705	3.656201286280259e-157	5.288648123595029e-158	-3.6080474500439705	3.656201286280259e-157	5.288648123595029e-158			K07088//uncharacterized protein	XP_004231634.1|3.8e-223|PREDICTED: protein PIN-LIKES 3-like [Solanum lycopersicum]	GO:0051234//establishment of localization;GO:0051179//localization;GO:0055085//transmembrane transport;GO:0006810//transport;GO:0016021//integral component of membrane;GO:0031224//intrinsic component of membrane;GO:0044425//membrane part;GO:0016020//membrane;
Solyc02g037555.1	1.07	0.025	-5.44027041011405	1.00088665087606e-11	8.60391979352777e-12	-5.44027041011405	1.00088665087606e-11	8.60391979352777e-12
Solyc02g043810.4	0.125	1.165	3.25901283899446	4.1706741629998297e-17	2.9213032003824394e-17	3.25901283899446	4.1706741629998297e-17	2.9213032003824394e-17			K20044//phosphatidylinositol-binding clathrin assembly protein	XP_004231715.1|0.0e+00|PREDICTED: putative clathrin assembly protein At5g57200 [Solanum lycopersicum]	GO:0070271//protein complex biogenesis;GO:0048268//clathrin coat assembly;GO:0043623//cellular protein complex assembly;GO:0044085//cellular component biogenesis;GO:0006461//protein complex assembly;GO:0043933//macromolecular complex subunit organization;GO:0065003//macromolecular complex assembly;GO:0022607//cellular component assembly;GO:0071822//protein complex subunit organization;GO:0071840/…
Solyc02g044030.1	13.955	5.575	-1.32194449861598	1.06911761349231e-33	5.08342908986646e-34	-1.32194449861598	1.06911761349231e-33	5.08342908986646e-34			K04077//chaperonin GroEL+ko03018//RNA degradation	XP_019067527.1|1.9e-132|PREDICTED: FT-interacting protein 1-like [Solanum lycopersicum]	GO:0031224//intrinsic component of membrane;GO:0016020//membrane;GO:0044425//membrane part;GO:0016021//integral component of membrane;
Solyc02g061770.4	1.805	4.085	1.18239155739155	1.50850790790465e-09	1.44549583224892e-09	1.18239155739155	1.50850790790465e-09	1.44549583224892e-09			K20547//basic endochitinase B [EC:3.2.1.14]+ko04016//MAPK signaling pathway - plant+ko00520//Amino sugar and nucleotide sugar metabolism+ko01100//Metabolic pathways	NP_001266258.1|6.0e-155|basic endochitinase precursor [Solanum lycopersicum]	GO:0071554//cell wall organization or biogenesis;GO:0050896//response to stimulus;GO:0006030//chitin metabolic process;GO:0016052//carbohydrate catabolic process;GO:0009057//macromolecule catabolic process;GO:0009056//catabolic process;GO:0006022//aminoglycan metabolic process;GO:1901136//carbohydrate derivative catabolic process;GO:0006807//nitrogen compound metabolic process;GO:0009987//cellula…
Solyc02g061990.3	3.845	0.235	-4.02682969576954	2.1652738146887e-25	1.2251455537723098e-25	-4.02682969576954	2.1652738146887e-25	1.2251455537723098e-25			K14432//ABA responsive element binding factor+ko04075//Plant hormone signal transduction	XP_010317247.1|1.8e-95|PREDICTED: bZIP transcription factor 27-like [Solanum lycopersicum]	GO:0140110//transcription regulator activity;GO:0003700//DNA binding transcription factor activity;
Solyc02g062300.3	0.525	1.6	1.6104852094958402	2.74443145776785e-07	2.98716479741573e-07	1.6104852094958402	2.74443145776785e-07	2.98716479741573e-07			K12472//epidermal growth factor receptor substrate 15+ko04144//Endocytosis;K06699//proteasome activator subunit 4+ko03050//Proteasome	XP_004233980.2|4.7e-188|PREDICTED: BURP domain-containing protein 5-like [Solanum lycopersicum]
Solyc02g062340.3	1218.665	467.53	-1.3798752699117198	0.0	0.0	-1.3798752699117198	0.0	0.0			K01623//fructose-bisphosphate aldolase, class I [EC:4.1.2.13]+ko00010//Glycolysis / Gluconeogenesis+ko00030//Pentose phosphate pathway+ko01230//Biosynthesis of amino acids+ko01100//Metabolic pathways+ko00051//Fructose and mannose metabolism+ko01110//Biosynthesis of secondary metabolites+ko00710//Carbon fixation in photosynthetic organisms+ko01200//Carbon metabolism	NP_001333905.1|1.6e-223|fructose-bisphosphate aldolase [Solanum lycopersicum]	GO:0006091//generation of precursor metabolites and energy;GO:0009135//purine nucleoside diphosphate metabolic process;GO:0019693//ribose phosphate metabolic process;GO:1901575//organic substance catabolic process;GO:1901135//carbohydrate derivative metabolic process;GO:0044237//cellular metabolic process;GO:0009259//ribonucleotide metabolic process;GO:0019362//pyridine nucleotide metabolic proce…
Solyc02g062390.3	0.355	136.63	8.581845161451941	0.0	0.0	8.581845161451941	0.0	0.0				XP_004233545.1|1.2e-70|PREDICTED: desiccation-related protein clone PCC27-04 [Solanum lycopersicum]	GO:0050896//response to stimulus;GO:0009266//response to temperature stimulus;GO:0009737//response to abscisic acid;GO:0097305//response to alcohol;GO:0009725//response to hormone;GO:0006950//response to stress;GO:0009628//response to abiotic stimulus;GO:0009409//response to cold;GO:0009414//response to water deprivation;GO:0010033//response to organic substance;GO:0033993//response to lipid;GO:1…
Solyc02g062400.3	1.275	0.485	-1.4010287785212	7.036529910594819e-06	8.47670705627779e-06	-1.4010287785212	7.036529910594819e-06	8.47670705627779e-06	SRS		K14491//two-component response regulator ARR-B family+ko04075//Plant hormone signal transduction	NP_001274697.1|1.3e-210|uncharacterized protein LOC101251254 [Solanum lycopersicum]
Solyc02g062460.4	1.055	5.645	2.42411545697993	8.24510701669504e-46	3.171906531802349e-46	2.42411545697993	8.24510701669504e-46	3.171906531802349e-46			K05278//flavonol synthase [EC:1.14.20.6]+ko01100//Metabolic pathways+ko01110//Biosynthesis of secondary metabolites+ko00941//Flavonoid biosynthesis;K05282//gibberellin-44 dioxygenase [EC:1.14.11.12]+ko00904//Diterpenoid biosynthesis+ko01100//Metabolic pathways+ko01110//Biosynthesis of secondary metabolites;K04125//gibberellin 2beta-dioxygenase [EC:1.14.11.13]+ko00904//Diterpenoid biosynthesis+ko0…	XP_004233541.1|1.7e-187|PREDICTED: probable 2-oxoglutarate-dependent dioxygenase AOP1 isoform X1 [Solanum lycopersicum]	GO:0005488//binding;GO:0003824//catalytic activity;GO:0016491//oxidoreductase activity;GO:0043167//ion binding;GO:0046872//metal ion binding;GO:0043169//cation binding;
Solyc02g062550.3	0.815	2.04	1.3225198156883702	3.72992381593213e-10	3.4602978113626104e-10	1.3225198156883702	3.72992381593213e-10	3.4602978113626104e-10			K08900//mitochondrial chaperone BCS1	XP_004233533.1|2.7e-283|PREDICTED: protein HYPER-SENSITIVITY-RELATED 4-like [Solanum lycopersicum]	GO:0097159//organic cyclic compound binding;GO:0030554//adenyl nucleotide binding;GO:0017076//purine nucleotide binding;GO:0008144//drug binding;GO:0036094//small molecule binding;GO:1901363//heterocyclic compound binding;GO:0043167//ion binding;GO:0032553//ribonucleotide binding;GO:1901265//nucleoside phosphate binding;GO:0043168//anion binding;GO:0005488//binding;GO:0032559//adenyl ribonucleoti…
Solyc02g062600.3	21.925	44.89	1.03597081836707	4.6367270509122694e-94	1.0476761098830797e-94	1.03597081836707	4.6367270509122694e-94	1.0476761098830797e-94			K01726//gamma-carbonic anhydrase [EC:4.2.1.-]	NP_001297049.1|1.5e-150|gamma carbonic anhydrase 1, mitochondrial [Solanum lycopersicum]
Solyc02g062690.3	22.825	6.405	-1.8282350307842	4.717297238400379e-109	9.494708564307736e-110	-1.8282350307842	4.717297238400379e-109	9.494708564307736e-110	bHLH		K04733//interleukin-1 receptor-associated kinase 4 [EC:2.7.11.1];K11253//histone H3;K16189//phytochrome-interacting factor 4+ko04075//Plant hormone signal transduction;K12126//phytochrome-interacting factor 3+ko04712//Circadian rhythm - plant+ko04075//Plant hormone signal transduction	XP_004233521.1|5.7e-171|PREDICTED: transcription factor HBI1 [Solanum lycopersicum]	GO:0046983//protein dimerization activity;GO:0005515//protein binding;GO:0005488//binding;
Solyc02g062710.1	2.005	15.29	2.93277766732008	9.441378311989787e-135	1.5768284625864594e-135	2.93277766732008	9.441378311989787e-135	1.5768284625864594e-135			K22889//trichothecene 3-O-acetyltransferase [EC:2.3.1.-]	XP_019067576.1|8.2e-269|PREDICTED: uncharacterized acetyltransferase At3g50280-like [Solanum lycopersicum]	GO:0003824//catalytic activity;GO:0016747//transferase activity, transferring acyl groups other than amino-acyl groups;GO:0016740//transferase activity;GO:0016746//transferase activity, transferring acyl groups;
Solyc02g062760.4	1.295	0.525	-1.28964009802538	0.00041814828730434597	0.00058853876656341	-1.28964009802538	0.00041814828730434597	0.00058853876656341	C2C2-GATA		K21630//GATA-type zinc finger protein 1	XP_004233970.1|1.7e-153|PREDICTED: GATA transcription factor 18-like [Solanum lycopersicum]	GO:0032502//developmental process;GO:0048869//cellular developmental process;GO:0009987//cellular process;GO:0030154//cell differentiation;GO:0043227//membrane-bounded organelle;GO:0005623//cell;GO:0043226//organelle;GO:0005667//transcription factor complex;GO:0005622//intracellular;GO:0043229//intracellular organelle;GO:0043231//intracellular membrane-bounded organelle;GO:0044464//cell part;GO:0…
Solyc02g062770.2	0.0	5.735	7.47784744091772	3.61580736899716e-21	2.24983061836422e-21	7.47784744091772	3.61580736899716e-21	2.24983061836422e-21				XP_010317214.1|1.9e-67|PREDICTED: uncharacterized protein LOC104645973 [Solanum lycopersicum]
Solyc02g062790.3	0.28	0.625	1.16184417998747	0.00020905476339638202	0.000285927969906028	1.16184417998747	0.00020905476339638202	0.000285927969906028			K04733//interleukin-1 receptor-associated kinase 4 [EC:2.7.11.1]	XP_019067727.1|0.0e+00|PREDICTED: proline-rich receptor-like protein kinase PERK4 [Solanum lycopersicum]	GO:0044237//cellular metabolic process;GO:0023052//signaling;GO:0071704//organic substance metabolic process;GO:0044267//cellular protein metabolic process;GO:0009987//cellular process;GO:0006807//nitrogen compound metabolic process;GO:0006468//protein phosphorylation;GO:0016310//phosphorylation;GO:0051716//cellular response to stimulus;GO:0043170//macromolecule metabolic process;GO:0006796//phos…
Solyc02g062890.3	10.885	3.015	-1.8484637682753602	4.19869278285236e-59	1.3469619218900695e-59	-1.8484637682753602	4.19869278285236e-59	1.3469619218900695e-59			K08150//MFS transporter, SP family, solute carrier family 2 (myo-inositol transporter), member 13	NP_001289849.1|1.5e-265|probable polyol transporter 6 [Solanum lycopersicum]	GO:0016021//integral component of membrane;GO:0016020//membrane;GO:0044425//membrane part;GO:0031224//intrinsic component of membrane;
Solyc02g062960.4	1.78	0.0	-7.05839977477041	1.55920078400786e-16	1.11565791072746e-16	-7.05839977477041	1.55920078400786e-16	1.11565791072746e-16			K09338//homeobox-leucine zipper protein	XP_004233508.1|5.1e-116|PREDICTED: homeobox-leucine zipper protein ATHB-40-like [Solanum lycopersicum]	GO:1903506//regulation of nucleic acid-templated transcription;GO:0031326//regulation of cellular biosynthetic process;GO:0031323//regulation of cellular metabolic process;GO:0010556//regulation of macromolecule biosynthetic process;GO:0060255//regulation of macromolecule metabolic process;GO:0050794//regulation of cellular process;GO:0051171//regulation of nitrogen compound metabolic process;GO:…
Solyc02g062990.1	0.445	0.0	-4.59896815613311	0.000301589347855032	0.000418934852533576	-4.59896815613311	0.000301589347855032	0.000418934852533576			K12356//coniferyl-alcohol glucosyltransferase [EC:2.4.1.111]+ko00940//Phenylpropanoid biosynthesis	XP_015065324.1|5.8e-101|PREDICTED: anthocyanidin 3-O-glucosyltransferase 5-like [Solanum pennellii]	GO:0008152//metabolic process;GO:0043229//intracellular organelle;GO:0044424//intracellular part;GO:0043231//intracellular membrane-bounded organelle;GO:0005623//cell;GO:0043227//membrane-bounded organelle;GO:0043226//organelle;GO:0005622//intracellular;GO:0044464//cell part;GO:0003824//catalytic activity;GO:0080044//quercetin 7-O-glucosyltransferase activity;GO:0016758//transferase activity, tra…
Solyc02g063010.3	95.83	36.205	-1.40219675190204	0.0	0.0	-1.40219675190204	0.0	0.0	BES1		K14503//brassinosteroid resistant 1/2+ko04075//Plant hormone signal transduction	XP_004233505.1|5.2e-186|PREDICTED: BES1/BZR1 homolog protein 2-like [Solanum lycopersicum]	GO:0090304//nucleic acid metabolic process;GO:0033993//response to lipid;GO:0050896//response to stimulus;GO:1901362//organic cyclic compound biosynthetic process;GO:0006807//nitrogen compound metabolic process;GO:0071495//cellular response to endogenous stimulus;GO:0044237//cellular metabolic process;GO:0006351//transcription, DNA-templated;GO:0009987//cellular process;GO:0097659//nucleic acid-t…
Solyc02g063030.4	5.73	0.625	-3.1974241112627797	8.318230722083169e-58	2.7116009454499194e-58	-3.1974241112627797	8.318230722083169e-58	2.7116009454499194e-58				XP_004233503.1|5.3e-186|PREDICTED: uncharacterized protein LOC101260301 [Solanum lycopersicum]
Solyc02g063160.4	12.045	36.275	1.5915846811868999	6.8009249654163685e-152	1.0189590736719898e-152	1.5915846811868999	6.8009249654163685e-152	1.0189590736719898e-152			K01054//acylglycerol lipase [EC:3.1.1.23]+ko01100//Metabolic pathways+ko00561//Glycerolipid metabolism	XP_019261706.1|4.6e-195|PREDICTED: caffeoylshikimate esterase [Nicotiana attenuata]
Solyc02g063200.3	0.105	0.845	3.04813551962937	1.4829900947866399e-07	1.58801413772499e-07	3.04813551962937	1.4829900947866399e-07	1.58801413772499e-07		Leucine-rich receptor-like protein kinase family protein (best arabidopsis hit)	K01054//acylglycerol lipase [EC:3.1.1.23]+ko01100//Metabolic pathways+ko00561//Glycerolipid metabolism	XP_004233490.1|3.2e-135|PREDICTED: caffeoylshikimate esterase [Solanum lycopersicum]
Solyc02g063230.1	0.905	0.265	-1.7688931575754199	0.000619677110759139	0.000888162843952935	-1.7688931575754199	0.000619677110759139	0.000888162843952935			K10760//adenylate dimethylallyltransferase (cytokinin synthase) [EC:2.5.1.27 2.5.1.112]+ko00908//Zeatin biosynthesis+ko01100//Metabolic pathways+ko01110//Biosynthesis of secondary metabolites	XP_004233962.1|1.0e-146|PREDICTED: uncharacterized protein LOC101244837 [Solanum lycopersicum]
Solyc02g063320.4	2.08	4.185	1.00819009070224	2.38338657407901e-11	2.0832267043464897e-11	1.00819009070224	2.38338657407901e-11	2.0832267043464897e-11		TSA: Lactuca sativa CLC_LTR_V1A_17001 mRNA sequence	K08332//vacuolar protein 8	XP_004233480.3|2.6e-226|PREDICTED: U-box domain-containing protein 4-like [Solanum lycopersicum]
Solyc02g063420.3	7.87	0.885	-3.14603404909574	1.99830010923818e-47	7.52018324907466e-48	-3.14603404909574	1.99830010923818e-47	7.52018324907466e-48				XP_004233471.1|8.5e-78|PREDICTED: uncharacterized protein At5g65660-like [Solanum lycopersicum]	GO:0044425//membrane part;GO:0016021//integral component of membrane;GO:0031224//intrinsic component of membrane;GO:0016020//membrane;
Solyc02g063480.2	0.0	0.23	4.7933492666456505	0.000100060495188365	0.000132676704648245	4.7933492666456505	0.000100060495188365	0.000132676704648245			K22683//aspartyl protease family protein [EC:3.4.23.-]	XP_004233956.1|3.2e-253|PREDICTED: basic 7S globulin-like [Solanum lycopersicum]	GO:0043170//macromolecule metabolic process;GO:1901575//organic substance catabolic process;GO:0019538//protein metabolic process;GO:0006807//nitrogen compound metabolic process;GO:0030163//protein catabolic process;GO:0008152//metabolic process;GO:1901564//organonitrogen compound metabolic process;GO:0006508//proteolysis;GO:0009056//catabolic process;GO:0071704//organic substance metabolic proce…
Solyc02g063490.3	16.91	35.795	1.0835321260208701	9.316277402253647e-101	2.0003412925492395e-101	1.0835321260208701	9.316277402253647e-101	2.0003412925492395e-101			K00026//malate dehydrogenase [EC:1.1.1.37]+ko00020//Citrate cycle (TCA cycle)+ko01100//Metabolic pathways+ko01110//Biosynthesis of secondary metabolites+ko00710//Carbon fixation in photosynthetic organisms+ko00620//Pyruvate metabolism+ko00270//Cysteine and methionine metabolism+ko01200//Carbon metabolism+ko00630//Glyoxylate and dicarboxylate metabolism	XP_011099432.1|4.6e-173|malate dehydrogenase, glyoxysomal [Sesamum indicum]	GO:0050994//regulation of lipid catabolic process;GO:0008152//metabolic process;GO:0055114//oxidation-reduction process;GO:0019217//regulation of fatty acid metabolic process;GO:0019216//regulation of lipid metabolic process;GO:0006101//citrate metabolic process;GO:0010565//regulation of cellular ketone metabolic process;GO:0006091//generation of precursor metabolites and energy;GO:0045333//cellu…
Solyc02g063520.3	18.865	120.47	2.6769052574047203	0.0	0.0	2.6769052574047203	0.0	0.0			K09338//homeobox-leucine zipper protein	XP_010317182.1|4.0e-139|PREDICTED: homeobox-leucine zipper protein HAT22 [Solanum lycopersicum]	GO:0005623//cell;GO:0044464//cell part;GO:0005634//nucleus;GO:0043229//intracellular organelle;GO:0043226//organelle;GO:0005622//intracellular;GO:0044424//intracellular part;GO:0043231//intracellular membrane-bounded organelle;GO:0043227//membrane-bounded organelle;GO:0140110//transcription regulator activity;GO:0097159//organic cyclic compound binding;GO:0003676//nucleic acid binding;GO:0043565/…
Solyc02g063547.1	0.0	0.085	4.357553207200009	0.0008744352130636231	0.0012760339759009301	4.357553207200009	0.0008744352130636231	0.0012760339759009301			K00511//squalene monooxygenase [EC:1.14.14.17]+ko00909//Sesquiterpenoid and triterpenoid biosynthesis+ko01100//Metabolic pathways+ko01110//Biosynthesis of secondary metabolites+ko00100//Steroid biosynthesis	NP_001295264.1|0.0e+00|squalene epoxidase 3-like [Solanum lycopersicum]	GO:0016021//integral component of membrane;GO:0031224//intrinsic component of membrane;GO:0016020//membrane;GO:0044425//membrane part;GO:0016491//oxidoreductase activity;GO:0003824//catalytic activity;GO:0043167//ion binding;GO:0004497//monooxygenase activity;GO:1901363//heterocyclic compound binding;GO:0050660//flavin adenine dinucleotide binding;GO:0016705//oxidoreductase activity, acting on pa…
Solyc02g064560.1	0.05	1.545	4.96327426808796	4.99168443539539e-16	3.63000066297352e-16	4.96327426808796	4.99168443539539e-16	3.63000066297352e-16				XP_004233953.2|7.1e-188|PREDICTED: protein PHLOEM PROTEIN 2-LIKE A10-like [Solanum lycopersicum]
Solyc02g064690.3	23.93	3.83	-2.64138191136332	2.015914386433219e-294	1.6190097412078792e-295	-2.64138191136332	2.015914386433219e-294	1.6190097412078792e-295				XP_004233456.1|1.4e-246|PREDICTED: probable N-acetyltransferase HLS1 [Solanum lycopersicum]	GO:0009987//cellular process;GO:0006464//cellular protein modification process;GO:0071704//organic substance metabolic process;GO:0044237//cellular metabolic process;GO:0044238//primary metabolic process;GO:0006807//nitrogen compound metabolic process;GO:0043412//macromolecule modification;GO:0044267//cellular protein metabolic process;GO:0043543//protein acylation;GO:0043170//macromolecule metab…
Solyc02g064710.3	3.875	1.695	-1.19154384096414	5.867361401898361e-11	5.2312108997051793e-11	-1.19154384096414	5.867361401898361e-11	5.2312108997051793e-11				XP_004233454.1|1.3e-191|PREDICTED: uncharacterized protein LOC101245817 [Solanum lycopersicum]	GO:0005622//intracellular;GO:0032991//macromolecular complex;GO:0031974//membrane-enclosed lumen;GO:0044422//organelle part;GO:1902493//acetyltransferase complex;GO:0005623//cell;GO:0044424//intracellular part;GO:0031248//protein acetyltransferase complex;GO:0044451//nucleoplasm part;GO:0070013//intracellular organelle lumen;GO:1902494//catalytic complex;GO:0043234//protein complex;GO:0043231//in…
Solyc02g064720.3	5.85	15.475	1.40635741300356	4.389684013449619e-87	1.0532730786655898e-87	1.40635741300356	4.389684013449619e-87	1.0532730786655898e-87		Leucine-rich repeat protein kinase family protein (best arabidopsis hit)		NP_001333526.1|0.0e+00|phototropic-responsive NPH3 family protein [Solanum lycopersicum]
Solyc02g064800.3	25.38	4.39	-2.52804832812877	0.0	0.0	-2.52804832812877	0.0	0.0			K10752//histone-binding protein RBBP4;K14791//periodic tryptophan protein 1	XP_004233447.1|0.0e+00|PREDICTED: uncharacterized protein LOC101268835 isoform X1 [Solanum lycopersicum]
Solyc02g065000.1	34.7	16.285	-1.08800623685573	1.5584998413470799e-30	7.870480018575899e-31	-1.08800623685573	1.5584998413470799e-30	7.870480018575899e-31			K13448//calcium-binding protein CML+ko04626//Plant-pathogen interaction	XP_004233438.1|1.3e-92|PREDICTED: calmodulin-like protein 1 [Solanum lycopersicum]	GO:0043167//ion binding;GO:0046872//metal ion binding;GO:0005488//binding;GO:0005509//calcium ion binding;GO:0043169//cation binding;
Solyc02g065050.1	29.47	11.98	-1.2963269340046102	2.5824856930213195e-85	6.2932197386260684e-86	-1.2963269340046102	2.5824856930213195e-85	6.2932197386260684e-86			K05909//laccase [EC:1.10.3.2];K01381//saccharopepsin [EC:3.4.23.25];K22683//aspartyl protease family protein [EC:3.4.23.-]	XP_004233436.1|3.1e-249|PREDICTED: aspartic proteinase PCS1-like [Solanum lycopersicum]	GO:0019538//protein metabolic process;GO:1901564//organonitrogen compound metabolic process;GO:0008152//metabolic process;GO:0030163//protein catabolic process;GO:0043170//macromolecule metabolic process;GO:0006508//proteolysis;GO:0009056//catabolic process;GO:0006807//nitrogen compound metabolic process;GO:0071704//organic substance metabolic process;GO:1901575//organic substance catabolic proce…
Solyc02g065060.3	6.425	1.37	-2.22792656068095	1.3163483258407e-35	6.041432678242161e-36	-2.22792656068095	1.3163483258407e-35	6.041432678242161e-36			K04708//3-dehydrosphinganine reductase [EC:1.1.1.102]+ko00600//Sphingolipid metabolism+ko01100//Metabolic pathways	XP_004233435.1|6.3e-150|PREDICTED: uncharacterized protein LOC101265400 isoform X1 [Solanum lycopersicum]
Solyc02g065070.3	42.925	17.505	-1.2912083852202099	3.627830762759698e-215	3.9686803142612385e-216	-1.2912083852202099	3.627830762759698e-215	3.9686803142612385e-216			K00924//kinase [EC:2.7.1.-]	XP_004233433.1|0.0e+00|PREDICTED: CDPK-related kinase 5-like [Solanum lycopersicum]	GO:0071396//cellular response to lipid;GO:0006793//phosphorus metabolic process;GO:0033993//response to lipid;GO:0050896//response to stimulus;GO:0097305//response to alcohol;GO:0007165//signal transduction;GO:0009738//abscisic acid-activated signaling pathway;GO:0044237//cellular metabolic process;GO:0071495//cellular response to endogenous stimulus;GO:0009737//response to abscisic acid;GO:00422…
Solyc02g065080.3	8.275	16.915	1.02971572201737	1.4559931324644096e-32	7.06249025055247e-33	1.02971572201737	1.4559931324644096e-32	7.06249025055247e-33			K15634//probable phosphoglycerate mutase [EC:5.4.2.12]+ko00010//Glycolysis / Gluconeogenesis+ko01230//Biosynthesis of amino acids+ko01100//Metabolic pathways+ko01110//Biosynthesis of secondary metabolites+ko00260//Glycine, serine and threonine metabolism+ko01200//Carbon metabolism	XP_010317160.1|6.3e-172|PREDICTED: phosphoglycerate mutase-like protein 4 [Solanum lycopersicum]	GO:0008152//metabolic process;GO:0005737//cytoplasm;GO:0005623//cell;GO:0005622//intracellular;GO:0005829//cytosol;GO:0044464//cell part;GO:0044424//intracellular part;GO:0044444//cytoplasmic part;GO:0003824//catalytic activity;GO:0042578//phosphoric ester hydrolase activity;GO:0016791//phosphatase activity;GO:0016788//hydrolase activity, acting on ester bonds;GO:0016787//hydrolase activity;
Solyc02g065190.3	16.04	1.8	-3.1510026008442096	2.441904173539189e-190	3.015671829052209e-191	-3.1510026008442096	2.441904173539189e-190	3.015671829052209e-191			K20556//cytochrome P450 family 76 subfamily C	XP_004233427.1|3.8e-287|PREDICTED: geraniol 8-hydroxylase isoform X2 [Solanum lycopersicum]	GO:0008152//metabolic process;GO:0009058//biosynthetic process;GO:0044550//secondary metabolite biosynthetic process;GO:0019748//secondary metabolic process;GO:0044425//membrane part;GO:0016021//integral component of membrane;GO:0031224//intrinsic component of membrane;GO:0016020//membrane;GO:0097159//organic cyclic compound binding;GO:0048037//cofactor binding;GO:0046872//metal ion binding;GO:00…
Solyc02g065250.2	0.0	0.455	4.3505667768839	0.0009014542778584849	0.00131695164283597	4.3505667768839	0.0009014542778584849	0.00131695164283597			K20802//(R)-mandelonitrile lyase [EC:4.1.2.10]+ko01110//Biosynthesis of secondary metabolites+ko00460//Cyanoamino acid metabolism;K13033//(S)-hydroxynitrile lyase [EC:4.1.2.47]+ko01110//Biosynthesis of secondary metabolites+ko00460//Cyanoamino acid metabolism	XP_015067104.1|6.4e-101|PREDICTED: salicylic acid-binding protein 2-like [Solanum pennellii]	GO:0016787//hydrolase activity;GO:0003824//catalytic activity;
Solyc02g065290.1	4.78	1.915	-1.31656842543238	5.5626643730270396e-08	5.799112670425089e-08	-1.31656842543238	5.5626643730270396e-08	5.799112670425089e-08	C2C2-Dof		K20043//clathrin coat assembly protein AP180;K09326//homeobox protein OTX1;K16222//Dof zinc finger protein DOF5.5+ko04712//Circadian rhythm - plant	XP_004233942.1|3.7e-120|PREDICTED: dof zinc finger protein DOF3.4-like [Solanum lycopersicum]	GO:0051171//regulation of nitrogen compound metabolic process;GO:2001141//regulation of RNA biosynthetic process;GO:0080090//regulation of primary metabolic process;GO:2000112//regulation of cellular macromolecule biosynthetic process;GO:0010468//regulation of gene expression;GO:0019219//regulation of nucleobase-containing compound metabolic process;GO:0050789//regulation of biological process;GO…
Solyc02g065400.3	336.63	153.53	-1.13021864191986	0.0	0.0	-1.13021864191986	0.0	0.0			K02716//photosystem II oxygen-evolving enhancer protein 1+ko01100//Metabolic pathways+ko00195//Photosynthesis	NP_001296294.1|1.9e-183|oxygen-evolving enhancer protein 1, chloroplastic [Solanum lycopersicum]	GO:0050789//regulation of biological process;GO:0008152//metabolic process;GO:0010109//regulation of photosynthesis;GO:0044237//cellular metabolic process;GO:0031323//regulation of cellular metabolic process;GO:0019222//regulation of metabolic process;GO:0009987//cellular process;GO:0050794//regulation of cellular process;GO:0042549//photosystem II stabilization;GO:0065007//biological regulation;…
Solyc02g065470.1	12.75	44.32	1.7972921361151102	6.695667668490689e-84	1.6523108606052597e-84	1.7972921361151102	6.695667668490689e-84	1.6523108606052597e-84			K20412//peptidase inhibitor 16;K13449//pathogenesis-related protein 1+ko04016//MAPK signaling pathway - plant+ko04626//Plant-pathogen interaction+ko04075//Plant hormone signal transduction	XP_010317149.1|1.8e-102|PREDICTED: STS14 protein [Solanum lycopersicum]
Solyc02g065490.4	2.505	1.06	-1.2363980767484	7.80863899584518e-12	6.67468763864709e-12	-1.2363980767484	7.80863899584518e-12	6.67468763864709e-12			K16670//homeobox protein Meis2;K15613//homeobox protein Meis1	XP_004233410.1|0.0e+00|PREDICTED: BEL1-like homeodomain protein 2 [Solanum lycopersicum]	GO:0031323//regulation of cellular metabolic process;GO:2001141//regulation of RNA biosynthetic process;GO:0050794//regulation of cellular process;GO:0080090//regulation of primary metabolic process;GO:2000112//regulation of cellular macromolecule biosynthetic process;GO:0060255//regulation of macromolecule metabolic process;GO:0019222//regulation of metabolic process;GO:0051252//regulation of RN…
Solyc02g065530.4	9.5	2.37	-2.00346216117048	1.5145820170967e-44	5.965113225012879e-45	-2.00346216117048	1.5145820170967e-44	5.965113225012879e-45			K20893//probable galacturonosyltransferase-like 1 [EC:2.4.1.-]	XP_010317141.1|4.8e-211|PREDICTED: probable galacturonosyltransferase-like 1 [Solanum lycopersicum]	GO:0016757//transferase activity, transferring glycosyl groups;GO:0016740//transferase activity;GO:0003824//catalytic activity;
Solyc02g065550.4	5.045	13.8	1.4527519603142198	2.52813382668337e-47	9.528027086161831e-48	1.4527519603142198	2.52813382668337e-47	9.528027086161831e-48			K20858//calcium uniporter protein, mitochondrial	NP_001234771.2|1.1e-198|ACI19 protein [Solanum lycopersicum]	GO:0016020//membrane;GO:0031224//intrinsic component of membrane;GO:0016021//integral component of membrane;GO:0044425//membrane part;GO:0022804//active transmembrane transporter activity;GO:0015291//secondary active transmembrane transporter activity;GO:0005215//transporter activity;GO:0015292//uniporter activity;GO:0022857//transmembrane transporter activity;
Solyc02g065600.3	0.585	1.87	1.67590339523697	2.76426717372044e-10	2.54739217868863e-10	1.67590339523697	2.76426717372044e-10	2.54739217868863e-10			K03165//DNA topoisomerase III [EC:5.99.1.2]+ko03440//Homologous recombination	XP_009774615.1|1.7e-195|PREDICTED: protein trichome birefringence-like 19 [Nicotiana sylvestris]	GO:0016021//integral component of membrane;GO:0031224//intrinsic component of membrane;GO:0016020//membrane;GO:0044425//membrane part;
Solyc02g066807.1	3.61	1.415	-1.3497069533845498	0.000177560534238498	0.00024097486607824103	-1.3497069533845498	0.000177560534238498	0.00024097486607824103			K17265//Ras GTPase-activating protein-binding protein 1 [EC:3.6.4.12 3.6.4.13]	XP_010317134.1|7.2e-26|PREDICTED: ras GTPase-activating protein-binding protein 2-like isoform X2 [Solanum lycopersicum]
Solyc02g066855.1	0.1	1.03	3.37001856056732	1.0470657641752199e-05	1.27936514413922e-05	3.37001856056732	1.0470657641752199e-05	1.27936514413922e-05			K05747//Wiskott-Aldrich syndrome protein+ko04144//Endocytosis	XP_010317132.1|1.2e-64|PREDICTED: ninja-family protein AFP3-like [Solanum lycopersicum]	GO:0023052//signaling;GO:0051716//cellular response to stimulus;GO:0009987//cellular process;GO:0050896//response to stimulus;GO:0007165//signal transduction;GO:0065007//biological regulation;GO:0050789//regulation of biological process;GO:0050794//regulation of cellular process;GO:0007154//cell communication;
Solyc02g067050.3	185.325	58.155	-1.66749769204142	0.0	0.0	-1.66749769204142	0.0	0.0			K07735//putative transcriptional regulator	XP_004233379.1|1.1e-176|PREDICTED: uncharacterized protein LOC101247689 [Solanum lycopersicum]
Solyc02g067220.4	0.675	2.585	1.9429256226961598	3.45313872549912e-08	3.55845305552325e-08	1.9429256226961598	3.45313872549912e-08	3.55845305552325e-08			K02183//calmodulin+ko04016//MAPK signaling pathway - plant+ko04626//Plant-pathogen interaction+ko04070//Phosphatidylinositol signaling system	XP_004233367.1|2.2e-38|PREDICTED: probable calcium-binding protein CML30 [Solanum lycopersicum]	GO:0016020//membrane;GO:0016021//integral component of membrane;GO:0031224//intrinsic component of membrane;GO:0044425//membrane part;GO:0005488//binding;GO:0043167//ion binding;GO:0005509//calcium ion binding;GO:0043169//cation binding;GO:0046872//metal ion binding;
Solyc02g067270.3	4.875	2.025	-1.26454911706255	2.68494115476797e-05	3.3930159475853396e-05	-1.26454911706255	2.68494115476797e-05	3.3930159475853396e-05				XP_015158909.1|3.4e-10|PREDICTED: E3 ubiquitin-protein ligase Os04g0590900-like [Solanum tuberosum]
Solyc02g067310.4	98.235	39.19	-1.3227342103508501	3.008604252259138e-290	2.452712441324948e-291	-1.3227342103508501	3.008604252259138e-290	2.452712441324948e-291	zf-HD		K15777//4,5-DOPA dioxygenase extradiol [EC:1.13.11.-]+ko00965//Betalain biosynthesis;K15601//lysine-specific demethylase 3 [EC:1.14.11.-]	XP_019067768.1|9.1e-177|PREDICTED: zinc-finger homeodomain protein 10-like [Solanum lycopersicum]	GO:0097159//organic cyclic compound binding;GO:0003677//DNA binding;GO:0005488//binding;GO:0003676//nucleic acid binding;GO:1901363//heterocyclic compound binding;
Solyc02g067340.4	6.51	2.38	-1.4495905320948796	1.35006111495899e-23	7.95565379836517e-24	-1.4495905320948796	1.35006111495899e-23	7.95565379836517e-24	MYB		K09422//transcription factor MYB, plant	CAA67575.1|1.3e-199|transcription factor [Solanum lycopersicum]	GO:0030154//cell differentiation;GO:0010556//regulation of macromolecule biosynthetic process;GO:0048869//cellular developmental process;GO:0032502//developmental process;GO:0051171//regulation of nitrogen compound metabolic process;GO:2000112//regulation of cellular macromolecule biosynthetic process;GO:0031326//regulation of cellular biosynthetic process;GO:0050794//regulation of cellular proce…
Solyc02g067350.3	1.135	4.745	2.0669143399716203	3.11341067091287e-49	1.13873938754469e-49	2.0669143399716203	3.11341067091287e-49	1.13873938754469e-49			K14559//U3 small nucleolar RNA-associated protein MPP10+ko03008//Ribosome biogenesis in eukaryotes;K11267//sister chromatid cohesion protein PDS5	XP_004233361.2|0.0e+00|PREDICTED: uncharacterized protein LOC101267768 isoform X1 [Solanum lycopersicum]	GO:0044271//cellular nitrogen compound biosynthetic process;GO:0043043//peptide biosynthetic process;GO:0008152//metabolic process;GO:0043604//amide biosynthetic process;GO:0044237//cellular metabolic process;GO:0019538//protein metabolic process;GO:1901576//organic substance biosynthetic process;GO:0009058//biosynthetic process;GO:0071704//organic substance metabolic process;GO:0043603//cellular…
Solyc02g067360.3	18.67	9.2	-1.01985838165739	7.5673522251657e-49	2.78028704711284e-49	-1.01985838165739	7.5673522251657e-49	2.78028704711284e-49			K08669//HtrA serine peptidase 2 [EC:3.4.21.108]	XP_004233360.1|2.2e-263|PREDICTED: protease Do-like 8, chloroplastic [Solanum lycopersicum]	GO:0008236//serine-type peptidase activity;GO:0070011//peptidase activity, acting on L-amino acid peptides;GO:0008233//peptidase activity;GO:0004175//endopeptidase activity;GO:0016787//hydrolase activity;GO:0140096//catalytic activity, acting on a protein;GO:0004252//serine-type endopeptidase activity;GO:0017171//serine hydrolase activity;GO:0003824//catalytic activity;
Solyc02g067470.4	11.08	33.195	1.58445120267219	7.362114788617207e-139	1.1963119865992997e-139	1.58445120267219	7.362114788617207e-139	1.1963119865992997e-139				XP_004233347.1|9.3e-119|PREDICTED: hypersensitive-induced response protein 1 [Solanum lycopersicum]
Solyc02g067490.3	0.0	2.775	8.05208353504582	2.79414427163888e-29	1.4504539918964099e-29	8.05208353504582	2.79414427163888e-29	1.4504539918964099e-29			K13122//protein FRG1	XP_004233345.1|8.9e-166|PREDICTED: uncharacterized protein LOC101262984 [Solanum lycopersicum]
Solyc02g067580.3	32.79	15.06	-1.1197677179986798	1.83258763169535e-44	7.22967744450564e-45	-1.1197677179986798	1.83258763169535e-44	7.22967744450564e-45			K09490//heat shock 70kDa protein 5+ko04141//Protein processing in endoplasmic reticulum+ko03060//Protein export	NP_001316528.1|1.3e-45|NADH-ubiquinone reductase complex 1 MLRQ subunit-like protein [Solanum lycopersicum]	GO:0044425//membrane part;GO:0031224//intrinsic component of membrane;GO:0016021//integral component of membrane;GO:0016020//membrane;
Solyc02g067730.2	1.98	0.0	-7.33593375029931	2.33717020451393e-19	1.5327667575878e-19	-7.33593375029931	2.33717020451393e-19	1.5327667575878e-19			K18327//RNA exonuclease 4 [EC:3.1.-.-]	XP_004233332.1|4.6e-203|PREDICTED: RNA exonuclease 4-like [Solanum lycopersicum]	GO:1901363//heterocyclic compound binding;GO:0003824//catalytic activity;GO:0016787//hydrolase activity;GO:0003676//nucleic acid binding;GO:0016788//hydrolase activity, acting on ester bonds;GO:0097159//organic cyclic compound binding;GO:0004527//exonuclease activity;GO:0004518//nuclease activity;GO:0005488//binding;
Solyc02g067750.4	0.02	39.5	10.888369459074099	7.024038440165117e-272	6.097656372210717e-273	10.888369459074099	7.024038440165117e-272	6.097656372210717e-273			K01673//carbonic anhydrase [EC:4.2.1.1]+ko00910//Nitrogen metabolism	NP_001233847.1|6.0e-146|carbonic anhydrase [Solanum lycopersicum]	GO:0015976//carbon utilization;GO:0016829//lyase activity;GO:0005488//binding;GO:0008270//zinc ion binding;GO:0004089//carbonate dehydratase activity;GO:0043167//ion binding;GO:0043169//cation binding;GO:0046872//metal ion binding;GO:0016835//carbon-oxygen lyase activity;GO:0003824//catalytic activity;GO:0016836//hydro-lyase activity;GO:0046914//transition metal ion binding;
Solyc02g067760.4	0.0	0.305	4.445425963225349	0.0005927885312920901	0.000847795772893334	4.445425963225349	0.0005927885312920901	0.000847795772893334	MYB		K09422//transcription factor MYB, plant	XP_004233330.1|8.6e-113|PREDICTED: myb-related protein 305-like [Solanum lycopersicum]	GO:0051171//regulation of nitrogen compound metabolic process;GO:0006357//regulation of transcription from RNA polymerase II promoter;GO:0019219//regulation of nucleobase-containing compound metabolic process;GO:1903506//regulation of nucleic acid-templated transcription;GO:0031326//regulation of cellular biosynthetic process;GO:0010556//regulation of macromolecule biosynthetic process;GO:0030154…
Solyc02g067780.3	0.15	0.955	2.6413461732006	9.77493438350766e-11	8.817420122956129e-11	2.6413461732006	9.77493438350766e-11	8.817420122956129e-11			K04733//interleukin-1 receptor-associated kinase 4 [EC:2.7.11.1]	XP_015064401.1|1.5e-277|PREDICTED: putative cysteine-rich receptor-like protein kinase 43 isoform X2 [Solanum pennellii]	GO:0044425//membrane part;GO:0016021//integral component of membrane;GO:0031224//intrinsic component of membrane;GO:0016020//membrane;GO:1901363//heterocyclic compound binding;GO:0003824//catalytic activity;GO:0035639//purine ribonucleoside triphosphate binding;GO:0008144//drug binding;GO:0140096//catalytic activity, acting on a protein;GO:0005488//binding;GO:0000166//nucleotide binding;GO:003055…
Solyc02g067810.1	3.115	0.265	-3.5583261716357595	2.3203385327176402e-08	2.36605342924828e-08	-3.5583261716357595	2.3203385327176402e-08	2.36605342924828e-08				NP_001287929.1|1.4e-54|uncharacterized protein LOC101257136 [Solanum lycopersicum]
Solyc02g067830.3	3.585	1.22	-1.55457403677465	1.2902097075410198e-27	6.940597808916059e-28	-1.55457403677465	1.2902097075410198e-27	6.940597808916059e-28			K08286//protein-serine/threonine kinase [EC:2.7.11.-]	XP_010317089.1|0.0e+00|PREDICTED: serine/threonine-protein kinase D6PKL1 [Solanum lycopersicum]	GO:0005488//binding;GO:0097159//organic cyclic compound binding;GO:0035639//purine ribonucleoside triphosphate binding;GO:0043167//ion binding;GO:0016773//phosphotransferase activity, alcohol group as acceptor;GO:0008144//drug binding;GO:0017076//purine nucleotide binding;GO:0030554//adenyl nucleotide binding;GO:0016301//kinase activity;GO:0036094//small molecule binding;GO:0140096//catalytic act…
[truncated: 3,824 more rows]
