# Supplementary material for: Transcriptome and physiological analysis of increase in drought stress tolerance by melatonin in tomato
Source: PLoS One. 2022 May 17;17(5):e0267594. doi: 10.1371/journal.pone.0267594 (PMC9113596; doi:10.1371/journal.pone.0267594)
Supplement: S6 Table — (XLS) [file pone.0267594.s011.xls]

Gene.ID	TM0.FPKM	TM10.FPKM	log2.TM10.TM0.	Nr	p_value	annotation
Solyc10g080690.2	10.325	0	-10.41045661	XP_004249303.1	5.1e-241	PREDICTED: patatin-like protein 3 [Solanum lycopersicum]
Solyc11g018772.1	9.935	0	-9.893933767	XP_015057952.1	5.5e-176	PREDICTED: lignin-forming anionic peroxidase [Solanum pennellii]
Solyc09g084490.4	17.055	0	-9.491905	XP_004247659.1	1.3e-55	PREDICTED: wound-induced proteinase inhibitor 1-like [Solanum lycopersicum]
Solyc06g074420.1	16.7	0.03	-8.927797443	XP_010322431.2	9e-282	PREDICTED: cytochrome P450 94C1 [Solanum lycopersicum]
Solyc11g021060.2	334.545	0.715	-8.879862966	NP_001234661.1	1.3e-134	proteinase inhibitor type-2 TR8 precursor [Solanum lycopersicum]
Solyc11g005820.1	9.265	0	-8.672780504	XP_004249898.1	2.4e-105	PREDICTED: cell wall / vacuolar inhibitor of fructosidase 2 [Solanum lycopersicum]
Solyc07g055920.4	0.06	5.835	6.526533985	XP_006348940.1	5.6e-136	PREDICTED: floral homeotic protein AGAMOUS-like [Solanum tuberosum]
Solyc05g015497.1	0	0.71	6.171270054	XP_015075715.1	2.5e-166	PREDICTED: probable methyltransferase At1g27930 [Solanum pennellii]
Solyc03g116220.1	0	6.845	6.12183843	XP_010318807.1	1.6e-06	PREDICTED: chitin-binding lectin 1-like [Solanum lycopersicum]
Solyc02g076910.3	1.565	97.655	5.970349849	XP_004233054.1	1.9e-207	PREDICTED: senescence-specific cysteine protease SAG39-like [Solanum lycopersicum]
Solyc02g062870.3	0	0.435	5.954178741	XP_004233968.1	1.1e-281	PREDICTED: probable polyol transporter 6 [Solanum lycopersicum]
Solyc12g045037.1	0	0.505	5.882028955	XP_015059685.1	8.6e-147	PREDICTED: delta(12)-fatty-acid desaturase FAD2-like [Solanum pennellii]
