# Supplementary material for: Transcriptome and physiological analysis of increase in drought stress tolerance by melatonin in tomato
Source: PLoS One. 2022 May 17;17(5):e0267594. doi: 10.1371/journal.pone.0267594 (PMC9113596; doi:10.1371/journal.pone.0267594)
Supplement: S7 Table — (XLSX) [file pone.0267594.s012.xlsx]

## Sheet: Sheet1
ethylene
Gene ID	CM0 FPKM	CM10 FPKM	log2(CM10/CM0)	Qvalue(CM0-vs-CM10)	Pvalue(CM0-vs-CM10)	log2(CM10/CM0)	Qvalue(CM0-vs-CM10)	Pvalue(CM0-vs-CM10)	TFs	PRG	Kegg Orthology	Nr	GO
Solyc01g095140.4	17.015	8.34	-1.0315	4.3658e-19	4.64673e-20	-1.0315	4.3658e-19	4.64673e-20				NP_001233938.1|2.4e-86|ethylene-responsive late embryogenesis-like protein [Solanum lycopersicum]	GO:0042221//response to chemical;GO:0009414//response to water deprivation;GO:0050896//response to stimulus;GO:0001101//response to acid chemical;GO:0006950//response to stress;GO:0009269//response to desiccation;GO:0009415//response to water;GO:0010035//response to inorganic substance;GO:0009628//response to abiotic stimulus;GO:1901700//response to oxygen-containing compound;
Solyc01g108240.3	0.47	0.06	-2.98501	5.47028e-05	2.02792e-05	-2.98501	5.47028e-05	2.02792e-05	AP2-EREBP	Malus x domestica AP2 domain class transcription factor (AP2D43) mRNA, complete cds	K09286//EREBP-like factor	XP_004230791.1|2.4e-169|PREDICTED: ethylene-responsive transcription factor ERF109 [Solanum lycopersicum]	GO:0006139//nucleobase-containing compound metabolic process;GO:0044260//cellular macromolecule metabolic process;GO:1901576//organic substance biosynthetic process;GO:0044237//cellular metabolic process;GO:0044249//cellular biosynthetic process;GO:0034641//cellular nitrogen compound metabolic process;GO:0008152//metabolic process;GO:0097659//nucleic acid-templated transcription;GO:0044238//prima…
Solyc03g093540.1	201.84	92.425	-1.13453	2.09638e-242	9.0893e-245	-1.13453	2.09638e-242	9.0893e-245	AP2-EREBP	Malus x domestica AP2 domain class transcription factor (AP2D43) mRNA, complete cds	K09286//EREBP-like factor	XP_019068495.1|1.4e-128|PREDICTED: ethylene-responsive transcription factor 5-like isoform X1 [Solanum lycopersicum]	GO:0019438//aromatic compound biosynthetic process;GO:0034641//cellular nitrogen compound metabolic process;GO:0046483//heterocycle metabolic process;GO:0016070//RNA metabolic process;GO:0008152//metabolic process;GO:0009987//cellular process;GO:0043170//macromolecule metabolic process;GO:0006807//nitrogen compound metabolic process;GO:0044249//cellular biosynthetic process;GO:0006351//transcript…
Solyc03g093550.1	265.5	129.655	-1.04164	3.82914e-294	1.15143e-296	-1.04164	3.82914e-294	1.15143e-296	AP2-EREBP	Malus x domestica AP2 domain class transcription factor (AP2D43) mRNA, complete cds	K09286//EREBP-like factor	XP_004235185.1|7.5e-136|PREDICTED: ethylene-responsive transcription factor 5-like [Solanum lycopersicum]	GO:0006351//transcription, DNA-templated;GO:0006725//cellular aromatic compound metabolic process;GO:0006139//nucleobase-containing compound metabolic process;GO:1901360//organic cyclic compound metabolic process;GO:0009987//cellular process;GO:1901576//organic substance biosynthetic process;GO:0044237//cellular metabolic process;GO:0010467//gene expression;GO:0034645//cellular macromolecule bios…
Solyc03g093610.1	65.285	29.015	-1.17788	4.44543e-89	7.02572e-91	-1.17788	4.44543e-89	7.02572e-91	AP2-EREBP	Malus x domestica AP2 domain class transcription factor (AP2D43) mRNA, complete cds	K09286//EREBP-like factor	NP_001316388.2|2.9e-135|ethylene-responsive transcription factor 1 [Solanum lycopersicum]	GO:0050794//regulation of cellular process;GO:0019438//aromatic compound biosynthetic process;GO:0008152//metabolic process;GO:0090304//nucleic acid metabolic process;GO:0043170//macromolecule metabolic process;GO:0034641//cellular nitrogen compound metabolic process;GO:0071704//organic substance metabolic process;GO:0007165//signal transduction;GO:0035556//intracellular signal transduction;GO:00…
Solyc03g118190.4	0.125	0.525	2.07388	0.000808627	0.000374687	2.07388	0.000808627	0.000374687	AP2-EREBP		K12900//FUS-interacting serine-arginine-rich protein 1+ko03040//Spliceosome;K09286//EREBP-like factor	XP_004235847.1|3.5e-138|PREDICTED: ethylene-responsive transcription factor ERF114 [Solanum lycopersicum]	GO:1901362//organic cyclic compound biosynthetic process;GO:0034641//cellular nitrogen compound metabolic process;GO:0009059//macromolecule biosynthetic process;GO:0044271//cellular nitrogen compound biosynthetic process;GO:0009987//cellular process;GO:0071704//organic substance metabolic process;GO:0019438//aromatic compound biosynthetic process;GO:0097659//nucleic acid-templated transcription;G…
Solyc04g071770.3	1.185	2.455	1.04693	1.69855e-06	5.0969e-07	1.04693	1.69855e-06	5.0969e-07	AP2-EREBP	Malus x domestica AP2 domain class transcription factor (AP2D43) mRNA, complete cds	K12900//FUS-interacting serine-arginine-rich protein 1+ko03040//Spliceosome;K09286//EREBP-like factor	XP_004237817.1|1.7e-261|PREDICTED: ethylene-responsive transcription factor ABR1-like [Solanum lycopersicum]	GO:0009987//cellular process;GO:0010467//gene expression;GO:0006139//nucleobase-containing compound metabolic process;GO:1901360//organic cyclic compound metabolic process;GO:0071704//organic substance metabolic process;GO:0009059//macromolecule biosynthetic process;GO:1901362//organic cyclic compound biosynthetic process;GO:0016070//RNA metabolic process;GO:0046483//heterocycle metabolic process…
Solyc06g035700.1	1.17	0.2	-2.56997	0.000196791	8.052e-05	-2.56997	0.000196791	8.052e-05	AP2-EREBP		K09286//EREBP-like factor	XP_004240742.1|4.2e-99|PREDICTED: ethylene-responsive transcription factor ERF025-like [Solanum lycopersicum]	GO:0090304//nucleic acid metabolic process;GO:0006807//nitrogen compound metabolic process;GO:0009059//macromolecule biosynthetic process;GO:0032774//RNA biosynthetic process;GO:0006725//cellular aromatic compound metabolic process;GO:0097659//nucleic acid-templated transcription;GO:1901564//organonitrogen compound metabolic process;GO:0034641//cellular nitrogen compound metabolic process;GO:0019…
Solyc08g078190.2	46.53	17.265	-1.43898	2.97189e-116	3.17975e-118	-1.43898	2.97189e-116	3.17975e-118	AP2-EREBP	Malus x domestica AP2 domain class transcription factor (AP2D43) mRNA, complete cds	K09286//EREBP-like factor	NP_001315543.1|5.1e-180|ethylene-responsive transcription factor [Solanum lycopersicum]	GO:0006807//nitrogen compound metabolic process;GO:0018130//heterocycle biosynthetic process;GO:0009987//cellular process;GO:0032774//RNA biosynthetic process;GO:0006351//transcription, DNA-templated;GO:0009059//macromolecule biosynthetic process;GO:0044238//primary metabolic process;GO:0016070//RNA metabolic process;GO:0008152//metabolic process;GO:0044271//cellular nitrogen compound biosyntheti…
Solyc08g078410.2	2.905	0	-6.58105	4.98379e-12	8.483e-13	-6.58105	4.98379e-12	8.483e-13	AP2-EREBP	Malus x domestica AP2 domain class transcription factor (AP2D43) mRNA, complete cds	K09286//EREBP-like factor	XP_015084575.1|8.2e-77|PREDICTED: ethylene-responsive transcription factor ERF038-like [Solanum pennellii]	GO:0034641//cellular nitrogen compound metabolic process;GO:0009059//macromolecule biosynthetic process;GO:0006725//cellular aromatic compound metabolic process;GO:0032774//RNA biosynthetic process;GO:1901576//organic substance biosynthetic process;GO:0090304//nucleic acid metabolic process;GO:0071704//organic substance metabolic process;GO:0044260//cellular macromolecule metabolic process;GO:000…
Solyc10g050970.1	2.68	1.095	-1.30426	5.70948e-05	2.12371e-05	-1.30426	5.70948e-05	2.12371e-05	AP2-EREBP	Malus x domestica AP2 domain class transcription factor (AP2D43) mRNA, complete cds	K09286//EREBP-like factor	XP_004248735.1|1.0e-126|PREDICTED: ethylene-responsive transcription factor ERF109-like [Solanum lycopersicum]	GO:0097659//nucleic acid-templated transcription;GO:0046483//heterocycle metabolic process;GO:0016070//RNA metabolic process;GO:0044271//cellular nitrogen compound biosynthetic process;GO:0010467//gene expression;GO:0006725//cellular aromatic compound metabolic process;GO:0018130//heterocycle biosynthetic process;GO:0034654//nucleobase-containing compound biosynthetic process;GO:0009987//cellular…
Solyc12g005620.1	0.95	0.425	-1.17142	0.000341444	0.000146082	-1.17142	0.000341444	0.000146082			K13465//ethylene-1,4-beta-xylanase [EC:3.2.1.8]+ko04626//Plant-pathogen interaction;K13466//EIX receptor 1/2+ko04626//Plant-pathogen interaction	XP_019066898.1|0.0e+00|PREDICTED: receptor-like protein 12 [Solanum lycopersicum]	GO:0031224//intrinsic component of membrane;GO:0044425//membrane part;GO:0016020//membrane;GO:0016021//integral component of membrane;GO:0003824//catalytic activity;GO:0016301//kinase activity;GO:0016772//transferase activity, transferring phosphorus-containing groups;GO:0016740//transferase activity;
Solyc12g009240.1	85.095	37.65	-1.18717	2.60445e-120	2.62269e-122	-1.18717	2.60445e-120	2.62269e-122	AP2-EREBP	Malus x domestica AP2 domain class transcription factor (AP2D43) mRNA, complete cds	K09286//EREBP-like factor	XP_004251702.1|4.0e-140|PREDICTED: ethylene-responsive transcription factor ERF017 [Solanum lycopersicum]	GO:0008152//metabolic process;GO:0090304//nucleic acid metabolic process;GO:0046483//heterocycle metabolic process;GO:0016070//RNA metabolic process;GO:1901576//organic substance biosynthetic process;GO:0071704//organic substance metabolic process;GO:0010467//gene expression;GO:0044260//cellular macromolecule metabolic process;GO:0044249//cellular biosynthetic process;GO:0043170//macromolecule me…
auxin
Gene ID	CM0 FPKM	CM10 FPKM	log2(CM10/CM0)	Qvalue(CM0-vs-CM10)	Pvalue(CM0-vs-CM10)	log2(CM10/CM0)	Qvalue(CM0-vs-CM10)	Pvalue(CM0-vs-CM10)	TFs	PRG	Kegg Orthology	Nr	GO
Solyc01g110555.1	12.975	5.365	-1.28199	6.42417e-29	4.16453e-30	-1.28199	6.42417e-29	4.16453e-30			K14488//SAUR family protein+ko04075//Plant hormone signal transduction	XP_004230975.1|2.5e-81|PREDICTED: auxin-induced protein 6B [Solanum lycopersicum]	GO:0009719//response to endogenous stimulus;GO:0009725//response to hormone;GO:0010033//response to organic substance;GO:0050896//response to stimulus;GO:0009733//response to auxin;GO:0042221//response to chemical;
Solyc03g082530.1	7.63	1.865	-2.04159	5.2611e-12	8.97341e-13	-2.04159	5.2611e-12	8.97341e-13			K14488//SAUR family protein+ko04075//Plant hormone signal transduction	XP_015164315.1|4.5e-60|PREDICTED: auxin-responsive protein SAUR32-like [Solanum tuberosum]	GO:0050896//response to stimulus;GO:0010033//response to organic substance;GO:0009719//response to endogenous stimulus;GO:0042221//response to chemical;GO:0009725//response to hormone;GO:0009733//response to auxin;
Solyc06g062920.3	0.835	0.31	-1.43247	6.18482e-05	2.31652e-05	-1.43247	6.18482e-05	2.31652e-05			K04733//interleukin-1 receptor-associated kinase 4 [EC:2.7.11.1]	NP_001234561.1|2.5e-273|auxin-regulated dual specificity cytosolic kinase [Solanum lycopersicum]	GO:0044237//cellular metabolic process;GO:1901564//organonitrogen compound metabolic process;GO:0006807//nitrogen compound metabolic process;GO:0050794//regulation of cellular process;GO:0051716//cellular response to stimulus;GO:0050896//response to stimulus;GO:0043412//macromolecule modification;GO:0071704//organic substance metabolic process;GO:0007154//cell communication;GO:0023052//signaling;…
Solyc08g150103.1	1.13	2.695	1.256	0.000746105	0.000343317	1.256	0.000746105	0.000343317			K14488//SAUR family protein+ko04075//Plant hormone signal transduction	XP_010324594.1|2.3e-86|PREDICTED: auxin-responsive protein SAUR36-like [Solanum lycopersicum]	GO:0009733//response to auxin;GO:0042221//response to chemical;GO:0010033//response to organic substance;GO:0050896//response to stimulus;GO:0009725//response to hormone;GO:0009719//response to endogenous stimulus;
Solyc09g008175.1	11.42	3.53	-1.69871	1.63089e-14	2.31977e-15	-1.69871	1.63089e-14	2.31977e-15			K14488//SAUR family protein+ko04075//Plant hormone signal transduction	XP_015167288.1|2.6e-50|PREDICTED: auxin-responsive protein SAUR71 [Solanum tuberosum]	GO:0050896//response to stimulus;GO:0009719//response to endogenous stimulus;GO:0009725//response to hormone;GO:0009733//response to auxin;GO:0010033//response to organic substance;GO:0042221//response to chemical;
Solyc11g069093.1	5.24	1.905	-1.46306	6.17492e-14	9.11568e-15	-1.46306	6.17492e-14	9.11568e-15			K14488//SAUR family protein+ko04075//Plant hormone signal transduction	XP_010313388.1|3.8e-71|PREDICTED: auxin-induced protein X15 [Solanum lycopersicum]	GO:0042221//response to chemical;GO:0009719//response to endogenous stimulus;GO:0050896//response to stimulus;GO:0010033//response to organic substance;GO:0009733//response to auxin;GO:0009725//response to hormone;
abscisic acid
Gene ID	CM0 FPKM	CM10 FPKM	log2(CM10/CM0)	Qvalue(CM0-vs-CM10)	Pvalue(CM0-vs-CM10)	log2(CM10/CM0)	Qvalue(CM0-vs-CM10)	Pvalue(CM0-vs-CM10)	TFs	PRG	Kegg Orthology	Nr	GO
Solyc01g006730.4	0.095	0.42	2.14427	4.68069e-05	1.71453e-05	2.14427	4.68069e-05	1.71453e-05			K13412//calcium-dependent protein kinase [EC:2.7.11.1]+ko04626//Plant-pathogen interaction	XP_016577116.1|2.1e-300|PREDICTED: calcium-dependent protein kinase 20-like [Capsicum annuum]	GO:0071310//cellular response to organic substance;GO:0009725//response to hormone;GO:0006793//phosphorus metabolic process;GO:0046777//protein autophosphorylation;GO:0009737//response to abscisic acid;GO:0032870//cellular response to hormone stimulus;GO:0035556//intracellular signal transduction;GO:0008152//metabolic process;GO:0071495//cellular response to endogenous stimulus;GO:0050794//regula…
Solyc02g084850.3	9.94	22.695	1.1858	1.92508e-40	8.4274e-42	1.1858	1.92508e-40	8.4274e-42				NP_001234038.1|2.5e-72|abscisic acid and environmental stress-inducible protein TAS14 [Solanum lycopersicum]	GO:0009415//response to water;GO:0009737//response to abscisic acid;GO:0009266//response to temperature stimulus;GO:0009628//response to abiotic stimulus;GO:0009409//response to cold;GO:0009719//response to endogenous stimulus;GO:0033993//response to lipid;GO:1901700//response to oxygen-containing compound;GO:0009414//response to water deprivation;GO:0009725//response to hormone;GO:0010035//respo…
Solyc05g024260.3	0.585	1.405	1.25785	7.40209e-05	2.81076e-05	1.25785	7.40209e-05	2.81076e-05			K15382//solute carrier family 50 (sugar transporter)	XP_004239304.1|1.8e-164|PREDICTED: bidirectional sugar transporter N3 [Solanum lycopersicum]	GO:0048827//phyllome development;GO:0032870//cellular response to hormone stimulus;GO:0048856//anatomical structure development;GO:0071215//cellular response to abscisic acid stimulus;GO:0006810//transport;GO:0071495//cellular response to endogenous stimulus;GO:0009987//cellular process;GO:0032504//multicellular organism reproduction;GO:0033993//response to lipid;GO:0009790//embryo development;GO…
cytokinin
Gene ID	CM0 FPKM	CM10 FPKM	log2(CM10/CM0)	Qvalue(CM0-vs-CM10)	Pvalue(CM0-vs-CM10)	log2(CM10/CM0)	Qvalue(CM0-vs-CM10)	Pvalue(CM0-vs-CM10)	TFs	PRG	Kegg Orthology	Nr	GO
Solyc09g064910.1	4.94	2.32	-1.09132	1.00768e-08	2.32121e-09	-1.09132	1.00768e-08	2.32121e-09			K10760//adenylate dimethylallyltransferase (cytokinin synthase) [EC:2.5.1.27 2.5.1.112]+ko00908//Zeatin biosynthesis+ko01100//Metabolic pathways+ko01110//Biosynthesis of secondary metabolites	NP_001244915.1|3.2e-179|adenylate isopentenyltransferase [Solanum lycopersicum]	GO:0034470//ncRNA processing;GO:0043170//macromolecule metabolic process;GO:0008152//metabolic process;GO:0008033//tRNA processing;GO:0016070//RNA metabolic process;GO:0034660//ncRNA metabolic process;GO:0006396//RNA processing;GO:0009987//cellular process;GO:0006139//nucleobase-containing compound metabolic process;GO:0044260//cellular macromolecule metabolic process;GO:0006725//cellular aromati…
Solyc11g070150.2	17.55	8.645	-1.02235	1.21671e-21	1.12313e-22	-1.02235	1.21671e-21	1.12313e-22			K14490//histidine-containing phosphotransfer peotein+ko04075//Plant hormone signal transduction	XP_004251188.1|3.4e-73|PREDICTED: histidine-containing phosphotransfer protein 4 [Solanum lycopersicum]	GO:0051716//cellular response to stimulus;GO:0050896//response to stimulus;GO:0070887//cellular response to chemical stimulus;GO:0065007//biological regulation;GO:0009725//response to hormone;GO:0016310//phosphorylation;GO:0032870//cellular response to hormone stimulus;GO:0071495//cellular response to endogenous stimulus;GO:0071310//cellular response to organic substance;GO:0000160//phosphorelay …
gibberellin
Gene ID	CM0 FPKM	CM10 FPKM	log2(CM10/CM0)	Qvalue(CM0-vs-CM10)	Pvalue(CM0-vs-CM10)	log2(CM10/CM0)	Qvalue(CM0-vs-CM10)	Pvalue(CM0-vs-CM10)	TFs	PRG	Kegg Orthology	Nr	GO
Solyc11g072310.2	0.375	1.64	2.11735	3.34243e-09	7.295e-10	2.11735	3.34243e-09	7.295e-10			K05282//gibberellin-44 dioxygenase [EC:1.14.11.12]+ko00904//Diterpenoid biosynthesis+ko01100//Metabolic pathways+ko01110//Biosynthesis of secondary metabolites	XP_016546723.1|8.5e-203|PREDICTED: gibberellin 20 oxidase 1-like [Capsicum annuum]	GO:0043167//ion binding;GO:0046872//metal ion binding;GO:0043169//cation binding;GO:0003824//catalytic activity;GO:0005488//binding;GO:0016491//oxidoreductase activity;
salicylic acid
Gene ID	CM0 FPKM	CM10 FPKM	log2(CM10/CM0)	Qvalue(CM0-vs-CM10)	Pvalue(CM0-vs-CM10)	log2(CM10/CM0)	Qvalue(CM0-vs-CM10)	Pvalue(CM0-vs-CM10)	TFs	PRG	Kegg Orthology	Nr	GO
Solyc05g024260.3	0.585	1.405	1.25785	7.40209e-05	2.81076e-05	1.25785	7.40209e-05	2.81076e-05			K15382//solute carrier family 50 (sugar transporter)	XP_004239304.1|1.8e-164|PREDICTED: bidirectional sugar transporter N3 [Solanum lycopersicum]	GO:0048827//phyllome development;GO:0032870//cellular response to hormone stimulus;GO:0048856//anatomical structure development;GO:0071215//cellular response to abscisic acid stimulus;GO:0006810//transport;GO:0071495//cellular response to endogenous stimulus;GO:0009987//cellular process;GO:0032504//multicellular organism reproduction;GO:0033993//response to lipid;GO:0009790//embryo development;GO…
Solyc09g091550.3	1.435	0.645	-1.17264	6.06833e-05	2.27035e-05	-1.17264	6.06833e-05	2.27035e-05			K21483//salicylate 1-O-methyltransferase [EC:2.1.1.274]	NP_001234809.1|3.8e-208|S-adenosyl-L-methionine: salicylic acid carboxyl methyltransferase [Solanum lycopersicum]	GO:0016740//transferase activity;GO:0003824//catalytic activity;GO:0008168//methyltransferase activity;GO:0016741//transferase activity, transferring one-carbon groups;
