# Supplementary material for: Transcriptome and physiological analysis of increase in drought stress tolerance by melatonin in tomato
Source: PLoS One. 2022 May 17;17(5):e0267594. doi: 10.1371/journal.pone.0267594 (PMC9113596; doi:10.1371/journal.pone.0267594)
Supplement: S8 Table — (XLSX) [file pone.0267594.s013.xlsx]

## Sheet: Sheet1
ethylene									TFs
Gene ID	CM0 FPKM	TM0 FPKM	log2(TM0/CM0)	Qvalue(CM0-vs-TM0)	Pvalue(CM0-vs-TM0)	log2(TM0/CM0)	Qvalue(CM0-vs-TM0)	Pvalue(CM0-vs-TM0)	TFs	PRG	Kegg Orthology	Nr	GO
Solyc01g009170.4	86.525	40.46	-1.09441	0	0	-1.09441	0	0	EIL		K14514//ethylene-insensitive protein 3+ko04016//MAPK signaling pathway - plant+ko04075//Plant hormone signal transduction	NP_001234721.1|0.0e+00|EIL2 protein [Solanum lycopersicum]	GO:0009719//response to endogenous stimulus;GO:0007154//cell communication;GO:0009755//hormone-mediated signaling pathway;GO:0060255//regulation of macromolecule metabolic process;GO:0071248//cellular response to metal ion;GO:0071369//cellular response to ethylene stimulus;GO:0050896//response to stimulus;GO:0051716//cellular response to stimulus;GO:0035556//intracellular signal transduction;GO:0…
Solyc01g057080.1	0.08	2.805	5.13771	1.06284e-09	9.0748e-10	5.13771	1.06284e-09	9.0748e-10	AP2-EREBP	Malus x domestica AP2 domain class transcription factor (AP2D43) mRNA, complete cds	K09286//EREBP-like factor	XP_004229130.1|5.4e-60|PREDICTED: ethylene-responsive transcription factor ERF020-like [Solanum lycopersicum]	GO:0044249//cellular biosynthetic process;GO:1901360//organic cyclic compound metabolic process;GO:0010467//gene expression;GO:0008152//metabolic process;GO:0034645//cellular macromolecule biosynthetic process;GO:1901576//organic substance biosynthetic process;GO:0071704//organic substance metabolic process;GO:0006139//nucleobase-containing compound metabolic process;GO:0097659//nucleic acid-temp…
Solyc01g090310.3	0	3.35	7.50028	3.06203e-21	1.71177e-21	7.50028	3.06203e-21	1.71177e-21	AP2-EREBP	Malus x domestica AP2 domain class transcription factor (AP2D43) mRNA, complete cds	K14517//ethylene-responsive transcription factor 2+ko04075//Plant hormone signal transduction;K09286//EREBP-like factor	XP_010325364.1|4.8e-100|PREDICTED: ethylene-responsive transcription factor 13-like [Solanum lycopersicum]	GO:0009058//biosynthetic process;GO:0043170//macromolecule metabolic process;GO:1901362//organic cyclic compound biosynthetic process;GO:0071704//organic substance metabolic process;GO:0046483//heterocycle metabolic process;GO:1901576//organic substance biosynthetic process;GO:0018130//heterocycle biosynthetic process;GO:0006351//transcription, DNA-templated;GO:0010467//gene expression;GO:0009059…
Solyc01g090340.3	66.845	29.99	-1.1514	2.55086e-118	4.14575e-119	-1.1514	2.55086e-118	4.14575e-119	AP2-EREBP	Malus x domestica AP2 domain class transcription factor (AP2D43) mRNA, complete cds	K14517//ethylene-responsive transcription factor 2+ko04075//Plant hormone signal transduction;K09286//EREBP-like factor	XP_004229751.1|2.2e-119|PREDICTED: ethylene-responsive transcription factor 1 [Solanum lycopersicum]	GO:1901576//organic substance biosynthetic process;GO:0008152//metabolic process;GO:0009059//macromolecule biosynthetic process;GO:0016070//RNA metabolic process;GO:0006725//cellular aromatic compound metabolic process;GO:0097659//nucleic acid-templated transcription;GO:0019438//aromatic compound biosynthetic process;GO:0046483//heterocycle metabolic process;GO:0032774//RNA biosynthetic process;G…
Solyc01g095080.3	0.065	0.46	2.81578	5.22657e-07	5.17761e-07	2.81578	5.22657e-07	5.17761e-07			K20772//1-aminocyclopropane-1-carboxylate synthase 1/2/6 [EC:4.4.1.14]+ko04016//MAPK signaling pathway - plant+ko01100//Metabolic pathways+ko01110//Biosynthesis of secondary metabolites+ko00270//Cysteine and methionine metabolism	NP_001234178.2|1.6e-286|1-aminocyclopropane-1-carboxylate synthase 2 [Solanum lycopersicum]	GO:0032502//developmental process;GO:0065008//regulation of biological quality;GO:0007275//multicellular organism development;GO:0048856//anatomical structure development;GO:0048731//system development;GO:0010154//fruit development;GO:0042445//hormone metabolic process;GO:1901576//organic substance biosynthetic process;GO:1900673//olefin metabolic process;GO:0009987//cellular process;GO:0022414//…
Solyc01g095140.4	17.015	879.475	5.69768	0	0	5.69768	0	0				NP_001233938.1|2.4e-86|ethylene-responsive late embryogenesis-like protein [Solanum lycopersicum]	GO:0042221//response to chemical;GO:0009414//response to water deprivation;GO:0050896//response to stimulus;GO:0001101//response to acid chemical;GO:0006950//response to stress;GO:0009269//response to desiccation;GO:0009415//response to water;GO:0010035//response to inorganic substance;GO:0009628//response to abiotic stimulus;GO:1901700//response to oxygen-containing compound;
Solyc01g108240.3	0.47	49.685	6.73294	0	0	6.73294	0	0	AP2-EREBP	Malus x domestica AP2 domain class transcription factor (AP2D43) mRNA, complete cds	K09286//EREBP-like factor	XP_004230791.1|2.4e-169|PREDICTED: ethylene-responsive transcription factor ERF109 [Solanum lycopersicum]	GO:0006139//nucleobase-containing compound metabolic process;GO:0044260//cellular macromolecule metabolic process;GO:1901576//organic substance biosynthetic process;GO:0044237//cellular metabolic process;GO:0044249//cellular biosynthetic process;GO:0034641//cellular nitrogen compound metabolic process;GO:0008152//metabolic process;GO:0097659//nucleic acid-templated transcription;GO:0044238//prima…
Solyc02g088240.4	0.33	8.235	4.64077	1.15441e-207	1.17779e-208	4.64077	1.15441e-207	1.17779e-208			K14514//ethylene-insensitive protein 3+ko04016//MAPK signaling pathway - plant+ko04075//Plant hormone signal transduction	XP_015064023.1|0.0e+00|PREDICTED: phosphate transporter PHO1 homolog 3-like [Solanum pennellii]	GO:0031224//intrinsic component of membrane;GO:0016021//integral component of membrane;GO:0016020//membrane;GO:0044425//membrane part;
Solyc02g090770.1	0.045	12.845	8.24683	3.87953e-63	1.04881e-63	8.24683	3.87953e-63	1.04881e-63	AP2-EREBP	Malus x domestica AP2 domain class transcription factor (AP2D43) mRNA, complete cds	K09286//EREBP-like factor	XP_015065485.1|8.6e-109|PREDICTED: ethylene-responsive transcription factor ERF095-like [Solanum pennellii]	GO:0006139//nucleobase-containing compound metabolic process;GO:0010467//gene expression;GO:1901362//organic cyclic compound biosynthetic process;GO:0032774//RNA biosynthetic process;GO:1901576//organic substance biosynthetic process;GO:0034645//cellular macromolecule biosynthetic process;GO:0016070//RNA metabolic process;GO:0044238//primary metabolic process;GO:0044237//cellular metabolic proces…
Solyc02g090800.1	1.02	3.275	1.6865	1.66896e-05	1.8535e-05	1.6865	1.66896e-05	1.8535e-05	AP2-EREBP	Malus x domestica AP2 domain class transcription factor (AP2D43) mRNA, complete cds	K09286//EREBP-like factor	XP_004233630.2|1.9e-69|PREDICTED: ethylene-responsive transcription factor ERF109-like [Solanum lycopersicum]	GO:0044260//cellular macromolecule metabolic process;GO:0090304//nucleic acid metabolic process;GO:1901576//organic substance biosynthetic process;GO:0008152//metabolic process;GO:0006725//cellular aromatic compound metabolic process;GO:0032774//RNA biosynthetic process;GO:0044271//cellular nitrogen compound biosynthetic process;GO:0044249//cellular biosynthetic process;GO:0097659//nucleic acid-t…
Solyc02g092050.3	0.63	1.685	1.41723	1.85005e-11	1.44917e-11	1.41723	1.85005e-11	1.44917e-11	AP2-EREBP		K09285//AP2-like factor, ANT lineage	XP_004231948.1|0.0e+00|PREDICTED: AP2-like ethylene-responsive transcription factor ANT isoform X2 [Solanum lycopersicum]	GO:0010467//gene expression;GO:0043170//macromolecule metabolic process;GO:0071704//organic substance metabolic process;GO:0019438//aromatic compound biosynthetic process;GO:0006807//nitrogen compound metabolic process;GO:0034654//nucleobase-containing compound biosynthetic process;GO:0044271//cellular nitrogen compound biosynthetic process;GO:0006351//transcription, DNA-templated;GO:0007275//mul…
Solyc03g006320.1	1.39	4.64	1.73713	1.3769e-11	1.07317e-11	1.73713	1.3769e-11	1.07317e-11	AP2-EREBP	Malus x domestica AP2 domain class transcription factor (AP2D43) mRNA, complete cds	K09286//EREBP-like factor	XP_006343223.1|1.9e-90|PREDICTED: ethylene-responsive transcription factor 8-like [Solanum tuberosum]	GO:0018130//heterocycle biosynthetic process;GO:0043170//macromolecule metabolic process;GO:0034641//cellular nitrogen compound metabolic process;GO:0008152//metabolic process;GO:0044260//cellular macromolecule metabolic process;GO:0019438//aromatic compound biosynthetic process;GO:0009059//macromolecule biosynthetic process;GO:0046483//heterocycle metabolic process;GO:0006725//cellular aromatic …
Solyc03g007460.3	2.815	5.645	1.00299	2.07634e-11	1.63102e-11	1.00299	2.07634e-11	1.63102e-11	AP2-EREBP	Malus x domestica AP2 domain class transcription factor (AP2D43) mRNA, complete cds	K13434//pathogenesis-related genes transcriptional activator PTI6+ko04626//Plant-pathogen interaction	XP_004234184.1|8.6e-230|PREDICTED: ethylene-responsive transcription factor CRF4-like [Solanum lycopersicum]	GO:0016070//RNA metabolic process;GO:0009987//cellular process;GO:0008152//metabolic process;GO:0032774//RNA biosynthetic process;GO:1901362//organic cyclic compound biosynthetic process;GO:0044237//cellular metabolic process;GO:0097659//nucleic acid-templated transcription;GO:0034645//cellular macromolecule biosynthetic process;GO:0009058//biosynthetic process;GO:0009059//macromolecule biosynthe…
Solyc03g118190.4	0.125	0.75	2.59339	1.08768e-06	1.09939e-06	2.59339	1.08768e-06	1.09939e-06	AP2-EREBP		K12900//FUS-interacting serine-arginine-rich protein 1+ko03040//Spliceosome;K09286//EREBP-like factor	XP_004235847.1|3.5e-138|PREDICTED: ethylene-responsive transcription factor ERF114 [Solanum lycopersicum]	GO:1901362//organic cyclic compound biosynthetic process;GO:0034641//cellular nitrogen compound metabolic process;GO:0009059//macromolecule biosynthetic process;GO:0044271//cellular nitrogen compound biosynthetic process;GO:0009987//cellular process;GO:0071704//organic substance metabolic process;GO:0019438//aromatic compound biosynthetic process;GO:0097659//nucleic acid-templated transcription;G…
Solyc03g120840.3	7.425	16.565	1.15377	5.78271e-24	3.01756e-24	1.15377	5.78271e-24	3.01756e-24	AP2-EREBP	Malus x domestica AP2 domain class transcription factor (AP2D43) mRNA, complete cds	K09286//EREBP-like factor	XP_004235656.1|7.0e-137|PREDICTED: ethylene-responsive transcription factor TINY-like [Solanum lycopersicum]	GO:0010467//gene expression;GO:0008152//metabolic process;GO:0043170//macromolecule metabolic process;GO:0044249//cellular biosynthetic process;GO:0006807//nitrogen compound metabolic process;GO:0009987//cellular process;GO:0009058//biosynthetic process;GO:0034641//cellular nitrogen compound metabolic process;GO:0034654//nucleobase-containing compound biosynthetic process;GO:0090304//nucleic acid…
Solyc04g012050.3	0.445	5.6	3.65708	8.69075e-61	2.42461e-61	3.65708	8.69075e-61	2.42461e-61	AP2-EREBP		K09286//EREBP-like factor;K12900//FUS-interacting serine-arginine-rich protein 1+ko03040//Spliceosome	XP_004237144.1|4.8e-229|PREDICTED: ethylene-responsive transcription factor ABR1-like [Solanum lycopersicum]	GO:0044271//cellular nitrogen compound biosynthetic process;GO:0009987//cellular process;GO:0009058//biosynthetic process;GO:0044260//cellular macromolecule metabolic process;GO:0016070//RNA metabolic process;GO:0009059//macromolecule biosynthetic process;GO:0008152//metabolic process;GO:1901576//organic substance biosynthetic process;GO:0032774//RNA biosynthetic process;GO:0044238//primary metab…
Solyc04g014530.1	11.235	30.535	1.44278	3.99984e-56	1.18589e-56	1.44278	3.99984e-56	1.18589e-56	AP2-EREBP	Malus x domestica AP2 domain class transcription factor (AP2D43) mRNA, complete cds	K14516//ethylene-responsive transcription factor 1+ko04016//MAPK signaling pathway - plant+ko04075//Plant hormone signal transduction	XP_004236685.1|4.4e-133|PREDICTED: ethylene-responsive transcription factor 1B-like [Solanum lycopersicum]	GO:0006807//nitrogen compound metabolic process;GO:0046483//heterocycle metabolic process;GO:1901576//organic substance biosynthetic process;GO:0006351//transcription, DNA-templated;GO:0016070//RNA metabolic process;GO:0009058//biosynthetic process;GO:0044237//cellular metabolic process;GO:1901360//organic cyclic compound metabolic process;GO:0034654//nucleobase-containing compound biosynthetic p…
Solyc04g051360.3	0.02	2.01	6.48416	3.02922e-22	1.6484e-22	6.48416	3.02922e-22	1.6484e-22	AP2-EREBP		K12900//FUS-interacting serine-arginine-rich protein 1+ko03040//Spliceosome;K09286//EREBP-like factor	XP_004237483.1|3.7e-174|PREDICTED: ethylene-responsive transcription factor ABR1-like [Solanum lycopersicum]	GO:0044260//cellular macromolecule metabolic process;GO:0006351//transcription, DNA-templated;GO:0044237//cellular metabolic process;GO:0034654//nucleobase-containing compound biosynthetic process;GO:0010467//gene expression;GO:0018130//heterocycle biosynthetic process;GO:0046483//heterocycle metabolic process;GO:0006807//nitrogen compound metabolic process;GO:0009058//biosynthetic process;GO:190…
Solyc04g071770.3	1.185	21.035	4.14813	8.93113e-254	7.53056e-255	4.14813	8.93113e-254	7.53056e-255	AP2-EREBP	Malus x domestica AP2 domain class transcription factor (AP2D43) mRNA, complete cds	K12900//FUS-interacting serine-arginine-rich protein 1+ko03040//Spliceosome;K09286//EREBP-like factor	XP_004237817.1|1.7e-261|PREDICTED: ethylene-responsive transcription factor ABR1-like [Solanum lycopersicum]	GO:0009987//cellular process;GO:0010467//gene expression;GO:0006139//nucleobase-containing compound metabolic process;GO:1901360//organic cyclic compound metabolic process;GO:0071704//organic substance metabolic process;GO:0009059//macromolecule biosynthetic process;GO:1901362//organic cyclic compound biosynthetic process;GO:0016070//RNA metabolic process;GO:0046483//heterocycle metabolic process…
Solyc05g050830.3	3.26	1.45	-1.16522	4.20237e-06	4.43983e-06	-1.16522	4.20237e-06	4.43983e-06	AP2-EREBP	Malus x domestica AP2 domain class transcription factor (AP2D43) mRNA, complete cds	K09286//EREBP-like factor	XP_004240059.1|4.9e-146|PREDICTED: ethylene-responsive transcription factor ERF038-like [Solanum lycopersicum]	GO:0019438//aromatic compound biosynthetic process;GO:0090304//nucleic acid metabolic process;GO:1901360//organic cyclic compound metabolic process;GO:0097659//nucleic acid-templated transcription;GO:0044237//cellular metabolic process;GO:0006139//nucleobase-containing compound metabolic process;GO:0044260//cellular macromolecule metabolic process;GO:0034654//nucleobase-containing compound biosyn…
Solyc05g051200.1	1.11	8.33	2.90533	2.22804e-36	8.85311e-37	2.90533	2.22804e-36	8.85311e-37	AP2-EREBP	Malus x domestica AP2 domain class transcription factor (AP2D43) mRNA, complete cds	K14516//ethylene-responsive transcription factor 1+ko04016//MAPK signaling pathway - plant+ko04075//Plant hormone signal transduction	NP_001234841.2|3.2e-125|ethylene-responsive transcription factor 1 [Solanum lycopersicum]	GO:0044238//primary metabolic process;GO:0044271//cellular nitrogen compound biosynthetic process;GO:0006139//nucleobase-containing compound metabolic process;GO:0009987//cellular process;GO:0018130//heterocycle biosynthetic process;GO:0071704//organic substance metabolic process;GO:0032774//RNA biosynthetic process;GO:0006725//cellular aromatic compound metabolic process;GO:0044249//cellular bio…
Solyc05g052410.3	1.245	4.32	1.79821	4.61564e-20	2.66833e-20	1.79821	4.61564e-20	2.66833e-20	AP2-EREBP	Malus x domestica AP2 domain class transcription factor (AP2D43) mRNA, complete cds	K09286//EREBP-like factor	NP_001316142.2|3.1e-235|ethylene-responsive transcription factor 1 [Solanum lycopersicum]	GO:0006139//nucleobase-containing compound metabolic process;GO:0044271//cellular nitrogen compound biosynthetic process;GO:0006725//cellular aromatic compound metabolic process;GO:0019438//aromatic compound biosynthetic process;GO:0034641//cellular nitrogen compound metabolic process;GO:0044237//cellular metabolic process;GO:0034654//nucleobase-containing compound biosynthetic process;GO:0010467…
Solyc05g055730.4	0.855	2.68	1.65149	6.51787e-20	3.78588e-20	1.65149	6.51787e-20	3.78588e-20			K00297//methylenetetrahydrofolate reductase (NADPH) [EC:1.5.1.20]+ko00670//One carbon pool by folate+ko01100//Metabolic pathways+ko01200//Carbon metabolism	XP_015076984.1|0.0e+00|PREDICTED: probable methylenetetrahydrofolate reductase [Solanum pennellii]	GO:1901360//organic cyclic compound metabolic process;GO:0006807//nitrogen compound metabolic process;GO:1901605//alpha-amino acid metabolic process;GO:0043603//cellular amide metabolic process;GO:0009987//cellular process;GO:0000096//sulfur amino acid metabolic process;GO:0006760//folic acid-containing compound metabolic process;GO:0044238//primary metabolic process;GO:1901564//organonitrogen co…
Solyc06g035700.1	1.17	61.78	5.7261	4.84199e-299	3.52131e-300	5.7261	4.84199e-299	3.52131e-300	AP2-EREBP		K09286//EREBP-like factor	XP_004240742.1|4.2e-99|PREDICTED: ethylene-responsive transcription factor ERF025-like [Solanum lycopersicum]	GO:0090304//nucleic acid metabolic process;GO:0006807//nitrogen compound metabolic process;GO:0009059//macromolecule biosynthetic process;GO:0032774//RNA biosynthetic process;GO:0006725//cellular aromatic compound metabolic process;GO:0097659//nucleic acid-templated transcription;GO:1901564//organonitrogen compound metabolic process;GO:0034641//cellular nitrogen compound metabolic process;GO:0019…
Solyc06g054630.3	0.105	1.95	4.17835	3.772e-13	2.74674e-13	4.17835	3.772e-13	2.74674e-13	AP2-EREBP	Malus x domestica AP2 domain class transcription factor (AP2D43) mRNA, complete cds	K09286//EREBP-like factor	XP_004241075.1|1.5e-141|PREDICTED: ethylene-responsive transcription factor ERF016-like [Solanum lycopersicum]	GO:1901576//organic substance biosynthetic process;GO:0090304//nucleic acid metabolic process;GO:0006725//cellular aromatic compound metabolic process;GO:0016070//RNA metabolic process;GO:0006351//transcription, DNA-templated;GO:0044271//cellular nitrogen compound biosynthetic process;GO:0009987//cellular process;GO:0034641//cellular nitrogen compound metabolic process;GO:0034645//cellular macrom…
Solyc06g059730.3	0.345	1.025	1.55095	1.85383e-06	1.90934e-06	1.55095	1.85383e-06	1.90934e-06			K13947//auxin efflux carrier family	NP_001234199.1|1.6e-295|auxin efflux facilitator SlPIN6 [Solanum lycopersicum]	GO:0009653//anatomical structure morphogenesis;GO:0009734//auxin-activated signaling pathway;GO:0022622//root system development;GO:0048583//regulation of response to stimulus;GO:0051716//cellular response to stimulus;GO:0060560//developmental growth involved in morphogenesis;GO:0070298//negative regulation of phosphorelay signal transduction system;GO:0007154//cell communication;GO:1905392//plan…
Solyc06g065820.3	0.96	3.44	1.85231	8.75905e-15	5.99238e-15	1.85231	8.75905e-15	5.99238e-15	AP2-EREBP	Malus x domestica AP2 domain class transcription factor (AP2D43) mRNA, complete cds	K09286//EREBP-like factor	NP_001234848.1|6.7e-114|ethylene response factor 3-like [Solanum lycopersicum]	GO:0046483//heterocycle metabolic process;GO:0009059//macromolecule biosynthetic process;GO:0044238//primary metabolic process;GO:0044249//cellular biosynthetic process;GO:1901576//organic substance biosynthetic process;GO:0009058//biosynthetic process;GO:0032774//RNA biosynthetic process;GO:0044260//cellular macromolecule metabolic process;GO:0044237//cellular metabolic process;GO:0018130//heter…
Solyc07g042230.1	0.42	15.63	5.22275	7.88684e-71	1.95012e-71	5.22275	7.88684e-71	1.95012e-71	AP2-EREBP		K09286//EREBP-like factor	XP_004243693.1|1.8e-91|PREDICTED: ethylene-responsive transcription factor ERF018-like [Solanum lycopersicum]	GO:0034645//cellular macromolecule biosynthetic process;GO:0018130//heterocycle biosynthetic process;GO:0006725//cellular aromatic compound metabolic process;GO:1901360//organic cyclic compound metabolic process;GO:0097659//nucleic acid-templated transcription;GO:0090304//nucleic acid metabolic process;GO:0010467//gene expression;GO:0009987//cellular process;GO:0043170//macromolecule metabolic pr…
Solyc07g049530.3	103.875	278.35	1.42378	0	0	1.42378	0	0			K05933//aminocyclopropanecarboxylate oxidase [EC:1.14.17.4]+ko01100//Metabolic pathways+ko01110//Biosynthesis of secondary metabolites+ko00270//Cysteine and methionine metabolism	NP_001234024.2|1.9e-181|1-aminocyclopropane-1-carboxylate oxidase 1 [Solanum lycopersicum]	GO:0000003//reproduction;GO:0010817//regulation of hormone levels;GO:0009693//ethylene biosynthetic process;GO:0048731//system development;GO:0042445//hormone metabolic process;GO:0061458//reproductive system development;GO:0043449//cellular alkene metabolic process;GO:0008152//metabolic process;GO:0010154//fruit development;GO:0009987//cellular process;GO:0042446//hormone biosynthetic process;GO…
Solyc07g054220.1	2.355	8.295	1.82144	6.8529e-37	2.70711e-37	1.82144	6.8529e-37	2.70711e-37	AP2-EREBP	Malus x domestica AP2 domain class transcription factor (AP2D43) mRNA, complete cds	K09286//EREBP-like factor	XP_004243339.1|3.2e-237|PREDICTED: ethylene-responsive transcription factor ERF054 [Solanum lycopersicum]	GO:0046483//heterocycle metabolic process;GO:0034654//nucleobase-containing compound biosynthetic process;GO:0009987//cellular process;GO:0044249//cellular biosynthetic process;GO:0043170//macromolecule metabolic process;GO:0032774//RNA biosynthetic process;GO:0044238//primary metabolic process;GO:0006807//nitrogen compound metabolic process;GO:0006725//cellular aromatic compound metabolic proces…
Solyc08g007230.3	0.175	2.045	3.56302	1.23162e-10	1.00304e-10	3.56302	1.23162e-10	1.00304e-10	AP2-EREBP	Malus x domestica AP2 domain class transcription factor (AP2D43) mRNA, complete cds	K14517//ethylene-responsive transcription factor 2+ko04075//Plant hormone signal transduction	XP_004244707.2|2.7e-107|PREDICTED: ethylene-responsive transcription factor 2-like [Solanum lycopersicum]	GO:0006351//transcription, DNA-templated;GO:0046483//heterocycle metabolic process;GO:0009059//macromolecule biosynthetic process;GO:0097659//nucleic acid-templated transcription;GO:0044238//primary metabolic process;GO:0043170//macromolecule metabolic process;GO:0006725//cellular aromatic compound metabolic process;GO:0019438//aromatic compound biosynthetic process;GO:0016070//RNA metabolic proc…
Solyc08g007840.3	0	3.745	7.00843	4.69466e-16	3.08512e-16	7.00843	4.69466e-16	3.08512e-16			K09286//EREBP-like factor	XP_004244718.1|9.6e-81|PREDICTED: ethylene-responsive transcription factor ERF027-like [Solanum lycopersicum]	GO:0032774//RNA biosynthetic process;GO:0009059//macromolecule biosynthetic process;GO:0090304//nucleic acid metabolic process;GO:0044271//cellular nitrogen compound biosynthetic process;GO:0009058//biosynthetic process;GO:0044249//cellular biosynthetic process;GO:1901360//organic cyclic compound metabolic process;GO:0010467//gene expression;GO:0046483//heterocycle metabolic process;GO:0097659//n…
Solyc08g008305.1	12.58	2.46	-2.34876	1.14572e-64	3.03702e-65	-2.34876	1.14572e-64	3.03702e-65	AP2-EREBP	Malus x domestica AP2 domain class transcription factor (AP2D43) mRNA, complete cds	K09286//EREBP-like factor	XP_004244631.1|6.6e-191|PREDICTED: ethylene-responsive transcription factor ERF061 [Solanum lycopersicum]	GO:0097659//nucleic acid-templated transcription;GO:0043170//macromolecule metabolic process;GO:0008152//metabolic process;GO:0044238//primary metabolic process;GO:0019438//aromatic compound biosynthetic process;GO:1901360//organic cyclic compound metabolic process;GO:0044249//cellular biosynthetic process;GO:0006351//transcription, DNA-templated;GO:1901362//organic cyclic compound biosynthetic p…
Solyc08g078170.1	0.07	0.615	3.09589	0.00020125	0.000248214	3.09589	0.00020125	0.000248214	AP2-EREBP	Malus x domestica AP2 domain class transcription factor (AP2D43) mRNA, complete cds	K09286//EREBP-like factor;K14517//ethylene-responsive transcription factor 2+ko04075//Plant hormone signal transduction	XP_010325512.1|2.1e-135|PREDICTED: ethylene-responsive transcription factor 1A-like [Solanum lycopersicum]	GO:0008152//metabolic process;GO:0044260//cellular macromolecule metabolic process;GO:0016070//RNA metabolic process;GO:0097659//nucleic acid-templated transcription;GO:1901360//organic cyclic compound metabolic process;GO:0009987//cellular process;GO:0034645//cellular macromolecule biosynthetic process;GO:0046483//heterocycle metabolic process;GO:0019438//aromatic compound biosynthetic process;G…
Solyc08g078180.1	0.11	3.535	5.00843	9.26458e-24	4.85987e-24	5.00843	9.26458e-24	4.85987e-24	AP2-EREBP	Malus x domestica AP2 domain class transcription factor (AP2D43) mRNA, complete cds	K14517//ethylene-responsive transcription factor 2+ko04075//Plant hormone signal transduction	XP_004245806.1|4.1e-131|PREDICTED: ethylene-responsive transcription factor 2 [Solanum lycopersicum]	GO:0090304//nucleic acid metabolic process;GO:0009987//cellular process;GO:0018130//heterocycle biosynthetic process;GO:0019438//aromatic compound biosynthetic process;GO:0034641//cellular nitrogen compound metabolic process;GO:1901360//organic cyclic compound metabolic process;GO:0034645//cellular macromolecule biosynthetic process;GO:0044249//cellular biosynthetic process;GO:0044237//cellular m…
Solyc08g078420.2	8.56	2.345	-1.86069	6.09133e-15	4.14354e-15	-1.86069	6.09133e-15	4.14354e-15	AP2-EREBP	Malus x domestica AP2 domain class transcription factor (AP2D43) mRNA, complete cds	K09286//EREBP-like factor	XP_015084575.1|1.4e-76|PREDICTED: ethylene-responsive transcription factor ERF038-like [Solanum pennellii]	GO:0019438//aromatic compound biosynthetic process;GO:0009059//macromolecule biosynthetic process;GO:0018130//heterocycle biosynthetic process;GO:0043170//macromolecule metabolic process;GO:0034654//nucleobase-containing compound biosynthetic process;GO:0006807//nitrogen compound metabolic process;GO:0032774//RNA biosynthetic process;GO:0097659//nucleic acid-templated transcription;GO:1901360//or…
Solyc08g080290.4	0.445	20.925	5.56982	1.67007e-201	1.76021e-202	5.56982	1.67007e-201	1.76021e-202	AP2-EREBP		K09286//EREBP-like factor	XP_004245652.1|1.7e-149|PREDICTED: ethylene-responsive transcription factor ERF027-like [Solanum lycopersicum]	GO:0034645//cellular macromolecule biosynthetic process;GO:0016070//RNA metabolic process;GO:0010467//gene expression;GO:0090304//nucleic acid metabolic process;GO:0009059//macromolecule biosynthetic process;GO:0006139//nucleobase-containing compound metabolic process;GO:0018130//heterocycle biosynthetic process;GO:0009058//biosynthetic process;GO:0032774//RNA biosynthetic process;GO:0008152//met…
Solyc08g080630.4	0.195	23.895	6.93486	1.32505e-305	9.44082e-307	6.93486	1.32505e-305	9.44082e-307				NP_001234615.1|2.2e-59|ethylene-responsive proteinase inhibitor 1 precursor [Solanum lycopersicum]	GO:0006950//response to stress;GO:0009611//response to wounding;GO:0050896//response to stimulus;GO:0005576//extracellular region;GO:0004866//endopeptidase inhibitor activity;GO:0030414//peptidase inhibitor activity;GO:0030234//enzyme regulator activity;GO:0098772//molecular function regulator;GO:0061134//peptidase regulator activity;GO:0061135//endopeptidase regulator activity;GO:0004857//enzyme…
Solyc08g081960.3	0.26	1.25	2.2657	1.16435e-07	1.10706e-07	2.2657	1.16435e-07	1.10706e-07	AP2-EREBP	Malus x domestica AP2 domain class transcription factor (AP2D43) mRNA, complete cds	K13434//pathogenesis-related genes transcriptional activator PTI6+ko04626//Plant-pathogen interaction	XP_004245542.1|3.1e-196|PREDICTED: ethylene-responsive transcription factor CRF1 [Solanum lycopersicum]	GO:0043170//macromolecule metabolic process;GO:0006807//nitrogen compound metabolic process;GO:0006139//nucleobase-containing compound metabolic process;GO:0044260//cellular macromolecule metabolic process;GO:0044249//cellular biosynthetic process;GO:0044238//primary metabolic process;GO:0071704//organic substance metabolic process;GO:0046483//heterocycle metabolic process;GO:0016070//RNA metabol…
Solyc09g065310.1	2.055	0.135	-3.8963	0.000313003	0.000393799	-3.8963	0.000313003	0.000393799			K14509//ethylene receptor [EC:2.7.13.-]+ko04016//MAPK signaling pathway - plant+ko04075//Plant hormone signal transduction	XP_006345886.1|5.7e-22|PREDICTED: protein EIN4-like [Solanum tuberosum]	GO:0009968//negative regulation of signal transduction;GO:0009966//regulation of signal transduction;GO:0023057//negative regulation of signaling;GO:0070298//negative regulation of phosphorelay signal transduction system;GO:0050794//regulation of cellular process;GO:0048583//regulation of response to stimulus;GO:0010105//negative regulation of ethylene-activated signaling pathway;GO:0010648//nega…
Solyc09g066360.1	5.11	18.955	1.89664	1.116e-42	4.00509e-43	1.89664	1.116e-42	4.00509e-43	AP2-EREBP	Malus x domestica AP2 domain class transcription factor (AP2D43) mRNA, complete cds	K14516//ethylene-responsive transcription factor 1+ko04016//MAPK signaling pathway - plant+ko04075//Plant hormone signal transduction	XP_004247350.1|1.1e-105|PREDICTED: ethylene-responsive transcription factor 1B [Solanum lycopersicum]	GO:0009058//biosynthetic process;GO:0009059//macromolecule biosynthetic process;GO:0071704//organic substance metabolic process;GO:0010467//gene expression;GO:0044237//cellular metabolic process;GO:0006139//nucleobase-containing compound metabolic process;GO:0034645//cellular macromolecule biosynthetic process;GO:1901362//organic cyclic compound biosynthetic process;GO:0016070//RNA metabolic proc…
Solyc09g089580.4	43.31	323.575	2.89709	0	0	2.89709	0	0			K13229//2,4-dihydroxy-1,4-benzoxazin-3-one-glucoside dioxygenase [EC:1.14.11.59]+ko00402//Benzoxazinoid biosynthesis;K06892//feruloyl-CoA ortho-hydroxylase [EC:1.14.11.-]+ko01110//Biosynthesis of secondary metabolites+ko00940//Phenylpropanoid biosynthesis	NP_001296142.1|1.1e-214|1-aminocyclopropane-1-carboxylate oxidase homolog isoform 1 [Solanum lycopersicum]	GO:0009692//ethylene metabolic process;GO:0008152//metabolic process;GO:0009835//fruit ripening;GO:0061458//reproductive system development;GO:0010154//fruit development;GO:1901576//organic substance biosynthetic process;GO:0044237//cellular metabolic process;GO:0043449//cellular alkene metabolic process;GO:0003006//developmental process involved in reproduction;GO:0042446//hormone biosynthetic p…
Solyc09g089910.1	0.06	1.175	4.25636	1.20762e-05	1.32766e-05	4.25636	1.20762e-05	1.32766e-05	AP2-EREBP	Malus x domestica AP2 domain class transcription factor (AP2D43) mRNA, complete cds	K13433//pathogenesis-related genes transcriptional activator PTI5+ko04626//Plant-pathogen interaction	XP_004247924.1|9.2e-73|PREDICTED: ethylene-responsive transcription factor ERF096 [Solanum lycopersicum]	GO:0019438//aromatic compound biosynthetic process;GO:0008152//metabolic process;GO:0006725//cellular aromatic compound metabolic process;GO:0090304//nucleic acid metabolic process;GO:0009987//cellular process;GO:0071704//organic substance metabolic process;GO:0044237//cellular metabolic process;GO:0044271//cellular nitrogen compound biosynthetic process;GO:0044238//primary metabolic process;GO:0…
Solyc09g089930.3	49.83	132.335	1.40975	3.36459e-237	3.032e-238	1.40975	3.36459e-237	3.032e-238	AP2-EREBP	Malus x domestica AP2 domain class transcription factor (AP2D43) mRNA, complete cds	K14516//ethylene-responsive transcription factor 1+ko04016//MAPK signaling pathway - plant+ko04075//Plant hormone signal transduction	NP_001234818.1|1.0e-132|ethylene responsive element binding protein [Solanum lycopersicum]	GO:0046483//heterocycle metabolic process;GO:0044260//cellular macromolecule metabolic process;GO:0044249//cellular biosynthetic process;GO:0008152//metabolic process;GO:0009058//biosynthetic process;GO:0043170//macromolecule metabolic process;GO:0006725//cellular aromatic compound metabolic process;GO:0006351//transcription, DNA-templated;GO:0010467//gene expression;GO:0009059//macromolecule bio…
Solyc09g090360.3	2.89	1.015	-1.5124	8.49531e-25	4.35158e-25	-1.5124	8.49531e-25	4.35158e-25			K14514//ethylene-insensitive protein 3+ko04016//MAPK signaling pathway - plant+ko04075//Plant hormone signal transduction	XP_004247746.1|0.0e+00|PREDICTED: phosphate transporter PHO1 [Solanum lycopersicum]	GO:1901576//organic substance biosynthetic process;GO:0044281//small molecule metabolic process;GO:0009987//cellular process;GO:0042594//response to starvation;GO:0006950//response to stress;GO:0019932//second-messenger-mediated signaling;GO:0051716//cellular response to stimulus;GO:0050794//regulation of cellular process;GO:0008152//metabolic process;GO:0009605//response to external stimulus;GO:…
Solyc10g050960.3	0.11	1.665	3.95809	3.78274e-05	4.33936e-05	3.95809	3.78274e-05	4.33936e-05	AP2-EREBP		K09286//EREBP-like factor	XP_004248735.1|2.6e-31|PREDICTED: ethylene-responsive transcription factor ERF109-like [Solanum lycopersicum]	GO:0044260//cellular macromolecule metabolic process;GO:0010467//gene expression;GO:0044238//primary metabolic process;GO:0008152//metabolic process;GO:0044237//cellular metabolic process;GO:0006139//nucleobase-containing compound metabolic process;GO:0044249//cellular biosynthetic process;GO:0046483//heterocycle metabolic process;GO:0097659//nucleic acid-templated transcription;GO:0006807//nitro…
Solyc10g050970.1	2.68	66.955	4.643	0	0	4.643	0	0	AP2-EREBP	Malus x domestica AP2 domain class transcription factor (AP2D43) mRNA, complete cds	K09286//EREBP-like factor	XP_004248735.1|1.0e-126|PREDICTED: ethylene-responsive transcription factor ERF109-like [Solanum lycopersicum]	GO:0097659//nucleic acid-templated transcription;GO:0046483//heterocycle metabolic process;GO:0016070//RNA metabolic process;GO:0044271//cellular nitrogen compound biosynthetic process;GO:0010467//gene expression;GO:0006725//cellular aromatic compound metabolic process;GO:0018130//heterocycle biosynthetic process;GO:0034654//nucleobase-containing compound biosynthetic process;GO:0009987//cellular…
Solyc10g055680.1	28.73	13.685	-1.06695	2.47977e-51	7.82518e-52	-1.06695	2.47977e-51	7.82518e-52			K08242//24-methylenesterol C-methyltransferase [EC:2.1.1.143]+ko01110//Biosynthesis of secondary metabolites+ko00100//Steroid biosynthesis	XP_004248642.1|1.9e-212|PREDICTED: 24-methylenesterol C-methyltransferase 2-like [Solanum lycopersicum]	GO:1901576//organic substance biosynthetic process;GO:1901360//organic cyclic compound metabolic process;GO:0071704//organic substance metabolic process;GO:0032259//methylation;GO:0008152//metabolic process;GO:0044238//primary metabolic process;GO:1901362//organic cyclic compound biosynthetic process;GO:0009058//biosynthetic process;GO:0006694//steroid biosynthetic process;GO:0008202//steroid met…
Solyc10g078610.1	2.625	0.525	-2.3135	8.53548e-13	6.30004e-13	-2.3135	8.53548e-13	6.30004e-13	AP2-EREBP		K09286//EREBP-like factor	XP_004249156.1|2.2e-166|PREDICTED: ethylene-responsive transcription factor RAP2-11-like [Solanum lycopersicum]	GO:0090304//nucleic acid metabolic process;GO:0009058//biosynthetic process;GO:0043170//macromolecule metabolic process;GO:0044260//cellular macromolecule metabolic process;GO:0006351//transcription, DNA-templated;GO:1901362//organic cyclic compound biosynthetic process;GO:0097659//nucleic acid-templated transcription;GO:0044249//cellular biosynthetic process;GO:0034641//cellular nitrogen compoun…
Solyc10g084340.2	4.53	1.63	-1.47126	1.57623e-18	9.52099e-19	-1.47126	1.57623e-18	9.52099e-19	AP2-EREBP		K09284//AP2-like factor, euAP2 lineage	XP_004249801.1|3.9e-274|PREDICTED: AP2-like ethylene-responsive transcription factor TOE3 [Solanum lycopersicum]	GO:0043170//macromolecule metabolic process;GO:0044237//cellular metabolic process;GO:0009987//cellular process;GO:0018130//heterocycle biosynthetic process;GO:0032774//RNA biosynthetic process;GO:0034641//cellular nitrogen compound metabolic process;GO:0032501//multicellular organismal process;GO:0048856//anatomical structure development;GO:0006351//transcription, DNA-templated;GO:0009058//biosy…
Solyc10g086380.1	3.16	1.55	-1.02163	6.09128e-09	5.40249e-09	-1.02163	6.09128e-09	5.40249e-09	GRAS		K14494//DELLA protein+ko04075//Plant hormone signal transduction	XP_004249633.2|2.5e-298|PREDICTED: DELLA protein GAI [Solanum lycopersicum]	GO:1901360//organic cyclic compound metabolic process;GO:0018130//heterocycle biosynthetic process;GO:0060255//regulation of macromolecule metabolic process;GO:0044249//cellular biosynthetic process;GO:0006139//nucleobase-containing compound metabolic process;GO:1901362//organic cyclic compound biosynthetic process;GO:2000112//regulation of cellular macromolecule biosynthetic process;GO:1903506//…
Solyc11g006150.1	2.505	1.045	-1.25461	0.000482728	0.000619699	-1.25461	0.000482728	0.000619699			K14509//ethylene receptor [EC:2.7.13.-]+ko04016//MAPK signaling pathway - plant+ko04075//Plant hormone signal transduction	XP_006350951.1|9.5e-21|PREDICTED: protein EIN4-like [Solanum tuberosum]	GO:0048585//negative regulation of response to stimulus;GO:0009966//regulation of signal transduction;GO:0048519//negative regulation of biological process;GO:0048583//regulation of response to stimulus;GO:0070297//regulation of phosphorelay signal transduction system;GO:1902531//regulation of intracellular signal transduction;GO:0023051//regulation of signaling;GO:0050794//regulation of cellular…
Solyc11g010710.2	0.765	1.79	1.23082	8.60152e-09	7.68055e-09	1.23082	8.60152e-09	7.68055e-09	AP2-EREBP		K09285//AP2-like factor, ANT lineage	XP_004250153.2|0.0e+00|PREDICTED: AP2-like ethylene-responsive transcription factor AIL6 [Solanum lycopersicum]	GO:0048856//anatomical structure development;GO:0090304//nucleic acid metabolic process;GO:0046483//heterocycle metabolic process;GO:0044249//cellular biosynthetic process;GO:0032501//multicellular organismal process;GO:0043170//macromolecule metabolic process;GO:0044260//cellular macromolecule metabolic process;GO:0097659//nucleic acid-templated transcription;GO:0016070//RNA metabolic process;GO…
Solyc11g011260.1	76.255	36.255	-1.07124	1.3558e-223	1.28179e-224	-1.07124	1.3558e-223	1.28179e-224	GRAS		K14494//DELLA protein+ko04075//Plant hormone signal transduction	NP_001234365.1|0.0e+00|DELLA protein GAI [Solanum lycopersicum]	GO:0023052//signaling;GO:0071704//organic substance metabolic process;GO:0043170//macromolecule metabolic process;GO:0009723//response to ethylene;GO:1901576//organic substance biosynthetic process;GO:0042221//response to chemical;GO:0051239//regulation of multicellular organismal process;GO:0071370//cellular response to gibberellin stimulus;GO:0009059//macromolecule biosynthetic process;GO:00100…
Solyc11g011740.1	1.335	0.3	-2.1615	0.000130019	0.000157086	-2.1615	0.000130019	0.000157086	AP2-EREBP	Malus x domestica AP2 domain class transcription factor (AP2D43) mRNA, complete cds	K14516//ethylene-responsive transcription factor 1+ko04016//MAPK signaling pathway - plant+ko04075//Plant hormone signal transduction	XP_015166367.1|1.5e-80|PREDICTED: ethylene-responsive transcription factor 1B-like [Solanum tuberosum]	GO:0044260//cellular macromolecule metabolic process;GO:0008152//metabolic process;GO:0006807//nitrogen compound metabolic process;GO:0044249//cellular biosynthetic process;GO:0010467//gene expression;GO:0016070//RNA metabolic process;GO:0044237//cellular metabolic process;GO:0071704//organic substance metabolic process;GO:0034645//cellular macromolecule biosynthetic process;GO:0006725//cellular …
Solyc11g042560.1	0.05	0.805	4.00843	7.21952e-05	8.51926e-05	4.00843	7.21952e-05	8.51926e-05	AP2-EREBP		K09286//EREBP-like factor	XP_004250806.1|1.4e-99|PREDICTED: ethylene-responsive transcription factor ERF022-like [Solanum lycopersicum]	GO:0010467//gene expression;GO:0097659//nucleic acid-templated transcription;GO:0034654//nucleobase-containing compound biosynthetic process;GO:0006725//cellular aromatic compound metabolic process;GO:0043170//macromolecule metabolic process;GO:0009987//cellular process;GO:0009058//biosynthetic process;GO:0044249//cellular biosynthetic process;GO:0044260//cellular macromolecule metabolic process;…
Solyc11g042580.1	0	1.29	5.59339	3.42655e-07	3.3522e-07	5.59339	3.42655e-07	3.3522e-07	AP2-EREBP	Malus x domestica AP2 domain class transcription factor (AP2D43) mRNA, complete cds	K09286//EREBP-like factor	XP_004250714.1|4.5e-92|PREDICTED: ethylene-responsive transcription factor ERF021 [Solanum lycopersicum]	GO:0097659//nucleic acid-templated transcription;GO:0043170//macromolecule metabolic process;GO:0032774//RNA biosynthetic process;GO:0044271//cellular nitrogen compound biosynthetic process;GO:0006351//transcription, DNA-templated;GO:0044249//cellular biosynthetic process;GO:0034654//nucleobase-containing compound biosynthetic process;GO:0034641//cellular nitrogen compound metabolic process;GO:19…
Solyc12g038800.1	2.695	6.115	1.17879	1.0517e-06	1.06191e-06	1.17879	1.0517e-06	1.06191e-06				XP_015083876.1|1.8e-50|PREDICTED: ethylene-responsive transcription factor CRF2 [Solanum pennellii]	GO:0034654//nucleobase-containing compound biosynthetic process;GO:0044237//cellular metabolic process;GO:0071704//organic substance metabolic process;GO:0009059//macromolecule biosynthetic process;GO:0010467//gene expression;GO:0032774//RNA biosynthetic process;GO:0009987//cellular process;GO:0044238//primary metabolic process;GO:0019438//aromatic compound biosynthetic process;GO:0006807//nitrog…
Solyc12g044610.2	44.235	21.645	-1.02769	8.41116e-109	1.48757e-109	-1.02769	8.41116e-109	1.48757e-109	MYB		K08869//aarF domain-containing kinase;K12134//circadian clock associated 1+ko04712//Circadian rhythm - plant	XP_004252360.1|3.2e-216|PREDICTED: transcription factor MYB1R1 [Solanum lycopersicum]	GO:0010035//response to inorganic substance;GO:0050794//regulation of cellular process;GO:0051252//regulation of RNA metabolic process;GO:0006725//cellular aromatic compound metabolic process;GO:0051171//regulation of nitrogen compound metabolic process;GO:1901700//response to oxygen-containing compound;GO:0046483//heterocycle metabolic process;GO:0034645//cellular macromolecule biosynthetic proc…
Solyc12g056590.2	1.245	12.78	3.36346	3.92142e-107	7.00558e-108	3.36346	3.92142e-107	7.00558e-108	AP2-EREBP	Malus x domestica AP2 domain class transcription factor (AP2D43) mRNA, complete cds	K12900//FUS-interacting serine-arginine-rich protein 1+ko03040//Spliceosome;K09286//EREBP-like factor	NP_001332990.1|4.1e-205|ethylene-responsive transcription factor 2a isoform 2 [Solanum lycopersicum]
Solyc12g056980.1	13.17	3.185	-2.04393	1.51985e-52	4.71595e-53	-2.04393	1.51985e-52	4.71595e-53	AP2-EREBP	Malus x domestica AP2 domain class transcription factor (AP2D43) mRNA, complete cds	K09286//EREBP-like factor	XP_004252538.1|5.7e-165|PREDICTED: ethylene-responsive transcription factor RAP2-13-like [Solanum lycopersicum]	GO:0009059//macromolecule biosynthetic process;GO:0090304//nucleic acid metabolic process;GO:0016070//RNA metabolic process;GO:1901576//organic substance biosynthetic process;GO:0044249//cellular biosynthetic process;GO:0008152//metabolic process;GO:0044238//primary metabolic process;GO:0009058//biosynthetic process;GO:0006139//nucleobase-containing compound metabolic process;GO:0032774//RNA bios…
auxin
Gene ID	CM0 FPKM	TM0 FPKM	log2(TM0/CM0)	Qvalue(CM0-vs-TM0)	Pvalue(CM0-vs-TM0)	log2(TM0/CM0)	Qvalue(CM0-vs-TM0)	Pvalue(CM0-vs-TM0)	TFs	PRG	Kegg Orthology	Nr	GO
Solyc01g068410.4	0.305	1.13	1.87516	1.70299e-07	1.63445e-07	1.87516	1.70299e-07	1.63445e-07			K13947//auxin efflux carrier family	NP_001234192.1|2.5e-204|auxin efflux facilitator SlPIN5 [Solanum lycopersicum]	GO:0009733//response to auxin;GO:0065007//biological regulation;GO:0032870//cellular response to hormone stimulus;GO:0009755//hormone-mediated signaling pathway;GO:0050789//regulation of biological process;GO:0071365//cellular response to auxin stimulus;GO:0042221//response to chemical;GO:0023052//signaling;GO:0051179//localization;GO:0006810//transport;GO:0009719//response to endogenous stimulus…
Solyc01g110555.1	12.975	4.255	-1.61048	2.33647e-41	8.555e-42	-1.61048	2.33647e-41	8.555e-42			K14488//SAUR family protein+ko04075//Plant hormone signal transduction	XP_004230975.1|2.5e-81|PREDICTED: auxin-induced protein 6B [Solanum lycopersicum]	GO:0009719//response to endogenous stimulus;GO:0009725//response to hormone;GO:0010033//response to organic substance;GO:0050896//response to stimulus;GO:0009733//response to auxin;GO:0042221//response to chemical;
Solyc01g110580.2	7.02	0.89	-2.97246	3.70678e-26	1.84287e-26	-2.97246	3.70678e-26	1.84287e-26			K14488//SAUR family protein+ko04075//Plant hormone signal transduction	XP_010315342.1|3.1e-49|PREDICTED: auxin-induced protein 15A-like [Solanum lycopersicum]	GO:0009733//response to auxin;GO:0009719//response to endogenous stimulus;GO:0010033//response to organic substance;GO:0050896//response to stimulus;GO:0042221//response to chemical;GO:0009725//response to hormone;
Solyc01g110590.4	3.32	0.905	-1.88108	1.01812e-05	1.11289e-05	-1.88108	1.01812e-05	1.11289e-05			K14488//SAUR family protein+ko04075//Plant hormone signal transduction	XP_004230997.1|1.6e-54|PREDICTED: auxin-induced protein 15A-like [Solanum lycopersicum]	GO:0010033//response to organic substance;GO:0009719//response to endogenous stimulus;GO:0050896//response to stimulus;GO:0009725//response to hormone;GO:0009733//response to auxin;GO:0042221//response to chemical;
Solyc01g110920.4	41.335	20.205	-1.02913	7.72089e-37	3.05243e-37	-1.02913	7.72089e-37	3.05243e-37			K14488//SAUR family protein+ko04075//Plant hormone signal transduction	XP_010315351.1|1.1e-41|PREDICTED: auxin-induced protein 15A-like [Solanum lycopersicum]	GO:0009733//response to auxin;GO:0010033//response to organic substance;GO:0009725//response to hormone;GO:0009719//response to endogenous stimulus;GO:0050896//response to stimulus;GO:0042221//response to chemical;
Solyc02g064830.4	0.12	1.725	3.87632	1.73198e-31	7.57205e-32	3.87632	1.73198e-31	7.57205e-32			K14487//auxin responsive GH3 gene family+ko04075//Plant hormone signal transduction	XP_006367190.1|0.0e+00|PREDICTED: probable indole-3-acetic acid-amido synthetase GH3.1 [Solanum tuberosum]
Solyc02g076910.3	0.07	1.565	4.48416	2.40273e-21	1.33839e-21	4.48416	2.40273e-21	1.33839e-21			K16292//KDEL-tailed cysteine endopeptidase [EC:3.4.22.-]	XP_004233054.1|1.9e-207|PREDICTED: senescence-specific cysteine protease SAG39-like [Solanum lycopersicum]	GO:0048468//cell development;GO:1901564//organonitrogen compound metabolic process;GO:0009817//defense response to fungus, incompatible interaction;GO:0032502//developmental process;GO:0044248//cellular catabolic process;GO:0009725//response to hormone;GO:0042221//response to chemical;GO:0009628//response to abiotic stimulus;GO:1901700//response to oxygen-containing compound;GO:0008219//cell deat…
Solyc02g079190.3	54.625	17.04	-1.67794	0	0	-1.67794	0	0		RNI-like superfamily protein (best arabidopsis hit)	K14485//transport inhibitor response 1+ko04075//Plant hormone signal transduction	XP_004232795.1|0.0e+00|PREDICTED: protein AUXIN SIGNALING F-BOX 2 [Solanum lycopersicum]
Solyc03g082520.1	9.445	25.17	1.41464	1.85383e-22	1.00372e-22	1.41464	1.85383e-22	1.00372e-22			K14488//SAUR family protein+ko04075//Plant hormone signal transduction	XP_016480424.1|2.6e-41|PREDICTED: auxin-responsive protein SAUR32-like [Nicotiana tabacum]	GO:0009725//response to hormone;GO:0010033//response to organic substance;GO:0042221//response to chemical;GO:0009733//response to auxin;GO:0009719//response to endogenous stimulus;GO:0050896//response to stimulus;
Solyc03g082530.1	7.63	27.855	1.87023	1.05156e-37	4.08859e-38	1.87023	1.05156e-37	4.08859e-38			K14488//SAUR family protein+ko04075//Plant hormone signal transduction	XP_015164315.1|4.5e-60|PREDICTED: auxin-responsive protein SAUR32-like [Solanum tuberosum]	GO:0050896//response to stimulus;GO:0010033//response to organic substance;GO:0009719//response to endogenous stimulus;GO:0042221//response to chemical;GO:0009725//response to hormone;GO:0009733//response to auxin;
Solyc03g117600.3	6.32	15.53	1.30114	1.5026e-63	4.03844e-64	1.30114	1.5026e-63	4.03844e-64			K13065//shikimate O-hydroxycinnamoyltransferase [EC:2.3.1.133]+ko01100//Metabolic pathways+ko01110//Biosynthesis of secondary metabolites+ko00940//Phenylpropanoid biosynthesis+ko00941//Flavonoid biosynthesis+ko00945//Stilbenoid, diarylheptanoid and gingerol biosynthesis	XP_004235891.1|1.2e-256|PREDICTED: shikimate O-hydroxycinnamoyltransferase [Solanum lycopersicum]	GO:0065007//biological regulation;GO:0044237//cellular metabolic process;GO:0042592//homeostatic process;GO:0009893//positive regulation of metabolic process;GO:0006725//cellular aromatic compound metabolic process;GO:0009987//cellular process;GO:0019438//aromatic compound biosynthetic process;GO:0065008//regulation of biological quality;GO:0009808//lignin metabolic process;GO:0044550//secondary …
Solyc03g120390.3	42.67	98.395	1.20088	6.5939e-215	6.49808e-216	1.20088	6.5939e-215	6.49808e-216			K14484//auxin-responsive protein IAA+ko04075//Plant hormone signal transduction	NP_001266077.1|1.3e-142|protein IAA8 [Solanum lycopersicum]	GO:0010467//gene expression;GO:0071365//cellular response to auxin stimulus;GO:0046483//heterocycle metabolic process;GO:0018130//heterocycle biosynthetic process;GO:0010033//response to organic substance;GO:0050896//response to stimulus;GO:0006725//cellular aromatic compound metabolic process;GO:0023052//signaling;GO:0009059//macromolecule biosynthetic process;GO:0051252//regulation of RNA metab…
Solyc05g047460.3	28.135	11.265	-1.32011	9.70853e-259	7.9814e-260	-1.32011	9.70853e-259	7.9814e-260	ARF		K14486//auxin response factor+ko04075//Plant hormone signal transduction	XP_010321285.1|0.0e+00|PREDICTED: auxin response factor 19-1 isoform X2 [Solanum lycopersicum]	GO:0023052//signaling;GO:0009719//response to endogenous stimulus;GO:0010467//gene expression;GO:2000112//regulation of cellular macromolecule biosynthetic process;GO:0019222//regulation of metabolic process;GO:0009733//response to auxin;GO:0071365//cellular response to auxin stimulus;GO:1901576//organic substance biosynthetic process;GO:0031326//regulation of cellular biosynthetic process;GO:008…
Solyc05g056440.3	12.32	5.8	-1.08096	1.8498e-07	1.78062e-07	-1.08096	1.8498e-07	1.78062e-07			K14488//SAUR family protein+ko04075//Plant hormone signal transduction	OIT03335.1|4.4e-48|auxin-responsive protein saur32 [Nicotiana attenuata]
Solyc06g053290.1	49.95	15.055	-1.72929	6.53214e-56	1.93874e-56	-1.72929	6.53214e-56	1.93874e-56			K14488//SAUR family protein+ko04075//Plant hormone signal transduction	XP_004240979.1|2.5e-68|PREDICTED: auxin-responsive protein SAUR32 [Solanum lycopersicum]	GO:0009725//response to hormone;GO:0042221//response to chemical;GO:0009733//response to auxin;GO:0009719//response to endogenous stimulus;GO:0010033//response to organic substance;GO:0050896//response to stimulus;
Solyc06g059730.3	0.345	1.025	1.55095	1.85383e-06	1.90934e-06	1.55095	1.85383e-06	1.90934e-06			K13947//auxin efflux carrier family	NP_001234199.1|1.6e-295|auxin efflux facilitator SlPIN6 [Solanum lycopersicum]	GO:0009653//anatomical structure morphogenesis;GO:0009734//auxin-activated signaling pathway;GO:0022622//root system development;GO:0048583//regulation of response to stimulus;GO:0051716//cellular response to stimulus;GO:0060560//developmental growth involved in morphogenesis;GO:0070298//negative regulation of phosphorelay signal transduction system;GO:0007154//cell communication;GO:1905392//plan…
Solyc06g062920.3	0.835	4.375	2.40532	4.45913e-43	1.59183e-43	2.40532	4.45913e-43	1.59183e-43			K04733//interleukin-1 receptor-associated kinase 4 [EC:2.7.11.1]	NP_001234561.1|2.5e-273|auxin-regulated dual specificity cytosolic kinase [Solanum lycopersicum]	GO:0044237//cellular metabolic process;GO:1901564//organonitrogen compound metabolic process;GO:0006807//nitrogen compound metabolic process;GO:0050794//regulation of cellular process;GO:0051716//cellular response to stimulus;GO:0050896//response to stimulus;GO:0043412//macromolecule modification;GO:0071704//organic substance metabolic process;GO:0007154//cell communication;GO:0023052//signaling;…
Solyc06g066020.3	0.73	9.82	3.75778	8.46483e-80	1.92442e-80	3.75778	8.46483e-80	1.92442e-80			K14484//auxin-responsive protein IAA+ko04075//Plant hormone signal transduction	NP_001266100.1|1.0e-143|IAA36 [Solanum lycopersicum]	GO:0010033//response to organic substance;GO:0050794//regulation of cellular process;GO:0044271//cellular nitrogen compound biosynthetic process;GO:0042221//response to chemical;GO:0007154//cell communication;GO:0008152//metabolic process;GO:0006355//regulation of transcription, DNA-templated;GO:0070887//cellular response to chemical stimulus;GO:0009725//response to hormone;GO:0010467//gene expre…
Solyc06g075690.3	6.475	71.8	3.47919	0	0	3.47919	0	0				NP_001234635.1|1.3e-252|auxin-regulated protein [Solanum lycopersicum]
Solyc07g008020.3	273.43	60.56	-2.16715	0	0	-2.16715	0	0			K14484//auxin-responsive protein IAA+ko04075//Plant hormone signal transduction	NP_001266098.1|5.6e-111|IAA35 [Solanum lycopersicum]	GO:0051171//regulation of nitrogen compound metabolic process;GO:0050789//regulation of biological process;GO:0044237//cellular metabolic process;GO:0060255//regulation of macromolecule metabolic process;GO:0016070//RNA metabolic process;GO:0009059//macromolecule biosynthetic process;GO:0071495//cellular response to endogenous stimulus;GO:0050794//regulation of cellular process;GO:0007165//signal…
Solyc07g042260.4	7.54	2.825	-1.41271	7.8008e-72	1.91652e-72	-1.41271	7.8008e-72	1.91652e-72	ARF		K14486//auxin response factor+ko04075//Plant hormone signal transduction	XP_016580334.1|0.0e+00|PREDICTED: auxin response factor 19-like isoform X1 [Capsicum annuum]	GO:0007154//cell communication;GO:0080090//regulation of primary metabolic process;GO:0007165//signal transduction;GO:1901360//organic cyclic compound metabolic process;GO:0023052//signaling;GO:0031326//regulation of cellular biosynthetic process;GO:0010033//response to organic substance;GO:0009059//macromolecule biosynthetic process;GO:0010468//regulation of gene expression;GO:0071704//organic s…
Solyc07g042470.3	0.15	0.87	2.53199	0.000101595	0.000121321	2.53199	0.000101595	0.000121321			K14488//SAUR family protein+ko04075//Plant hormone signal transduction	XP_004243683.1|9.4e-104|PREDICTED: uncharacterized protein LOC101268587 isoform X2 [Solanum lycopersicum]	GO:0050896//response to stimulus;GO:0009733//response to auxin;GO:0042221//response to chemical;GO:0010033//response to organic substance;GO:0009725//response to hormone;GO:0009719//response to endogenous stimulus;
Solyc07g053030.4	0.665	2.175	1.71565	3.73197e-15	2.52092e-15	1.71565	3.73197e-15	2.52092e-15			K14487//auxin responsive GH3 gene family+ko04075//Plant hormone signal transduction	CBI17981.3|3.9e-149|unnamed protein product, partial [Vitis vinifera]
Solyc07g054580.3	17.17	6.54	-1.38949	1.73065e-84	3.76669e-85	-1.38949	1.73065e-84	3.76669e-85			K14487//auxin responsive GH3 gene family+ko04075//Plant hormone signal transduction	XP_004243319.1|0.0e+00|PREDICTED: jasmonic acid-amido synthetase JAR1-like [Solanum lycopersicum]
Solyc08g006870.4	15.765	7.505	-1.06774	1.11571e-51	3.50309e-52	-1.06774	1.11571e-51	3.50309e-52				XP_004244531.1|0.0e+00|PREDICTED: BTB/POZ domain-containing protein NPY1 [Solanum lycopersicum]	GO:0065007//biological regulation;GO:0007275//multicellular organism development;GO:0060918//auxin transport;GO:0051234//establishment of localization;GO:0010817//regulation of hormone levels;GO:0048856//anatomical structure development;GO:0065008//regulation of biological quality;GO:0099402//plant organ development;GO:0051179//localization;GO:0006810//transport;GO:0032502//developmental process;…
Solyc08g068480.1	16.71	7.86	-1.08439	2.69694e-07	2.62108e-07	-1.08439	2.69694e-07	2.62108e-07			K14487//auxin responsive GH3 gene family+ko04075//Plant hormone signal transduction	XP_004243319.1|1.2e-37|PREDICTED: jasmonic acid-amido synthetase JAR1-like [Solanum lycopersicum]
Solyc08g068490.3	11.115	4.515	-1.29556	1.47339e-37	5.7396e-38	-1.29556	1.47339e-37	5.7396e-38			K14487//auxin responsive GH3 gene family+ko04075//Plant hormone signal transduction	XP_015080933.1|7.8e-233|PREDICTED: jasmonic acid-amido synthetase JAR1-like [Solanum pennellii]
Solyc08g077020.1	42.465	100.565	1.24382	8.68374e-74	2.08584e-74	1.24382	8.68374e-74	2.08584e-74				XP_004245888.1|6.7e-64|PREDICTED: uncharacterized protein LOC101266965 [Solanum lycopersicum]	GO:0010033//response to organic substance;GO:0009719//response to endogenous stimulus;GO:0009733//response to auxin;GO:0050896//response to stimulus;GO:0009725//response to hormone;GO:0042221//response to chemical;
Solyc08g079140.1	0.355	1.67	2.23082	7.0265e-05	8.27002e-05	2.23082	7.0265e-05	8.27002e-05			K14488//SAUR family protein+ko04075//Plant hormone signal transduction	XP_010325465.1|7.2e-81|PREDICTED: auxin-induced protein X10A-like [Solanum lycopersicum]	GO:0009733//response to auxin;GO:0010033//response to organic substance;GO:0009719//response to endogenous stimulus;GO:0050896//response to stimulus;GO:0042221//response to chemical;GO:0009725//response to hormone;
Solyc09g008175.1	11.42	4.335	-1.39493	8.58893e-12	6.62555e-12	-1.39493	8.58893e-12	6.62555e-12			K14488//SAUR family protein+ko04075//Plant hormone signal transduction	XP_015167288.1|2.6e-50|PREDICTED: auxin-responsive protein SAUR71 [Solanum tuberosum]	GO:0050896//response to stimulus;GO:0009719//response to endogenous stimulus;GO:0009725//response to hormone;GO:0009733//response to auxin;GO:0010033//response to organic substance;GO:0042221//response to chemical;
Solyc09g056390.1	31.67	77.805	1.30216	7.08277e-36	2.83673e-36	1.30216	7.08277e-36	2.83673e-36				XP_004247036.1|5.2e-35|PREDICTED: auxin-induced in root cultures protein 12 [Solanum lycopersicum]
Solyc09g097960.3	26.655	3.215	-3.04383	3.52841e-215	3.4697e-216	-3.04383	3.52841e-215	3.4697e-216			K05275//pyridoxine 4-dehydrogenase [EC:1.1.1.65]+ko00750//Vitamin B6 metabolism+ko01100//Metabolic pathways	XP_015088146.1|1.2e-181|PREDICTED: auxin-induced protein PCNT115-like [Solanum pennellii]
Solyc10g018340.1	0.39	2.655	2.78102	7.17996e-08	6.7313e-08	2.78102	7.17996e-08	6.7313e-08			K14488//SAUR family protein+ko04075//Plant hormone signal transduction	XP_009602309.1|4.9e-47|PREDICTED: auxin-responsive protein SAUR36-like [Nicotiana tomentosiformis]	GO:0009725//response to hormone;GO:0009719//response to endogenous stimulus;GO:0050896//response to stimulus;GO:0042221//response to chemical;GO:0010033//response to organic substance;GO:0009733//response to auxin;
Solyc10g052540.1	1.135	0	-4.451	0.000640723	0.000835152	-4.451	0.000640723	0.000835152			K14488//SAUR family protein+ko04075//Plant hormone signal transduction	XP_009592053.1|4.3e-36|PREDICTED: auxin-responsive protein SAUR21-like [Nicotiana tomentosiformis]	GO:0009725//response to hormone;GO:0042221//response to chemical;GO:0009733//response to auxin;GO:0009719//response to endogenous stimulus;GO:0050896//response to stimulus;GO:0010033//response to organic substance;
Solyc10g080880.2	3.745	1.665	-1.16303	1.53462e-14	1.05894e-14	-1.16303	1.53462e-14	1.05894e-14			K13947//auxin efflux carrier family	NP_001234204.1|0.0e+00|auxin efflux facilitator SlPIN7 [Solanum lycopersicum]	GO:0060918//auxin transport;GO:0009914//hormone transport;GO:0010817//regulation of hormone levels;GO:0009987//cellular process;GO:0065007//biological regulation;GO:0050789//regulation of biological process;GO:0050794//regulation of cellular process;GO:0032870//cellular response to hormone stimulus;GO:0007165//signal transduction;GO:0009719//response to endogenous stimulus;GO:0071495//cellular re…
Solyc10g084020.1	0.07	11.335	7.38347	3.63795e-38	1.39991e-38	7.38347	3.63795e-38	1.39991e-38			K14488//SAUR family protein+ko04075//Plant hormone signal transduction	XP_004249795.1|8.7e-70|PREDICTED: auxin-responsive protein SAUR71-like [Solanum lycopersicum]	GO:0010033//response to organic substance;GO:0009719//response to endogenous stimulus;GO:0050896//response to stimulus;GO:0042221//response to chemical;GO:0009733//response to auxin;GO:0009725//response to hormone;
Solyc10g150148.1	0	0.405	4.59339	0.000337207	0.000425779	4.59339	0.000337207	0.000425779			K14488//SAUR family protein+ko04075//Plant hormone signal transduction	XP_009613076.1|9.3e-36|PREDICTED: auxin-responsive protein SAUR32-like [Nicotiana tomentosiformis]	GO:0009733//response to auxin;GO:0050896//response to stimulus;GO:0010033//response to organic substance;GO:0009725//response to hormone;GO:0009719//response to endogenous stimulus;GO:0042221//response to chemical;
Solyc11g013480.3	1.045	3.26	1.63848	6.62174e-12	5.08432e-12	1.63848	6.62174e-12	5.08432e-12	ARF		K14486//auxin response factor+ko04075//Plant hormone signal transduction	NP_001234237.2|3.7e-197|auxin response factor 17 [Solanum lycopersicum]	GO:0097659//nucleic acid-templated transcription;GO:0070887//cellular response to chemical stimulus;GO:0044238//primary metabolic process;GO:0009059//macromolecule biosynthetic process;GO:0023052//signaling;GO:0044249//cellular biosynthetic process;GO:1901362//organic cyclic compound biosynthetic process;GO:0010468//regulation of gene expression;GO:2001141//regulation of RNA biosynthetic process;…
Solyc11g069093.1	5.24	1.19	-2.13947	1.13613e-23	5.97532e-24	-2.13947	1.13613e-23	5.97532e-24			K14488//SAUR family protein+ko04075//Plant hormone signal transduction	XP_010313388.1|3.8e-71|PREDICTED: auxin-induced protein X15 [Solanum lycopersicum]	GO:0042221//response to chemical;GO:0009719//response to endogenous stimulus;GO:0050896//response to stimulus;GO:0010033//response to organic substance;GO:0009733//response to auxin;GO:0009725//response to hormone;
Solyc12g009290.1	1.035	2.98	1.5278	0.000132939	0.000160838	1.5278	0.000132939	0.000160838			K07441//beta-1,4-N-acetylglucosaminyltransferase [EC:2.4.1.141]+ko00510//N-Glycan biosynthesis+ko01100//Metabolic pathways;K14488//SAUR family protein+ko04075//Plant hormone signal transduction	XP_006345245.2|6.6e-54|PREDICTED: putative uncharacterized protein DDB_G0289009 [Solanum tuberosum]	GO:0009719//response to endogenous stimulus;GO:0050896//response to stimulus;GO:0009733//response to auxin;GO:0010033//response to organic substance;GO:0042221//response to chemical;GO:0009725//response to hormone;
Solyc12g044610.2	44.235	21.645	-1.02769	8.41116e-109	1.48757e-109	-1.02769	8.41116e-109	1.48757e-109	MYB		K08869//aarF domain-containing kinase;K12134//circadian clock associated 1+ko04712//Circadian rhythm - plant	XP_004252360.1|3.2e-216|PREDICTED: transcription factor MYB1R1 [Solanum lycopersicum]	GO:0010035//response to inorganic substance;GO:0050794//regulation of cellular process;GO:0051252//regulation of RNA metabolic process;GO:0006725//cellular aromatic compound metabolic process;GO:0051171//regulation of nitrogen compound metabolic process;GO:1901700//response to oxygen-containing compound;GO:0046483//heterocycle metabolic process;GO:0034645//cellular macromolecule biosynthetic proc…
abscisic acid
Gene ID	CM0 FPKM	TM0 FPKM	log2(TM0/CM0)	Qvalue(CM0-vs-TM0)	Pvalue(CM0-vs-TM0)	log2(TM0/CM0)	Qvalue(CM0-vs-TM0)	Pvalue(CM0-vs-TM0)	TFs	PRG	Kegg Orthology	Nr	GO
Solyc01g079170.3	0.27	0.915	1.75385	1.57955e-06	1.61803e-06	1.75385	1.57955e-06	1.61803e-06			K18819//inositol 3-alpha-galactosyltransferase [EC:2.4.1.123]+ko00052//Galactose metabolism	XP_004229370.1|2.3e-206|PREDICTED: galactinol synthase 1 [Solanum lycopersicum]	GO:0009408//response to heat;GO:0050896//response to stimulus;GO:0006012//galactose metabolic process;GO:0009651//response to salt stress;GO:0071704//organic substance metabolic process;GO:1901700//response to oxygen-containing compound;GO:0042493//response to drug;GO:0044281//small molecule metabolic process;GO:0001101//response to acid chemical;GO:0009414//response to water deprivation;GO:00094…
Solyc01g097520.4	49.13	131.97	1.42745	0	0	1.42745	0	0			K17098//annexin D	XP_004230106.1|6.8e-176|PREDICTED: annexin D4 [Solanum lycopersicum]	GO:1901700//response to oxygen-containing compound;GO:0006950//response to stress;GO:0009628//response to abiotic stimulus;GO:0001101//response to acid chemical;GO:0009719//response to endogenous stimulus;GO:0009415//response to water;GO:0009266//response to temperature stimulus;GO:0097305//response to alcohol;GO:0050896//response to stimulus;GO:0010035//response to inorganic substance;GO:0009651…
Solyc01g102290.3	94.71	309.385	1.70568	0	0	1.70568	0	0			K03260//translation initiation factor 4G+ko03013//RNA transport	NP_001316491.1|1.2e-25|protein RARE-COLD-INDUCIBLE 2B-like [Solanum lycopersicum]	GO:0009651//response to salt stress;GO:0009415//response to water;GO:0009719//response to endogenous stimulus;GO:0006950//response to stress;GO:0006970//response to osmotic stress;GO:0097305//response to alcohol;GO:0009737//response to abscisic acid;GO:0009266//response to temperature stimulus;GO:0050896//response to stimulus;GO:0010033//response to organic substance;GO:0001101//response to acid …
Solyc01g150152.1	10.865	42.165	1.95244	3.02363e-147	4.10146e-148	1.95244	3.02363e-147	4.10146e-148				XP_006358521.1|1.9e-08|PREDICTED: hydrophobic protein LTI6A-like [Solanum tuberosum]	GO:0001101//response to acid chemical;GO:0097305//response to alcohol;GO:0033993//response to lipid;GO:1901700//response to oxygen-containing compound;GO:0009719//response to endogenous stimulus;GO:0042221//response to chemical;GO:0010033//response to organic substance;GO:0009628//response to abiotic stimulus;GO:0050896//response to stimulus;GO:0009415//response to water;GO:0009725//response to h…
Solyc02g014460.4	2.74	5.71	1.06304	5.21075e-18	3.2002e-18	1.06304	5.21075e-18	3.2002e-18			K08678//UDP-glucuronate decarboxylase [EC:4.1.1.35]+ko00520//Amino sugar and nucleotide sugar metabolism+ko01100//Metabolic pathways;K10140//DNA damage-binding protein 2+ko03420//Nucleotide excision repair+ko04120//Ubiquitin mediated proteolysis	XP_004231489.1|5.6e-278|PREDICTED: WD repeat-containing protein 76 [Solanum lycopersicum]	GO:0050896//response to stimulus;GO:0048583//regulation of response to stimulus;GO:0009987//cellular process;GO:0009737//response to abscisic acid;GO:0009719//response to endogenous stimulus;GO:0042221//response to chemical;GO:0051726//regulation of cell cycle;GO:0009725//response to hormone;GO:2001020//regulation of response to DNA damage stimulus;GO:0050794//regulation of cellular process;GO:00…
Solyc02g062390.3	0.805	140.775	7.45369	0	0	7.45369	0	0				XP_004233545.1|1.2e-70|PREDICTED: desiccation-related protein clone PCC27-04 [Solanum lycopersicum]	GO:0050896//response to stimulus;GO:0009266//response to temperature stimulus;GO:0009737//response to abscisic acid;GO:0097305//response to alcohol;GO:0009725//response to hormone;GO:0006950//response to stress;GO:0009628//response to abiotic stimulus;GO:0009409//response to cold;GO:0009414//response to water deprivation;GO:0010033//response to organic substance;GO:0033993//response to lipid;GO:1…
Solyc02g065070.3	39.36	17.235	-1.18805	5.20523e-174	6.05127e-175	-1.18805	5.20523e-174	6.05127e-175			K00924//kinase [EC:2.7.1.-]	XP_004233433.1|0.0e+00|PREDICTED: CDPK-related kinase 5-like [Solanum lycopersicum]	GO:0071396//cellular response to lipid;GO:0006793//phosphorus metabolic process;GO:0033993//response to lipid;GO:0050896//response to stimulus;GO:0097305//response to alcohol;GO:0007165//signal transduction;GO:0009738//abscisic acid-activated signaling pathway;GO:0044237//cellular metabolic process;GO:0071495//cellular response to endogenous stimulus;GO:0009737//response to abscisic acid;GO:00422…
Solyc02g083850.3	2.61	8.18	1.65376	1.54626e-60	4.33505e-61	1.65376	1.54626e-60	4.33505e-61			K13412//calcium-dependent protein kinase [EC:2.7.11.1]+ko04626//Plant-pathogen interaction	XP_004232492.1|0.0e+00|PREDICTED: calcium-dependent protein kinase 18-like [Solanum lycopersicum]	GO:0009719//response to endogenous stimulus;GO:0050794//regulation of cellular process;GO:0042221//response to chemical;GO:1901700//response to oxygen-containing compound;GO:0071215//cellular response to abscisic acid stimulus;GO:0065007//biological regulation;GO:0006807//nitrogen compound metabolic process;GO:0043412//macromolecule modification;GO:0044237//cellular metabolic process;GO:0044238//…
Solyc02g084850.3	9.94	11538.2	10.174	0	0	10.174	0	0				NP_001234038.1|2.5e-72|abscisic acid and environmental stress-inducible protein TAS14 [Solanum lycopersicum]	GO:0009415//response to water;GO:0009737//response to abscisic acid;GO:0009266//response to temperature stimulus;GO:0009628//response to abiotic stimulus;GO:0009409//response to cold;GO:0009719//response to endogenous stimulus;GO:0033993//response to lipid;GO:1901700//response to oxygen-containing compound;GO:0009414//response to water deprivation;GO:0009725//response to hormone;GO:0010035//respo…
Solyc02g084930.3	16.48	2.985	-2.46057	1.04755e-153	1.35915e-154	-2.46057	1.04755e-153	1.35915e-154			K07437//cytochrome P450 family 26 subfamily A+ko01100//Metabolic pathways	XP_004232430.1|1.8e-281|PREDICTED: abscisic acid 8'-hydroxylase 3-like [Solanum lycopersicum]	GO:0044238//primary metabolic process;GO:0008152//metabolic process;GO:0032502//developmental process;GO:0016129//phytosteroid biosynthetic process;GO:1901617//organic hydroxy compound biosynthetic process;GO:0055088//lipid homeostasis;GO:0065008//regulation of biological quality;GO:0010268//brassinosteroid homeostasis;GO:1901615//organic hydroxy compound metabolic process;GO:0048878//chemical ho…
Solyc03g119690.3	202.675	79.7	-1.34224	0	0	-1.34224	0	0			K22683//aspartyl protease family protein [EC:3.4.23.-]	XP_004235788.3|3.6e-308|PREDICTED: protein ASPARTIC PROTEASE IN GUARD CELL 1 [Solanum lycopersicum]	GO:0008152//metabolic process;GO:0009719//response to endogenous stimulus;GO:0030163//protein catabolic process;GO:0009725//response to hormone;GO:0019538//protein metabolic process;GO:0001101//response to acid chemical;GO:0009414//response to water deprivation;GO:1901564//organonitrogen compound metabolic process;GO:0071704//organic substance metabolic process;GO:0009415//response to water;GO:00…
Solyc04g073990.3	9.625	459.61	5.57903	0	0	5.57903	0	0			K17098//annexin D	NP_001234104.1|7.0e-175|annexin p34 [Solanum lycopersicum]	GO:0015672//monovalent inorganic cation transport;GO:0009408//response to heat;GO:0046686//response to cadmium ion;GO:0009414//response to water deprivation;GO:0071804//cellular potassium ion transport;GO:0055085//transmembrane transport;GO:0009651//response to salt stress;GO:0098655//cation transmembrane transport;GO:0006810//transport;GO:0006811//ion transport;GO:0033993//response to lipid;GO:0…
Solyc04g082200.2	209.34	2108.19	3.33374	0	0	3.33374	0	0			K18626//trichohyalin	NP_001316365.1|1.4e-112|dehydrin [Solanum lycopersicum]	GO:0009266//response to temperature stimulus;GO:0010035//response to inorganic substance;GO:1901700//response to oxygen-containing compound;GO:0050896//response to stimulus;GO:0001101//response to acid chemical;GO:0010033//response to organic substance;GO:0009719//response to endogenous stimulus;GO:0009409//response to cold;GO:0009631//cold acclimation;GO:0097305//response to alcohol;GO:0009414//…
Solyc05g005865.1	0.225	3	3.74539	1.36252e-17	8.51015e-18	3.74539	1.36252e-17	8.51015e-18			K10781//fatty acyl-ACP thioesterase B [EC:3.1.2.14 3.1.2.21]+ko01100//Metabolic pathways+ko00061//Fatty acid biosynthesis+ko01212//Fatty acid metabolism;K14496//abscisic acid receptor PYR/PYL family+ko04016//MAPK signaling pathway - plant+ko04075//Plant hormone signal transduction	XP_010320602.1|5.9e-82|PREDICTED: MLP-like protein 423 [Solanum lycopersicum]	GO:0006950//response to stress;GO:0009607//response to biotic stimulus;GO:0006952//defense response;GO:0050896//response to stimulus;GO:0016020//membrane;
Solyc05g007300.3	0.59	1.675	1.50028	0.00011605	0.000139499	1.50028	0.00011605	0.000139499			K17279//receptor expression-enhancing protein 5/6	XP_004238789.1|2.5e-96|PREDICTED: HVA22-like protein c isoform X2 [Solanum lycopersicum]	GO:0009737//response to abscisic acid;GO:0042538//hyperosmotic salinity response;GO:0010033//response to organic substance;GO:0033993//response to lipid;GO:0009651//response to salt stress;GO:0042221//response to chemical;GO:0009719//response to endogenous stimulus;GO:0006950//response to stress;GO:0001101//response to acid chemical;GO:0006970//response to osmotic stress;GO:0009414//response to w…
Solyc05g024260.3	0.585	271.1	8.84994	0	0	8.84994	0	0			K15382//solute carrier family 50 (sugar transporter)	XP_004239304.1|1.8e-164|PREDICTED: bidirectional sugar transporter N3 [Solanum lycopersicum]	GO:0048827//phyllome development;GO:0032870//cellular response to hormone stimulus;GO:0048856//anatomical structure development;GO:0071215//cellular response to abscisic acid stimulus;GO:0006810//transport;GO:0071495//cellular response to endogenous stimulus;GO:0009987//cellular process;GO:0032504//multicellular organism reproduction;GO:0033993//response to lipid;GO:0009790//embryo development;GO…
Solyc05g052520.3	8.755	23.605	1.43319	1.52483e-95	3.01178e-96	1.43319	1.52483e-95	3.01178e-96			K17506//protein phosphatase 1L [EC:3.1.3.16]	XP_004239946.1|7.4e-226|PREDICTED: putative protein phosphatase 2C 53 [Solanum lycopersicum]	GO:0010374//stomatal complex development;GO:0070887//cellular response to chemical stimulus;GO:0023052//signaling;GO:0010033//response to organic substance;GO:0007154//cell communication;GO:0032501//multicellular organismal process;GO:0009791//post-embryonic development;GO:0007165//signal transduction;GO:0097305//response to alcohol;GO:0048869//cellular developmental process;GO:0065007//biologica…
Solyc07g006030.4	54.21	20.385	-1.40385	0	0	-1.40385	0	0			K03255//protein TIF31	XP_010323210.1|0.0e+00|PREDICTED: protein TSS isoform X2 [Solanum lycopersicum]	GO:1901700//response to oxygen-containing compound;GO:0001101//response to acid chemical;GO:0009725//response to hormone;GO:0050896//response to stimulus;GO:0033993//response to lipid;GO:0042221//response to chemical;GO:0097305//response to alcohol;GO:0009719//response to endogenous stimulus;GO:0010033//response to organic substance;GO:0009737//response to abscisic acid;
Solyc08g005610.3	47.535	101.485	1.09829	0	0	1.09829	0	0			K09843//(+)-abscisic acid 8'-hydroxylase [EC:1.14.14.137]+ko00906//Carotenoid biosynthesis	XP_004244436.1|5.2e-272|PREDICTED: abscisic acid 8'-hydroxylase 1 [Solanum lycopersicum]	GO:1902644//tertiary alcohol metabolic process;GO:0048878//chemical homeostasis;GO:0042592//homeostatic process;GO:0016131//brassinosteroid metabolic process;GO:0019752//carboxylic acid metabolic process;GO:0006066//alcohol metabolic process;GO:0009058//biosynthetic process;GO:0042446//hormone biosynthetic process;GO:0008610//lipid biosynthetic process;GO:0008202//steroid metabolic process;GO:000…
Solyc08g065410.3	5.89	2.22	-1.40661	4.06419e-08	3.75796e-08	-1.40661	4.06419e-08	3.75796e-08			K14496//abscisic acid receptor PYR/PYL family+ko04016//MAPK signaling pathway - plant+ko04075//Plant hormone signal transduction	XP_015083931.1|2.1e-83|PREDICTED: abscisic acid receptor PYL2-like [Solanum pennellii]
Solyc08g075320.4	0.105	9.45	6.49302	3.95515e-128	5.98199e-129	6.49302	3.95515e-128	5.98199e-129			K09843//(+)-abscisic acid 8'-hydroxylase [EC:1.14.14.137]+ko00906//Carotenoid biosynthesis	XP_004246018.1|2.7e-270|PREDICTED: abscisic acid 8'-hydroxylase 1 [Solanum lycopersicum]	GO:0007275//multicellular organism development;GO:1901362//organic cyclic compound biosynthetic process;GO:0044281//small molecule metabolic process;GO:0032502//developmental process;GO:1902644//tertiary alcohol metabolic process;GO:0006629//lipid metabolic process;GO:0016132//brassinosteroid biosynthetic process;GO:0006720//isoprenoid metabolic process;GO:0032787//monocarboxylic acid metabolic p…
Solyc09g014750.1	0.18	9.425	5.69493	7.80985e-26	3.9058e-26	5.69493	7.80985e-26	3.9058e-26				XP_004246319.1|1.6e-50|PREDICTED: carrot ABA-induced in somatic embryos 3-like [Solanum lycopersicum]	GO:0009719//response to endogenous stimulus;GO:0048731//system development;GO:0033993//response to lipid;GO:0042221//response to chemical;GO:0032501//multicellular organismal process;GO:0009725//response to hormone;GO:0050896//response to stimulus;GO:0048856//anatomical structure development;GO:0009737//response to abscisic acid;GO:0010154//fruit development;GO:0003006//developmental process invo…
Solyc09g074910.1	3.75	62.925	4.06396	2.19787e-303	1.57522e-304	4.06396	2.19787e-303	1.57522e-304			K05770//translocator protein	XP_004247434.1|2.9e-109|PREDICTED: translocator protein homolog [Solanum lycopersicum]	GO:0097305//response to alcohol;GO:0046483//heterocycle metabolic process;GO:0042221//response to chemical;GO:0006970//response to osmotic stress;GO:0001101//response to acid chemical;GO:0051186//cofactor metabolic process;GO:0033013//tetrapyrrole metabolic process;GO:1901360//organic cyclic compound metabolic process;GO:0050896//response to stimulus;GO:0006778//porphyrin-containing compound meta…
Solyc09g090990.2	0.27	32.96	6.93483	1.08595e-225	1.01752e-226	6.93483	1.08595e-225	1.01752e-226			K05387//glutamate receptor, ionotropic, plant;K14496//abscisic acid receptor PYR/PYL family+ko04016//MAPK signaling pathway - plant+ko04075//Plant hormone signal transduction	NP_001234352.2|9.0e-87|TSI-1 protein [Solanum lycopersicum]	GO:0006950//response to stress;GO:0050896//response to stimulus;GO:0009607//response to biotic stimulus;GO:0006952//defense response;
Solyc10g006330.3	41.225	13.715	-1.58234	0	0	-1.58234	0	0			K15176//RNA polymerase-associated protein CTR9	XP_010327172.1|0.0e+00|PREDICTED: protein PLASTID MOVEMENT IMPAIRED 1 [Solanum lycopersicum]	GO:0048580//regulation of post-embryonic development;GO:0051641//cellular localization;GO:0051667//establishment of plastid localization;GO:0019750//chloroplast localization;GO:0051649//establishment of localization in cell;GO:1900140//regulation of seedling development;GO:0010029//regulation of seed germination;GO:0009628//response to abiotic stimulus;GO:0051179//localization;GO:0055081//anion h…
Solyc10g086380.1	3.16	1.55	-1.02163	6.09128e-09	5.40249e-09	-1.02163	6.09128e-09	5.40249e-09	GRAS		K14494//DELLA protein+ko04075//Plant hormone signal transduction	XP_004249633.2|2.5e-298|PREDICTED: DELLA protein GAI [Solanum lycopersicum]	GO:1901360//organic cyclic compound metabolic process;GO:0018130//heterocycle biosynthetic process;GO:0060255//regulation of macromolecule metabolic process;GO:0044249//cellular biosynthetic process;GO:0006139//nucleobase-containing compound metabolic process;GO:1901362//organic cyclic compound biosynthetic process;GO:2000112//regulation of cellular macromolecule biosynthetic process;GO:1903506//…
Solyc11g011260.1	76.255	36.255	-1.07124	1.3558e-223	1.28179e-224	-1.07124	1.3558e-223	1.28179e-224	GRAS		K14494//DELLA protein+ko04075//Plant hormone signal transduction	NP_001234365.1|0.0e+00|DELLA protein GAI [Solanum lycopersicum]	GO:0023052//signaling;GO:0071704//organic substance metabolic process;GO:0043170//macromolecule metabolic process;GO:0009723//response to ethylene;GO:1901576//organic substance biosynthetic process;GO:0042221//response to chemical;GO:0051239//regulation of multicellular organismal process;GO:0071370//cellular response to gibberellin stimulus;GO:0009059//macromolecule biosynthetic process;GO:00100…
cytokinin
Gene ID	CM0 FPKM	TM0 FPKM	log2(TM0/CM0)	Qvalue(CM0-vs-TM0)	Pvalue(CM0-vs-TM0)	log2(TM0/CM0)	Qvalue(CM0-vs-TM0)	Pvalue(CM0-vs-TM0)	TFs	PRG	Kegg Orthology	Nr	GO
Solyc01g005680.4	11.585	4.235	-1.44772	1.61746e-30	7.24184e-31	-1.44772	1.61746e-30	7.24184e-31			K22522//cytokinin riboside 5'-monophosphate phosphoribohydrolase [EC:3.2.2.-]	XP_004228702.1|5.9e-112|PREDICTED: cytokinin riboside 5'-monophosphate phosphoribohydrolase LOG8 [Solanum lycopersicum]	GO:0042446//hormone biosynthetic process;GO:0065007//biological regulation;GO:0009691//cytokinin biosynthetic process;GO:0009987//cellular process;GO:0006725//cellular aromatic compound metabolic process;GO:0071704//organic substance metabolic process;GO:0009058//biosynthetic process;GO:0006807//nitrogen compound metabolic process;GO:1901564//organonitrogen compound metabolic process;GO:0010817//…
Solyc01g080150.3	12.4	32.275	1.37977	3.04241e-135	4.40912e-136	1.37977	3.04241e-135	4.40912e-136			K10760//adenylate dimethylallyltransferase (cytokinin synthase) [EC:2.5.1.27 2.5.1.112]+ko00908//Zeatin biosynthesis+ko01100//Metabolic pathways+ko01110//Biosynthesis of secondary metabolites	NP_001266270.1|4.7e-189|adenylate isopentenyltransferase 5, chloroplastic-like [Solanum lycopersicum]	GO:0044238//primary metabolic process;GO:0010467//gene expression;GO:0043170//macromolecule metabolic process;GO:0006396//RNA processing;GO:1901360//organic cyclic compound metabolic process;GO:0071704//organic substance metabolic process;GO:0044237//cellular metabolic process;GO:0016070//RNA metabolic process;GO:0008033//tRNA processing;GO:0006139//nucleobase-containing compound metabolic proces…
Solyc01g098400.3	2.16	41.385	4.25636	0	0	4.25636	0	0			K14490//histidine-containing phosphotransfer peotein+ko04075//Plant hormone signal transduction	XP_004230155.1|5.7e-77|PREDICTED: histidine-containing phosphotransfer protein 1 [Solanum lycopersicum]	GO:0071495//cellular response to endogenous stimulus;GO:0051716//cellular response to stimulus;GO:0044237//cellular metabolic process;GO:0050896//response to stimulus;GO:0006796//phosphate-containing compound metabolic process;GO:0008152//metabolic process;GO:0000160//phosphorelay signal transduction system;GO:0070887//cellular response to chemical stimulus;GO:0009725//response to hormone;GO:0071…
Solyc02g063230.1	0.465	1.425	1.62734	6.63187e-05	7.78808e-05	1.62734	6.63187e-05	7.78808e-05			K10760//adenylate dimethylallyltransferase (cytokinin synthase) [EC:2.5.1.27 2.5.1.112]+ko00908//Zeatin biosynthesis+ko01100//Metabolic pathways+ko01110//Biosynthesis of secondary metabolites	XP_004233962.1|1.0e-146|PREDICTED: uncharacterized protein LOC101244837 [Solanum lycopersicum]
Solyc02g076910.3	0.07	1.565	4.48416	2.40273e-21	1.33839e-21	4.48416	2.40273e-21	1.33839e-21			K16292//KDEL-tailed cysteine endopeptidase [EC:3.4.22.-]	XP_004233054.1|1.9e-207|PREDICTED: senescence-specific cysteine protease SAG39-like [Solanum lycopersicum]	GO:0048468//cell development;GO:1901564//organonitrogen compound metabolic process;GO:0009817//defense response to fungus, incompatible interaction;GO:0032502//developmental process;GO:0044248//cellular catabolic process;GO:0009725//response to hormone;GO:0042221//response to chemical;GO:0009628//response to abiotic stimulus;GO:1901700//response to oxygen-containing compound;GO:0008219//cell deat…
Solyc02g086830.3	56.5	23.665	-1.25101	4.46144e-217	4.34018e-218	-1.25101	4.46144e-217	4.34018e-218			K08669//HtrA serine peptidase 2 [EC:3.4.21.108]	XP_004232295.1|1.7e-242|PREDICTED: protease Do-like 1, chloroplastic [Solanum lycopersicum]	GO:0050896//response to stimulus;GO:0008152//metabolic process;GO:0042221//response to chemical;GO:0030091//protein repair;GO:0043170//macromolecule metabolic process;GO:1901564//organonitrogen compound metabolic process;GO:0044267//cellular protein metabolic process;GO:0009735//response to cytokinin;GO:0010033//response to organic substance;GO:0009765//photosynthesis, light harvesting;GO:0044238…
Solyc02g091350.4	12.36	5.84	-1.07693	1.30655e-41	4.76604e-42	-1.07693	1.30655e-41	4.76604e-42			K22706//(R)-mandelonitrile beta-glucosyltransferase [EC:2.4.1.354]+ko00460//Cyanoamino acid metabolism;K00699//glucuronosyltransferase [EC:2.4.1.17]+ko00860//Porphyrin and chlorophyll metabolism+ko00040//Pentose and glucuronate interconversions+ko01100//Metabolic pathways+ko00053//Ascorbate and aldarate metabolism+ko01110//Biosynthesis of secondary metabolites;K13493//cytokinin-N-glucosyltransfer…	XP_010316061.1|2.0e-284|PREDICTED: 7-deoxyloganetic acid glucosyltransferase-like [Solanum lycopersicum]	GO:0008152//metabolic process;GO:0043227//membrane-bounded organelle;GO:0043231//intracellular membrane-bounded organelle;GO:0005623//cell;GO:0044464//cell part;GO:0043226//organelle;GO:0005622//intracellular;GO:0043229//intracellular organelle;GO:0044424//intracellular part;GO:0035251//UDP-glucosyltransferase activity;GO:0008194//UDP-glycosyltransferase activity;GO:0080044//quercetin 7-O-glucosy…
Solyc02g094860.3	0.17	0	-4.62035	0.00028388	0.000355275	-4.62035	0.00028388	0.000355275			K10717//cytokinin trans-hydroxylase+ko00908//Zeatin biosynthesis+ko01100//Metabolic pathways+ko01110//Biosynthesis of secondary metabolites	NP_001266167.1|3.7e-301|cytokinin hydroxylase-like [Solanum lycopersicum]	GO:0046872//metal ion binding;GO:0097159//organic cyclic compound binding;GO:0020037//heme binding;GO:0005488//binding;GO:0043169//cation binding;GO:0046914//transition metal ion binding;GO:0016705//oxidoreductase activity, acting on paired donors, with incorporation or reduction of molecular oxygen;GO:0043167//ion binding;GO:0016491//oxidoreductase activity;GO:0048037//cofactor binding;GO:000382…
Solyc03g078780.3	3.09	8.8	1.51241	3.47999e-20	2.0052e-20	1.51241	3.47999e-20	2.0052e-20			K00699//glucuronosyltransferase [EC:2.4.1.17]+ko00860//Porphyrin and chlorophyll metabolism+ko00040//Pentose and glucuronate interconversions+ko01100//Metabolic pathways+ko00053//Ascorbate and aldarate metabolism+ko01110//Biosynthesis of secondary metabolites;K13493//cytokinin-N-glucosyltransferase [EC:2.4.1.-]+ko00908//Zeatin biosynthesis+ko01110//Biosynthesis of secondary metabolites	XP_004235054.1|5.9e-147|PREDICTED: UDP-glycosyltransferase 76C4-like [Solanum lycopersicum]	GO:0008152//metabolic process;GO:0016758//transferase activity, transferring hexosyl groups;GO:0003824//catalytic activity;GO:0016757//transferase activity, transferring glycosyl groups;GO:0016740//transferase activity;
Solyc03g078810.4	0.185	1.27	2.76738	2.65107e-13	1.91707e-13	2.76738	2.65107e-13	1.91707e-13			K00699//glucuronosyltransferase [EC:2.4.1.17]+ko00860//Porphyrin and chlorophyll metabolism+ko00040//Pentose and glucuronate interconversions+ko01100//Metabolic pathways+ko00053//Ascorbate and aldarate metabolism+ko01110//Biosynthesis of secondary metabolites;K13493//cytokinin-N-glucosyltransferase [EC:2.4.1.-]+ko00908//Zeatin biosynthesis+ko01110//Biosynthesis of secondary metabolites	XP_004235128.2|1.6e-265|PREDICTED: UDP-glycosyltransferase 76C4-like [Solanum lycopersicum]
Solyc03g083650.4	0.765	2.05	1.43066	2.70414e-10	2.2379e-10	1.43066	2.70414e-10	2.2379e-10			K22706//(R)-mandelonitrile beta-glucosyltransferase [EC:2.4.1.354]+ko00460//Cyanoamino acid metabolism;K00699//glucuronosyltransferase [EC:2.4.1.17]+ko00860//Porphyrin and chlorophyll metabolism+ko00040//Pentose and glucuronate interconversions+ko01100//Metabolic pathways+ko00053//Ascorbate and aldarate metabolism+ko01110//Biosynthesis of secondary metabolites;K13493//cytokinin-N-glucosyltransfer…	XP_004235101.1|3.1e-286|PREDICTED: 7-deoxyloganetic acid glucosyltransferase-like [Solanum lycopersicum]	GO:0008152//metabolic process;GO:0005623//cell;GO:0044424//intracellular part;GO:0044464//cell part;GO:0005622//intracellular;GO:0043227//membrane-bounded organelle;GO:0043231//intracellular membrane-bounded organelle;GO:0043226//organelle;GO:0043229//intracellular organelle;GO:0016757//transferase activity, transferring glycosyl groups;GO:0080044//quercetin 7-O-glucosyltransferase activity;GO:00…
Solyc03g096385.1	0.045	0.58	3.70887	0.000436017	0.000556976	3.70887	0.000436017	0.000556976			K02943//large subunit ribosomal protein LP2+ko03010//Ribosome;K09338//homeobox-leucine zipper protein;K01188//beta-glucosidase [EC:3.2.1.21]+ko01100//Metabolic pathways+ko00500//Starch and sucrose metabolism+ko01110//Biosynthesis of secondary metabolites+ko00460//Cyanoamino acid metabolism+ko00940//Phenylpropanoid biosynthesis;K03097//casein kinase II subunit alpha [EC:2.7.11.1]+ko04712//Circadia…	CAN71183.1|3.4e-54|hypothetical protein VITISV_033416 [Vitis vinifera]
Solyc03g114500.4	6.16	20.885	1.76384	1.7258e-152	2.26096e-153	1.76384	1.7258e-152	2.26096e-153			K01689//enolase [EC:4.2.1.11]+ko00010//Glycolysis / Gluconeogenesis+ko01230//Biosynthesis of amino acids+ko03018//RNA degradation+ko01100//Metabolic pathways+ko01110//Biosynthesis of secondary metabolites+ko01200//Carbon metabolism	XP_004236093.1|1.4e-275|PREDICTED: enolase 1, chloroplastic [Solanum lycopersicum]	GO:1901575//organic substance catabolic process;GO:0010090//trichome morphogenesis;GO:0019362//pyridine nucleotide metabolic process;GO:0009150//purine ribonucleotide metabolic process;GO:0009888//tissue development;GO:0009132//nucleoside diphosphate metabolic process;GO:0000902//cell morphogenesis;GO:0009144//purine nucleoside triphosphate metabolic process;GO:0006096//glycolytic process;GO:0009…
Solyc05g009410.3	1.53	0.63	-1.27237	0.000288112	0.000360903	-1.27237	0.000288112	0.000360903			K10760//adenylate dimethylallyltransferase (cytokinin synthase) [EC:2.5.1.27 2.5.1.112]+ko00908//Zeatin biosynthesis+ko01100//Metabolic pathways+ko01110//Biosynthesis of secondary metabolites	NP_001244913.1|5.7e-159|adenylate isopentenyltransferase [Solanum lycopersicum]	GO:0009987//cellular process;GO:0008033//tRNA processing;GO:1901360//organic cyclic compound metabolic process;GO:0034660//ncRNA metabolic process;GO:0006139//nucleobase-containing compound metabolic process;GO:0006807//nitrogen compound metabolic process;GO:0010467//gene expression;GO:0016070//RNA metabolic process;GO:0044238//primary metabolic process;GO:0034470//ncRNA processing;GO:0044260//ce…
Solyc06g075090.4	55.345	9.23	-2.57969	1.89442e-263	1.53344e-264	-2.57969	1.89442e-263	1.53344e-264			K22522//cytokinin riboside 5'-monophosphate phosphoribohydrolase [EC:3.2.2.-]	NP_001244912.1|3.1e-104|cytokinin riboside 5'-monophosphate phosphoribohydrolase LOG8 [Solanum lycopersicum]	GO:0046483//heterocycle metabolic process;GO:0010817//regulation of hormone levels;GO:1901564//organonitrogen compound metabolic process;GO:0006725//cellular aromatic compound metabolic process;GO:0009987//cellular process;GO:0009058//biosynthetic process;GO:0065008//regulation of biological quality;GO:0009691//cytokinin biosynthetic process;GO:0034754//cellular hormone metabolic process;GO:00442…
Solyc06g076550.4	0.015	1.25	6.17835	1.87239e-18	1.13454e-18	6.17835	1.87239e-18	1.13454e-18			K04628//ceramide galactosyltransferase [EC:2.4.1.47]+ko00600//Sphingolipid metabolism+ko01100//Metabolic pathways+ko00565//Ether lipid metabolism;K00699//glucuronosyltransferase [EC:2.4.1.17]+ko00860//Porphyrin and chlorophyll metabolism+ko00040//Pentose and glucuronate interconversions+ko01100//Metabolic pathways+ko00053//Ascorbate and aldarate metabolism+ko01110//Biosynthesis of secondary metab…	XP_004242069.2|3.8e-264|PREDICTED: UDP-glucose iridoid glucosyltransferase-like [Solanum lycopersicum]	GO:0008152//metabolic process;GO:0043226//organelle;GO:0005623//cell;GO:0043227//membrane-bounded organelle;GO:0044464//cell part;GO:0043229//intracellular organelle;GO:0005622//intracellular;GO:0044424//intracellular part;GO:0043231//intracellular membrane-bounded organelle;GO:0080043//quercetin 3-O-glucosyltransferase activity;GO:0080044//quercetin 7-O-glucosyltransferase activity;GO:0003824//c…
Solyc08g062820.3	9.53	28.555	1.57941	5.56191e-110	9.75457e-111	1.57941	5.56191e-110	9.75457e-111			K22522//cytokinin riboside 5'-monophosphate phosphoribohydrolase [EC:3.2.2.-]	XP_004245078.1|1.9e-118|PREDICTED: cytokinin riboside 5'-monophosphate phosphoribohydrolase LOG8 [Solanum lycopersicum]	GO:0006725//cellular aromatic compound metabolic process;GO:0009308//amine metabolic process;GO:0010817//regulation of hormone levels;GO:0046483//heterocycle metabolic process;GO:0042445//hormone metabolic process;GO:0042446//hormone biosynthetic process;GO:0044237//cellular metabolic process;GO:0071704//organic substance metabolic process;GO:0009691//cytokinin biosynthetic process;GO:0008152//me…
Solyc09g011810.3	193.46	76.805	-1.32755	0	0	-1.32755	0	0			K03841//fructose-1,6-bisphosphatase I [EC:3.1.3.11]+ko00010//Glycolysis / Gluconeogenesis+ko00030//Pentose phosphate pathway+ko01100//Metabolic pathways+ko00051//Fructose and mannose metabolism+ko01110//Biosynthesis of secondary metabolites+ko00710//Carbon fixation in photosynthetic organisms+ko01200//Carbon metabolism	XP_004246365.1|2.6e-231|PREDICTED: fructose-1,6-bisphosphatase, chloroplastic [Solanum lycopersicum]	GO:0009767//photosynthetic electron transport chain;GO:0046351//disaccharide biosynthetic process;GO:0019319//hexose biosynthetic process;GO:0005985//sucrose metabolic process;GO:0009719//response to endogenous stimulus;GO:0009312//oligosaccharide biosynthetic process;GO:0009725//response to hormone;GO:0006950//response to stress;GO:0005984//disaccharide metabolic process;GO:0009773//photosynthet…
Solyc09g064910.1	4.94	2.03	-1.27845	1.51538e-11	1.18303e-11	-1.27845	1.51538e-11	1.18303e-11			K10760//adenylate dimethylallyltransferase (cytokinin synthase) [EC:2.5.1.27 2.5.1.112]+ko00908//Zeatin biosynthesis+ko01100//Metabolic pathways+ko01110//Biosynthesis of secondary metabolites	NP_001244915.1|3.2e-179|adenylate isopentenyltransferase [Solanum lycopersicum]	GO:0034470//ncRNA processing;GO:0043170//macromolecule metabolic process;GO:0008152//metabolic process;GO:0008033//tRNA processing;GO:0016070//RNA metabolic process;GO:0034660//ncRNA metabolic process;GO:0006396//RNA processing;GO:0009987//cellular process;GO:0006139//nucleobase-containing compound metabolic process;GO:0044260//cellular macromolecule metabolic process;GO:0006725//cellular aromati…
Solyc10g084150.2	106.4	27.745	-1.93622	0	0	-1.93622	0	0			K22522//cytokinin riboside 5'-monophosphate phosphoribohydrolase [EC:3.2.2.-]	NP_001244911.1|1.3e-120|cytokinin riboside 5'-monophosphate phosphoribohydrolase LOG6 [Solanum lycopersicum]	GO:0009058//biosynthetic process;GO:0042446//hormone biosynthetic process;GO:0009690//cytokinin metabolic process;GO:0046483//heterocycle metabolic process;GO:0009987//cellular process;GO:0071704//organic substance metabolic process;GO:0006807//nitrogen compound metabolic process;GO:0009691//cytokinin biosynthetic process;GO:0008152//metabolic process;GO:0044249//cellular biosynthetic process;GO:…
Solyc10g084890.3	0.275	0.95	1.77905	4.19926e-06	4.43611e-06	1.77905	4.19926e-06	4.43611e-06			K04628//ceramide galactosyltransferase [EC:2.4.1.47]+ko00600//Sphingolipid metabolism+ko01100//Metabolic pathways+ko00565//Ether lipid metabolism;K13493//cytokinin-N-glucosyltransferase [EC:2.4.1.-]+ko00908//Zeatin biosynthesis+ko01110//Biosynthesis of secondary metabolites;K00699//glucuronosyltransferase [EC:2.4.1.17]+ko00860//Porphyrin and chlorophyll metabolism+ko00040//Pentose and glucuronate…	XP_015089569.1|1.1e-220|PREDICTED: UDP-glucose iridoid glucosyltransferase-like [Solanum pennellii]	GO:0008152//metabolic process;GO:0044424//intracellular part;GO:0043231//intracellular membrane-bounded organelle;GO:0043226//organelle;GO:0005622//intracellular;GO:0005623//cell;GO:0043227//membrane-bounded organelle;GO:0043229//intracellular organelle;GO:0044464//cell part;GO:0080043//quercetin 3-O-glucosyltransferase activity;GO:0046527//glucosyltransferase activity;GO:0008194//UDP-glycosyltra…
Solyc10g085280.1	0.64	6.02	3.23308	3.09082e-62	8.44709e-63	3.23308	3.09082e-62	8.44709e-63			K04628//ceramide galactosyltransferase [EC:2.4.1.47]+ko00600//Sphingolipid metabolism+ko01100//Metabolic pathways+ko00565//Ether lipid metabolism;K00699//glucuronosyltransferase [EC:2.4.1.17]+ko00860//Porphyrin and chlorophyll metabolism+ko00040//Pentose and glucuronate interconversions+ko01100//Metabolic pathways+ko00053//Ascorbate and aldarate metabolism+ko01110//Biosynthesis of secondary metab…	XP_004249643.2|1.9e-276|PREDICTED: UDP-glucose iridoid glucosyltransferase-like [Solanum lycopersicum]	GO:0008152//metabolic process;GO:0044424//intracellular part;GO:0043226//organelle;GO:0044464//cell part;GO:0043227//membrane-bounded organelle;GO:0043231//intracellular membrane-bounded organelle;GO:0005623//cell;GO:0005622//intracellular;GO:0043229//intracellular organelle;GO:0080043//quercetin 3-O-glucosyltransferase activity;GO:0016757//transferase activity, transferring glycosyl groups;GO:00…
Solyc11g069570.2	106.18	35.87	-1.5645	4.81667e-240	4.31008e-241	-1.5645	4.81667e-240	4.31008e-241			K22522//cytokinin riboside 5'-monophosphate phosphoribohydrolase [EC:3.2.2.-]	XP_004251148.1|7.8e-131|PREDICTED: cytokinin riboside 5'-monophosphate phosphoribohydrolase LOG3 [Solanum lycopersicum]	GO:0009308//amine metabolic process;GO:0009987//cellular process;GO:0008152//metabolic process;GO:0042446//hormone biosynthetic process;GO:0034754//cellular hormone metabolic process;GO:0006807//nitrogen compound metabolic process;GO:0006725//cellular aromatic compound metabolic process;GO:1901564//organonitrogen compound metabolic process;GO:0009690//cytokinin metabolic process;GO:0044249//cellu…
Solyc11g070150.2	17.55	1.445	-3.59775	1.87859e-107	3.34618e-108	-3.59775	1.87859e-107	3.34618e-108			K14490//histidine-containing phosphotransfer peotein+ko04075//Plant hormone signal transduction	XP_004251188.1|3.4e-73|PREDICTED: histidine-containing phosphotransfer protein 4 [Solanum lycopersicum]	GO:0051716//cellular response to stimulus;GO:0050896//response to stimulus;GO:0070887//cellular response to chemical stimulus;GO:0065007//biological regulation;GO:0009725//response to hormone;GO:0016310//phosphorylation;GO:0032870//cellular response to hormone stimulus;GO:0071495//cellular response to endogenous stimulus;GO:0071310//cellular response to organic substance;GO:0000160//phosphorelay …
Solyc12g008900.2	5.05	1.74	-1.53558	4.62726e-29	2.14199e-29	-1.53558	4.62726e-29	2.14199e-29			K00279//cytokinin dehydrogenase [EC:1.5.99.12]+ko00908//Zeatin biosynthesis	XP_004251670.1|0.0e+00|PREDICTED: cytokinin dehydrogenase 3 isoform X1 [Solanum lycopersicum]	GO:0042445//hormone metabolic process;GO:0006725//cellular aromatic compound metabolic process;GO:0006807//nitrogen compound metabolic process;GO:0065008//regulation of biological quality;GO:0009987//cellular process;GO:0065007//biological regulation;GO:0008152//metabolic process;GO:0009690//cytokinin metabolic process;GO:0071704//organic substance metabolic process;GO:0034754//cellular hormone m…
gibberellin
Gene ID	CM0 FPKM	TM0 FPKM	log2(TM0/CM0)	Qvalue(CM0-vs-TM0)	Pvalue(CM0-vs-TM0)	log2(TM0/CM0)	Qvalue(CM0-vs-TM0)	Pvalue(CM0-vs-TM0)	TFs	PRG	Kegg Orthology	Nr	GO
Solyc01g058030.2	2.935	1.43	-1.0311	0.000227941	0.000282599	-1.0311	0.000227941	0.000282599			K04125//gibberellin 2beta-dioxygenase [EC:1.14.11.13]+ko00904//Diterpenoid biosynthesis+ko01110//Biosynthesis of secondary metabolites	XP_015086748.1|1.6e-116|PREDICTED: gibberellin 2-beta-dioxygenase 2-like [Solanum pennellii]	GO:0051213//dioxygenase activity;GO:0016491//oxidoreductase activity;GO:0043167//ion binding;GO:0046872//metal ion binding;GO:0043169//cation binding;GO:0003824//catalytic activity;GO:0005488//binding;
Solyc01g058250.2	0.1	5.98	5.94507	3.28614e-59	9.35496e-60	5.94507	3.28614e-59	9.35496e-60			K04124//gibberellin 3beta-dioxygenase [EC:1.14.11.15]+ko00904//Diterpenoid biosynthesis+ko01110//Biosynthesis of secondary metabolites	XP_004229097.1|6.4e-205|PREDICTED: gibberellin 3-beta-dioxygenase 1-like [Solanum lycopersicum]	GO:0050896//response to stimulus;GO:1901576//organic substance biosynthetic process;GO:0033993//response to lipid;GO:0009686//gibberellin biosynthetic process;GO:0044238//primary metabolic process;GO:0042221//response to chemical;GO:0023052//signaling;GO:0071310//cellular response to organic substance;GO:0044249//cellular biosynthetic process;GO:0016101//diterpenoid metabolic process;GO:0006721//…
Solyc01g079200.4	0.45	15.34	5.10194	5.8138e-168	6.95483e-169	5.10194	5.8138e-168	6.95483e-169			K04125//gibberellin 2beta-dioxygenase [EC:1.14.11.13]+ko00904//Diterpenoid biosynthesis+ko01110//Biosynthesis of secondary metabolites	NP_001234747.2|1.3e-201|gibberellin 2-oxidase [Solanum lycopersicum]	GO:0044282//small molecule catabolic process;GO:0009056//catabolic process;GO:0044248//cellular catabolic process;GO:0016115//terpenoid catabolic process;GO:0065008//regulation of biological quality;GO:0042447//hormone catabolic process;GO:0043436//oxoacid metabolic process;GO:0071704//organic substance metabolic process;GO:0006721//terpenoid metabolic process;GO:0006629//lipid metabolic process;…
Solyc01g090610.3	0.415	0.075	-2.51513	0.000112195	0.000134616	-2.51513	0.000112195	0.000134616			K04125//gibberellin 2beta-dioxygenase [EC:1.14.11.13]+ko00904//Diterpenoid biosynthesis+ko01110//Biosynthesis of secondary metabolites	XP_004229768.1|4.4e-185|PREDICTED: 2-oxoglutarate-dependent dioxygenase AOP2 [Solanum lycopersicum]	GO:0043167//ion binding;GO:0043169//cation binding;GO:0016491//oxidoreductase activity;GO:0003824//catalytic activity;GO:0046872//metal ion binding;GO:0005488//binding;
Solyc01g108880.4	4.14	33.82	3.02729	9.99133e-286	7.64524e-287	3.02729	9.99133e-286	7.64524e-287			K05282//gibberellin-44 dioxygenase [EC:1.14.11.12]+ko00904//Diterpenoid biosynthesis+ko01100//Metabolic pathways+ko01110//Biosynthesis of secondary metabolites	XP_009771607.1|3.9e-180|PREDICTED: naringenin,2-oxoglutarate 3-dioxygenase-like [Nicotiana sylvestris]	GO:0003824//catalytic activity;GO:0051213//dioxygenase activity;GO:0016491//oxidoreductase activity;GO:0005488//binding;GO:0043169//cation binding;GO:0043167//ion binding;GO:0046872//metal ion binding;
Solyc02g062460.4	1.54	16.415	3.41306	3.95001e-183	4.45048e-184	3.41306	3.95001e-183	4.45048e-184			K05278//flavonol synthase [EC:1.14.20.6]+ko01100//Metabolic pathways+ko01110//Biosynthesis of secondary metabolites+ko00941//Flavonoid biosynthesis;K05282//gibberellin-44 dioxygenase [EC:1.14.11.12]+ko00904//Diterpenoid biosynthesis+ko01100//Metabolic pathways+ko01110//Biosynthesis of secondary metabolites;K04125//gibberellin 2beta-dioxygenase [EC:1.14.11.13]+ko00904//Diterpenoid biosynthesis+ko0…	XP_004233541.1|1.7e-187|PREDICTED: probable 2-oxoglutarate-dependent dioxygenase AOP1 isoform X1 [Solanum lycopersicum]	GO:0005488//binding;GO:0003824//catalytic activity;GO:0016491//oxidoreductase activity;GO:0043167//ion binding;GO:0046872//metal ion binding;GO:0043169//cation binding;
Solyc02g069800.1	38.07	130.06	1.77463	0	0	1.77463	0	0			K14493//gibberellin receptor GID1 [EC:3.-.-.-]+ko04075//Plant hormone signal transduction;K20506//tuliposide A-converting enzyme [EC:4.2.99.22]	NP_001316666.1|1.2e-195|Abhydrolase superfamily protein [Solanum lycopersicum]	GO:0009056//catabolic process;GO:0008152//metabolic process;GO:0016787//hydrolase activity;GO:0003824//catalytic activity;
Solyc02g070430.3	2.34	0.12	-4.30143	2.43306e-27	1.17757e-27	-4.30143	2.43306e-27	1.17757e-27			K04125//gibberellin 2beta-dioxygenase [EC:1.14.11.13]+ko00904//Diterpenoid biosynthesis+ko01110//Biosynthesis of secondary metabolites	XP_004233129.1|8.4e-199|PREDICTED: gibberellin 2-beta-dioxygenase 1 [Solanum lycopersicum]	GO:0009314//response to radiation;GO:0044237//cellular metabolic process;GO:0044282//small molecule catabolic process;GO:0010817//regulation of hormone levels;GO:1901575//organic substance catabolic process;GO:0016103//diterpenoid catabolic process;GO:0044255//cellular lipid metabolic process;GO:0071704//organic substance metabolic process;GO:0044242//cellular lipid catabolic process;GO:0044281//…
Solyc02g071470.4	4.905	1.13	-2.11112	1.42819e-30	6.38541e-31	-2.11112	1.42819e-30	6.38541e-31			K05658//ATP-binding cassette, subfamily B (MDR/TAP), member 1 [EC:7.6.2.2]+ko02010//ABC transporters;K05278//flavonol synthase [EC:1.14.20.6]+ko01100//Metabolic pathways+ko01110//Biosynthesis of secondary metabolites+ko00941//Flavonoid biosynthesis;K06892//feruloyl-CoA ortho-hydroxylase [EC:1.14.11.-]+ko01110//Biosynthesis of secondary metabolites+ko00940//Phenylpropanoid biosynthesis;K04124//gib…	XP_006355572.1|8.2e-181|PREDICTED: protein SRG1-like [Solanum tuberosum]	GO:0005488//binding;GO:0043169//cation binding;GO:0016491//oxidoreductase activity;GO:0046872//metal ion binding;GO:0003824//catalytic activity;GO:0043167//ion binding;
Solyc02g080120.3	0.27	1.975	2.88757	4.48749e-18	2.74796e-18	2.88757	4.48749e-18	2.74796e-18			K04125//gibberellin 2beta-dioxygenase [EC:1.14.11.13]+ko00904//Diterpenoid biosynthesis+ko01110//Biosynthesis of secondary metabolites	XP_004232746.2|9.4e-169|PREDICTED: gibberellin 2-beta-dioxygenase 8 [Solanum lycopersicum]	GO:0046872//metal ion binding;GO:0016491//oxidoreductase activity;GO:0005488//binding;GO:0043167//ion binding;GO:0003824//catalytic activity;GO:0051213//dioxygenase activity;GO:0043169//cation binding;
Solyc02g083880.3	0.4	35.915	6.50713	2.11094e-148	2.85229e-149	6.50713	2.11094e-148	2.85229e-149			K20887//xyloglucan glycosyltransferase 4 [EC:2.4.1.-];K03860//phosphatidylinositol glycan, class Q+ko01100//Metabolic pathways+ko00563//Glycosylphosphatidylinositol (GPI)-anchor biosynthesis	XP_004232490.1|6.9e-58|PREDICTED: gibberellin-regulated protein 11 [Solanum lycopersicum]
Solyc03g006880.3	0.99	3.775	1.93181	1.52167e-23	8.03024e-24	1.93181	1.52167e-23	8.03024e-24			K05282//gibberellin-44 dioxygenase [EC:1.14.11.12]+ko00904//Diterpenoid biosynthesis+ko01100//Metabolic pathways+ko01110//Biosynthesis of secondary metabolites	XP_016564734.1|2.1e-201|PREDICTED: gibberellin 20 oxidase 1-like [Capsicum annuum]	GO:0043169//cation binding;GO:0005488//binding;GO:0046872//metal ion binding;GO:0043167//ion binding;GO:0016491//oxidoreductase activity;GO:0003824//catalytic activity;
Solyc03g113910.3	0.36	24.255	6.08038	2.43224e-175	2.80962e-176	6.08038	2.43224e-175	2.80962e-176			K20887//xyloglucan glycosyltransferase 4 [EC:2.4.1.-];K03860//phosphatidylinositol glycan, class Q+ko01100//Metabolic pathways+ko00563//Glycosylphosphatidylinositol (GPI)-anchor biosynthesis	XP_004236143.1|5.1e-82|PREDICTED: gibberellin-regulated protein 10 [Solanum lycopersicum]
Solyc03g116060.4	2.41	4.915	1.03115	1.63298e-06	1.67379e-06	1.03115	1.63298e-06	1.67379e-06			K03860//phosphatidylinositol glycan, class Q+ko01100//Metabolic pathways+ko00563//Glycosylphosphatidylinositol (GPI)-anchor biosynthesis	XP_004236040.1|1.4e-59|PREDICTED: gibberellin-regulated protein 6 [Solanum lycopersicum]
Solyc03g116280.3	0.035	3.23	6.54759	4.03277e-23	2.15072e-23	6.54759	4.03277e-23	2.15072e-23			K05933//aminocyclopropanecarboxylate oxidase [EC:1.14.17.4]+ko01100//Metabolic pathways+ko01110//Biosynthesis of secondary metabolites+ko00270//Cysteine and methionine metabolism;K04124//gibberellin 3beta-dioxygenase [EC:1.14.11.15]+ko00904//Diterpenoid biosynthesis+ko01110//Biosynthesis of secondary metabolites	XP_006364232.1|4.5e-51|PREDICTED: 1-aminocyclopropane-1-carboxylate oxidase 5-like isoform X1 [Solanum tuberosum]	GO:0043167//ion binding;GO:0003824//catalytic activity;GO:0043169//cation binding;GO:0016491//oxidoreductase activity;GO:0005488//binding;GO:0046872//metal ion binding;
Solyc03g119910.4	0.125	0.49	1.95596	0.000301376	0.000378599	1.95596	0.000301376	0.000378599			K04124//gibberellin 3beta-dioxygenase [EC:1.14.11.15]+ko00904//Diterpenoid biosynthesis+ko01110//Biosynthesis of secondary metabolites	NP_001233855.2|2.4e-207|3b-hydroxylase [Solanum lycopersicum]	GO:0050789//regulation of biological process;GO:0016102//diterpenoid biosynthetic process;GO:0016053//organic acid biosynthetic process;GO:0010033//response to organic substance;GO:0009987//cellular process;GO:0016114//terpenoid biosynthetic process;GO:0006720//isoprenoid metabolic process;GO:0006721//terpenoid metabolic process;GO:0050896//response to stimulus;GO:0071704//organic substance metab…
Solyc04g014320.1	20.235	57.015	1.49744	1.96246e-48	6.46992e-49	1.49744	1.96246e-48	6.46992e-49			K01568//pyruvate decarboxylase [EC:4.1.1.1]+ko00010//Glycolysis / Gluconeogenesis+ko01100//Metabolic pathways+ko01110//Biosynthesis of secondary metabolites;K06125//4-hydroxybenzoate polyprenyltransferase [EC:2.5.1.39]+ko00130//Ubiquinone and other terpenoid-quinone biosynthesis+ko01100//Metabolic pathways+ko01110//Biosynthesis of secondary metabolites;K00430//peroxidase [EC:1.11.1.7]+ko01100//Me…	XP_010319536.1|1.3e-55|PREDICTED: gibberellin-regulated protein 14-like [Solanum lycopersicum]	GO:0032501//multicellular organismal process;GO:0048856//anatomical structure development;GO:0032502//developmental process;GO:0007275//multicellular organism development;
Solyc06g007910.4	0.88	2.38	1.44139	4.43746e-05	5.12317e-05	1.44139	4.43746e-05	5.12317e-05			K03860//phosphatidylinositol glycan, class Q+ko01100//Metabolic pathways+ko00563//Glycosylphosphatidylinositol (GPI)-anchor biosynthesis	XP_019235497.1|1.9e-28|PREDICTED: gibberellin-regulated protein 5-like [Nicotiana attenuata]
Solyc06g035520.3	2.945	10.495	1.8331	2.33047e-48	7.69792e-49	1.8331	2.33047e-48	7.69792e-49			K07874//Ras-related protein Rab-1A;K14493//gibberellin receptor GID1 [EC:3.-.-.-]+ko04075//Plant hormone signal transduction	XP_004240748.1|5.5e-192|PREDICTED: probable carboxylesterase 120 [Solanum lycopersicum]	GO:0008152//metabolic process;GO:0009056//catabolic process;GO:0003824//catalytic activity;GO:0016787//hydrolase activity;
Solyc06g067860.3	1.235	0	-6.92231	2.30751e-15	1.54509e-15	-6.92231	2.30751e-15	1.54509e-15			K04124//gibberellin 3beta-dioxygenase [EC:1.14.11.15]+ko00904//Diterpenoid biosynthesis+ko01110//Biosynthesis of secondary metabolites;K05282//gibberellin-44 dioxygenase [EC:1.14.11.12]+ko00904//Diterpenoid biosynthesis+ko01100//Metabolic pathways+ko01110//Biosynthesis of secondary metabolites	XP_004241717.1|2.3e-185|PREDICTED: probable 2-oxoglutarate-dependent dioxygenase AOP1 [Solanum lycopersicum]	GO:0051213//dioxygenase activity;GO:0043169//cation binding;GO:0005488//binding;GO:0043167//ion binding;GO:0003824//catalytic activity;GO:0046872//metal ion binding;GO:0016491//oxidoreductase activity;
Solyc06g069790.4	15.175	5.79	-1.38334	9.09981e-22	5.01225e-22	-1.38334	9.09981e-22	5.01225e-22			K03860//phosphatidylinositol glycan, class Q+ko01100//Metabolic pathways+ko00563//Glycosylphosphatidylinositol (GPI)-anchor biosynthesis;K20887//xyloglucan glycosyltransferase 4 [EC:2.4.1.-]	XP_004241582.1|5.2e-60|PREDICTED: gibberellin-regulated protein 6-like [Solanum lycopersicum]
Solyc06g082030.3	5.91	1.25	-2.2372	4.74758e-39	1.79788e-39	-2.2372	4.74758e-39	1.79788e-39			K04125//gibberellin 2beta-dioxygenase [EC:1.14.11.13]+ko00904//Diterpenoid biosynthesis+ko01110//Biosynthesis of secondary metabolites	XP_004242519.1|9.6e-206|PREDICTED: gibberellin 2-beta-dioxygenase 8 [Solanum lycopersicum]	GO:0016491//oxidoreductase activity;GO:0003824//catalytic activity;GO:0051213//dioxygenase activity;GO:0005488//binding;GO:0046872//metal ion binding;GO:0043167//ion binding;GO:0043169//cation binding;
Solyc07g056670.3	1.655	4.16	1.32916	1.74388e-13	1.25426e-13	1.32916	1.74388e-13	1.25426e-13			K04125//gibberellin 2beta-dioxygenase [EC:1.14.11.13]+ko00904//Diterpenoid biosynthesis+ko01110//Biosynthesis of secondary metabolites	NP_001234338.1|4.8e-183|gibberellin 2-oxidase 2 [Solanum lycopersicum]	GO:0009987//cellular process;GO:0006082//organic acid metabolic process;GO:0016101//diterpenoid metabolic process;GO:0044281//small molecule metabolic process;GO:0006720//isoprenoid metabolic process;GO:0009628//response to abiotic stimulus;GO:0016054//organic acid catabolic process;GO:0071704//organic substance metabolic process;GO:0043436//oxoacid metabolic process;GO:0044248//cellular cataboli…
Solyc07g061730.3	0.125	0.585	2.23888	4.66662e-05	5.39658e-05	2.23888	4.66662e-05	5.39658e-05			K04125//gibberellin 2beta-dioxygenase [EC:1.14.11.13]+ko00904//Diterpenoid biosynthesis+ko01110//Biosynthesis of secondary metabolites	NP_001234757.1|3.4e-192|gibberellin 2-oxidase [Solanum lycopersicum]	GO:0045487//gibberellin catabolic process;GO:0010817//regulation of hormone levels;GO:0065008//regulation of biological quality;GO:0044248//cellular catabolic process;GO:0016042//lipid catabolic process;GO:0071704//organic substance metabolic process;GO:0006721//terpenoid metabolic process;GO:0044281//small molecule metabolic process;GO:0008152//metabolic process;GO:0044282//small molecule catabo…
Solyc09g074270.3	12.26	50.315	2.03825	0	0	2.03825	0	0			K14493//gibberellin receptor GID1 [EC:3.-.-.-]+ko04075//Plant hormone signal transduction	NP_001234767.2|1.7e-204|putative GID1-like gibberellin receptor [Solanum lycopersicum]	GO:0010646//regulation of cell communication;GO:0009312//oligosaccharide biosynthetic process;GO:0009939//positive regulation of gibberellic acid mediated signaling pathway;GO:0044238//primary metabolic process;GO:0090698//post-embryonic plant morphogenesis;GO:0009653//anatomical structure morphogenesis;GO:0090696//post-embryonic plant organ development;GO:0048437//floral organ development;GO:005…
Solyc10g005360.4	1.425	7.28	2.35106	2.12471e-55	6.35092e-56	2.35106	2.12471e-55	6.35092e-56			K04125//gibberellin 2beta-dioxygenase [EC:1.14.11.13]+ko00904//Diterpenoid biosynthesis+ko01110//Biosynthesis of secondary metabolites	XP_004248394.2|1.1e-207|PREDICTED: gibberellin 2-beta-dioxygenase 8 isoform X2 [Solanum lycopersicum]	GO:0003824//catalytic activity;GO:0046872//metal ion binding;GO:0043169//cation binding;GO:0051213//dioxygenase activity;GO:0005488//binding;GO:0016491//oxidoreductase activity;GO:0043167//ion binding;
Solyc10g007560.2	5.58	0.625	-3.1615	6.09206e-11	4.89272e-11	-3.1615	6.09206e-11	4.89272e-11			K04125//gibberellin 2beta-dioxygenase [EC:1.14.11.13]+ko00904//Diterpenoid biosynthesis+ko01110//Biosynthesis of secondary metabolites	XP_015089533.1|7.6e-41|PREDICTED: gibberellin 2-beta-dioxygenase 1-like [Solanum pennellii]	GO:0051213//dioxygenase activity;GO:0003824//catalytic activity;GO:0005488//binding;GO:0016491//oxidoreductase activity;GO:0043169//cation binding;GO:0046872//metal ion binding;GO:0043167//ion binding;
Solyc10g007570.4	6.86	1.715	-2.00487	2.65515e-24	1.37433e-24	-2.00487	2.65515e-24	1.37433e-24			K04125//gibberellin 2beta-dioxygenase [EC:1.14.11.13]+ko00904//Diterpenoid biosynthesis+ko01110//Biosynthesis of secondary metabolites	XP_015089533.1|3.4e-105|PREDICTED: gibberellin 2-beta-dioxygenase 1-like [Solanum pennellii]	GO:0043167//ion binding;GO:0003824//catalytic activity;GO:0005488//binding;GO:0016491//oxidoreductase activity;GO:0043169//cation binding;GO:0046872//metal ion binding;GO:0051213//dioxygenase activity;
Solyc10g054780.2	82.075	37.925	-1.11052	4.56778e-180	5.21392e-181	-1.11052	4.56778e-180	5.21392e-181			K07874//Ras-related protein Rab-1A;K14493//gibberellin receptor GID1 [EC:3.-.-.-]+ko04075//Plant hormone signal transduction	XP_004248669.1|5.2e-201|PREDICTED: probable carboxylesterase 18 [Solanum lycopersicum]	GO:0048468//cell development;GO:0040007//growth;GO:0048869//cellular developmental process;GO:0048856//anatomical structure development;GO:0016049//cell growth;GO:0000904//cell morphogenesis involved in differentiation;GO:0009826//unidimensional cell growth;GO:0048868//pollen tube development;GO:0032502//developmental process;GO:0051704//multi-organism process;GO:0000902//cell morphogenesis;GO:00…
Solyc11g011260.1	76.255	36.255	-1.07124	1.3558e-223	1.28179e-224	-1.07124	1.3558e-223	1.28179e-224	GRAS		K14494//DELLA protein+ko04075//Plant hormone signal transduction	NP_001234365.1|0.0e+00|DELLA protein GAI [Solanum lycopersicum]	GO:0023052//signaling;GO:0071704//organic substance metabolic process;GO:0043170//macromolecule metabolic process;GO:0009723//response to ethylene;GO:1901576//organic substance biosynthetic process;GO:0042221//response to chemical;GO:0051239//regulation of multicellular organismal process;GO:0071370//cellular response to gibberellin stimulus;GO:0009059//macromolecule biosynthetic process;GO:00100…
Solyc11g045460.3	5.33	0.865	-2.6145	1.11657e-23	5.8689e-24	-2.6145	1.11657e-23	5.8689e-24			K13258//2-hydroxyisoflavanone dehydratase [EC:4.2.1.105]+ko01110//Biosynthesis of secondary metabolites+ko00943//Isoflavonoid biosynthesis;K14493//gibberellin receptor GID1 [EC:3.-.-.-]+ko04075//Plant hormone signal transduction	XP_004250778.1|7.2e-134|PREDICTED: probable carboxylesterase 15 [Solanum lycopersicum]	GO:0008152//metabolic process;GO:0016787//hydrolase activity;GO:0003824//catalytic activity;
Solyc11g071720.2	3.05	1.395	-1.12163	1.11504e-06	1.12763e-06	-1.12163	1.11504e-06	1.12763e-06			K14493//gibberellin receptor GID1 [EC:3.-.-.-]+ko04075//Plant hormone signal transduction;K20506//tuliposide A-converting enzyme [EC:4.2.99.22]	XP_004251433.1|4.6e-189|PREDICTED: probable carboxylesterase 15 [Solanum lycopersicum]	GO:0009056//catabolic process;GO:0008152//metabolic process;GO:0016787//hydrolase activity;GO:0003824//catalytic activity;
Solyc11g072310.2	0.375	5.115	3.76017	1.56388e-47	5.2251e-48	3.76017	1.56388e-47	5.2251e-48			K05282//gibberellin-44 dioxygenase [EC:1.14.11.12]+ko00904//Diterpenoid biosynthesis+ko01100//Metabolic pathways+ko01110//Biosynthesis of secondary metabolites	XP_016546723.1|8.5e-203|PREDICTED: gibberellin 20 oxidase 1-like [Capsicum annuum]	GO:0043167//ion binding;GO:0046872//metal ion binding;GO:0043169//cation binding;GO:0003824//catalytic activity;GO:0005488//binding;GO:0016491//oxidoreductase activity;
Solyc12g006460.2	153.33	58.46	-1.38358	0	0	-1.38358	0	0			K04123//ent-kaurenoic acid monooxygenase [EC:1.14.14.107]+ko00904//Diterpenoid biosynthesis+ko01100//Metabolic pathways+ko01110//Biosynthesis of secondary metabolites	XP_010313690.1|1.7e-286|PREDICTED: ent-kaurenoic acid oxidase 2 isoform X1 [Solanum lycopersicum]	GO:0042592//homeostatic process;GO:0042445//hormone metabolic process;GO:0009686//gibberellin biosynthetic process;GO:0008299//isoprenoid biosynthetic process;GO:0032501//multicellular organismal process;GO:0006720//isoprenoid metabolic process;GO:0055088//lipid homeostasis;GO:0016125//sterol metabolic process;GO:0043436//oxoacid metabolic process;GO:0016131//brassinosteroid metabolic process;GO:…
Solyc12g044610.2	44.235	21.645	-1.02769	8.41116e-109	1.48757e-109	-1.02769	8.41116e-109	1.48757e-109	MYB		K08869//aarF domain-containing kinase;K12134//circadian clock associated 1+ko04712//Circadian rhythm - plant	XP_004252360.1|3.2e-216|PREDICTED: transcription factor MYB1R1 [Solanum lycopersicum]	GO:0010035//response to inorganic substance;GO:0050794//regulation of cellular process;GO:0051252//regulation of RNA metabolic process;GO:0006725//cellular aromatic compound metabolic process;GO:0051171//regulation of nitrogen compound metabolic process;GO:1901700//response to oxygen-containing compound;GO:0046483//heterocycle metabolic process;GO:0034645//cellular macromolecule biosynthetic proc…
salicylic acid
Gene ID	CM0 FPKM	TM0 FPKM	log2(TM0/CM0)	Qvalue(CM0-vs-TM0)	Pvalue(CM0-vs-TM0)	log2(TM0/CM0)	Qvalue(CM0-vs-TM0)	Pvalue(CM0-vs-TM0)	TFs	PRG	Kegg Orthology	Nr	GO
Solyc01g108830.3	0.115	1.995	4.09589	3.97986e-05	4.57472e-05	4.09589	3.97986e-05	4.57472e-05			K20802//(R)-mandelonitrile lyase [EC:4.1.2.10]+ko01110//Biosynthesis of secondary metabolites+ko00460//Cyanoamino acid metabolism	XP_015163790.1|3.7e-26|PREDICTED: LOW QUALITY PROTEIN: salicylic acid-binding protein 2-like [Solanum tuberosum]
Solyc02g065240.3	56.015	24.325	-1.20205	9.63161e-123	1.50953e-123	-1.20205	9.63161e-123	1.50953e-123			K20802//(R)-mandelonitrile lyase [EC:4.1.2.10]+ko01110//Biosynthesis of secondary metabolites+ko00460//Cyanoamino acid metabolism	XP_004233422.1|7.4e-151|PREDICTED: salicylic acid-binding protein 2 [Solanum lycopersicum]	GO:0003824//catalytic activity;GO:0016787//hydrolase activity;
Solyc02g065250.2	0	1.36	5.94953	8.72439e-09	7.79302e-09	5.94953	8.72439e-09	7.79302e-09			K20802//(R)-mandelonitrile lyase [EC:4.1.2.10]+ko01110//Biosynthesis of secondary metabolites+ko00460//Cyanoamino acid metabolism;K13033//(S)-hydroxynitrile lyase [EC:4.1.2.47]+ko01110//Biosynthesis of secondary metabolites+ko00460//Cyanoamino acid metabolism	XP_015067104.1|6.4e-101|PREDICTED: salicylic acid-binding protein 2-like [Solanum pennellii]	GO:0016787//hydrolase activity;GO:0003824//catalytic activity;
Solyc02g065280.3	72.7	30.565	-1.24606	1.03822e-163	1.27481e-164	-1.24606	1.03822e-163	1.27481e-164			K20802//(R)-mandelonitrile lyase [EC:4.1.2.10]+ko01110//Biosynthesis of secondary metabolites+ko00460//Cyanoamino acid metabolism	XP_004233421.1|1.0e-152|PREDICTED: salicylic acid-binding protein 2 [Solanum lycopersicum]	GO:0003824//catalytic activity;GO:0016787//hydrolase activity;
Solyc03g044820.4	58.545	18.9	-1.62705	5.87449e-85	1.27361e-85	-1.62705	5.87449e-85	1.27361e-85			K20802//(R)-mandelonitrile lyase [EC:4.1.2.10]+ko01110//Biosynthesis of secondary metabolites+ko00460//Cyanoamino acid metabolism	XP_004234676.1|8.9e-77|PREDICTED: salicylic acid-binding protein 2 isoform X1 [Solanum lycopersicum]	GO:0003824//catalytic activity;GO:0016787//hydrolase activity;
Solyc03g070380.3	0.72	10.8	3.90659	3.65363e-90	7.56691e-91	3.90659	3.65363e-90	7.56691e-91			K20802//(R)-mandelonitrile lyase [EC:4.1.2.10]+ko01110//Biosynthesis of secondary metabolites+ko00460//Cyanoamino acid metabolism	XP_004234906.1|9.5e-153|PREDICTED: salicylic acid-binding protein 2 [Solanum lycopersicum]	GO:0070887//cellular response to chemical stimulus;GO:0009607//response to biotic stimulus;GO:0045087//innate immune response;GO:0071407//cellular response to organic cyclic compound;GO:0009862//systemic acquired resistance, salicylic acid mediated signaling pathway;GO:0050789//regulation of biological process;GO:1901701//cellular response to oxygen-containing compound;GO:0002376//immune system p…
Solyc03g116890.3	6.28	166.99	4.74157	0	0	4.74157	0	0	WRKY		K13424//WRKY transcription factor 33+ko04016//MAPK signaling pathway - plant+ko04626//Plant-pathogen interaction	NP_001303844.1|3.0e-197|probable WRKY transcription factor 40 [Solanum lycopersicum]	GO:0009620//response to fungus;GO:0080134//regulation of response to stress;GO:0034654//nucleobase-containing compound biosynthetic process;GO:2000112//regulation of cellular macromolecule biosynthetic process;GO:0031327//negative regulation of cellular biosynthetic process;GO:0009617//response to bacterium;GO:0051707//response to other organism;GO:0006807//nitrogen compound metabolic process;GO:…
Solyc05g024260.3	0.585	271.1	8.84994	0	0	8.84994	0	0			K15382//solute carrier family 50 (sugar transporter)	XP_004239304.1|1.8e-164|PREDICTED: bidirectional sugar transporter N3 [Solanum lycopersicum]	GO:0048827//phyllome development;GO:0032870//cellular response to hormone stimulus;GO:0048856//anatomical structure development;GO:0071215//cellular response to abscisic acid stimulus;GO:0006810//transport;GO:0071495//cellular response to endogenous stimulus;GO:0009987//cellular process;GO:0032504//multicellular organism reproduction;GO:0033993//response to lipid;GO:0009790//embryo development;GO…
Solyc07g061740.4	11.545	4.36	-1.39954	1.08124e-53	3.30598e-54	-1.39954	1.08124e-53	3.30598e-54			K15502//serine/threonine-protein phosphatase 6 regulatory ankyrin repeat subunit A;K15503//serine/threonine-protein phosphatase 6 regulatory ankyrin repeat subunit B	XP_019070300.1|6.1e-288|PREDICTED: uncharacterized protein LOC101256692 [Solanum lycopersicum]	GO:1901701//cellular response to oxygen-containing compound;GO:0009966//regulation of signal transduction;GO:0009725//response to hormone;GO:2001023//regulation of response to drug;GO:2000031//regulation of salicylic acid mediated signaling pathway;GO:0014070//response to organic cyclic compound;GO:0050896//response to stimulus;GO:0009719//response to endogenous stimulus;GO:0050789//regulation of…
Solyc08g006330.3	5.88	13.77	1.22856	2.60097e-50	8.33921e-51	1.22856	2.60097e-50	8.33921e-51			K13691//pathogen-inducible salicylic acid glucosyltransferase [EC:2.4.1.-]	XP_004244486.1|8.8e-268|PREDICTED: UDP-glycosyltransferase 74G1-like [Solanum lycopersicum]	GO:0008152//metabolic process;GO:0044464//cell part;GO:0005623//cell;GO:0043227//membrane-bounded organelle;GO:0043231//intracellular membrane-bounded organelle;GO:0043229//intracellular organelle;GO:0005622//intracellular;GO:0044424//intracellular part;GO:0043226//organelle;GO:0035251//UDP-glucosyltransferase activity;GO:0080043//quercetin 3-O-glucosyltransferase activity;GO:0046527//glucosyltra…
Solyc08g062220.3	78.94	26.735	-1.55869	0	0	-1.55869	0	0			K13691//pathogen-inducible salicylic acid glucosyltransferase [EC:2.4.1.-]	XP_015085132.1|3.9e-265|PREDICTED: UDP-glycosyltransferase 74F2-like [Solanum pennellii]	GO:0008152//metabolic process;GO:0016740//transferase activity;GO:0016758//transferase activity, transferring hexosyl groups;GO:0003824//catalytic activity;GO:0016757//transferase activity, transferring glycosyl groups;
Solyc09g091550.3	1.435	3.145	1.12661	1.49436e-09	1.28411e-09	1.12661	1.49436e-09	1.28411e-09			K21483//salicylate 1-O-methyltransferase [EC:2.1.1.274]	NP_001234809.1|3.8e-208|S-adenosyl-L-methionine: salicylic acid carboxyl methyltransferase [Solanum lycopersicum]	GO:0016740//transferase activity;GO:0003824//catalytic activity;GO:0008168//methyltransferase activity;GO:0016741//transferase activity, transferring one-carbon groups;
Solyc10g086240.2	112.045	27.18	-2.03902	0	0	-2.03902	0	0			K13691//pathogen-inducible salicylic acid glucosyltransferase [EC:2.4.1.-];K13692//UDP-glucose:(indol-3-yl)acetate beta-D-glucosyltransferase [EC:2.4.1.121]	XP_004249621.1|9.7e-295|PREDICTED: UDP-glycosyltransferase 86A1-like [Solanum lycopersicum]	GO:0008152//metabolic process;GO:0043227//membrane-bounded organelle;GO:0005622//intracellular;GO:0044424//intracellular part;GO:0043226//organelle;GO:0043231//intracellular membrane-bounded organelle;GO:0005623//cell;GO:0044464//cell part;GO:0043229//intracellular organelle;GO:0080043//quercetin 3-O-glucosyltransferase activity;GO:0016740//transferase activity;GO:0035251//UDP-glucosyltransferase…
Solyc10g086380.1	3.16	1.55	-1.02163	6.09128e-09	5.40249e-09	-1.02163	6.09128e-09	5.40249e-09	GRAS		K14494//DELLA protein+ko04075//Plant hormone signal transduction	XP_004249633.2|2.5e-298|PREDICTED: DELLA protein GAI [Solanum lycopersicum]	GO:1901360//organic cyclic compound metabolic process;GO:0018130//heterocycle biosynthetic process;GO:0060255//regulation of macromolecule metabolic process;GO:0044249//cellular biosynthetic process;GO:0006139//nucleobase-containing compound metabolic process;GO:1901362//organic cyclic compound biosynthetic process;GO:2000112//regulation of cellular macromolecule biosynthetic process;GO:1903506//…
Solyc11g011210.2	6.34	30.33	2.25997	2.40383e-50	7.7021e-51	2.25997	2.40383e-50	7.7021e-51			K03860//phosphatidylinositol glycan, class Q+ko01100//Metabolic pathways+ko00563//Glycosylphosphatidylinositol (GPI)-anchor biosynthesis	NP_001234666.1|9.4e-55|protein RSI-1 precursor [Solanum lycopersicum]	GO:0009266//response to temperature stimulus;GO:1901700//response to oxygen-containing compound;GO:0042493//response to drug;GO:0050896//response to stimulus;GO:0009628//response to abiotic stimulus;GO:0014070//response to organic cyclic compound;GO:0010033//response to organic substance;GO:0001101//response to acid chemical;GO:0042221//response to chemical;GO:0006950//response to stress;GO:00102…
Solyc11g011260.1	76.255	36.255	-1.07124	1.3558e-223	1.28179e-224	-1.07124	1.3558e-223	1.28179e-224	GRAS		K14494//DELLA protein+ko04075//Plant hormone signal transduction	NP_001234365.1|0.0e+00|DELLA protein GAI [Solanum lycopersicum]	GO:0023052//signaling;GO:0071704//organic substance metabolic process;GO:0043170//macromolecule metabolic process;GO:0009723//response to ethylene;GO:1901576//organic substance biosynthetic process;GO:0042221//response to chemical;GO:0051239//regulation of multicellular organismal process;GO:0071370//cellular response to gibberellin stimulus;GO:0009059//macromolecule biosynthetic process;GO:00100…
