# Supplementary material for: Transcriptome and physiological analysis of increase in drought stress tolerance by melatonin in tomato
Source: PLoS One. 2022 May 17;17(5):e0267594. doi: 10.1371/journal.pone.0267594 (PMC9113596; doi:10.1371/journal.pone.0267594)
Supplement: S9 Table — (XLSX) [file pone.0267594.s014.xlsx]

## Sheet: Sheet1
ethylene
Gene ID	CM10 FPKM	TM10 FPKM	log2(TM10/CM10)	Qvalue(CM10-vs-TM10)	Pvalue(CM10-vs-TM10)	log2(TM10/CM10)	Qvalue(CM10-vs-TM10)	Pvalue(CM10-vs-TM10)	TFs	PRG	Kegg Orthology	Nr	GO
Solyc01g009170.4	100.57	35.435	-1.50166	0	0	-1.50166	0	0	EIL		K14514//ethylene-insensitive protein 3+ko04016//MAPK signaling pathway - plant+ko04075//Plant hormone signal transduction	NP_001234721.1|0.0e+00|EIL2 protein [Solanum lycopersicum]	GO:0009719//response to endogenous stimulus;GO:0007154//cell communication;GO:0009755//hormone-mediated signaling pathway;GO:0060255//regulation of macromolecule metabolic process;GO:0071248//cellular response to metal ion;GO:0071369//cellular response to ethylene stimulus;GO:0050896//response to stimulus;GO:0051716//cellular response to stimulus;GO:0035556//intracellular signal transduction;GO:0…
Solyc01g080220.3	62.83	143.21	1.19036	7.07636e-261	6.41593e-262	1.19036	7.07636e-261	6.41593e-262			K01061//carboxymethylenebutenolidase [EC:3.1.1.45]+ko01100//Metabolic pathways+ko01110//Biosynthesis of secondary metabolites	XP_010322752.1|7.0e-134|PREDICTED: endo-1,3;1,4-beta-D-glucanase-like [Solanum lycopersicum]	GO:0003824//catalytic activity;GO:0016787//hydrolase activity;
Solyc01g090340.3	63.675	7.87	-3.01764	0	0	-3.01764	0	0	AP2-EREBP	Malus x domestica AP2 domain class transcription factor (AP2D43) mRNA, complete cds	K14517//ethylene-responsive transcription factor 2+ko04075//Plant hormone signal transduction;K09286//EREBP-like factor	XP_004229751.1|2.2e-119|PREDICTED: ethylene-responsive transcription factor 1 [Solanum lycopersicum]	GO:1901576//organic substance biosynthetic process;GO:0008152//metabolic process;GO:0009059//macromolecule biosynthetic process;GO:0016070//RNA metabolic process;GO:0006725//cellular aromatic compound metabolic process;GO:0097659//nucleic acid-templated transcription;GO:0019438//aromatic compound biosynthetic process;GO:0046483//heterocycle metabolic process;GO:0032774//RNA biosynthetic process;G…
Solyc01g090560.4	29.6	9.485	-1.64015	3.55952e-112	6.99185e-113	-1.64015	3.55952e-112	6.99185e-113	AP2-EREBP	Malus x domestica AP2 domain class transcription factor (AP2D43) mRNA, complete cds	K09286//EREBP-like factor	XP_004229764.1|7.9e-159|PREDICTED: ethylene-responsive transcription factor ERF038-like [Solanum lycopersicum]	GO:0044237//cellular metabolic process;GO:0010467//gene expression;GO:0043170//macromolecule metabolic process;GO:0044249//cellular biosynthetic process;GO:0009058//biosynthetic process;GO:0006139//nucleobase-containing compound metabolic process;GO:1901362//organic cyclic compound biosynthetic process;GO:1901360//organic cyclic compound metabolic process;GO:0034645//cellular macromolecule biosyn…
Solyc01g091760.3	0.485	1.23	1.33963	0.000307933	0.000428085	1.33963	0.000307933	0.000428085	AP2-EREBP		K09286//EREBP-like factor	XP_004231173.1|1.7e-164|PREDICTED: ethylene-responsive transcription factor ERF086-like [Solanum lycopersicum]	GO:0008152//metabolic process;GO:0090304//nucleic acid metabolic process;GO:0044238//primary metabolic process;GO:0071704//organic substance metabolic process;GO:0044260//cellular macromolecule metabolic process;GO:0044249//cellular biosynthetic process;GO:0006725//cellular aromatic compound metabolic process;GO:1901360//organic cyclic compound metabolic process;GO:0044271//cellular nitrogen comp…
Solyc01g095080.3	0	0.59	6.47785	5.51214e-12	4.6801e-12	6.47785	5.51214e-12	4.6801e-12			K20772//1-aminocyclopropane-1-carboxylate synthase 1/2/6 [EC:4.4.1.14]+ko04016//MAPK signaling pathway - plant+ko01100//Metabolic pathways+ko01110//Biosynthesis of secondary metabolites+ko00270//Cysteine and methionine metabolism	NP_001234178.2|1.6e-286|1-aminocyclopropane-1-carboxylate synthase 2 [Solanum lycopersicum]	GO:0032502//developmental process;GO:0065008//regulation of biological quality;GO:0007275//multicellular organism development;GO:0048856//anatomical structure development;GO:0048731//system development;GO:0010154//fruit development;GO:0042445//hormone metabolic process;GO:1901576//organic substance biosynthetic process;GO:1900673//olefin metabolic process;GO:0009987//cellular process;GO:0022414//…
Solyc01g095140.4	8.34	44.66	2.42291	1.34945e-164	1.88061e-165	2.42291	1.34945e-164	1.88061e-165				NP_001233938.1|2.4e-86|ethylene-responsive late embryogenesis-like protein [Solanum lycopersicum]	GO:0042221//response to chemical;GO:0009414//response to water deprivation;GO:0050896//response to stimulus;GO:0001101//response to acid chemical;GO:0006950//response to stress;GO:0009269//response to desiccation;GO:0009415//response to water;GO:0010035//response to inorganic substance;GO:0009628//response to abiotic stimulus;GO:1901700//response to oxygen-containing compound;
Solyc01g108240.3	0.06	1.02	4.10147	1.45776e-12	1.20753e-12	4.10147	1.45776e-12	1.20753e-12	AP2-EREBP	Malus x domestica AP2 domain class transcription factor (AP2D43) mRNA, complete cds	K09286//EREBP-like factor	XP_004230791.1|2.4e-169|PREDICTED: ethylene-responsive transcription factor ERF109 [Solanum lycopersicum]	GO:0006139//nucleobase-containing compound metabolic process;GO:0044260//cellular macromolecule metabolic process;GO:1901576//organic substance biosynthetic process;GO:0044237//cellular metabolic process;GO:0044249//cellular biosynthetic process;GO:0034641//cellular nitrogen compound metabolic process;GO:0008152//metabolic process;GO:0097659//nucleic acid-templated transcription;GO:0044238//prima…
Solyc01g111830.3	99.39	45.635	-1.12149	2.1092e-245	2.03086e-246	-1.12149	2.1092e-245	2.03086e-246			K08242//24-methylenesterol C-methyltransferase [EC:2.1.1.143]+ko01110//Biosynthesis of secondary metabolites+ko00100//Steroid biosynthesis	XP_004231064.1|2.1e-211|PREDICTED: 24-methylenesterol C-methyltransferase 2-like [Solanum lycopersicum]	GO:0008202//steroid metabolic process;GO:1901576//organic substance biosynthetic process;GO:0071704//organic substance metabolic process;GO:0008152//metabolic process;GO:0009058//biosynthetic process;GO:0006694//steroid biosynthetic process;GO:0032259//methylation;GO:0008610//lipid biosynthetic process;GO:0006629//lipid metabolic process;GO:1901362//organic cyclic compound biosynthetic process;GO…
Solyc03g006320.1	1.045	2.195	1.06691	0.000891227	0.00130123	1.06691	0.000891227	0.00130123	AP2-EREBP	Malus x domestica AP2 domain class transcription factor (AP2D43) mRNA, complete cds	K09286//EREBP-like factor	XP_006343223.1|1.9e-90|PREDICTED: ethylene-responsive transcription factor 8-like [Solanum tuberosum]	GO:0018130//heterocycle biosynthetic process;GO:0043170//macromolecule metabolic process;GO:0034641//cellular nitrogen compound metabolic process;GO:0008152//metabolic process;GO:0044260//cellular macromolecule metabolic process;GO:0019438//aromatic compound biosynthetic process;GO:0009059//macromolecule biosynthetic process;GO:0046483//heterocycle metabolic process;GO:0006725//cellular aromatic …
Solyc03g093610.1	29.015	6.18	-2.22635	6.71668e-99	1.46363e-99	-2.22635	6.71668e-99	1.46363e-99	AP2-EREBP	Malus x domestica AP2 domain class transcription factor (AP2D43) mRNA, complete cds	K09286//EREBP-like factor	NP_001316388.2|2.9e-135|ethylene-responsive transcription factor 1 [Solanum lycopersicum]	GO:0050794//regulation of cellular process;GO:0019438//aromatic compound biosynthetic process;GO:0008152//metabolic process;GO:0090304//nucleic acid metabolic process;GO:0043170//macromolecule metabolic process;GO:0034641//cellular nitrogen compound metabolic process;GO:0071704//organic substance metabolic process;GO:0007165//signal transduction;GO:0035556//intracellular signal transduction;GO:00…
Solyc03g114440.1	0.54	1.75	1.69649	0.000154113	0.000207863	1.69649	0.000154113	0.000207863	AP2-EREBP	Malus x domestica AP2 domain class transcription factor (AP2D43) mRNA, complete cds	K01689//enolase [EC:4.2.1.11]+ko00010//Glycolysis / Gluconeogenesis+ko01230//Biosynthesis of amino acids+ko03018//RNA degradation+ko01100//Metabolic pathways+ko01110//Biosynthesis of secondary metabolites+ko01200//Carbon metabolism;K09286//EREBP-like factor	XP_004236505.1|1.5e-96|PREDICTED: ethylene-responsive transcription factor ERF071-like [Solanum lycopersicum]	GO:0010467//gene expression;GO:0016070//RNA metabolic process;GO:0006807//nitrogen compound metabolic process;GO:0044271//cellular nitrogen compound biosynthetic process;GO:0044260//cellular macromolecule metabolic process;GO:0044237//cellular metabolic process;GO:0019438//aromatic compound biosynthetic process;GO:0009059//macromolecule biosynthetic process;GO:0018130//heterocycle biosynthetic pr…
Solyc03g117720.3	2.745	6.315	1.20188	3.44803e-16	2.49301e-16	1.20188	3.44803e-16	2.49301e-16	AP2-EREBP		K09285//AP2-like factor, ANT lineage	XP_004235883.1|3.6e-220|PREDICTED: AP2-like ethylene-responsive transcription factor At1g16060 isoform X2 [Solanum lycopersicum]	GO:0008152//metabolic process;GO:0032501//multicellular organismal process;GO:0032774//RNA biosynthetic process;GO:0010467//gene expression;GO:0044271//cellular nitrogen compound biosynthetic process;GO:0034654//nucleobase-containing compound biosynthetic process;GO:0009059//macromolecule biosynthetic process;GO:0046483//heterocycle metabolic process;GO:0034645//cellular macromolecule biosyntheti…
Solyc03g120840.3	6.53	32.395	2.31405	3.87168e-119	7.18276e-120	2.31405	3.87168e-119	7.18276e-120	AP2-EREBP	Malus x domestica AP2 domain class transcription factor (AP2D43) mRNA, complete cds	K09286//EREBP-like factor	XP_004235656.1|7.0e-137|PREDICTED: ethylene-responsive transcription factor TINY-like [Solanum lycopersicum]	GO:0010467//gene expression;GO:0008152//metabolic process;GO:0043170//macromolecule metabolic process;GO:0044249//cellular biosynthetic process;GO:0006807//nitrogen compound metabolic process;GO:0009987//cellular process;GO:0009058//biosynthetic process;GO:0034641//cellular nitrogen compound metabolic process;GO:0034654//nucleobase-containing compound biosynthetic process;GO:0090304//nucleic acid…
Solyc04g005100.3	135.245	55.67	-1.27904	0	0	-1.27904	0	0	MYB		K08869//aarF domain-containing kinase;K17613//calcineurin-binding protein cabin-1	XP_004237073.1|2.2e-151|PREDICTED: transcription factor MYB1R1 [Solanum lycopersicum]	GO:0050896//response to stimulus;GO:0046483//heterocycle metabolic process;GO:0006139//nucleobase-containing compound metabolic process;GO:0009737//response to abscisic acid;GO:0006970//response to osmotic stress;GO:0018130//heterocycle biosynthetic process;GO:0010035//response to inorganic substance;GO:0009058//biosynthetic process;GO:0010467//gene expression;GO:0044237//cellular metabolic proce…
Solyc04g007170.3	32.38	13.75	-1.23115	3.24852e-120	5.97656e-121	-1.23115	3.24852e-120	5.97656e-121	AP2-EREBP	Malus x domestica AP2 domain class transcription factor (AP2D43) mRNA, complete cds	K14638//solute carrier family 15 (peptide/histidine transporter), member 3/4;K13434//pathogenesis-related genes transcriptional activator PTI6+ko04626//Plant-pathogen interaction	XP_004236998.1|3.1e-199|PREDICTED: ethylene-responsive transcription factor ERF119-like [Solanum lycopersicum]	GO:0097659//nucleic acid-templated transcription;GO:0044238//primary metabolic process;GO:0034641//cellular nitrogen compound metabolic process;GO:0009987//cellular process;GO:0010467//gene expression;GO:0034645//cellular macromolecule biosynthetic process;GO:0019438//aromatic compound biosynthetic process;GO:0044271//cellular nitrogen compound biosynthetic process;GO:1901576//organic substance b…
Solyc04g012050.3	0.47	0.075	-2.65786	2.99039e-05	3.7968e-05	-2.65786	2.99039e-05	3.7968e-05	AP2-EREBP		K09286//EREBP-like factor;K12900//FUS-interacting serine-arginine-rich protein 1+ko03040//Spliceosome	XP_004237144.1|4.8e-229|PREDICTED: ethylene-responsive transcription factor ABR1-like [Solanum lycopersicum]	GO:0044271//cellular nitrogen compound biosynthetic process;GO:0009987//cellular process;GO:0009058//biosynthetic process;GO:0044260//cellular macromolecule metabolic process;GO:0016070//RNA metabolic process;GO:0009059//macromolecule biosynthetic process;GO:0008152//metabolic process;GO:1901576//organic substance biosynthetic process;GO:0032774//RNA biosynthetic process;GO:0044238//primary metab…
Solyc04g014530.1	9.45	33.645	1.83336	5.47516e-86	1.32579e-86	1.83336	5.47516e-86	1.32579e-86	AP2-EREBP	Malus x domestica AP2 domain class transcription factor (AP2D43) mRNA, complete cds	K14516//ethylene-responsive transcription factor 1+ko04016//MAPK signaling pathway - plant+ko04075//Plant hormone signal transduction	XP_004236685.1|4.4e-133|PREDICTED: ethylene-responsive transcription factor 1B-like [Solanum lycopersicum]	GO:0006807//nitrogen compound metabolic process;GO:0046483//heterocycle metabolic process;GO:1901576//organic substance biosynthetic process;GO:0006351//transcription, DNA-templated;GO:0016070//RNA metabolic process;GO:0009058//biosynthetic process;GO:0044237//cellular metabolic process;GO:1901360//organic cyclic compound metabolic process;GO:0034654//nucleobase-containing compound biosynthetic p…
Solyc04g071770.3	2.455	6.535	1.41544	4.23962e-25	2.41239e-25	1.41544	4.23962e-25	2.41239e-25	AP2-EREBP	Malus x domestica AP2 domain class transcription factor (AP2D43) mRNA, complete cds	K12900//FUS-interacting serine-arginine-rich protein 1+ko03040//Spliceosome;K09286//EREBP-like factor	XP_004237817.1|1.7e-261|PREDICTED: ethylene-responsive transcription factor ABR1-like [Solanum lycopersicum]	GO:0009987//cellular process;GO:0010467//gene expression;GO:0006139//nucleobase-containing compound metabolic process;GO:1901360//organic cyclic compound metabolic process;GO:0071704//organic substance metabolic process;GO:0009059//macromolecule biosynthetic process;GO:1901362//organic cyclic compound biosynthetic process;GO:0016070//RNA metabolic process;GO:0046483//heterocycle metabolic process…
Solyc05g009460.3	19.85	8.29	-1.25493	4.41673e-81	1.12107e-81	-1.25493	4.41673e-81	1.12107e-81	AP2-EREBP	Malus x domestica AP2 domain class transcription factor (AP2D43) mRNA, complete cds	K09286//EREBP-like factor	XP_004238935.1|5.5e-170|PREDICTED: ethylene-responsive transcription factor ERF118 [Solanum lycopersicum]	GO:0006351//transcription, DNA-templated;GO:0032774//RNA biosynthetic process;GO:0044271//cellular nitrogen compound biosynthetic process;GO:0071704//organic substance metabolic process;GO:0034654//nucleobase-containing compound biosynthetic process;GO:0010467//gene expression;GO:0006139//nucleobase-containing compound metabolic process;GO:0090304//nucleic acid metabolic process;GO:0009059//macro…
Solyc05g010060.4	0.915	2.05	1.16793	1.43686e-11	1.24213e-11	1.16793	1.43686e-11	1.24213e-11			K14514//ethylene-insensitive protein 3+ko04016//MAPK signaling pathway - plant+ko04075//Plant hormone signal transduction	XP_015075176.1|0.0e+00|PREDICTED: phosphate transporter PHO1 homolog 1 [Solanum pennellii]	GO:0044425//membrane part;GO:0016020//membrane;GO:0016021//integral component of membrane;GO:0031224//intrinsic component of membrane;
Solyc05g050830.3	3.305	0.3	-3.44399	6.9575e-20	4.49543e-20	-3.44399	6.9575e-20	4.49543e-20	AP2-EREBP	Malus x domestica AP2 domain class transcription factor (AP2D43) mRNA, complete cds	K09286//EREBP-like factor	XP_004240059.1|4.9e-146|PREDICTED: ethylene-responsive transcription factor ERF038-like [Solanum lycopersicum]	GO:0019438//aromatic compound biosynthetic process;GO:0090304//nucleic acid metabolic process;GO:1901360//organic cyclic compound metabolic process;GO:0097659//nucleic acid-templated transcription;GO:0044237//cellular metabolic process;GO:0006139//nucleobase-containing compound metabolic process;GO:0044260//cellular macromolecule metabolic process;GO:0034654//nucleobase-containing compound biosyn…
Solyc05g051200.1	1.32	2.65	1.00706	0.000420531	0.000592171	1.00706	0.000420531	0.000592171	AP2-EREBP	Malus x domestica AP2 domain class transcription factor (AP2D43) mRNA, complete cds	K14516//ethylene-responsive transcription factor 1+ko04016//MAPK signaling pathway - plant+ko04075//Plant hormone signal transduction	NP_001234841.2|3.2e-125|ethylene-responsive transcription factor 1 [Solanum lycopersicum]	GO:0044238//primary metabolic process;GO:0044271//cellular nitrogen compound biosynthetic process;GO:0006139//nucleobase-containing compound metabolic process;GO:0009987//cellular process;GO:0018130//heterocycle biosynthetic process;GO:0071704//organic substance metabolic process;GO:0032774//RNA biosynthetic process;GO:0006725//cellular aromatic compound metabolic process;GO:0044249//cellular bio…
Solyc05g052030.1	205.005	94.105	-1.11885	5.13281e-211	5.71684e-212	-1.11885	5.13281e-211	5.71684e-212	AP2-EREBP	Malus x domestica AP2 domain class transcription factor (AP2D43) mRNA, complete cds	K09286//EREBP-like factor	NP_001234313.1|8.2e-112|ethylene response factor 4 [Solanum lycopersicum]	GO:0097659//nucleic acid-templated transcription;GO:0044238//primary metabolic process;GO:0010467//gene expression;GO:0008152//metabolic process;GO:0046483//heterocycle metabolic process;GO:0006351//transcription, DNA-templated;GO:1901576//organic substance biosynthetic process;GO:0034645//cellular macromolecule biosynthetic process;GO:0032774//RNA biosynthetic process;GO:0009059//macromolecule b…
Solyc05g052410.3	1.53	3.16	1.04489	1.65817e-07	1.78126e-07	1.04489	1.65817e-07	1.78126e-07	AP2-EREBP	Malus x domestica AP2 domain class transcription factor (AP2D43) mRNA, complete cds	K09286//EREBP-like factor	NP_001316142.2|3.1e-235|ethylene-responsive transcription factor 1 [Solanum lycopersicum]	GO:0006139//nucleobase-containing compound metabolic process;GO:0044271//cellular nitrogen compound biosynthetic process;GO:0006725//cellular aromatic compound metabolic process;GO:0019438//aromatic compound biosynthetic process;GO:0034641//cellular nitrogen compound metabolic process;GO:0044237//cellular metabolic process;GO:0034654//nucleobase-containing compound biosynthetic process;GO:0010467…
Solyc06g035700.1	0.2	0.93	2.23392	0.000841118	0.00122565	2.23392	0.000841118	0.00122565	AP2-EREBP		K09286//EREBP-like factor	XP_004240742.1|4.2e-99|PREDICTED: ethylene-responsive transcription factor ERF025-like [Solanum lycopersicum]	GO:0090304//nucleic acid metabolic process;GO:0006807//nitrogen compound metabolic process;GO:0009059//macromolecule biosynthetic process;GO:0032774//RNA biosynthetic process;GO:0006725//cellular aromatic compound metabolic process;GO:0097659//nucleic acid-templated transcription;GO:1901564//organonitrogen compound metabolic process;GO:0034641//cellular nitrogen compound metabolic process;GO:0019…
Solyc06g059730.3	0.205	0.535	1.41484	0.000930084	0.00136124	1.41484	0.000930084	0.00136124			K13947//auxin efflux carrier family	NP_001234199.1|1.6e-295|auxin efflux facilitator SlPIN6 [Solanum lycopersicum]	GO:0009653//anatomical structure morphogenesis;GO:0009734//auxin-activated signaling pathway;GO:0022622//root system development;GO:0048583//regulation of response to stimulus;GO:0051716//cellular response to stimulus;GO:0060560//developmental growth involved in morphogenesis;GO:0070298//negative regulation of phosphorelay signal transduction system;GO:0007154//cell communication;GO:1905392//plan…
Solyc06g068570.4	2.625	0.94	-1.47591	1.34773e-11	1.1633e-11	-1.47591	1.34773e-11	1.1633e-11	AP2-EREBP		K09285//AP2-like factor, ANT lineage	XP_004241671.1|7.0e-130|PREDICTED: AP2-like ethylene-responsive transcription factor At1g16060 isoform X3 [Solanum lycopersicum]	GO:0007275//multicellular organism development;GO:0006725//cellular aromatic compound metabolic process;GO:0032502//developmental process;GO:0043170//macromolecule metabolic process;GO:0032774//RNA biosynthetic process;GO:1901576//organic substance biosynthetic process;GO:0097659//nucleic acid-templated transcription;GO:0009058//biosynthetic process;GO:1901362//organic cyclic compound biosyntheti…
Solyc07g018290.4	4.035	1.315	-1.61712	2.19625e-20	1.39559e-20	-1.61712	2.19625e-20	1.39559e-20	AP2-EREBP		K09285//AP2-like factor, ANT lineage	XP_010323408.1|2.0e-276|PREDICTED: AP2-like ethylene-responsive transcription factor AIL5 isoform X1 [Solanum lycopersicum]
Solyc07g042230.1	0	8.595	8.34355	1.79493e-34	8.40794e-35	8.34355	1.79493e-34	8.40794e-35	AP2-EREBP		K09286//EREBP-like factor	XP_004243693.1|1.8e-91|PREDICTED: ethylene-responsive transcription factor ERF018-like [Solanum lycopersicum]	GO:0034645//cellular macromolecule biosynthetic process;GO:0018130//heterocycle biosynthetic process;GO:0006725//cellular aromatic compound metabolic process;GO:1901360//organic cyclic compound metabolic process;GO:0097659//nucleic acid-templated transcription;GO:0090304//nucleic acid metabolic process;GO:0010467//gene expression;GO:0009987//cellular process;GO:0043170//macromolecule metabolic pr…
Solyc07g049530.3	91.68	205.835	1.16765	0	0	1.16765	0	0			K05933//aminocyclopropanecarboxylate oxidase [EC:1.14.17.4]+ko01100//Metabolic pathways+ko01110//Biosynthesis of secondary metabolites+ko00270//Cysteine and methionine metabolism	NP_001234024.2|1.9e-181|1-aminocyclopropane-1-carboxylate oxidase 1 [Solanum lycopersicum]	GO:0000003//reproduction;GO:0010817//regulation of hormone levels;GO:0009693//ethylene biosynthetic process;GO:0048731//system development;GO:0042445//hormone metabolic process;GO:0061458//reproductive system development;GO:0043449//cellular alkene metabolic process;GO:0008152//metabolic process;GO:0010154//fruit development;GO:0009987//cellular process;GO:0042446//hormone biosynthetic process;GO…
Solyc07g054220.1	2.37	5.045	1.08817	1.81984e-11	1.58163e-11	1.08817	1.81984e-11	1.58163e-11	AP2-EREBP	Malus x domestica AP2 domain class transcription factor (AP2D43) mRNA, complete cds	K09286//EREBP-like factor	XP_004243339.1|3.2e-237|PREDICTED: ethylene-responsive transcription factor ERF054 [Solanum lycopersicum]	GO:0046483//heterocycle metabolic process;GO:0034654//nucleobase-containing compound biosynthetic process;GO:0009987//cellular process;GO:0044249//cellular biosynthetic process;GO:0043170//macromolecule metabolic process;GO:0032774//RNA biosynthetic process;GO:0044238//primary metabolic process;GO:0006807//nitrogen compound metabolic process;GO:0006725//cellular aromatic compound metabolic proces…
Solyc08g008305.1	10.155	2.225	-2.18757	3.18877e-48	1.18597e-48	-2.18757	3.18877e-48	1.18597e-48	AP2-EREBP	Malus x domestica AP2 domain class transcription factor (AP2D43) mRNA, complete cds	K09286//EREBP-like factor	XP_004244631.1|6.6e-191|PREDICTED: ethylene-responsive transcription factor ERF061 [Solanum lycopersicum]	GO:0097659//nucleic acid-templated transcription;GO:0043170//macromolecule metabolic process;GO:0008152//metabolic process;GO:0044238//primary metabolic process;GO:0019438//aromatic compound biosynthetic process;GO:1901360//organic cyclic compound metabolic process;GO:0044249//cellular biosynthetic process;GO:0006351//transcription, DNA-templated;GO:1901362//organic cyclic compound biosynthetic p…
Solyc08g078180.1	0.145	2.17	3.86864	1.3484e-13	1.07059e-13	3.86864	1.3484e-13	1.07059e-13	AP2-EREBP	Malus x domestica AP2 domain class transcription factor (AP2D43) mRNA, complete cds	K14517//ethylene-responsive transcription factor 2+ko04075//Plant hormone signal transduction	XP_004245806.1|4.1e-131|PREDICTED: ethylene-responsive transcription factor 2 [Solanum lycopersicum]	GO:0090304//nucleic acid metabolic process;GO:0009987//cellular process;GO:0018130//heterocycle biosynthetic process;GO:0019438//aromatic compound biosynthetic process;GO:0034641//cellular nitrogen compound metabolic process;GO:1901360//organic cyclic compound metabolic process;GO:0034645//cellular macromolecule biosynthetic process;GO:0044249//cellular biosynthetic process;GO:0044237//cellular m…
Solyc08g078410.2	0	0.835	4.76735	0.000115936	0.000154558	4.76735	0.000115936	0.000154558	AP2-EREBP	Malus x domestica AP2 domain class transcription factor (AP2D43) mRNA, complete cds	K09286//EREBP-like factor	XP_015084575.1|8.2e-77|PREDICTED: ethylene-responsive transcription factor ERF038-like [Solanum pennellii]	GO:0034641//cellular nitrogen compound metabolic process;GO:0009059//macromolecule biosynthetic process;GO:0006725//cellular aromatic compound metabolic process;GO:0032774//RNA biosynthetic process;GO:1901576//organic substance biosynthetic process;GO:0090304//nucleic acid metabolic process;GO:0071704//organic substance metabolic process;GO:0044260//cellular macromolecule metabolic process;GO:000…
Solyc08g078420.2	7.645	1.405	-2.44063	2.35604e-18	1.59005e-18	-2.44063	2.35604e-18	1.59005e-18	AP2-EREBP	Malus x domestica AP2 domain class transcription factor (AP2D43) mRNA, complete cds	K09286//EREBP-like factor	XP_015084575.1|1.4e-76|PREDICTED: ethylene-responsive transcription factor ERF038-like [Solanum pennellii]	GO:0019438//aromatic compound biosynthetic process;GO:0009059//macromolecule biosynthetic process;GO:0018130//heterocycle biosynthetic process;GO:0043170//macromolecule metabolic process;GO:0034654//nucleobase-containing compound biosynthetic process;GO:0006807//nitrogen compound metabolic process;GO:0032774//RNA biosynthetic process;GO:0097659//nucleic acid-templated transcription;GO:1901360//or…
Solyc08g080630.4	0.055	7.135	7.05054	1.67294e-91	3.86482e-92	7.05054	1.67294e-91	3.86482e-92				NP_001234615.1|2.2e-59|ethylene-responsive proteinase inhibitor 1 precursor [Solanum lycopersicum]	GO:0006950//response to stress;GO:0009611//response to wounding;GO:0050896//response to stimulus;GO:0005576//extracellular region;GO:0004866//endopeptidase inhibitor activity;GO:0030414//peptidase inhibitor activity;GO:0030234//enzyme regulator activity;GO:0098772//molecular function regulator;GO:0061134//peptidase regulator activity;GO:0061135//endopeptidase regulator activity;GO:0004857//enzyme…
Solyc09g007260.4	7.375	1.375	-2.4172	1.57918e-76	4.20317e-77	-2.4172	1.57918e-76	4.20317e-77	AP2-EREBP		K09284//AP2-like factor, euAP2 lineage	XP_004246701.1|4.7e-270|PREDICTED: ethylene-responsive transcription factor RAP2-7-like isoform X2 [Solanum lycopersicum]	GO:0006807//nitrogen compound metabolic process;GO:0097659//nucleic acid-templated transcription;GO:0006139//nucleobase-containing compound metabolic process;GO:0009059//macromolecule biosynthetic process;GO:0044260//cellular macromolecule metabolic process;GO:0010467//gene expression;GO:0071704//organic substance metabolic process;GO:0034654//nucleobase-containing compound biosynthetic process;G…
Solyc09g066360.1	5.405	2.2	-1.29411	2.90234e-08	2.97838e-08	-1.29411	2.90234e-08	2.97838e-08	AP2-EREBP	Malus x domestica AP2 domain class transcription factor (AP2D43) mRNA, complete cds	K14516//ethylene-responsive transcription factor 1+ko04016//MAPK signaling pathway - plant+ko04075//Plant hormone signal transduction	XP_004247350.1|1.1e-105|PREDICTED: ethylene-responsive transcription factor 1B [Solanum lycopersicum]	GO:0009058//biosynthetic process;GO:0009059//macromolecule biosynthetic process;GO:0071704//organic substance metabolic process;GO:0010467//gene expression;GO:0044237//cellular metabolic process;GO:0006139//nucleobase-containing compound metabolic process;GO:0034645//cellular macromolecule biosynthetic process;GO:1901362//organic cyclic compound biosynthetic process;GO:0016070//RNA metabolic proc…
Solyc09g075420.3	23.11	8.7	-1.4065	1.40398e-67	4.0926e-68	-1.4065	1.40398e-67	4.0926e-68	AP2-EREBP	Malus x domestica AP2 domain class transcription factor (AP2D43) mRNA, complete cds	K09286//EREBP-like factor	NP_001234308.2|2.4e-152|ethylene response factor 2 [Solanum lycopersicum]	GO:0006351//transcription, DNA-templated;GO:0043170//macromolecule metabolic process;GO:0006629//lipid metabolic process;GO:0050794//regulation of cellular process;GO:0044271//cellular nitrogen compound biosynthetic process;GO:0044238//primary metabolic process;GO:0006725//cellular aromatic compound metabolic process;GO:0006807//nitrogen compound metabolic process;GO:1901576//organic substance bi…
Solyc09g089580.4	32.48	137.55	2.08332	0	0	2.08332	0	0			K13229//2,4-dihydroxy-1,4-benzoxazin-3-one-glucoside dioxygenase [EC:1.14.11.59]+ko00402//Benzoxazinoid biosynthesis;K06892//feruloyl-CoA ortho-hydroxylase [EC:1.14.11.-]+ko01110//Biosynthesis of secondary metabolites+ko00940//Phenylpropanoid biosynthesis	NP_001296142.1|1.1e-214|1-aminocyclopropane-1-carboxylate oxidase homolog isoform 1 [Solanum lycopersicum]	GO:0009692//ethylene metabolic process;GO:0008152//metabolic process;GO:0009835//fruit ripening;GO:0061458//reproductive system development;GO:0010154//fruit development;GO:1901576//organic substance biosynthetic process;GO:0044237//cellular metabolic process;GO:0043449//cellular alkene metabolic process;GO:0003006//developmental process involved in reproduction;GO:0042446//hormone biosynthetic p…
Solyc09g090360.3	2.885	1	-1.52541	5.7736e-25	3.29542e-25	-1.52541	5.7736e-25	3.29542e-25			K14514//ethylene-insensitive protein 3+ko04016//MAPK signaling pathway - plant+ko04075//Plant hormone signal transduction	XP_004247746.1|0.0e+00|PREDICTED: phosphate transporter PHO1 [Solanum lycopersicum]	GO:1901576//organic substance biosynthetic process;GO:0044281//small molecule metabolic process;GO:0009987//cellular process;GO:0042594//response to starvation;GO:0006950//response to stress;GO:0019932//second-messenger-mediated signaling;GO:0051716//cellular response to stimulus;GO:0050794//regulation of cellular process;GO:0008152//metabolic process;GO:0009605//response to external stimulus;GO:…
Solyc10g050970.1	1.095	2.43	1.15592	0.000177561	0.000240956	1.15592	0.000177561	0.000240956	AP2-EREBP	Malus x domestica AP2 domain class transcription factor (AP2D43) mRNA, complete cds	K09286//EREBP-like factor	XP_004248735.1|1.0e-126|PREDICTED: ethylene-responsive transcription factor ERF109-like [Solanum lycopersicum]	GO:0097659//nucleic acid-templated transcription;GO:0046483//heterocycle metabolic process;GO:0016070//RNA metabolic process;GO:0044271//cellular nitrogen compound biosynthetic process;GO:0010467//gene expression;GO:0006725//cellular aromatic compound metabolic process;GO:0018130//heterocycle biosynthetic process;GO:0034654//nucleobase-containing compound biosynthetic process;GO:0009987//cellular…
Solyc10g084340.2	5.155	1.43	-1.84978	3.07689e-28	1.63147e-28	-1.84978	3.07689e-28	1.63147e-28	AP2-EREBP		K09284//AP2-like factor, euAP2 lineage	XP_004249801.1|3.9e-274|PREDICTED: AP2-like ethylene-responsive transcription factor TOE3 [Solanum lycopersicum]	GO:0043170//macromolecule metabolic process;GO:0044237//cellular metabolic process;GO:0009987//cellular process;GO:0018130//heterocycle biosynthetic process;GO:0032774//RNA biosynthetic process;GO:0034641//cellular nitrogen compound metabolic process;GO:0032501//multicellular organismal process;GO:0048856//anatomical structure development;GO:0006351//transcription, DNA-templated;GO:0009058//biosy…
Solyc10g086370.1	0.25	0.64	1.36451	0.000696958	0.00100507	1.36451	0.000696958	0.00100507	GRAS		K14494//DELLA protein+ko04075//Plant hormone signal transduction	XP_004249835.2|1.3e-294|PREDICTED: DELLA protein GAI-like [Solanum lycopersicum]	GO:0071495//cellular response to endogenous stimulus;GO:0033993//response to lipid;GO:2000026//regulation of multicellular organismal development;GO:0009725//response to hormone;GO:0023052//signaling;GO:0007154//cell communication;GO:0010033//response to organic substance;GO:0006972//hyperosmotic response;GO:0018130//heterocycle biosynthetic process;GO:0051239//regulation of multicellular organis…
Solyc10g086380.1	3.92	1.725	-1.1809	3.69609e-13	2.99647e-13	-1.1809	3.69609e-13	2.99647e-13	GRAS		K14494//DELLA protein+ko04075//Plant hormone signal transduction	XP_004249633.2|2.5e-298|PREDICTED: DELLA protein GAI [Solanum lycopersicum]	GO:1901360//organic cyclic compound metabolic process;GO:0018130//heterocycle biosynthetic process;GO:0060255//regulation of macromolecule metabolic process;GO:0044249//cellular biosynthetic process;GO:0006139//nucleobase-containing compound metabolic process;GO:1901362//organic cyclic compound biosynthetic process;GO:2000112//regulation of cellular macromolecule biosynthetic process;GO:1903506//…
Solyc11g010710.2	0.915	0.42	-1.11936	0.000101737	0.000135068	-1.11936	0.000101737	0.000135068	AP2-EREBP		K09285//AP2-like factor, ANT lineage	XP_004250153.2|0.0e+00|PREDICTED: AP2-like ethylene-responsive transcription factor AIL6 [Solanum lycopersicum]	GO:0048856//anatomical structure development;GO:0090304//nucleic acid metabolic process;GO:0046483//heterocycle metabolic process;GO:0044249//cellular biosynthetic process;GO:0032501//multicellular organismal process;GO:0043170//macromolecule metabolic process;GO:0044260//cellular macromolecule metabolic process;GO:0097659//nucleic acid-templated transcription;GO:0016070//RNA metabolic process;GO…
Solyc11g011260.1	73.37	30.475	-1.2651	8.82239e-279	7.48388e-280	-1.2651	8.82239e-279	7.48388e-280	GRAS		K14494//DELLA protein+ko04075//Plant hormone signal transduction	NP_001234365.1|0.0e+00|DELLA protein GAI [Solanum lycopersicum]	GO:0023052//signaling;GO:0071704//organic substance metabolic process;GO:0043170//macromolecule metabolic process;GO:0009723//response to ethylene;GO:1901576//organic substance biosynthetic process;GO:0042221//response to chemical;GO:0051239//regulation of multicellular organismal process;GO:0071370//cellular response to gibberellin stimulus;GO:0009059//macromolecule biosynthetic process;GO:00100…
Solyc12g005620.1	0.425	0.905	1.10529	0.000286534	0.00039739	1.10529	0.000286534	0.00039739			K13465//ethylene-1,4-beta-xylanase [EC:3.2.1.8]+ko04626//Plant-pathogen interaction;K13466//EIX receptor 1/2+ko04626//Plant-pathogen interaction	XP_019066898.1|0.0e+00|PREDICTED: receptor-like protein 12 [Solanum lycopersicum]	GO:0031224//intrinsic component of membrane;GO:0044425//membrane part;GO:0016020//membrane;GO:0016021//integral component of membrane;GO:0003824//catalytic activity;GO:0016301//kinase activity;GO:0016772//transferase activity, transferring phosphorus-containing groups;GO:0016740//transferase activity;
Solyc12g038800.1	2.61	7.47	1.52066	6.26536e-11	5.59927e-11	1.52066	6.26536e-11	5.59927e-11				XP_015083876.1|1.8e-50|PREDICTED: ethylene-responsive transcription factor CRF2 [Solanum pennellii]	GO:0034654//nucleobase-containing compound biosynthetic process;GO:0044237//cellular metabolic process;GO:0071704//organic substance metabolic process;GO:0009059//macromolecule biosynthetic process;GO:0010467//gene expression;GO:0032774//RNA biosynthetic process;GO:0009987//cellular process;GO:0044238//primary metabolic process;GO:0019438//aromatic compound biosynthetic process;GO:0006807//nitrog…
Solyc12g042210.2	1.105	0.24	-2.22346	5.17485e-06	6.17584e-06	-2.22346	5.17485e-06	6.17584e-06	AP2-EREBP	Malus x domestica AP2 domain class transcription factor (AP2D43) mRNA, complete cds	K12900//FUS-interacting serine-arginine-rich protein 1+ko03040//Spliceosome;K09286//EREBP-like factor	XP_004252471.2|4.2e-170|PREDICTED: ethylene-responsive transcription factor ERF114-like [Solanum lycopersicum]	GO:0019438//aromatic compound biosynthetic process;GO:1901360//organic cyclic compound metabolic process;GO:0006351//transcription, DNA-templated;GO:0097659//nucleic acid-templated transcription;GO:0032774//RNA biosynthetic process;GO:0008152//metabolic process;GO:0034654//nucleobase-containing compound biosynthetic process;GO:0044237//cellular metabolic process;GO:0006139//nucleobase-containing …
Solyc12g056590.2	1.46	6.84	2.23041	2.66775e-38	1.16648e-38	2.23041	2.66775e-38	1.16648e-38	AP2-EREBP	Malus x domestica AP2 domain class transcription factor (AP2D43) mRNA, complete cds	K12900//FUS-interacting serine-arginine-rich protein 1+ko03040//Spliceosome;K09286//EREBP-like factor	NP_001332990.1|4.1e-205|ethylene-responsive transcription factor 2a isoform 2 [Solanum lycopersicum]
Solyc12g056980.1	9.385	4.41	-1.08439	7.92428e-16	5.81499e-16	-1.08439	7.92428e-16	5.81499e-16	AP2-EREBP	Malus x domestica AP2 domain class transcription factor (AP2D43) mRNA, complete cds	K09286//EREBP-like factor	XP_004252538.1|5.7e-165|PREDICTED: ethylene-responsive transcription factor RAP2-13-like [Solanum lycopersicum]	GO:0009059//macromolecule biosynthetic process;GO:0090304//nucleic acid metabolic process;GO:0016070//RNA metabolic process;GO:1901576//organic substance biosynthetic process;GO:0044249//cellular biosynthetic process;GO:0008152//metabolic process;GO:0044238//primary metabolic process;GO:0009058//biosynthetic process;GO:0006139//nucleobase-containing compound metabolic process;GO:0032774//RNA bios…
auxin
Gene ID	CM10 FPKM	TM10 FPKM	log2(TM10/CM10)	Qvalue(CM10-vs-TM10)	Pvalue(CM10-vs-TM10)	log2(TM10/CM10)	Qvalue(CM10-vs-TM10)	Pvalue(CM10-vs-TM10)	TFs	PRG	Kegg Orthology	Nr	GO
Solyc01g068410.4	0.33	0.055	-2.59897	0.000394721	0.00055413	-2.59897	0.000394721	0.00055413			K13947//auxin efflux carrier family	NP_001234192.1|2.5e-204|auxin efflux facilitator SlPIN5 [Solanum lycopersicum]	GO:0009733//response to auxin;GO:0065007//biological regulation;GO:0032870//cellular response to hormone stimulus;GO:0009755//hormone-mediated signaling pathway;GO:0050789//regulation of biological process;GO:0071365//cellular response to auxin stimulus;GO:0042221//response to chemical;GO:0023052//signaling;GO:0051179//localization;GO:0006810//transport;GO:0009719//response to endogenous stimulus…
Solyc01g096070.3	63.645	26.625	-1.25458	0	0	-1.25458	0	0	ARF		K14486//auxin response factor+ko04075//Plant hormone signal transduction	XP_010327130.1|0.0e+00|PREDICTED: auxin response factor 18 [Solanum lycopersicum]
Solyc01g096340.3	85.64	261.67	1.61279	0	0	1.61279	0	0			K14488//SAUR family protein+ko04075//Plant hormone signal transduction	XP_004230018.1|8.8e-60|PREDICTED: auxin-responsive protein SAUR32 [Solanum lycopersicum]	GO:0009725//response to hormone;GO:0050896//response to stimulus;GO:0009719//response to endogenous stimulus;GO:0010033//response to organic substance;GO:0042221//response to chemical;GO:0009733//response to auxin;
Solyc01g097290.4	82.86	26.24	-1.65521	2.58831e-289	2.11578e-290	-1.65521	2.58831e-289	2.11578e-290			K14484//auxin-responsive protein IAA+ko04075//Plant hormone signal transduction	NP_001266049.1|1.4e-141|auxin responsive protein IAA16 [Solanum lycopersicum]	GO:1903506//regulation of nucleic acid-templated transcription;GO:0019219//regulation of nucleobase-containing compound metabolic process;GO:1901360//organic cyclic compound metabolic process;GO:0006139//nucleobase-containing compound metabolic process;GO:0051171//regulation of nitrogen compound metabolic process;GO:1901362//organic cyclic compound biosynthetic process;GO:0051716//cellular respon…
Solyc01g110580.2	5.455	1.55	-1.8151	3.44272e-12	2.89764e-12	-1.8151	3.44272e-12	2.89764e-12			K14488//SAUR family protein+ko04075//Plant hormone signal transduction	XP_010315342.1|3.1e-49|PREDICTED: auxin-induced protein 15A-like [Solanum lycopersicum]	GO:0009733//response to auxin;GO:0009719//response to endogenous stimulus;GO:0010033//response to organic substance;GO:0050896//response to stimulus;GO:0042221//response to chemical;GO:0009725//response to hormone;
Solyc01g111310.3	13.035	4.78	-1.44332	2.59794e-64	7.8535e-65	-1.44332	2.59794e-64	7.8535e-65			K13946//auxin influx carrier (AUX1 LAX family)+ko04075//Plant hormone signal transduction	NP_001234675.1|9.3e-300|LAX2 protein [Solanum lycopersicum]	GO:0015849//organic acid transport;GO:0055085//transmembrane transport;GO:0003333//amino acid transmembrane transport;GO:1905039//carboxylic acid transmembrane transport;GO:0034220//ion transmembrane transport;GO:0051234//establishment of localization;GO:0046942//carboxylic acid transport;GO:0006811//ion transport;GO:0098656//anion transmembrane transport;GO:0071702//organic substance transport;G…
Solyc02g076910.3	0.07	97.655	10.4395	0	0	10.4395	0	0			K16292//KDEL-tailed cysteine endopeptidase [EC:3.4.22.-]	XP_004233054.1|1.9e-207|PREDICTED: senescence-specific cysteine protease SAG39-like [Solanum lycopersicum]	GO:0048468//cell development;GO:1901564//organonitrogen compound metabolic process;GO:0009817//defense response to fungus, incompatible interaction;GO:0032502//developmental process;GO:0044248//cellular catabolic process;GO:0009725//response to hormone;GO:0042221//response to chemical;GO:0009628//response to abiotic stimulus;GO:1901700//response to oxygen-containing compound;GO:0008219//cell deat…
Solyc02g079190.3	55.745	9.055	-2.62024	0	0	-2.62024	0	0		RNI-like superfamily protein (best arabidopsis hit)	K14485//transport inhibitor response 1+ko04075//Plant hormone signal transduction	XP_004232795.1|0.0e+00|PREDICTED: protein AUXIN SIGNALING F-BOX 2 [Solanum lycopersicum]
Solyc02g092820.4	0.545	0.08	-2.6985	2.46597e-08	2.51782e-08	-2.6985	2.46597e-08	2.51782e-08			K14487//auxin responsive GH3 gene family+ko04075//Plant hormone signal transduction	XP_004231891.1|0.0e+00|PREDICTED: probable indole-3-acetic acid-amido synthetase GH3.1 [Solanum lycopersicum]
Solyc03g118740.3	3.125	0.455	-2.78046	5.95817e-50	2.16149e-50	-2.78046	5.95817e-50	2.16149e-50			K13947//auxin efflux carrier family	NP_001234163.1|0.0e+00|auxin efflux facilitator SlPIN1 [Solanum lycopersicum]	GO:0010033//response to organic substance;GO:0065007//biological regulation;GO:0048366//leaf development;GO:0009791//post-embryonic development;GO:0003006//developmental process involved in reproduction;GO:0070887//cellular response to chemical stimulus;GO:0009914//hormone transport;GO:0065008//regulation of biological quality;GO:0010252//auxin homeostasis;GO:0009987//cellular process;GO:0050789/…
Solyc03g119740.3	29.93	13.89	-1.10612	2.2467e-69	6.44519e-70	-1.10612	2.2467e-69	6.44519e-70	MYB		K08869//aarF domain-containing kinase;K17613//calcineurin-binding protein cabin-1;K15397//3-ketoacyl-CoA synthase [EC:2.3.1.199]+ko01100//Metabolic pathways+ko01110//Biosynthesis of secondary metabolites+ko00062//Fatty acid elongation;K05909//laccase [EC:1.10.3.2]	XP_004235740.1|4.2e-177|PREDICTED: transcription factor DIVARICATA [Solanum lycopersicum]	GO:2000112//regulation of cellular macromolecule biosynthetic process;GO:1901576//organic substance biosynthetic process;GO:0006807//nitrogen compound metabolic process;GO:0090304//nucleic acid metabolic process;GO:0042493//response to drug;GO:0010038//response to metal ion;GO:0010556//regulation of macromolecule biosynthetic process;GO:0046483//heterocycle metabolic process;GO:0051171//regulatio…
Solyc03g120380.3	1.5	0.05	-4.8469	1.08972e-14	8.32555e-15	-4.8469	1.08972e-14	8.32555e-15			K14484//auxin-responsive protein IAA+ko04075//Plant hormone signal transduction	NP_001266080.1|2.6e-107|IAA19 [Solanum lycopersicum]	GO:0044238//primary metabolic process;GO:0009734//auxin-activated signaling pathway;GO:0009987//cellular process;GO:1903506//regulation of nucleic acid-templated transcription;GO:2000112//regulation of cellular macromolecule biosynthetic process;GO:0006355//regulation of transcription, DNA-templated;GO:0044271//cellular nitrogen compound biosynthetic process;GO:0010033//response to organic substa…
Solyc03g123410.1	31.795	3.6	-3.14092	8.93829e-134	1.50462e-134	-3.14092	8.93829e-134	1.50462e-134		Leucine-rich repeat protein kinase family protein (best arabidopsis hit)		XP_015069849.1|5.2e-109|PREDICTED: auxin-binding protein ABP19a [Solanum pennellii]	GO:0005576//extracellular region;GO:0046872//metal ion binding;GO:0030145//manganese ion binding;GO:0046914//transition metal ion binding;GO:0005488//binding;GO:0043167//ion binding;GO:0045735//nutrient reservoir activity;GO:0043169//cation binding;
Solyc04g005100.3	135.245	55.67	-1.27904	0	0	-1.27904	0	0	MYB		K08869//aarF domain-containing kinase;K17613//calcineurin-binding protein cabin-1	XP_004237073.1|2.2e-151|PREDICTED: transcription factor MYB1R1 [Solanum lycopersicum]	GO:0050896//response to stimulus;GO:0046483//heterocycle metabolic process;GO:0006139//nucleobase-containing compound metabolic process;GO:0009737//response to abscisic acid;GO:0006970//response to osmotic stress;GO:0018130//heterocycle biosynthetic process;GO:0010035//response to inorganic substance;GO:0009058//biosynthetic process;GO:0010467//gene expression;GO:0044237//cellular metabolic proce…
Solyc04g007690.3	2.54	0.405	-2.64726	1.2147e-31	6.01327e-32	-2.64726	1.2147e-31	6.01327e-32			K13947//auxin efflux carrier family	XP_010319114.1|0.0e+00|PREDICTED: auxin efflux facilitator SlPIN3 isoform X1 [Solanum lycopersicum]	GO:0009914//hormone transport;GO:0071365//cellular response to auxin stimulus;GO:0065008//regulation of biological quality;GO:0051179//localization;GO:0010817//regulation of hormone levels;GO:0071310//cellular response to organic substance;GO:0006810//transport;GO:0007165//signal transduction;GO:0070887//cellular response to chemical stimulus;GO:0010252//auxin homeostasis;GO:0009719//response to …
Solyc04g054280.2	1.13	0.16	-2.8193	7.59334e-05	9.9564e-05	-2.8193	7.59334e-05	9.9564e-05			K14484//auxin-responsive protein IAA+ko04075//Plant hormone signal transduction	NP_001266085.1|3.2e-93|IAA23 [Solanum lycopersicum]	GO:0044238//primary metabolic process;GO:0071365//cellular response to auxin stimulus;GO:0043170//macromolecule metabolic process;GO:0097659//nucleic acid-templated transcription;GO:0070887//cellular response to chemical stimulus;GO:0007165//signal transduction;GO:0034645//cellular macromolecule biosynthetic process;GO:0050789//regulation of biological process;GO:0032870//cellular response to hor…
Solyc05g008060.4	69.64	31.505	-1.1416	0	0	-1.1416	0	0			K13947//auxin efflux carrier family	NP_001234184.1|7.0e-304|auxin efflux facilitator SlPIN4 [Solanum lycopersicum]	GO:0009987//cellular process;GO:0009755//hormone-mediated signaling pathway;GO:0042221//response to chemical;GO:0009914//hormone transport;GO:0071365//cellular response to auxin stimulus;GO:0042592//homeostatic process;GO:0050794//regulation of cellular process;GO:0010252//auxin homeostasis;GO:0050896//response to stimulus;GO:0032870//cellular response to hormone stimulus;GO:0065007//biological r…
Solyc05g015520.3	7.095	16.565	1.22553	1.55436e-60	4.90086e-61	1.22553	1.55436e-60	4.90086e-61				XP_004239218.1|1.0e-279|PREDICTED: F-box only protein 6 [Solanum lycopersicum]	GO:0008152//metabolic process;GO:1901565//organonitrogen compound catabolic process;GO:0048366//leaf development;GO:0044267//cellular protein metabolic process;GO:0009653//anatomical structure morphogenesis;GO:0044260//cellular macromolecule metabolic process;GO:0007275//multicellular organism development;GO:0019538//protein metabolic process;GO:0043170//macromolecule metabolic process;GO:0044265…
Solyc05g047460.3	34.54	9.6	-1.84327	0	0	-1.84327	0	0	ARF		K14486//auxin response factor+ko04075//Plant hormone signal transduction	XP_010321285.1|0.0e+00|PREDICTED: auxin response factor 19-1 isoform X2 [Solanum lycopersicum]	GO:0023052//signaling;GO:0009719//response to endogenous stimulus;GO:0010467//gene expression;GO:2000112//regulation of cellular macromolecule biosynthetic process;GO:0019222//regulation of metabolic process;GO:0009733//response to auxin;GO:0071365//cellular response to auxin stimulus;GO:1901576//organic substance biosynthetic process;GO:0031326//regulation of cellular biosynthetic process;GO:008…
Solyc06g008580.3	1.69	0.185	-3.18393	4.04097e-11	3.57168e-11	-3.18393	4.04097e-11	3.57168e-11			K14484//auxin-responsive protein IAA+ko04075//Plant hormone signal transduction	NP_001266082.1|1.3e-104|IAA22 [Solanum lycopersicum]	GO:0032774//RNA biosynthetic process;GO:0010467//gene expression;GO:0009719//response to endogenous stimulus;GO:0051252//regulation of RNA metabolic process;GO:0010033//response to organic substance;GO:0051171//regulation of nitrogen compound metabolic process;GO:0007154//cell communication;GO:0065007//biological regulation;GO:0034645//cellular macromolecule biosynthetic process;GO:0050896//respo…
Solyc06g008590.3	2.515	0.265	-3.24667	1.84165e-18	1.23863e-18	-3.24667	1.84165e-18	1.23863e-18			K14484//auxin-responsive protein IAA+ko04075//Plant hormone signal transduction	NP_001266055.1|9.4e-118|IAA10 protein [Solanum lycopersicum]	GO:0007165//signal transduction;GO:0051252//regulation of RNA metabolic process;GO:0071365//cellular response to auxin stimulus;GO:0009058//biosynthetic process;GO:0044271//cellular nitrogen compound biosynthetic process;GO:0065007//biological regulation;GO:0032870//cellular response to hormone stimulus;GO:0006139//nucleobase-containing compound metabolic process;GO:0010467//gene expression;GO:00…
Solyc06g053290.1	41.225	17.36	-1.24291	7.30722e-29	3.82703e-29	-1.24291	7.30722e-29	3.82703e-29			K14488//SAUR family protein+ko04075//Plant hormone signal transduction	XP_004240979.1|2.5e-68|PREDICTED: auxin-responsive protein SAUR32 [Solanum lycopersicum]	GO:0009725//response to hormone;GO:0042221//response to chemical;GO:0009733//response to auxin;GO:0009719//response to endogenous stimulus;GO:0010033//response to organic substance;GO:0050896//response to stimulus;
Solyc06g053840.3	27.055	9.62	-1.48864	2.25051e-84	5.53381e-85	-1.48864	2.25051e-84	5.53381e-85			K14484//auxin-responsive protein IAA+ko04075//Plant hormone signal transduction	NP_001266256.1|4.3e-106|auxin-responsive protein IAA4 [Solanum lycopersicum]	GO:0051716//cellular response to stimulus;GO:0031326//regulation of cellular biosynthetic process;GO:0070887//cellular response to chemical stimulus;GO:0009059//macromolecule biosynthetic process;GO:0006355//regulation of transcription, DNA-templated;GO:0009734//auxin-activated signaling pathway;GO:0034641//cellular nitrogen compound metabolic process;GO:2000112//regulation of cellular macromolec…
Solyc06g059730.3	0.205	0.535	1.41484	0.000930084	0.00136124	1.41484	0.000930084	0.00136124			K13947//auxin efflux carrier family	NP_001234199.1|1.6e-295|auxin efflux facilitator SlPIN6 [Solanum lycopersicum]	GO:0009653//anatomical structure morphogenesis;GO:0009734//auxin-activated signaling pathway;GO:0022622//root system development;GO:0048583//regulation of response to stimulus;GO:0051716//cellular response to stimulus;GO:0060560//developmental growth involved in morphogenesis;GO:0070298//negative regulation of phosphorelay signal transduction system;GO:0007154//cell communication;GO:1905392//plan…
Solyc06g072650.1	4.575	21.49	2.23392	1.74157e-51	6.17797e-52	2.23392	1.74157e-51	6.17797e-52			K14488//SAUR family protein+ko04075//Plant hormone signal transduction	XP_004241451.1|1.6e-95|PREDICTED: auxin-responsive protein SAUR71 [Solanum lycopersicum]	GO:0010033//response to organic substance;GO:0042221//response to chemical;GO:0009719//response to endogenous stimulus;GO:0009725//response to hormone;GO:0050896//response to stimulus;GO:0009733//response to auxin;
Solyc06g084070.3	3.555	1.135	-1.64336	1.57837e-09	1.51401e-09	-1.64336	1.57837e-09	1.51401e-09			K14484//auxin-responsive protein IAA+ko04075//Plant hormone signal transduction	NP_001266042.1|4.9e-87|IAA2 [Solanum lycopersicum]	GO:0080090//regulation of primary metabolic process;GO:0050789//regulation of biological process;GO:1901360//organic cyclic compound metabolic process;GO:0071704//organic substance metabolic process;GO:0016070//RNA metabolic process;GO:0009725//response to hormone;GO:0046483//heterocycle metabolic process;GO:0006355//regulation of transcription, DNA-templated;GO:0019219//regulation of nucleobase-…
Solyc07g008020.3	223.185	23.435	-3.24979	0	0	-3.24979	0	0			K14484//auxin-responsive protein IAA+ko04075//Plant hormone signal transduction	NP_001266098.1|5.6e-111|IAA35 [Solanum lycopersicum]	GO:0051171//regulation of nitrogen compound metabolic process;GO:0050789//regulation of biological process;GO:0044237//cellular metabolic process;GO:0060255//regulation of macromolecule metabolic process;GO:0016070//RNA metabolic process;GO:0009059//macromolecule biosynthetic process;GO:0071495//cellular response to endogenous stimulus;GO:0050794//regulation of cellular process;GO:0007165//signal…
Solyc07g016180.3	34.185	13.305	-1.35724	0	0	-1.35724	0	0	ARF		K14486//auxin response factor+ko04075//Plant hormone signal transduction	NP_001234740.2|0.0e+00|auxin response factor 19 [Solanum lycopersicum]	GO:0006351//transcription, DNA-templated;GO:0071365//cellular response to auxin stimulus;GO:0070887//cellular response to chemical stimulus;GO:0009889//regulation of biosynthetic process;GO:0050789//regulation of biological process;GO:0065007//biological regulation;GO:0044271//cellular nitrogen compound biosynthetic process;GO:0007154//cell communication;GO:0009734//auxin-activated signaling path…
Solyc07g041720.1	713.175	15.45	-5.53075	0	0	-5.53075	0	0		Leucine-rich repeat protein kinase family protein (best arabidopsis hit)		XP_004243715.1|7.1e-114|PREDICTED: auxin-binding protein ABP19a-like [Solanum lycopersicum]	GO:0005576//extracellular region;GO:0044464//cell part;GO:0005623//cell;GO:0071944//cell periphery;GO:0005618//cell wall;GO:0030312//external encapsulating structure;GO:0030145//manganese ion binding;GO:0005488//binding;GO:0046872//metal ion binding;GO:0045735//nutrient reservoir activity;GO:0043169//cation binding;GO:0046914//transition metal ion binding;GO:0043167//ion binding;
Solyc07g042260.4	9.605	2.885	-1.73213	7.90947e-122	1.43949e-122	-1.73213	7.90947e-122	1.43949e-122	ARF		K14486//auxin response factor+ko04075//Plant hormone signal transduction	XP_016580334.1|0.0e+00|PREDICTED: auxin response factor 19-like isoform X1 [Capsicum annuum]	GO:0007154//cell communication;GO:0080090//regulation of primary metabolic process;GO:0007165//signal transduction;GO:1901360//organic cyclic compound metabolic process;GO:0023052//signaling;GO:0031326//regulation of cellular biosynthetic process;GO:0010033//response to organic substance;GO:0009059//macromolecule biosynthetic process;GO:0010468//regulation of gene expression;GO:0071704//organic s…
Solyc07g053030.4	0.78	0.34	-1.20304	0.000212753	0.000291408	-1.20304	0.000212753	0.000291408			K14487//auxin responsive GH3 gene family+ko04075//Plant hormone signal transduction	CBI17981.3|3.9e-149|unnamed protein product, partial [Vitis vinifera]
Solyc07g054580.3	17.92	5.075	-1.8182	9.87667e-129	1.71264e-129	-1.8182	9.87667e-129	1.71264e-129			K14487//auxin responsive GH3 gene family+ko04075//Plant hormone signal transduction	XP_004243319.1|0.0e+00|PREDICTED: jasmonic acid-amido synthetase JAR1-like [Solanum lycopersicum]
Solyc07g063850.3	5.735	2.065	-1.47344	2.15907e-35	9.94719e-36	-1.47344	2.15907e-35	9.94719e-36			K14487//auxin responsive GH3 gene family+ko04075//Plant hormone signal transduction	XP_004244168.1|0.0e+00|PREDICTED: indole-3-acetic acid-amido synthetase GH3.6 [Solanum lycopersicum]
Solyc07g066560.1	59.76	25.245	-1.24104	3.31311e-45	1.2877e-45	-1.24104	3.31311e-45	1.2877e-45			K14488//SAUR family protein+ko04075//Plant hormone signal transduction	XP_004243973.1|1.2e-63|PREDICTED: auxin-responsive protein SAUR71 [Solanum lycopersicum]	GO:0010033//response to organic substance;GO:0050896//response to stimulus;GO:0009733//response to auxin;GO:0009719//response to endogenous stimulus;GO:0042221//response to chemical;GO:0009725//response to hormone;
Solyc08g006870.4	20.435	8.35	-1.28848	6.37305e-89	1.50249e-89	-1.28848	6.37305e-89	1.50249e-89				XP_004244531.1|0.0e+00|PREDICTED: BTB/POZ domain-containing protein NPY1 [Solanum lycopersicum]	GO:0065007//biological regulation;GO:0007275//multicellular organism development;GO:0060918//auxin transport;GO:0051234//establishment of localization;GO:0010817//regulation of hormone levels;GO:0048856//anatomical structure development;GO:0065008//regulation of biological quality;GO:0099402//plant organ development;GO:0051179//localization;GO:0006810//transport;GO:0032502//developmental process;…
Solyc08g068480.1	12.14	2.955	-2.0353	3.83792e-12	3.23365e-12	-2.0353	3.83792e-12	3.23365e-12			K14487//auxin responsive GH3 gene family+ko04075//Plant hormone signal transduction	XP_004243319.1|1.2e-37|PREDICTED: jasmonic acid-amido synthetase JAR1-like [Solanum lycopersicum]
Solyc08g068490.3	10.305	1.935	-2.40645	1.28213e-79	3.31931e-80	-2.40645	1.28213e-79	3.31931e-80			K14487//auxin responsive GH3 gene family+ko04075//Plant hormone signal transduction	XP_015080933.1|7.8e-233|PREDICTED: jasmonic acid-amido synthetase JAR1-like [Solanum pennellii]
Solyc08g082630.3	2.345	0.84	-1.4848	3.22711e-19	2.12459e-19	-1.4848	3.22711e-19	2.12459e-19	ARF		K14486//auxin response factor+ko04075//Plant hormone signal transduction	XP_010325288.1|0.0e+00|PREDICTED: auxin response factor 9 isoform X1 [Solanum lycopersicum]	GO:0071310//cellular response to organic substance;GO:0043170//macromolecule metabolic process;GO:0051716//cellular response to stimulus;GO:0070887//cellular response to chemical stimulus;GO:0009733//response to auxin;GO:0060255//regulation of macromolecule metabolic process;GO:0080090//regulation of primary metabolic process;GO:0065007//biological regulation;GO:0044260//cellular macromolecule me…
Solyc08g150103.1	2.695	0.67	-2.01401	4.37063e-07	4.81883e-07	-2.01401	4.37063e-07	4.81883e-07			K14488//SAUR family protein+ko04075//Plant hormone signal transduction	XP_010324594.1|2.3e-86|PREDICTED: auxin-responsive protein SAUR36-like [Solanum lycopersicum]	GO:0009733//response to auxin;GO:0042221//response to chemical;GO:0010033//response to organic substance;GO:0050896//response to stimulus;GO:0009725//response to hormone;GO:0009719//response to endogenous stimulus;
Solyc09g007810.4	16.085	7.555	-1.08856	1.3093e-88	3.09686e-89	-1.08856	1.3093e-88	3.09686e-89	ARF		K14486//auxin response factor+ko04075//Plant hormone signal transduction	XP_004246657.1|0.0e+00|PREDICTED: auxin response factor 18-like isoform X1 [Solanum lycopersicum]	GO:0019222//regulation of metabolic process;GO:0050789//regulation of biological process;GO:0010468//regulation of gene expression;GO:0006355//regulation of transcription, DNA-templated;GO:0010467//gene expression;GO:0009987//cellular process;GO:0009889//regulation of biosynthetic process;GO:0044249//cellular biosynthetic process;GO:0009755//hormone-mediated signaling pathway;GO:0019438//aromatic…
Solyc09g008175.1	3.53	0.835	-2.0729	4.48157e-07	4.94608e-07	-2.0729	4.48157e-07	4.94608e-07			K14488//SAUR family protein+ko04075//Plant hormone signal transduction	XP_015167288.1|2.6e-50|PREDICTED: auxin-responsive protein SAUR71 [Solanum tuberosum]	GO:0050896//response to stimulus;GO:0009719//response to endogenous stimulus;GO:0009725//response to hormone;GO:0009733//response to auxin;GO:0010033//response to organic substance;GO:0042221//response to chemical;
Solyc09g009160.3	0.035	0.245	2.79335	6.99963e-06	8.43149e-06	2.79335	6.99963e-06	8.43149e-06			K14487//auxin responsive GH3 gene family+ko04075//Plant hormone signal transduction	XP_015087489.1|2.0e-224|PREDICTED: uncharacterized protein LOC107030745 [Solanum pennellii]
Solyc09g065590.3	5.975	2.39	-1.31747	3.28995e-26	1.82635e-26	-1.31747	3.28995e-26	1.82635e-26				XP_004247195.1|4.1e-276|PREDICTED: VAN3-binding protein [Solanum lycopersicum]	GO:0042221//response to chemical;GO:0010051//xylem and phloem pattern formation;GO:0003002//regionalization;GO:0009725//response to hormone;GO:0032870//cellular response to hormone stimulus;GO:0050794//regulation of cellular process;GO:0010305//leaf vascular tissue pattern formation;GO:0050896//response to stimulus;GO:0009734//auxin-activated signaling pathway;GO:0007389//pattern specification pr…
Solyc09g065850.4	87.11	26.46	-1.71609	3.46401e-298	2.7591e-299	-1.71609	3.46401e-298	2.7591e-299			K14484//auxin-responsive protein IAA+ko04075//Plant hormone signal transduction	NP_001266029.1|7.7e-102|IAA3 protein [Solanum lycopersicum]	GO:0070887//cellular response to chemical stimulus;GO:2000112//regulation of cellular macromolecule biosynthetic process;GO:0043170//macromolecule metabolic process;GO:0044238//primary metabolic process;GO:0016070//RNA metabolic process;GO:0044260//cellular macromolecule metabolic process;GO:0051716//cellular response to stimulus;GO:0009733//response to auxin;GO:0044249//cellular biosynthetic pro…
Solyc10g008520.3	122.965	28.13	-2.12686	0	0	-2.12686	0	0			K14487//auxin responsive GH3 gene family+ko04075//Plant hormone signal transduction	XP_004248149.1|0.0e+00|PREDICTED: jasmonic acid-amido synthetase JAR1 [Solanum lycopersicum]
Solyc10g018340.1	0.39	2.775	2.8273	2.72874e-08	2.79542e-08	2.8273	2.72874e-08	2.79542e-08			K14488//SAUR family protein+ko04075//Plant hormone signal transduction	XP_009602309.1|4.9e-47|PREDICTED: auxin-responsive protein SAUR36-like [Nicotiana tomentosiformis]	GO:0009725//response to hormone;GO:0009719//response to endogenous stimulus;GO:0050896//response to stimulus;GO:0042221//response to chemical;GO:0010033//response to organic substance;GO:0009733//response to auxin;
Solyc10g074790.2	51.015	104.87	1.04155	0	0	1.04155	0	0			K07088//uncharacterized protein	XP_004249020.1|7.7e-241|PREDICTED: protein PIN-LIKES 6 [Solanum lycopersicum]	GO:0010033//response to organic substance;GO:0042221//response to chemical;GO:0006810//transport;GO:0051179//localization;GO:0055085//transmembrane transport;GO:0009733//response to auxin;GO:0009719//response to endogenous stimulus;GO:0051234//establishment of localization;GO:0050896//response to stimulus;GO:0009725//response to hormone;GO:0043226//organelle;GO:0044432//endoplasmic reticulum part…
Solyc10g076790.2	6.26	2.99	-1.06416	1.26447e-19	8.23136e-20	-1.06416	1.26447e-19	8.23136e-20			K13946//auxin influx carrier (AUX1 LAX family)+ko04075//Plant hormone signal transduction	XP_015089151.1|3.5e-288|PREDICTED: auxin transporter-like protein 2 [Solanum pennellii]	GO:0031224//intrinsic component of membrane;GO:0044425//membrane part;GO:0016021//integral component of membrane;GO:0016020//membrane;
Solyc10g080880.2	3.45	1.42	-1.27843	1.98116e-15	1.47367e-15	-1.27843	1.98116e-15	1.47367e-15			K13947//auxin efflux carrier family	NP_001234204.1|0.0e+00|auxin efflux facilitator SlPIN7 [Solanum lycopersicum]	GO:0060918//auxin transport;GO:0009914//hormone transport;GO:0010817//regulation of hormone levels;GO:0009987//cellular process;GO:0065007//biological regulation;GO:0050789//regulation of biological process;GO:0050794//regulation of cellular process;GO:0032870//cellular response to hormone stimulus;GO:0007165//signal transduction;GO:0009719//response to endogenous stimulus;GO:0071495//cellular re…
Solyc10g086170.1	2.885	6.355	1.14148	2.58793e-16	1.86515e-16	1.14148	2.58793e-16	1.86515e-16			K01426//amidase [EC:3.5.1.4]+ko00380//Tryptophan metabolism+ko00330//Arginine and proline metabolism+ko00360//Phenylalanine metabolism	XP_010312345.1|1.3e-244|PREDICTED: amidase 1 [Solanum lycopersicum]	GO:1901362//organic cyclic compound biosynthetic process;GO:0009987//cellular process;GO:0034754//cellular hormone metabolic process;GO:0006725//cellular aromatic compound metabolic process;GO:0044249//cellular biosynthetic process;GO:0044281//small molecule metabolic process;GO:0044237//cellular metabolic process;GO:0018130//heterocycle biosynthetic process;GO:1901576//organic substance biosynth…
Solyc11g013470.1	3.07	7.1	1.21008	7.56483e-16	5.54455e-16	1.21008	7.56483e-16	5.54455e-16				NP_001234237.2|4.1e-164|auxin response factor 17 [Solanum lycopersicum]	GO:0010468//regulation of gene expression;GO:0044271//cellular nitrogen compound biosynthetic process;GO:0006355//regulation of transcription, DNA-templated;GO:1901362//organic cyclic compound biosynthetic process;GO:0080090//regulation of primary metabolic process;GO:1901576//organic substance biosynthetic process;GO:0019438//aromatic compound biosynthetic process;GO:0051716//cellular response t…
Solyc11g013480.3	1.385	6.105	2.14127	2.3244e-29	1.2043e-29	2.14127	2.3244e-29	1.2043e-29	ARF		K14486//auxin response factor+ko04075//Plant hormone signal transduction	NP_001234237.2|3.7e-197|auxin response factor 17 [Solanum lycopersicum]	GO:0097659//nucleic acid-templated transcription;GO:0070887//cellular response to chemical stimulus;GO:0044238//primary metabolic process;GO:0009059//macromolecule biosynthetic process;GO:0023052//signaling;GO:0044249//cellular biosynthetic process;GO:1901362//organic cyclic compound biosynthetic process;GO:0010468//regulation of gene expression;GO:2001141//regulation of RNA biosynthetic process;…
Solyc11g069093.1	1.905	0.135	-3.82136	7.42959e-16	5.44297e-16	-3.82136	7.42959e-16	5.44297e-16			K14488//SAUR family protein+ko04075//Plant hormone signal transduction	XP_010313388.1|3.8e-71|PREDICTED: auxin-induced protein X15 [Solanum lycopersicum]	GO:0042221//response to chemical;GO:0009719//response to endogenous stimulus;GO:0050896//response to stimulus;GO:0010033//response to organic substance;GO:0009733//response to auxin;GO:0009725//response to hormone;
Solyc12g097040.1	12.18	26.735	1.13522	2.08434e-09	2.01082e-09	1.13522	2.08434e-09	2.01082e-09				XP_004253013.1|3.3e-30|PREDICTED: small acidic protein 1 [Solanum lycopersicum]	GO:0010468//regulation of gene expression;GO:0009719//response to endogenous stimulus;GO:0010033//response to organic substance;GO:0050896//response to stimulus;GO:0042221//response to chemical;GO:0060255//regulation of macromolecule metabolic process;GO:0040029//regulation of gene expression, epigenetic;GO:0019222//regulation of metabolic process;GO:0065007//biological regulation;GO:0009725//res…
abscisic acid
Gene ID	CM10 FPKM	TM10 FPKM	log2(TM10/CM10)	Qvalue(CM10-vs-TM10)	Pvalue(CM10-vs-TM10)	log2(TM10/CM10)	Qvalue(CM10-vs-TM10)	Pvalue(CM10-vs-TM10)	TFs	PRG	Kegg Orthology	Nr	GO
Solyc01g079170.3	0.16	0.99	2.61826	1.66425e-10	1.51754e-10	2.61826	1.66425e-10	1.51754e-10			K18819//inositol 3-alpha-galactosyltransferase [EC:2.4.1.123]+ko00052//Galactose metabolism	XP_004229370.1|2.3e-206|PREDICTED: galactinol synthase 1 [Solanum lycopersicum]	GO:0009408//response to heat;GO:0050896//response to stimulus;GO:0006012//galactose metabolic process;GO:0009651//response to salt stress;GO:0071704//organic substance metabolic process;GO:1901700//response to oxygen-containing compound;GO:0042493//response to drug;GO:0044281//small molecule metabolic process;GO:0001101//response to acid chemical;GO:0009414//response to water deprivation;GO:00094…
Solyc01g095700.3	306.98	111.79	-1.45434	0	0	-1.45434	0	0			K14496//abscisic acid receptor PYR/PYL family+ko04016//MAPK signaling pathway - plant+ko04075//Plant hormone signal transduction	NP_001333055.1|6.2e-102|regulatory component of ABA receptor3-like [Solanum lycopersicum]
Solyc01g102290.3	88.6	219.685	1.31158	2.60131e-285	2.1522e-286	1.31158	2.60131e-285	2.1522e-286			K03260//translation initiation factor 4G+ko03013//RNA transport	NP_001316491.1|1.2e-25|protein RARE-COLD-INDUCIBLE 2B-like [Solanum lycopersicum]	GO:0009651//response to salt stress;GO:0009415//response to water;GO:0009719//response to endogenous stimulus;GO:0006950//response to stress;GO:0006970//response to osmotic stress;GO:0097305//response to alcohol;GO:0009737//response to abscisic acid;GO:0009266//response to temperature stimulus;GO:0050896//response to stimulus;GO:0010033//response to organic substance;GO:0001101//response to acid …
Solyc01g108210.4	4.76	2.115	-1.16833	8.89647e-15	6.77147e-15	-1.16833	8.89647e-15	6.77147e-15			K09843//(+)-abscisic acid 8'-hydroxylase [EC:1.14.14.137]+ko00906//Carotenoid biosynthesis	XP_004230788.1|1.6e-278|PREDICTED: abscisic acid 8'-hydroxylase 4 isoform X2 [Solanum lycopersicum]	GO:1901360//organic cyclic compound metabolic process;GO:0006694//steroid biosynthetic process;GO:0032502//developmental process;GO:0065008//regulation of biological quality;GO:0016132//brassinosteroid biosynthetic process;GO:0048878//chemical homeostasis;GO:0065007//biological regulation;GO:0042445//hormone metabolic process;GO:1901617//organic hydroxy compound biosynthetic process;GO:0048856//a…
Solyc01g150152.1	9.015	52.54	2.54545	1.91293e-252	1.78708e-253	2.54545	1.91293e-252	1.78708e-253				XP_006358521.1|1.9e-08|PREDICTED: hydrophobic protein LTI6A-like [Solanum tuberosum]	GO:0001101//response to acid chemical;GO:0097305//response to alcohol;GO:0033993//response to lipid;GO:1901700//response to oxygen-containing compound;GO:0009719//response to endogenous stimulus;GO:0042221//response to chemical;GO:0010033//response to organic substance;GO:0009628//response to abiotic stimulus;GO:0050896//response to stimulus;GO:0009415//response to water;GO:0009725//response to h…
Solyc02g014460.4	2.92	6.14	1.07046	2.17134e-19	1.42281e-19	1.07046	2.17134e-19	1.42281e-19			K08678//UDP-glucuronate decarboxylase [EC:4.1.1.35]+ko00520//Amino sugar and nucleotide sugar metabolism+ko01100//Metabolic pathways;K10140//DNA damage-binding protein 2+ko03420//Nucleotide excision repair+ko04120//Ubiquitin mediated proteolysis	XP_004231489.1|5.6e-278|PREDICTED: WD repeat-containing protein 76 [Solanum lycopersicum]	GO:0050896//response to stimulus;GO:0048583//regulation of response to stimulus;GO:0009987//cellular process;GO:0009737//response to abscisic acid;GO:0009719//response to endogenous stimulus;GO:0042221//response to chemical;GO:0051726//regulation of cell cycle;GO:0009725//response to hormone;GO:2001020//regulation of response to DNA damage stimulus;GO:0050794//regulation of cellular process;GO:00…
Solyc02g062390.3	0.355	136.63	8.58185	0	0	8.58185	0	0				XP_004233545.1|1.2e-70|PREDICTED: desiccation-related protein clone PCC27-04 [Solanum lycopersicum]	GO:0050896//response to stimulus;GO:0009266//response to temperature stimulus;GO:0009737//response to abscisic acid;GO:0097305//response to alcohol;GO:0009725//response to hormone;GO:0006950//response to stress;GO:0009628//response to abiotic stimulus;GO:0009409//response to cold;GO:0009414//response to water deprivation;GO:0010033//response to organic substance;GO:0033993//response to lipid;GO:1…
Solyc02g065070.3	42.925	17.505	-1.29121	3.62783e-215	3.96868e-216	-1.29121	3.62783e-215	3.96868e-216			K00924//kinase [EC:2.7.1.-]	XP_004233433.1|0.0e+00|PREDICTED: CDPK-related kinase 5-like [Solanum lycopersicum]	GO:0071396//cellular response to lipid;GO:0006793//phosphorus metabolic process;GO:0033993//response to lipid;GO:0050896//response to stimulus;GO:0097305//response to alcohol;GO:0007165//signal transduction;GO:0009738//abscisic acid-activated signaling pathway;GO:0044237//cellular metabolic process;GO:0071495//cellular response to endogenous stimulus;GO:0009737//response to abscisic acid;GO:00422…
Solyc02g084850.3	22.695	8253.7	8.50468	0	0	8.50468	0	0				NP_001234038.1|2.5e-72|abscisic acid and environmental stress-inducible protein TAS14 [Solanum lycopersicum]	GO:0009415//response to water;GO:0009737//response to abscisic acid;GO:0009266//response to temperature stimulus;GO:0009628//response to abiotic stimulus;GO:0009409//response to cold;GO:0009719//response to endogenous stimulus;GO:0033993//response to lipid;GO:1901700//response to oxygen-containing compound;GO:0009414//response to water deprivation;GO:0009725//response to hormone;GO:0010035//respo…
Solyc02g090510.3	3.465	1.425	-1.28361	4.36797e-21	2.72795e-21	-1.28361	4.36797e-21	2.72795e-21			K00924//kinase [EC:2.7.1.-]	XP_004232048.1|0.0e+00|PREDICTED: CDPK-related kinase 5 [Solanum lycopersicum]	GO:0033993//response to lipid;GO:0071229//cellular response to acid chemical;GO:1901701//cellular response to oxygen-containing compound;GO:0071495//cellular response to endogenous stimulus;GO:0018209//peptidyl-serine modification;GO:0050789//regulation of biological process;GO:0044267//cellular protein metabolic process;GO:0032870//cellular response to hormone stimulus;GO:0001101//response to ac…
Solyc02g090890.4	22.56	54.565	1.27643	6.4076e-303	5.01898e-304	1.27643	6.4076e-303	5.01898e-304	FHA	NB-ARC domain-containing disease resistance protein (best arabidopsis hit)	K09838//zeaxanthin epoxidase [EC:1.14.15.21]+ko00906//Carotenoid biosynthesis+ko01100//Metabolic pathways+ko01110//Biosynthesis of secondary metabolites	XP_016561102.1|0.0e+00|PREDICTED: zeaxanthin epoxidase, chloroplastic [Capsicum annuum]	GO:0019752//carboxylic acid metabolic process;GO:0006721//terpenoid metabolic process;GO:0009987//cellular process;GO:0009058//biosynthetic process;GO:0006629//lipid metabolic process;GO:0006720//isoprenoid metabolic process;GO:1901576//organic substance biosynthetic process;GO:1901615//organic hydroxy compound metabolic process;GO:0006714//sesquiterpenoid metabolic process;GO:0008152//metabolic …
Solyc03g007310.3	12.69	4.275	-1.5676	2.0016e-42	8.1434e-43	-1.5676	2.0016e-42	8.1434e-43			K14496//abscisic acid receptor PYR/PYL family+ko04016//MAPK signaling pathway - plant+ko04075//Plant hormone signal transduction	XP_004234175.1|2.8e-102|PREDICTED: abscisic acid receptor PYL8 [Solanum lycopersicum]
Solyc03g119690.3	248.48	86.6	-1.51761	0	0	-1.51761	0	0			K22683//aspartyl protease family protein [EC:3.4.23.-]	XP_004235788.3|3.6e-308|PREDICTED: protein ASPARTIC PROTEASE IN GUARD CELL 1 [Solanum lycopersicum]	GO:0008152//metabolic process;GO:0009719//response to endogenous stimulus;GO:0030163//protein catabolic process;GO:0009725//response to hormone;GO:0019538//protein metabolic process;GO:0001101//response to acid chemical;GO:0009414//response to water deprivation;GO:1901564//organonitrogen compound metabolic process;GO:0071704//organic substance metabolic process;GO:0009415//response to water;GO:00…
Solyc04g005100.3	135.245	55.67	-1.27904	0	0	-1.27904	0	0	MYB		K08869//aarF domain-containing kinase;K17613//calcineurin-binding protein cabin-1	XP_004237073.1|2.2e-151|PREDICTED: transcription factor MYB1R1 [Solanum lycopersicum]	GO:0050896//response to stimulus;GO:0046483//heterocycle metabolic process;GO:0006139//nucleobase-containing compound metabolic process;GO:0009737//response to abscisic acid;GO:0006970//response to osmotic stress;GO:0018130//heterocycle biosynthetic process;GO:0010035//response to inorganic substance;GO:0009058//biosynthetic process;GO:0010467//gene expression;GO:0044237//cellular metabolic proce…
Solyc04g014470.3	1.325	2.82	1.08553	2.96367e-07	3.23102e-07	1.08553	2.96367e-07	3.23102e-07	MYB		K09422//transcription factor MYB, plant	XP_004236690.1|1.4e-174|PREDICTED: protein ODORANT1-like [Solanum lycopersicum]	GO:0009889//regulation of biosynthetic process;GO:0010468//regulation of gene expression;GO:0019222//regulation of metabolic process;GO:0009725//response to hormone;GO:2000652//regulation of secondary cell wall biogenesis;GO:0097305//response to alcohol;GO:1901700//response to oxygen-containing compound;GO:0080090//regulation of primary metabolic process;GO:0051171//regulation of nitrogen compoun…
Solyc04g071150.3	0.665	1.56	1.22746	6.64721e-07	7.43504e-07	1.22746	6.64721e-07	7.43504e-07			K07437//cytochrome P450 family 26 subfamily A+ko01100//Metabolic pathways	XP_004237776.1|2.1e-274|PREDICTED: abscisic acid 8'-hydroxylase 3 [Solanum lycopersicum]	GO:0042592//homeostatic process;GO:0008152//metabolic process;GO:0016132//brassinosteroid biosynthetic process;GO:0042446//hormone biosynthetic process;GO:0065008//regulation of biological quality;GO:0048856//anatomical structure development;GO:1901360//organic cyclic compound metabolic process;GO:0016129//phytosteroid biosynthetic process;GO:0042445//hormone metabolic process;GO:0032502//develop…
Solyc04g073990.3	7.695	365.21	5.57124	0	0	5.57124	0	0			K17098//annexin D	NP_001234104.1|7.0e-175|annexin p34 [Solanum lycopersicum]	GO:0015672//monovalent inorganic cation transport;GO:0009408//response to heat;GO:0046686//response to cadmium ion;GO:0009414//response to water deprivation;GO:0071804//cellular potassium ion transport;GO:0055085//transmembrane transport;GO:0009651//response to salt stress;GO:0098655//cation transmembrane transport;GO:0006810//transport;GO:0006811//ion transport;GO:0033993//response to lipid;GO:0…
Solyc04g080650.4	0.16	0.53	1.72296	0.000438649	0.00061894	1.72296	0.000438649	0.00061894			K07437//cytochrome P450 family 26 subfamily A+ko01100//Metabolic pathways	XP_004238286.1|2.0e-262|PREDICTED: abscisic acid 8'-hydroxylase 2 isoform X1 [Solanum lycopersicum]	GO:0043167//ion binding;GO:0005488//binding;GO:0003824//catalytic activity;GO:0097159//organic cyclic compound binding;GO:0046872//metal ion binding;GO:0043169//cation binding;GO:0016705//oxidoreductase activity, acting on paired donors, with incorporation or reduction of molecular oxygen;GO:0020037//heme binding;GO:0048037//cofactor binding;GO:0046906//tetrapyrrole binding;GO:0046914//transition…
Solyc04g082200.2	237.505	2228.72	3.23161	0	0	3.23161	0	0			K18626//trichohyalin	NP_001316365.1|1.4e-112|dehydrin [Solanum lycopersicum]	GO:0009266//response to temperature stimulus;GO:0010035//response to inorganic substance;GO:1901700//response to oxygen-containing compound;GO:0050896//response to stimulus;GO:0001101//response to acid chemical;GO:0010033//response to organic substance;GO:0009719//response to endogenous stimulus;GO:0009409//response to cold;GO:0009631//cold acclimation;GO:0097305//response to alcohol;GO:0009414//…
Solyc05g007300.3	0.49	1.78	1.87052	3.89222e-06	4.6018e-06	1.87052	3.89222e-06	4.6018e-06			K17279//receptor expression-enhancing protein 5/6	XP_004238789.1|2.5e-96|PREDICTED: HVA22-like protein c isoform X2 [Solanum lycopersicum]	GO:0009737//response to abscisic acid;GO:0042538//hyperosmotic salinity response;GO:0010033//response to organic substance;GO:0033993//response to lipid;GO:0009651//response to salt stress;GO:0042221//response to chemical;GO:0009719//response to endogenous stimulus;GO:0006950//response to stress;GO:0001101//response to acid chemical;GO:0006970//response to osmotic stress;GO:0009414//response to w…
Solyc05g013330.4	0.52	1.65	1.66407	0.000399601	0.000561377	1.66407	0.000399601	0.000561377				XP_015162354.1|4.2e-08|PREDICTED: ranBP2-type zinc finger protein At1g67325 [Solanum tuberosum]	GO:0043488//regulation of mRNA stability;GO:0048518//positive regulation of biological process;GO:0010604//positive regulation of macromolecule metabolic process;GO:0050794//regulation of cellular process;GO:0065007//biological regulation;GO:0060255//regulation of macromolecule metabolic process;GO:0045934//negative regulation of nucleobase-containing compound metabolic process;GO:0009893//positi…
Solyc05g024260.3	1.405	652.605	8.86126	0	0	8.86126	0	0			K15382//solute carrier family 50 (sugar transporter)	XP_004239304.1|1.8e-164|PREDICTED: bidirectional sugar transporter N3 [Solanum lycopersicum]	GO:0048827//phyllome development;GO:0032870//cellular response to hormone stimulus;GO:0048856//anatomical structure development;GO:0071215//cellular response to abscisic acid stimulus;GO:0006810//transport;GO:0071495//cellular response to endogenous stimulus;GO:0009987//cellular process;GO:0032504//multicellular organism reproduction;GO:0033993//response to lipid;GO:0009790//embryo development;GO…
Solyc07g006030.4	64.04	17.795	-1.84389	0	0	-1.84389	0	0			K03255//protein TIF31	XP_010323210.1|0.0e+00|PREDICTED: protein TSS isoform X2 [Solanum lycopersicum]	GO:1901700//response to oxygen-containing compound;GO:0001101//response to acid chemical;GO:0009725//response to hormone;GO:0050896//response to stimulus;GO:0033993//response to lipid;GO:0042221//response to chemical;GO:0097305//response to alcohol;GO:0009719//response to endogenous stimulus;GO:0010033//response to organic substance;GO:0009737//response to abscisic acid;
Solyc08g005610.3	45.865	18.99	-1.26911	8.49027e-199	1.00643e-199	-1.26911	8.49027e-199	1.00643e-199			K09843//(+)-abscisic acid 8'-hydroxylase [EC:1.14.14.137]+ko00906//Carotenoid biosynthesis	XP_004244436.1|5.2e-272|PREDICTED: abscisic acid 8'-hydroxylase 1 [Solanum lycopersicum]	GO:1902644//tertiary alcohol metabolic process;GO:0048878//chemical homeostasis;GO:0042592//homeostatic process;GO:0016131//brassinosteroid metabolic process;GO:0019752//carboxylic acid metabolic process;GO:0006066//alcohol metabolic process;GO:0009058//biosynthetic process;GO:0042446//hormone biosynthetic process;GO:0008610//lipid biosynthetic process;GO:0008202//steroid metabolic process;GO:000…
Solyc08g075320.4	0.245	4.62	4.23559	4.27431e-59	1.37169e-59	4.23559	4.27431e-59	1.37169e-59			K09843//(+)-abscisic acid 8'-hydroxylase [EC:1.14.14.137]+ko00906//Carotenoid biosynthesis	XP_004246018.1|2.7e-270|PREDICTED: abscisic acid 8'-hydroxylase 1 [Solanum lycopersicum]	GO:0007275//multicellular organism development;GO:1901362//organic cyclic compound biosynthetic process;GO:0044281//small molecule metabolic process;GO:0032502//developmental process;GO:1902644//tertiary alcohol metabolic process;GO:0006629//lipid metabolic process;GO:0016132//brassinosteroid biosynthetic process;GO:0006720//isoprenoid metabolic process;GO:0032787//monocarboxylic acid metabolic p…
Solyc09g009490.4	13.13	3.825	-1.77493	5.91275e-63	1.80825e-63	-1.77493	5.91275e-63	1.80825e-63	bZIP		K14432//ABA responsive element binding factor+ko04075//Plant hormone signal transduction	XP_010325918.1|4.3e-246|PREDICTED: protein ABSCISIC ACID-INSENSITIVE 5 isoform X1 [Solanum lycopersicum]	GO:0050794//regulation of cellular process;GO:0009725//response to hormone;GO:0006355//regulation of transcription, DNA-templated;GO:0097305//response to alcohol;GO:0051254//positive regulation of RNA metabolic process;GO:0051171//regulation of nitrogen compound metabolic process;GO:0009889//regulation of biosynthetic process;GO:0010628//positive regulation of gene expression;GO:0045935//positive…
Solyc09g014750.1	0.18	1.635	3.15592	0.000113565	0.000151308	3.15592	0.000113565	0.000151308				XP_004246319.1|1.6e-50|PREDICTED: carrot ABA-induced in somatic embryos 3-like [Solanum lycopersicum]	GO:0009719//response to endogenous stimulus;GO:0048731//system development;GO:0033993//response to lipid;GO:0042221//response to chemical;GO:0032501//multicellular organismal process;GO:0009725//response to hormone;GO:0050896//response to stimulus;GO:0048856//anatomical structure development;GO:0009737//response to abscisic acid;GO:0010154//fruit development;GO:0003006//developmental process invo…
Solyc09g015380.1	1	0.255	-1.95261	0.000718129	0.00103742	-1.95261	0.000718129	0.00103742			K14496//abscisic acid receptor PYR/PYL family+ko04016//MAPK signaling pathway - plant+ko04075//Plant hormone signal transduction	XP_004246292.1|1.2e-110|PREDICTED: abscisic acid receptor PYL4-like [Solanum lycopersicum]
Solyc09g074910.1	4.37	83.435	4.25524	0	0	4.25524	0	0			K05770//translocator protein	XP_004247434.1|2.9e-109|PREDICTED: translocator protein homolog [Solanum lycopersicum]	GO:0097305//response to alcohol;GO:0046483//heterocycle metabolic process;GO:0042221//response to chemical;GO:0006970//response to osmotic stress;GO:0001101//response to acid chemical;GO:0051186//cofactor metabolic process;GO:0033013//tetrapyrrole metabolic process;GO:1901360//organic cyclic compound metabolic process;GO:0050896//response to stimulus;GO:0006778//porphyrin-containing compound meta…
Solyc09g090990.2	0.135	30.935	7.83099	7.80509e-198	9.33808e-199	7.83099	7.80509e-198	9.33808e-199			K05387//glutamate receptor, ionotropic, plant;K14496//abscisic acid receptor PYR/PYL family+ko04016//MAPK signaling pathway - plant+ko04075//Plant hormone signal transduction	NP_001234352.2|9.0e-87|TSI-1 protein [Solanum lycopersicum]	GO:0006950//response to stress;GO:0050896//response to stimulus;GO:0009607//response to biotic stimulus;GO:0006952//defense response;
Solyc10g005090.3	0.505	1.165	1.20839	7.13501e-08	7.48545e-08	1.20839	7.13501e-08	7.48545e-08		pleiotropic drug resistance 12 (best arabidopsis hit)	K22733//magnesium transporter	XP_004248517.1|0.0e+00|PREDICTED: putative pentatricopeptide repeat-containing protein At5g08490 [Solanum lycopersicum]	GO:0034641//cellular nitrogen compound metabolic process;GO:0043170//macromolecule metabolic process;GO:0016070//RNA metabolic process;GO:0016556//mRNA modification;GO:0044237//cellular metabolic process;GO:0009719//response to endogenous stimulus;GO:0050896//response to stimulus;GO:0042221//response to chemical;GO:0044260//cellular macromolecule metabolic process;GO:0010035//response to inorgani…
Solyc10g076410.1	3.145	1.145	-1.44894	1.92464e-06	2.22421e-06	-1.44894	1.92464e-06	2.22421e-06			K14496//abscisic acid receptor PYR/PYL family+ko04016//MAPK signaling pathway - plant+ko04075//Plant hormone signal transduction	XP_004249065.1|2.1e-115|PREDICTED: abscisic acid receptor PYL4-like [Solanum lycopersicum]
Solyc10g081490.2	7.81	3.75	-1.05583	1.56898e-11	1.35963e-11	-1.05583	1.56898e-11	1.35963e-11	MYB		K09422//transcription factor MYB, plant	NP_001304303.1|1.2e-161|myb-related protein 306-like [Solanum lycopersicum]	GO:0019222//regulation of metabolic process;GO:0009628//response to abiotic stimulus;GO:0050896//response to stimulus;GO:2000112//regulation of cellular macromolecule biosynthetic process;GO:0042221//response to chemical;GO:0009416//response to light stimulus;GO:0010035//response to inorganic substance;GO:0065007//biological regulation;GO:0019219//regulation of nucleobase-containing compound meta…
Solyc10g085310.1	8.55	1.94	-2.1364	1.89809e-25	1.0723e-25	-2.1364	1.89809e-25	1.0723e-25			K14496//abscisic acid receptor PYR/PYL family+ko04016//MAPK signaling pathway - plant+ko04075//Plant hormone signal transduction	XP_004249671.1|3.7e-118|PREDICTED: abscisic acid receptor PYL4 [Solanum lycopersicum]
Solyc10g086370.1	0.25	0.64	1.36451	0.000696958	0.00100507	1.36451	0.000696958	0.00100507	GRAS		K14494//DELLA protein+ko04075//Plant hormone signal transduction	XP_004249835.2|1.3e-294|PREDICTED: DELLA protein GAI-like [Solanum lycopersicum]	GO:0071495//cellular response to endogenous stimulus;GO:0033993//response to lipid;GO:2000026//regulation of multicellular organismal development;GO:0009725//response to hormone;GO:0023052//signaling;GO:0007154//cell communication;GO:0010033//response to organic substance;GO:0006972//hyperosmotic response;GO:0018130//heterocycle biosynthetic process;GO:0051239//regulation of multicellular organis…
Solyc10g086380.1	3.92	1.725	-1.1809	3.69609e-13	2.99647e-13	-1.1809	3.69609e-13	2.99647e-13	GRAS		K14494//DELLA protein+ko04075//Plant hormone signal transduction	XP_004249633.2|2.5e-298|PREDICTED: DELLA protein GAI [Solanum lycopersicum]	GO:1901360//organic cyclic compound metabolic process;GO:0018130//heterocycle biosynthetic process;GO:0060255//regulation of macromolecule metabolic process;GO:0044249//cellular biosynthetic process;GO:0006139//nucleobase-containing compound metabolic process;GO:1901362//organic cyclic compound biosynthetic process;GO:2000112//regulation of cellular macromolecule biosynthetic process;GO:1903506//…
Solyc11g011260.1	73.37	30.475	-1.2651	8.82239e-279	7.48388e-280	-1.2651	8.82239e-279	7.48388e-280	GRAS		K14494//DELLA protein+ko04075//Plant hormone signal transduction	NP_001234365.1|0.0e+00|DELLA protein GAI [Solanum lycopersicum]	GO:0023052//signaling;GO:0071704//organic substance metabolic process;GO:0043170//macromolecule metabolic process;GO:0009723//response to ethylene;GO:1901576//organic substance biosynthetic process;GO:0042221//response to chemical;GO:0051239//regulation of multicellular organismal process;GO:0071370//cellular response to gibberellin stimulus;GO:0009059//macromolecule biosynthetic process;GO:00100…
cytokinin
Gene ID	CM10 FPKM	TM10 FPKM	log2(TM10/CM10)	Qvalue(CM10-vs-TM10)	Pvalue(CM10-vs-TM10)	log2(TM10/CM10)	Qvalue(CM10-vs-TM10)	Pvalue(CM10-vs-TM10)	TFs	PRG	Kegg Orthology	Nr	GO
Solyc01g080150.3	15.995	45.925	1.52382	8.43726e-222	8.96042e-223	1.52382	8.43726e-222	8.96042e-223			K10760//adenylate dimethylallyltransferase (cytokinin synthase) [EC:2.5.1.27 2.5.1.112]+ko00908//Zeatin biosynthesis+ko01100//Metabolic pathways+ko01110//Biosynthesis of secondary metabolites	NP_001266270.1|4.7e-189|adenylate isopentenyltransferase 5, chloroplastic-like [Solanum lycopersicum]	GO:0044238//primary metabolic process;GO:0010467//gene expression;GO:0043170//macromolecule metabolic process;GO:0006396//RNA processing;GO:1901360//organic cyclic compound metabolic process;GO:0071704//organic substance metabolic process;GO:0044237//cellular metabolic process;GO:0016070//RNA metabolic process;GO:0008033//tRNA processing;GO:0006139//nucleobase-containing compound metabolic proces…
Solyc01g088160.4	0.55	5.39	3.28367	1.33401e-75	3.5815e-76	3.28367	1.33401e-75	3.5815e-76			K00279//cytokinin dehydrogenase [EC:1.5.99.12]+ko00908//Zeatin biosynthesis	NP_001244909.1|0.0e+00|cytokinin oxidase/dehydrogenase-like 2 [Solanum lycopersicum]	GO:0046483//heterocycle metabolic process;GO:0065007//biological regulation;GO:0010817//regulation of hormone levels;GO:0009308//amine metabolic process;GO:0009987//cellular process;GO:0006725//cellular aromatic compound metabolic process;GO:0071704//organic substance metabolic process;GO:1901564//organonitrogen compound metabolic process;GO:0008152//metabolic process;GO:0009690//cytokinin metabo…
Solyc01g098400.3	2.335	14.05	2.59134	2.20473e-72	6.10863e-73	2.59134	2.20473e-72	6.10863e-73			K14490//histidine-containing phosphotransfer peotein+ko04075//Plant hormone signal transduction	XP_004230155.1|5.7e-77|PREDICTED: histidine-containing phosphotransfer protein 1 [Solanum lycopersicum]	GO:0071495//cellular response to endogenous stimulus;GO:0051716//cellular response to stimulus;GO:0044237//cellular metabolic process;GO:0050896//response to stimulus;GO:0006796//phosphate-containing compound metabolic process;GO:0008152//metabolic process;GO:0000160//phosphorelay signal transduction system;GO:0070887//cellular response to chemical stimulus;GO:0009725//response to hormone;GO:0071…
Solyc02g063230.1	0.905	0.265	-1.76889	0.000619677	0.000888163	-1.76889	0.000619677	0.000888163			K10760//adenylate dimethylallyltransferase (cytokinin synthase) [EC:2.5.1.27 2.5.1.112]+ko00908//Zeatin biosynthesis+ko01100//Metabolic pathways+ko01110//Biosynthesis of secondary metabolites	XP_004233962.1|1.0e-146|PREDICTED: uncharacterized protein LOC101244837 [Solanum lycopersicum]
Solyc02g076910.3	0.07	97.655	10.4395	0	0	10.4395	0	0			K16292//KDEL-tailed cysteine endopeptidase [EC:3.4.22.-]	XP_004233054.1|1.9e-207|PREDICTED: senescence-specific cysteine protease SAG39-like [Solanum lycopersicum]	GO:0048468//cell development;GO:1901564//organonitrogen compound metabolic process;GO:0009817//defense response to fungus, incompatible interaction;GO:0032502//developmental process;GO:0044248//cellular catabolic process;GO:0009725//response to hormone;GO:0042221//response to chemical;GO:0009628//response to abiotic stimulus;GO:1901700//response to oxygen-containing compound;GO:0008219//cell deat…
Solyc02g086830.3	52.175	22.625	-1.2034	4.8608e-188	6.08325e-189	-1.2034	4.8608e-188	6.08325e-189			K08669//HtrA serine peptidase 2 [EC:3.4.21.108]	XP_004232295.1|1.7e-242|PREDICTED: protease Do-like 1, chloroplastic [Solanum lycopersicum]	GO:0050896//response to stimulus;GO:0008152//metabolic process;GO:0042221//response to chemical;GO:0030091//protein repair;GO:0043170//macromolecule metabolic process;GO:1901564//organonitrogen compound metabolic process;GO:0044267//cellular protein metabolic process;GO:0009735//response to cytokinin;GO:0010033//response to organic substance;GO:0009765//photosynthesis, light harvesting;GO:0044238…
Solyc02g094860.3	0.355	0	-5.69995	1.14142e-07	1.2132e-07	-5.69995	1.14142e-07	1.2132e-07			K10717//cytokinin trans-hydroxylase+ko00908//Zeatin biosynthesis+ko01100//Metabolic pathways+ko01110//Biosynthesis of secondary metabolites	NP_001266167.1|3.7e-301|cytokinin hydroxylase-like [Solanum lycopersicum]	GO:0046872//metal ion binding;GO:0097159//organic cyclic compound binding;GO:0020037//heme binding;GO:0005488//binding;GO:0043169//cation binding;GO:0046914//transition metal ion binding;GO:0016705//oxidoreductase activity, acting on paired donors, with incorporation or reduction of molecular oxygen;GO:0043167//ion binding;GO:0016491//oxidoreductase activity;GO:0048037//cofactor binding;GO:000382…
Solyc03g083650.4	0.8	1.74	1.11844	1.32322e-06	1.50847e-06	1.11844	1.32322e-06	1.50847e-06			K22706//(R)-mandelonitrile beta-glucosyltransferase [EC:2.4.1.354]+ko00460//Cyanoamino acid metabolism;K00699//glucuronosyltransferase [EC:2.4.1.17]+ko00860//Porphyrin and chlorophyll metabolism+ko00040//Pentose and glucuronate interconversions+ko01100//Metabolic pathways+ko00053//Ascorbate and aldarate metabolism+ko01110//Biosynthesis of secondary metabolites;K13493//cytokinin-N-glucosyltransfer…	XP_004235101.1|3.1e-286|PREDICTED: 7-deoxyloganetic acid glucosyltransferase-like [Solanum lycopersicum]	GO:0008152//metabolic process;GO:0005623//cell;GO:0044424//intracellular part;GO:0044464//cell part;GO:0005622//intracellular;GO:0043227//membrane-bounded organelle;GO:0043231//intracellular membrane-bounded organelle;GO:0043226//organelle;GO:0043229//intracellular organelle;GO:0016757//transferase activity, transferring glycosyl groups;GO:0080044//quercetin 7-O-glucosyltransferase activity;GO:00…
Solyc03g096385.1	0.09	1.235	3.79335	3.34252e-07	3.65546e-07	3.79335	3.34252e-07	3.65546e-07			K02943//large subunit ribosomal protein LP2+ko03010//Ribosome;K09338//homeobox-leucine zipper protein;K01188//beta-glucosidase [EC:3.2.1.21]+ko01100//Metabolic pathways+ko00500//Starch and sucrose metabolism+ko01110//Biosynthesis of secondary metabolites+ko00460//Cyanoamino acid metabolism+ko00940//Phenylpropanoid biosynthesis;K03097//casein kinase II subunit alpha [EC:2.7.11.1]+ko04712//Circadia…	CAN71183.1|3.4e-54|hypothetical protein VITISV_033416 [Vitis vinifera]
Solyc03g114500.4	4.38	9.24	1.07822	4.09075e-33	1.96715e-33	1.07822	4.09075e-33	1.96715e-33			K01689//enolase [EC:4.2.1.11]+ko00010//Glycolysis / Gluconeogenesis+ko01230//Biosynthesis of amino acids+ko03018//RNA degradation+ko01100//Metabolic pathways+ko01110//Biosynthesis of secondary metabolites+ko01200//Carbon metabolism	XP_004236093.1|1.4e-275|PREDICTED: enolase 1, chloroplastic [Solanum lycopersicum]	GO:1901575//organic substance catabolic process;GO:0010090//trichome morphogenesis;GO:0019362//pyridine nucleotide metabolic process;GO:0009150//purine ribonucleotide metabolic process;GO:0009888//tissue development;GO:0009132//nucleoside diphosphate metabolic process;GO:0000902//cell morphogenesis;GO:0009144//purine nucleoside triphosphate metabolic process;GO:0006096//glycolytic process;GO:0009…
Solyc04g008110.3	5.175	2.03	-1.34794	2.30217e-48	8.52678e-49	-1.34794	2.30217e-48	8.52678e-49			K14489//arabidopsis histidine kinase 2/3/4 (cytokinin receptor) [EC:2.7.13.3]+ko04075//Plant hormone signal transduction	XP_004236922.1|0.0e+00|PREDICTED: histidine kinase 4 [Solanum lycopersicum]	GO:0048598//embryonic morphogenesis;GO:0033500//carbohydrate homeostasis;GO:0016036//cellular response to phosphate starvation;GO:0022622//root system development;GO:0007275//multicellular organism development;GO:0009415//response to water;GO:2000026//regulation of multicellular organismal development;GO:1901700//response to oxygen-containing compound;GO:0032502//developmental process;GO:0008272/…
Solyc04g016430.3	0.715	2.995	2.07197	6.70397e-28	3.58567e-28	2.07197	6.70397e-28	3.58567e-28			K00279//cytokinin dehydrogenase [EC:1.5.99.12]+ko00908//Zeatin biosynthesis	NP_001244907.1|0.0e+00|cytokinin oxidase/dehydrogenase-like 5 precursor [Solanum lycopersicum]	GO:0065008//regulation of biological quality;GO:0065007//biological regulation;GO:0006725//cellular aromatic compound metabolic process;GO:0009308//amine metabolic process;GO:0046483//heterocycle metabolic process;GO:0071704//organic substance metabolic process;GO:0006807//nitrogen compound metabolic process;GO:0044237//cellular metabolic process;GO:0009690//cytokinin metabolic process;GO:0009987…
Solyc04g077690.3	0.52	2.735	2.40103	5.09354e-12	4.3174e-12	2.40103	5.09354e-12	4.3174e-12				XP_004238083.1|1.4e-108|PREDICTED: uncharacterized protein LOC101256378 [Solanum lycopersicum]	GO:1901564//organonitrogen compound metabolic process;GO:0065007//biological regulation;GO:0009690//cytokinin metabolic process;GO:0044237//cellular metabolic process;GO:0042445//hormone metabolic process;GO:0046483//heterocycle metabolic process;GO:0009308//amine metabolic process;GO:0008152//metabolic process;GO:0065008//regulation of biological quality;GO:0034754//cellular hormone metabolic pr…
Solyc04g080820.2	6.645	0.42	-3.98012	8.34364e-116	1.58285e-116	-3.98012	8.34364e-116	1.58285e-116			K00279//cytokinin dehydrogenase [EC:1.5.99.12]+ko00908//Zeatin biosynthesis	NP_001266251.1|7.2e-309|cytokinin oxidase/dehydrogenase-like precursor [Solanum lycopersicum]	GO:0006725//cellular aromatic compound metabolic process;GO:0009987//cellular process;GO:0006807//nitrogen compound metabolic process;GO:0046483//heterocycle metabolic process;GO:0071704//organic substance metabolic process;GO:0009690//cytokinin metabolic process;GO:0065007//biological regulation;GO:0008152//metabolic process;GO:0034754//cellular hormone metabolic process;GO:0044237//cellular met…
Solyc06g005490.3	28.8	57.94	1.00988	1.17272e-94	2.63557e-95	1.00988	1.17272e-94	2.63557e-95			K01803//triosephosphate isomerase (TIM) [EC:5.3.1.1]+ko00010//Glycolysis / Gluconeogenesis+ko01230//Biosynthesis of amino acids+ko01100//Metabolic pathways+ko00051//Fructose and mannose metabolism+ko01110//Biosynthesis of secondary metabolites+ko00710//Carbon fixation in photosynthetic organisms+ko01200//Carbon metabolism+ko00562//Inositol phosphate metabolism	XP_004240361.1|8.1e-142|PREDICTED: triosephosphate isomerase, cytosolic [Solanum lycopersicum]	GO:0006796//phosphate-containing compound metabolic process;GO:0016052//carbohydrate catabolic process;GO:0044238//primary metabolic process;GO:0009117//nucleotide metabolic process;GO:0006082//organic acid metabolic process;GO:0072521//purine-containing compound metabolic process;GO:1901575//organic substance catabolic process;GO:0019637//organophosphate metabolic process;GO:0017144//drug metabo…
Solyc06g069340.1	0	0.67	4.57096	0.000325857	0.00045426	4.57096	0.000325857	0.00045426				XP_010322602.1|5.5e-87|PREDICTED: uncharacterized protein LOC104648040 [Solanum lycopersicum]	GO:0071704//organic substance metabolic process;GO:0065008//regulation of biological quality;GO:0006807//nitrogen compound metabolic process;GO:0009690//cytokinin metabolic process;GO:0042445//hormone metabolic process;GO:0008152//metabolic process;GO:0046483//heterocycle metabolic process;GO:0034754//cellular hormone metabolic process;GO:0065007//biological regulation;GO:0006725//cellular aromat…
Solyc06g075090.4	39.955	1.02	-5.29175	0	0	-5.29175	0	0			K22522//cytokinin riboside 5'-monophosphate phosphoribohydrolase [EC:3.2.2.-]	NP_001244912.1|3.1e-104|cytokinin riboside 5'-monophosphate phosphoribohydrolase LOG8 [Solanum lycopersicum]	GO:0046483//heterocycle metabolic process;GO:0010817//regulation of hormone levels;GO:1901564//organonitrogen compound metabolic process;GO:0006725//cellular aromatic compound metabolic process;GO:0009987//cellular process;GO:0009058//biosynthetic process;GO:0065008//regulation of biological quality;GO:0009691//cytokinin biosynthetic process;GO:0034754//cellular hormone metabolic process;GO:00442…
Solyc07g047770.4	19.785	7.445	-1.40679	3.54395e-273	3.06874e-274	-1.40679	3.54395e-273	3.06874e-274			K14489//arabidopsis histidine kinase 2/3/4 (cytokinin receptor) [EC:2.7.13.3]+ko04075//Plant hormone signal transduction	XP_004243558.1|0.0e+00|PREDICTED: histidine kinase 2 [Solanum lycopersicum]	GO:0016021//integral component of membrane;GO:0016020//membrane;GO:0005623//cell;GO:0031224//intrinsic component of membrane;GO:0044464//cell part;GO:0005622//intracellular;GO:0044425//membrane part;GO:0004872//receptor activity;GO:0016740//transferase activity;GO:0004672//protein kinase activity;GO:0038023//signaling receptor activity;GO:0000155//phosphorelay sensor kinase activity;GO:0004673//p…
Solyc08g062820.3	8.79	31.205	1.82943	5.92721e-147	9.1809e-148	1.82943	5.92721e-147	9.1809e-148			K22522//cytokinin riboside 5'-monophosphate phosphoribohydrolase [EC:3.2.2.-]	XP_004245078.1|1.9e-118|PREDICTED: cytokinin riboside 5'-monophosphate phosphoribohydrolase LOG8 [Solanum lycopersicum]	GO:0006725//cellular aromatic compound metabolic process;GO:0009308//amine metabolic process;GO:0010817//regulation of hormone levels;GO:0046483//heterocycle metabolic process;GO:0042445//hormone metabolic process;GO:0042446//hormone biosynthetic process;GO:0044237//cellular metabolic process;GO:0071704//organic substance metabolic process;GO:0009691//cytokinin biosynthetic process;GO:0008152//me…
Solyc09g007830.3	3.8	1.45	-1.38553	1.48611e-12	1.23122e-12	-1.38553	1.48611e-12	1.23122e-12			K22522//cytokinin riboside 5'-monophosphate phosphoribohydrolase [EC:3.2.2.-]	XP_004246656.1|2.1e-119|PREDICTED: cytokinin riboside 5'-monophosphate phosphoribohydrolase LOG3 [Solanum lycopersicum]	GO:0046483//heterocycle metabolic process;GO:0009058//biosynthetic process;GO:0009987//cellular process;GO:0009691//cytokinin biosynthetic process;GO:0009308//amine metabolic process;GO:0044237//cellular metabolic process;GO:0008152//metabolic process;GO:0034754//cellular hormone metabolic process;GO:0006807//nitrogen compound metabolic process;GO:0010817//regulation of hormone levels;GO:0044249/…
Solyc09g011810.3	159.73	71.99	-1.14706	0	0	-1.14706	0	0			K03841//fructose-1,6-bisphosphatase I [EC:3.1.3.11]+ko00010//Glycolysis / Gluconeogenesis+ko00030//Pentose phosphate pathway+ko01100//Metabolic pathways+ko00051//Fructose and mannose metabolism+ko01110//Biosynthesis of secondary metabolites+ko00710//Carbon fixation in photosynthetic organisms+ko01200//Carbon metabolism	XP_004246365.1|2.6e-231|PREDICTED: fructose-1,6-bisphosphatase, chloroplastic [Solanum lycopersicum]	GO:0009767//photosynthetic electron transport chain;GO:0046351//disaccharide biosynthetic process;GO:0019319//hexose biosynthetic process;GO:0005985//sucrose metabolic process;GO:0009719//response to endogenous stimulus;GO:0009312//oligosaccharide biosynthetic process;GO:0009725//response to hormone;GO:0006950//response to stress;GO:0005984//disaccharide metabolic process;GO:0009773//photosynthet…
Solyc09g064910.1	2.32	1.11	-1.06584	4.6335e-05	5.97438e-05	-1.06584	4.6335e-05	5.97438e-05			K10760//adenylate dimethylallyltransferase (cytokinin synthase) [EC:2.5.1.27 2.5.1.112]+ko00908//Zeatin biosynthesis+ko01100//Metabolic pathways+ko01110//Biosynthesis of secondary metabolites	NP_001244915.1|3.2e-179|adenylate isopentenyltransferase [Solanum lycopersicum]	GO:0034470//ncRNA processing;GO:0043170//macromolecule metabolic process;GO:0008152//metabolic process;GO:0008033//tRNA processing;GO:0016070//RNA metabolic process;GO:0034660//ncRNA metabolic process;GO:0006396//RNA processing;GO:0009987//cellular process;GO:0006139//nucleobase-containing compound metabolic process;GO:0044260//cellular macromolecule metabolic process;GO:0006725//cellular aromati…
Solyc10g084150.2	110.205	16.1	-2.77463	0	0	-2.77463	0	0			K22522//cytokinin riboside 5'-monophosphate phosphoribohydrolase [EC:3.2.2.-]	NP_001244911.1|1.3e-120|cytokinin riboside 5'-monophosphate phosphoribohydrolase LOG6 [Solanum lycopersicum]	GO:0009058//biosynthetic process;GO:0042446//hormone biosynthetic process;GO:0009690//cytokinin metabolic process;GO:0046483//heterocycle metabolic process;GO:0009987//cellular process;GO:0071704//organic substance metabolic process;GO:0006807//nitrogen compound metabolic process;GO:0009691//cytokinin biosynthetic process;GO:0008152//metabolic process;GO:0044249//cellular biosynthetic process;GO:…
Solyc10g084890.3	0.49	1.09	1.15961	0.000276324	0.000382743	1.15961	0.000276324	0.000382743			K04628//ceramide galactosyltransferase [EC:2.4.1.47]+ko00600//Sphingolipid metabolism+ko01100//Metabolic pathways+ko00565//Ether lipid metabolism;K13493//cytokinin-N-glucosyltransferase [EC:2.4.1.-]+ko00908//Zeatin biosynthesis+ko01110//Biosynthesis of secondary metabolites;K00699//glucuronosyltransferase [EC:2.4.1.17]+ko00860//Porphyrin and chlorophyll metabolism+ko00040//Pentose and glucuronate…	XP_015089569.1|1.1e-220|PREDICTED: UDP-glucose iridoid glucosyltransferase-like [Solanum pennellii]	GO:0008152//metabolic process;GO:0044424//intracellular part;GO:0043231//intracellular membrane-bounded organelle;GO:0043226//organelle;GO:0005622//intracellular;GO:0005623//cell;GO:0043227//membrane-bounded organelle;GO:0043229//intracellular organelle;GO:0044464//cell part;GO:0080043//quercetin 3-O-glucosyltransferase activity;GO:0046527//glucosyltransferase activity;GO:0008194//UDP-glycosyltra…
Solyc10g085240.1	0.135	0.485	1.84959	0.00042634	0.000600679	1.84959	0.00042634	0.000600679			K04628//ceramide galactosyltransferase [EC:2.4.1.47]+ko00600//Sphingolipid metabolism+ko01100//Metabolic pathways+ko00565//Ether lipid metabolism;K13493//cytokinin-N-glucosyltransferase [EC:2.4.1.-]+ko00908//Zeatin biosynthesis+ko01110//Biosynthesis of secondary metabolites;K00699//glucuronosyltransferase [EC:2.4.1.17]+ko00860//Porphyrin and chlorophyll metabolism+ko00040//Pentose and glucuronate…	XP_004249822.3|1.6e-275|PREDICTED: UDP-glucose iridoid glucosyltransferase-like [Solanum lycopersicum]	GO:0008152//metabolic process;GO:0044424//intracellular part;GO:0043227//membrane-bounded organelle;GO:0044464//cell part;GO:0043229//intracellular organelle;GO:0043226//organelle;GO:0005622//intracellular;GO:0005623//cell;GO:0043231//intracellular membrane-bounded organelle;GO:0008194//UDP-glycosyltransferase activity;GO:0016758//transferase activity, transferring hexosyl groups;GO:0046527//gluc…
Solyc10g085280.1	0.735	11.43	3.95756	2.384e-135	3.95794e-136	3.95756	2.384e-135	3.95794e-136			K04628//ceramide galactosyltransferase [EC:2.4.1.47]+ko00600//Sphingolipid metabolism+ko01100//Metabolic pathways+ko00565//Ether lipid metabolism;K00699//glucuronosyltransferase [EC:2.4.1.17]+ko00860//Porphyrin and chlorophyll metabolism+ko00040//Pentose and glucuronate interconversions+ko01100//Metabolic pathways+ko00053//Ascorbate and aldarate metabolism+ko01110//Biosynthesis of secondary metab…	XP_004249643.2|1.9e-276|PREDICTED: UDP-glucose iridoid glucosyltransferase-like [Solanum lycopersicum]	GO:0008152//metabolic process;GO:0044424//intracellular part;GO:0043226//organelle;GO:0044464//cell part;GO:0043227//membrane-bounded organelle;GO:0043231//intracellular membrane-bounded organelle;GO:0005623//cell;GO:0005622//intracellular;GO:0043229//intracellular organelle;GO:0080043//quercetin 3-O-glucosyltransferase activity;GO:0016757//transferase activity, transferring glycosyl groups;GO:00…
Solyc11g069570.2	81.52	40.125	-1.02053	3.89155e-95	8.70299e-96	-1.02053	3.89155e-95	8.70299e-96			K22522//cytokinin riboside 5'-monophosphate phosphoribohydrolase [EC:3.2.2.-]	XP_004251148.1|7.8e-131|PREDICTED: cytokinin riboside 5'-monophosphate phosphoribohydrolase LOG3 [Solanum lycopersicum]	GO:0009308//amine metabolic process;GO:0009987//cellular process;GO:0008152//metabolic process;GO:0042446//hormone biosynthetic process;GO:0034754//cellular hormone metabolic process;GO:0006807//nitrogen compound metabolic process;GO:0006725//cellular aromatic compound metabolic process;GO:1901564//organonitrogen compound metabolic process;GO:0009690//cytokinin metabolic process;GO:0044249//cellu…
Solyc11g070150.2	8.645	2.21	-1.96618	5.7285e-29	2.99389e-29	-1.96618	5.7285e-29	2.99389e-29			K14490//histidine-containing phosphotransfer peotein+ko04075//Plant hormone signal transduction	XP_004251188.1|3.4e-73|PREDICTED: histidine-containing phosphotransfer protein 4 [Solanum lycopersicum]	GO:0051716//cellular response to stimulus;GO:0050896//response to stimulus;GO:0070887//cellular response to chemical stimulus;GO:0065007//biological regulation;GO:0009725//response to hormone;GO:0016310//phosphorylation;GO:0032870//cellular response to hormone stimulus;GO:0071495//cellular response to endogenous stimulus;GO:0071310//cellular response to organic substance;GO:0000160//phosphorelay …
Solyc12g008900.2	2.95	1.365	-1.10886	2.94748e-11	2.58992e-11	-1.10886	2.94748e-11	2.58992e-11			K00279//cytokinin dehydrogenase [EC:1.5.99.12]+ko00908//Zeatin biosynthesis	XP_004251670.1|0.0e+00|PREDICTED: cytokinin dehydrogenase 3 isoform X1 [Solanum lycopersicum]	GO:0042445//hormone metabolic process;GO:0006725//cellular aromatic compound metabolic process;GO:0006807//nitrogen compound metabolic process;GO:0065008//regulation of biological quality;GO:0009987//cellular process;GO:0065007//biological regulation;GO:0008152//metabolic process;GO:0009690//cytokinin metabolic process;GO:0071704//organic substance metabolic process;GO:0034754//cellular hormone m…
gibberellin
Gene ID	CM10 FPKM	TM10 FPKM	log2(TM10/CM10)	Qvalue(CM10-vs-TM10)	Pvalue(CM10-vs-TM10)	log2(TM10/CM10)	Qvalue(CM10-vs-TM10)	Pvalue(CM10-vs-TM10)	TFs	PRG	Kegg Orthology	Nr	GO
Solyc01g005230.4	0.41	0.98	1.26542	0.000279637	0.000387425	1.26542	0.000279637	0.000387425			K18886//gibberellin A4 carboxyl methyltransferase [EC:2.1.1.276];K18848//indole-3-acetate O-methyltransferase [EC:2.1.1.278]	XP_004228938.1|4.0e-196|PREDICTED: probable S-adenosylmethionine-dependent methyltransferase At5g38780 [Solanum lycopersicum]	GO:0003824//catalytic activity;GO:0016741//transferase activity, transferring one-carbon groups;GO:0016740//transferase activity;GO:0008168//methyltransferase activity;
Solyc01g005350.4	0.275	0	-4.82033	9.2237e-05	0.000121907	-4.82033	9.2237e-05	0.000121907			K18886//gibberellin A4 carboxyl methyltransferase [EC:2.1.1.276];K18848//indole-3-acetate O-methyltransferase [EC:2.1.1.278]	XP_004253343.1|3.8e-170|PREDICTED: probable S-adenosylmethionine-dependent methyltransferase At5g38780 [Solanum lycopersicum]	GO:0003824//catalytic activity;GO:0008168//methyltransferase activity;GO:0016741//transferase activity, transferring one-carbon groups;GO:0016740//transferase activity;
Solyc01g058030.2	4.085	1.825	-1.16287	2.06422e-06	2.3912e-06	-1.16287	2.06422e-06	2.3912e-06			K04125//gibberellin 2beta-dioxygenase [EC:1.14.11.13]+ko00904//Diterpenoid biosynthesis+ko01110//Biosynthesis of secondary metabolites	XP_015086748.1|1.6e-116|PREDICTED: gibberellin 2-beta-dioxygenase 2-like [Solanum pennellii]	GO:0051213//dioxygenase activity;GO:0016491//oxidoreductase activity;GO:0043167//ion binding;GO:0046872//metal ion binding;GO:0043169//cation binding;GO:0003824//catalytic activity;GO:0005488//binding;
Solyc01g058250.2	0.025	9.3	8.56719	1.88708e-76	5.02893e-77	8.56719	1.88708e-76	5.02893e-77			K04124//gibberellin 3beta-dioxygenase [EC:1.14.11.15]+ko00904//Diterpenoid biosynthesis+ko01110//Biosynthesis of secondary metabolites	XP_004229097.1|6.4e-205|PREDICTED: gibberellin 3-beta-dioxygenase 1-like [Solanum lycopersicum]	GO:0050896//response to stimulus;GO:1901576//organic substance biosynthetic process;GO:0033993//response to lipid;GO:0009686//gibberellin biosynthetic process;GO:0044238//primary metabolic process;GO:0042221//response to chemical;GO:0023052//signaling;GO:0071310//cellular response to organic substance;GO:0044249//cellular biosynthetic process;GO:0016101//diterpenoid metabolic process;GO:0006721//…
Solyc01g108880.4	3.59	18.555	2.36946	3.28907e-121	6.00407e-122	2.36946	3.28907e-121	6.00407e-122			K05282//gibberellin-44 dioxygenase [EC:1.14.11.12]+ko00904//Diterpenoid biosynthesis+ko01100//Metabolic pathways+ko01110//Biosynthesis of secondary metabolites	XP_009771607.1|3.9e-180|PREDICTED: naringenin,2-oxoglutarate 3-dioxygenase-like [Nicotiana sylvestris]	GO:0003824//catalytic activity;GO:0051213//dioxygenase activity;GO:0016491//oxidoreductase activity;GO:0005488//binding;GO:0043169//cation binding;GO:0043167//ion binding;GO:0046872//metal ion binding;
Solyc02g062460.4	1.055	5.645	2.42412	8.24511e-46	3.17191e-46	2.42412	8.24511e-46	3.17191e-46			K05278//flavonol synthase [EC:1.14.20.6]+ko01100//Metabolic pathways+ko01110//Biosynthesis of secondary metabolites+ko00941//Flavonoid biosynthesis;K05282//gibberellin-44 dioxygenase [EC:1.14.11.12]+ko00904//Diterpenoid biosynthesis+ko01100//Metabolic pathways+ko01110//Biosynthesis of secondary metabolites;K04125//gibberellin 2beta-dioxygenase [EC:1.14.11.13]+ko00904//Diterpenoid biosynthesis+ko0…	XP_004233541.1|1.7e-187|PREDICTED: probable 2-oxoglutarate-dependent dioxygenase AOP1 isoform X1 [Solanum lycopersicum]	GO:0005488//binding;GO:0003824//catalytic activity;GO:0016491//oxidoreductase activity;GO:0043167//ion binding;GO:0046872//metal ion binding;GO:0043169//cation binding;
Solyc02g069800.1	23.675	66.835	1.50033	1.41432e-185	1.79026e-186	1.50033	1.41432e-185	1.79026e-186			K14493//gibberellin receptor GID1 [EC:3.-.-.-]+ko04075//Plant hormone signal transduction;K20506//tuliposide A-converting enzyme [EC:4.2.99.22]	NP_001316666.1|1.2e-195|Abhydrolase superfamily protein [Solanum lycopersicum]	GO:0009056//catabolic process;GO:0008152//metabolic process;GO:0016787//hydrolase activity;GO:0003824//catalytic activity;
Solyc02g070430.3	3.535	0.49	-2.84588	8.8695e-30	4.55534e-30	-2.84588	8.8695e-30	4.55534e-30			K04125//gibberellin 2beta-dioxygenase [EC:1.14.11.13]+ko00904//Diterpenoid biosynthesis+ko01110//Biosynthesis of secondary metabolites	XP_004233129.1|8.4e-199|PREDICTED: gibberellin 2-beta-dioxygenase 1 [Solanum lycopersicum]	GO:0009314//response to radiation;GO:0044237//cellular metabolic process;GO:0044282//small molecule catabolic process;GO:0010817//regulation of hormone levels;GO:1901575//organic substance catabolic process;GO:0016103//diterpenoid catabolic process;GO:0044255//cellular lipid metabolic process;GO:0071704//organic substance metabolic process;GO:0044242//cellular lipid catabolic process;GO:0044281//…
Solyc02g071470.4	5	1.975	-1.33406	5.25252e-17	3.69238e-17	-1.33406	5.25252e-17	3.69238e-17			K05658//ATP-binding cassette, subfamily B (MDR/TAP), member 1 [EC:7.6.2.2]+ko02010//ABC transporters;K05278//flavonol synthase [EC:1.14.20.6]+ko01100//Metabolic pathways+ko01110//Biosynthesis of secondary metabolites+ko00941//Flavonoid biosynthesis;K06892//feruloyl-CoA ortho-hydroxylase [EC:1.14.11.-]+ko01110//Biosynthesis of secondary metabolites+ko00940//Phenylpropanoid biosynthesis;K04124//gib…	XP_006355572.1|8.2e-181|PREDICTED: protein SRG1-like [Solanum tuberosum]	GO:0005488//binding;GO:0043169//cation binding;GO:0016491//oxidoreductase activity;GO:0046872//metal ion binding;GO:0003824//catalytic activity;GO:0043167//ion binding;
Solyc02g071500.2	0.665	1.435	1.11351	0.000105088	0.000139633	1.11351	0.000105088	0.000139633			K05658//ATP-binding cassette, subfamily B (MDR/TAP), member 1 [EC:7.6.2.2]+ko02010//ABC transporters;K04124//gibberellin 3beta-dioxygenase [EC:1.14.11.15]+ko00904//Diterpenoid biosynthesis+ko01110//Biosynthesis of secondary metabolites;K05278//flavonol synthase [EC:1.14.20.6]+ko01100//Metabolic pathways+ko01110//Biosynthesis of secondary metabolites+ko00941//Flavonoid biosynthesis	XP_004233001.1|3.2e-203|PREDICTED: protein SRG1-like [Solanum lycopersicum]	GO:0043167//ion binding;GO:0003824//catalytic activity;GO:0005488//binding;GO:0016491//oxidoreductase activity;GO:0043169//cation binding;GO:0046872//metal ion binding;
Solyc02g083880.3	0.115	0.85	2.89288	0.000630625	0.000905452	2.89288	0.000630625	0.000905452			K20887//xyloglucan glycosyltransferase 4 [EC:2.4.1.-];K03860//phosphatidylinositol glycan, class Q+ko01100//Metabolic pathways+ko00563//Glycosylphosphatidylinositol (GPI)-anchor biosynthesis	XP_004232490.1|6.9e-58|PREDICTED: gibberellin-regulated protein 11 [Solanum lycopersicum]
Solyc03g006880.3	1.35	0.445	-1.59897	1.35502e-07	1.4468e-07	-1.59897	1.35502e-07	1.4468e-07			K05282//gibberellin-44 dioxygenase [EC:1.14.11.12]+ko00904//Diterpenoid biosynthesis+ko01100//Metabolic pathways+ko01110//Biosynthesis of secondary metabolites	XP_016564734.1|2.1e-201|PREDICTED: gibberellin 20 oxidase 1-like [Capsicum annuum]	GO:0043169//cation binding;GO:0005488//binding;GO:0046872//metal ion binding;GO:0043167//ion binding;GO:0016491//oxidoreductase activity;GO:0003824//catalytic activity;
Solyc03g116280.3	0.42	1.835	2.12868	1.50508e-07	1.61249e-07	2.12868	1.50508e-07	1.61249e-07			K05933//aminocyclopropanecarboxylate oxidase [EC:1.14.17.4]+ko01100//Metabolic pathways+ko01110//Biosynthesis of secondary metabolites+ko00270//Cysteine and methionine metabolism;K04124//gibberellin 3beta-dioxygenase [EC:1.14.11.15]+ko00904//Diterpenoid biosynthesis+ko01110//Biosynthesis of secondary metabolites	XP_006364232.1|4.5e-51|PREDICTED: 1-aminocyclopropane-1-carboxylate oxidase 5-like isoform X1 [Solanum tuberosum]	GO:0043167//ion binding;GO:0003824//catalytic activity;GO:0043169//cation binding;GO:0016491//oxidoreductase activity;GO:0005488//binding;GO:0046872//metal ion binding;
Solyc03g119740.3	29.93	13.89	-1.10612	2.2467e-69	6.44519e-70	-1.10612	2.2467e-69	6.44519e-70	MYB		K08869//aarF domain-containing kinase;K17613//calcineurin-binding protein cabin-1;K15397//3-ketoacyl-CoA synthase [EC:2.3.1.199]+ko01100//Metabolic pathways+ko01110//Biosynthesis of secondary metabolites+ko00062//Fatty acid elongation;K05909//laccase [EC:1.10.3.2]	XP_004235740.1|4.2e-177|PREDICTED: transcription factor DIVARICATA [Solanum lycopersicum]	GO:2000112//regulation of cellular macromolecule biosynthetic process;GO:1901576//organic substance biosynthetic process;GO:0006807//nitrogen compound metabolic process;GO:0090304//nucleic acid metabolic process;GO:0042493//response to drug;GO:0010038//response to metal ion;GO:0010556//regulation of macromolecule biosynthetic process;GO:0046483//heterocycle metabolic process;GO:0051171//regulatio…
Solyc03g119910.4	0.385	0.07	-2.40632	0.000257847	0.000356213	-2.40632	0.000257847	0.000356213			K04124//gibberellin 3beta-dioxygenase [EC:1.14.11.15]+ko00904//Diterpenoid biosynthesis+ko01110//Biosynthesis of secondary metabolites	NP_001233855.2|2.4e-207|3b-hydroxylase [Solanum lycopersicum]	GO:0050789//regulation of biological process;GO:0016102//diterpenoid biosynthetic process;GO:0016053//organic acid biosynthetic process;GO:0010033//response to organic substance;GO:0009987//cellular process;GO:0016114//terpenoid biosynthetic process;GO:0006720//isoprenoid metabolic process;GO:0006721//terpenoid metabolic process;GO:0050896//response to stimulus;GO:0071704//organic substance metab…
Solyc04g005100.3	135.245	55.67	-1.27904	0	0	-1.27904	0	0	MYB		K08869//aarF domain-containing kinase;K17613//calcineurin-binding protein cabin-1	XP_004237073.1|2.2e-151|PREDICTED: transcription factor MYB1R1 [Solanum lycopersicum]	GO:0050896//response to stimulus;GO:0046483//heterocycle metabolic process;GO:0006139//nucleobase-containing compound metabolic process;GO:0009737//response to abscisic acid;GO:0006970//response to osmotic stress;GO:0018130//heterocycle biosynthetic process;GO:0010035//response to inorganic substance;GO:0009058//biosynthetic process;GO:0010467//gene expression;GO:0044237//cellular metabolic proce…
Solyc04g014320.1	18.875	55.285	1.54613	4.03017e-49	1.47671e-49	1.54613	4.03017e-49	1.47671e-49			K01568//pyruvate decarboxylase [EC:4.1.1.1]+ko00010//Glycolysis / Gluconeogenesis+ko01100//Metabolic pathways+ko01110//Biosynthesis of secondary metabolites;K06125//4-hydroxybenzoate polyprenyltransferase [EC:2.5.1.39]+ko00130//Ubiquinone and other terpenoid-quinone biosynthesis+ko01100//Metabolic pathways+ko01110//Biosynthesis of secondary metabolites;K00430//peroxidase [EC:1.11.1.7]+ko01100//Me…	XP_010319536.1|1.3e-55|PREDICTED: gibberellin-regulated protein 14-like [Solanum lycopersicum]	GO:0032501//multicellular organismal process;GO:0048856//anatomical structure development;GO:0032502//developmental process;GO:0007275//multicellular organism development;
Solyc05g024020.1	7.785	3.555	-1.13052	4.17236e-12	3.52049e-12	-1.13052	4.17236e-12	3.52049e-12			K03283//heat shock 70kDa protein 1/2/6/8+ko03040//Spliceosome+ko04144//Endocytosis+ko04141//Protein processing in endoplasmic reticulum;K18885//gibberellin A9 O-methyltransferase [EC:2.1.1.275]	XP_019069304.1|1.5e-145|PREDICTED: uncharacterized protein LOC109120229 [Solanum lycopersicum]
Solyc06g035520.3	2.12	16.35	2.94798	2.91727e-129	5.03611e-130	2.94798	2.91727e-129	5.03611e-130			K07874//Ras-related protein Rab-1A;K14493//gibberellin receptor GID1 [EC:3.-.-.-]+ko04075//Plant hormone signal transduction	XP_004240748.1|5.5e-192|PREDICTED: probable carboxylesterase 120 [Solanum lycopersicum]	GO:0008152//metabolic process;GO:0009056//catabolic process;GO:0003824//catalytic activity;GO:0016787//hydrolase activity;
Solyc06g066840.3	1.57	0.285	-2.48349	1.91321e-11	1.66446e-11	-2.48349	1.91321e-11	1.66446e-11			K04124//gibberellin 3beta-dioxygenase [EC:1.14.11.15]+ko00904//Diterpenoid biosynthesis+ko01110//Biosynthesis of secondary metabolites;K05282//gibberellin-44 dioxygenase [EC:1.14.11.12]+ko00904//Diterpenoid biosynthesis+ko01100//Metabolic pathways+ko01110//Biosynthesis of secondary metabolites	XP_004241719.1|9.1e-184|PREDICTED: probable 2-oxoglutarate-dependent dioxygenase AOP1 [Solanum lycopersicum]	GO:0043167//ion binding;GO:0016491//oxidoreductase activity;GO:0003824//catalytic activity;GO:0046872//metal ion binding;GO:0005488//binding;GO:0043169//cation binding;
Solyc06g067860.3	1.385	0.02	-6.10147	1.28644e-17	8.87611e-18	-6.10147	1.28644e-17	8.87611e-18			K04124//gibberellin 3beta-dioxygenase [EC:1.14.11.15]+ko00904//Diterpenoid biosynthesis+ko01110//Biosynthesis of secondary metabolites;K05282//gibberellin-44 dioxygenase [EC:1.14.11.12]+ko00904//Diterpenoid biosynthesis+ko01100//Metabolic pathways+ko01110//Biosynthesis of secondary metabolites	XP_004241717.1|2.3e-185|PREDICTED: probable 2-oxoglutarate-dependent dioxygenase AOP1 [Solanum lycopersicum]	GO:0051213//dioxygenase activity;GO:0043169//cation binding;GO:0005488//binding;GO:0043167//ion binding;GO:0003824//catalytic activity;GO:0046872//metal ion binding;GO:0016491//oxidoreductase activity;
Solyc06g069790.4	8.41	2.915	-1.52858	1.38853e-14	1.06421e-14	-1.52858	1.38853e-14	1.06421e-14			K03860//phosphatidylinositol glycan, class Q+ko01100//Metabolic pathways+ko00563//Glycosylphosphatidylinositol (GPI)-anchor biosynthesis;K20887//xyloglucan glycosyltransferase 4 [EC:2.4.1.-]	XP_004241582.1|5.2e-60|PREDICTED: gibberellin-regulated protein 6-like [Solanum lycopersicum]
Solyc06g082030.3	5.695	0.72	-2.98525	4.99343e-51	1.78345e-51	-2.98525	4.99343e-51	1.78345e-51			K04125//gibberellin 2beta-dioxygenase [EC:1.14.11.13]+ko00904//Diterpenoid biosynthesis+ko01110//Biosynthesis of secondary metabolites	XP_004242519.1|9.6e-206|PREDICTED: gibberellin 2-beta-dioxygenase 8 [Solanum lycopersicum]	GO:0016491//oxidoreductase activity;GO:0003824//catalytic activity;GO:0051213//dioxygenase activity;GO:0005488//binding;GO:0046872//metal ion binding;GO:0043167//ion binding;GO:0043169//cation binding;
Solyc07g061720.3	2.025	0.275	-2.87	6.04165e-19	4.0115e-19	-2.87	6.04165e-19	4.0115e-19			K04125//gibberellin 2beta-dioxygenase [EC:1.14.11.13]+ko00904//Diterpenoid biosynthesis+ko01110//Biosynthesis of secondary metabolites	NP_001234752.1|1.4e-188|gibberellin 2-oxidase [Solanum lycopersicum]	GO:0019752//carboxylic acid metabolic process;GO:0009314//response to radiation;GO:0009987//cellular process;GO:0006082//organic acid metabolic process;GO:0044281//small molecule metabolic process;GO:0016115//terpenoid catabolic process;GO:0008152//metabolic process;GO:0042447//hormone catabolic process;GO:0006721//terpenoid metabolic process;GO:0044238//primary metabolic process;GO:0016101//dite…
Solyc11g011260.1	73.37	30.475	-1.2651	8.82239e-279	7.48388e-280	-1.2651	8.82239e-279	7.48388e-280	GRAS		K14494//DELLA protein+ko04075//Plant hormone signal transduction	NP_001234365.1|0.0e+00|DELLA protein GAI [Solanum lycopersicum]	GO:0023052//signaling;GO:0071704//organic substance metabolic process;GO:0043170//macromolecule metabolic process;GO:0009723//response to ethylene;GO:1901576//organic substance biosynthetic process;GO:0042221//response to chemical;GO:0051239//regulation of multicellular organismal process;GO:0071370//cellular response to gibberellin stimulus;GO:0009059//macromolecule biosynthetic process;GO:00100…
Solyc11g045460.3	3.785	1.765	-1.09647	3.12006e-06	3.66103e-06	-1.09647	3.12006e-06	3.66103e-06			K13258//2-hydroxyisoflavanone dehydratase [EC:4.2.1.105]+ko01110//Biosynthesis of secondary metabolites+ko00943//Isoflavonoid biosynthesis;K14493//gibberellin receptor GID1 [EC:3.-.-.-]+ko04075//Plant hormone signal transduction	XP_004250778.1|7.2e-134|PREDICTED: probable carboxylesterase 15 [Solanum lycopersicum]	GO:0008152//metabolic process;GO:0016787//hydrolase activity;GO:0003824//catalytic activity;
Solyc11g072310.2	1.64	12.075	2.88363	6.06556e-88	1.44269e-88	2.88363	6.06556e-88	1.44269e-88			K05282//gibberellin-44 dioxygenase [EC:1.14.11.12]+ko00904//Diterpenoid biosynthesis+ko01100//Metabolic pathways+ko01110//Biosynthesis of secondary metabolites	XP_016546723.1|8.5e-203|PREDICTED: gibberellin 20 oxidase 1-like [Capsicum annuum]	GO:0043167//ion binding;GO:0046872//metal ion binding;GO:0043169//cation binding;GO:0003824//catalytic activity;GO:0005488//binding;GO:0016491//oxidoreductase activity;
Solyc12g006460.2	120.115	27.15	-2.14534	0	0	-2.14534	0	0			K04123//ent-kaurenoic acid monooxygenase [EC:1.14.14.107]+ko00904//Diterpenoid biosynthesis+ko01100//Metabolic pathways+ko01110//Biosynthesis of secondary metabolites	XP_010313690.1|1.7e-286|PREDICTED: ent-kaurenoic acid oxidase 2 isoform X1 [Solanum lycopersicum]	GO:0042592//homeostatic process;GO:0042445//hormone metabolic process;GO:0009686//gibberellin biosynthetic process;GO:0008299//isoprenoid biosynthetic process;GO:0032501//multicellular organismal process;GO:0006720//isoprenoid metabolic process;GO:0055088//lipid homeostasis;GO:0016125//sterol metabolic process;GO:0043436//oxoacid metabolic process;GO:0016131//brassinosteroid metabolic process;GO:…
salicylic acid
Gene ID	CM10 FPKM	TM10 FPKM	log2(TM10/CM10)	Qvalue(CM10-vs-TM10)	Pvalue(CM10-vs-TM10)	log2(TM10/CM10)	Qvalue(CM10-vs-TM10)	Pvalue(CM10-vs-TM10)	TFs	PRG	Kegg Orthology	Nr	GO
Solyc01g108730.2	0	1.18	4.79335	0.00010006	0.000132677	4.79335	0.00010006	0.000132677			K20802//(R)-mandelonitrile lyase [EC:4.1.2.10]+ko01110//Biosynthesis of secondary metabolites+ko00460//Cyanoamino acid metabolism	XP_009791930.1|2.2e-26|PREDICTED: salicylic acid-binding protein 2-like [Nicotiana sylvestris]
Solyc02g065250.2	0	0.455	4.35057	0.000901454	0.00131695	4.35057	0.000901454	0.00131695			K20802//(R)-mandelonitrile lyase [EC:4.1.2.10]+ko01110//Biosynthesis of secondary metabolites+ko00460//Cyanoamino acid metabolism;K13033//(S)-hydroxynitrile lyase [EC:4.1.2.47]+ko01110//Biosynthesis of secondary metabolites+ko00460//Cyanoamino acid metabolism	XP_015067104.1|6.4e-101|PREDICTED: salicylic acid-binding protein 2-like [Solanum pennellii]	GO:0016787//hydrolase activity;GO:0003824//catalytic activity;
Solyc03g044820.4	53.05	19.63	-1.43373	3.74734e-64	1.13488e-64	-1.43373	3.74734e-64	1.13488e-64			K20802//(R)-mandelonitrile lyase [EC:4.1.2.10]+ko01110//Biosynthesis of secondary metabolites+ko00460//Cyanoamino acid metabolism	XP_004234676.1|8.9e-77|PREDICTED: salicylic acid-binding protein 2 isoform X1 [Solanum lycopersicum]	GO:0003824//catalytic activity;GO:0016787//hydrolase activity;
Solyc03g070380.3	0.61	9.31	3.94315	2.86985e-78	7.54362e-79	3.94315	2.86985e-78	7.54362e-79			K20802//(R)-mandelonitrile lyase [EC:4.1.2.10]+ko01110//Biosynthesis of secondary metabolites+ko00460//Cyanoamino acid metabolism	XP_004234906.1|9.5e-153|PREDICTED: salicylic acid-binding protein 2 [Solanum lycopersicum]	GO:0070887//cellular response to chemical stimulus;GO:0009607//response to biotic stimulus;GO:0045087//innate immune response;GO:0071407//cellular response to organic cyclic compound;GO:0009862//systemic acquired resistance, salicylic acid mediated signaling pathway;GO:0050789//regulation of biological process;GO:1901701//cellular response to oxygen-containing compound;GO:0002376//immune system p…
Solyc03g119740.3	29.93	13.89	-1.10612	2.2467e-69	6.44519e-70	-1.10612	2.2467e-69	6.44519e-70	MYB		K08869//aarF domain-containing kinase;K17613//calcineurin-binding protein cabin-1;K15397//3-ketoacyl-CoA synthase [EC:2.3.1.199]+ko01100//Metabolic pathways+ko01110//Biosynthesis of secondary metabolites+ko00062//Fatty acid elongation;K05909//laccase [EC:1.10.3.2]	XP_004235740.1|4.2e-177|PREDICTED: transcription factor DIVARICATA [Solanum lycopersicum]	GO:2000112//regulation of cellular macromolecule biosynthetic process;GO:1901576//organic substance biosynthetic process;GO:0006807//nitrogen compound metabolic process;GO:0090304//nucleic acid metabolic process;GO:0042493//response to drug;GO:0010038//response to metal ion;GO:0010556//regulation of macromolecule biosynthetic process;GO:0046483//heterocycle metabolic process;GO:0051171//regulatio…
Solyc04g005100.3	135.245	55.67	-1.27904	0	0	-1.27904	0	0	MYB		K08869//aarF domain-containing kinase;K17613//calcineurin-binding protein cabin-1	XP_004237073.1|2.2e-151|PREDICTED: transcription factor MYB1R1 [Solanum lycopersicum]	GO:0050896//response to stimulus;GO:0046483//heterocycle metabolic process;GO:0006139//nucleobase-containing compound metabolic process;GO:0009737//response to abscisic acid;GO:0006970//response to osmotic stress;GO:0018130//heterocycle biosynthetic process;GO:0010035//response to inorganic substance;GO:0009058//biosynthetic process;GO:0010467//gene expression;GO:0044237//cellular metabolic proce…
Solyc04g082860.3	0.16	0.72	2.138	4.2244e-06	5.00618e-06	2.138	4.2244e-06	5.00618e-06			K13691//pathogen-inducible salicylic acid glucosyltransferase [EC:2.4.1.-]	XP_004238636.1|2.3e-274|PREDICTED: UDP-glycosyltransferase 74G1-like [Solanum lycopersicum]	GO:0008152//metabolic process;GO:0005623//cell;GO:0005622//intracellular;GO:0043231//intracellular membrane-bounded organelle;GO:0043227//membrane-bounded organelle;GO:0043229//intracellular organelle;GO:0043226//organelle;GO:0044464//cell part;GO:0044424//intracellular part;GO:0046527//glucosyltransferase activity;GO:0008194//UDP-glycosyltransferase activity;GO:0080044//quercetin 7-O-glucosyltra…
Solyc05g024260.3	1.405	652.605	8.86126	0	0	8.86126	0	0			K15382//solute carrier family 50 (sugar transporter)	XP_004239304.1|1.8e-164|PREDICTED: bidirectional sugar transporter N3 [Solanum lycopersicum]	GO:0048827//phyllome development;GO:0032870//cellular response to hormone stimulus;GO:0048856//anatomical structure development;GO:0071215//cellular response to abscisic acid stimulus;GO:0006810//transport;GO:0071495//cellular response to endogenous stimulus;GO:0009987//cellular process;GO:0032504//multicellular organism reproduction;GO:0033993//response to lipid;GO:0009790//embryo development;GO…
Solyc07g061740.4	13.355	5.695	-1.2281	9.50765e-51	3.40937e-51	-1.2281	9.50765e-51	3.40937e-51			K15502//serine/threonine-protein phosphatase 6 regulatory ankyrin repeat subunit A;K15503//serine/threonine-protein phosphatase 6 regulatory ankyrin repeat subunit B	XP_019070300.1|6.1e-288|PREDICTED: uncharacterized protein LOC101256692 [Solanum lycopersicum]	GO:1901701//cellular response to oxygen-containing compound;GO:0009966//regulation of signal transduction;GO:0009725//response to hormone;GO:2001023//regulation of response to drug;GO:2000031//regulation of salicylic acid mediated signaling pathway;GO:0014070//response to organic cyclic compound;GO:0050896//response to stimulus;GO:0009719//response to endogenous stimulus;GO:0050789//regulation of…
Solyc08g006330.3	5.1	20.725	2.02396	2.26067e-152	3.37463e-153	2.02396	2.26067e-152	3.37463e-153			K13691//pathogen-inducible salicylic acid glucosyltransferase [EC:2.4.1.-]	XP_004244486.1|8.8e-268|PREDICTED: UDP-glycosyltransferase 74G1-like [Solanum lycopersicum]	GO:0008152//metabolic process;GO:0044464//cell part;GO:0005623//cell;GO:0043227//membrane-bounded organelle;GO:0043231//intracellular membrane-bounded organelle;GO:0043229//intracellular organelle;GO:0005622//intracellular;GO:0044424//intracellular part;GO:0043226//organelle;GO:0035251//UDP-glucosyltransferase activity;GO:0080043//quercetin 3-O-glucosyltransferase activity;GO:0046527//glucosyltra…
Solyc08g006410.4	1.43	0.695	-1.03543	2.70925e-05	3.42493e-05	-1.03543	2.70925e-05	3.42493e-05			K13691//pathogen-inducible salicylic acid glucosyltransferase [EC:2.4.1.-]	XP_004244487.1|5.9e-269|PREDICTED: UDP-glycosyltransferase 74G1-like isoform X1 [Solanum lycopersicum]	GO:0008152//metabolic process;GO:0005623//cell;GO:0043229//intracellular organelle;GO:0044424//intracellular part;GO:0043226//organelle;GO:0043227//membrane-bounded organelle;GO:0044464//cell part;GO:0005622//intracellular;GO:0043231//intracellular membrane-bounded organelle;GO:0016758//transferase activity, transferring hexosyl groups;GO:0046527//glucosyltransferase activity;GO:0080044//querceti…
Solyc08g062220.3	67.43	30.155	-1.15938	5.43657e-206	6.18094e-207	-1.15938	5.43657e-206	6.18094e-207			K13691//pathogen-inducible salicylic acid glucosyltransferase [EC:2.4.1.-]	XP_015085132.1|3.9e-265|PREDICTED: UDP-glycosyltransferase 74F2-like [Solanum pennellii]	GO:0008152//metabolic process;GO:0016740//transferase activity;GO:0016758//transferase activity, transferring hexosyl groups;GO:0003824//catalytic activity;GO:0016757//transferase activity, transferring glycosyl groups;
Solyc09g008060.4	2.76	0.985	-1.47766	2.48317e-13	1.99509e-13	-1.47766	2.48317e-13	1.99509e-13			K13691//pathogen-inducible salicylic acid glucosyltransferase [EC:2.4.1.-];K11820//N-hydroxythioamide S-beta-glucosyltransferase [EC:2.4.1.195]+ko00380//Tryptophan metabolism+ko00966//Glucosinolate biosynthesis+ko01110//Biosynthesis of secondary metabolites+ko01210//2-Oxocarboxylic acid metabolism	XP_004246641.1|7.9e-300|PREDICTED: UDP-glycosyltransferase 86A1-like [Solanum lycopersicum]	GO:0008152//metabolic process;GO:0043227//membrane-bounded organelle;GO:0043229//intracellular organelle;GO:0043231//intracellular membrane-bounded organelle;GO:0005623//cell;GO:0005622//intracellular;GO:0043226//organelle;GO:0044424//intracellular part;GO:0044464//cell part;GO:0035251//UDP-glucosyltransferase activity;GO:0080044//quercetin 7-O-glucosyltransferase activity;GO:0046527//glucosyltra…
Solyc10g081490.2	7.81	3.75	-1.05583	1.56898e-11	1.35963e-11	-1.05583	1.56898e-11	1.35963e-11	MYB		K09422//transcription factor MYB, plant	NP_001304303.1|1.2e-161|myb-related protein 306-like [Solanum lycopersicum]	GO:0019222//regulation of metabolic process;GO:0009628//response to abiotic stimulus;GO:0050896//response to stimulus;GO:2000112//regulation of cellular macromolecule biosynthetic process;GO:0042221//response to chemical;GO:0009416//response to light stimulus;GO:0010035//response to inorganic substance;GO:0065007//biological regulation;GO:0019219//regulation of nucleobase-containing compound meta…
Solyc10g086240.2	94.145	15.955	-2.55862	0	0	-2.55862	0	0			K13691//pathogen-inducible salicylic acid glucosyltransferase [EC:2.4.1.-];K13692//UDP-glucose:(indol-3-yl)acetate beta-D-glucosyltransferase [EC:2.4.1.121]	XP_004249621.1|9.7e-295|PREDICTED: UDP-glycosyltransferase 86A1-like [Solanum lycopersicum]	GO:0008152//metabolic process;GO:0043227//membrane-bounded organelle;GO:0005622//intracellular;GO:0044424//intracellular part;GO:0043226//organelle;GO:0043231//intracellular membrane-bounded organelle;GO:0005623//cell;GO:0044464//cell part;GO:0043229//intracellular organelle;GO:0080043//quercetin 3-O-glucosyltransferase activity;GO:0016740//transferase activity;GO:0035251//UDP-glucosyltransferase…
Solyc10g086370.1	0.25	0.64	1.36451	0.000696958	0.00100507	1.36451	0.000696958	0.00100507	GRAS		K14494//DELLA protein+ko04075//Plant hormone signal transduction	XP_004249835.2|1.3e-294|PREDICTED: DELLA protein GAI-like [Solanum lycopersicum]	GO:0071495//cellular response to endogenous stimulus;GO:0033993//response to lipid;GO:2000026//regulation of multicellular organismal development;GO:0009725//response to hormone;GO:0023052//signaling;GO:0007154//cell communication;GO:0010033//response to organic substance;GO:0006972//hyperosmotic response;GO:0018130//heterocycle biosynthetic process;GO:0051239//regulation of multicellular organis…
Solyc10g086380.1	3.92	1.725	-1.1809	3.69609e-13	2.99647e-13	-1.1809	3.69609e-13	2.99647e-13	GRAS		K14494//DELLA protein+ko04075//Plant hormone signal transduction	XP_004249633.2|2.5e-298|PREDICTED: DELLA protein GAI [Solanum lycopersicum]	GO:1901360//organic cyclic compound metabolic process;GO:0018130//heterocycle biosynthetic process;GO:0060255//regulation of macromolecule metabolic process;GO:0044249//cellular biosynthetic process;GO:0006139//nucleobase-containing compound metabolic process;GO:1901362//organic cyclic compound biosynthetic process;GO:2000112//regulation of cellular macromolecule biosynthetic process;GO:1903506//…
Solyc11g011210.2	4.815	22.455	2.22303	7.55747e-37	3.39443e-37	2.22303	7.55747e-37	3.39443e-37			K03860//phosphatidylinositol glycan, class Q+ko01100//Metabolic pathways+ko00563//Glycosylphosphatidylinositol (GPI)-anchor biosynthesis	NP_001234666.1|9.4e-55|protein RSI-1 precursor [Solanum lycopersicum]	GO:0009266//response to temperature stimulus;GO:1901700//response to oxygen-containing compound;GO:0042493//response to drug;GO:0050896//response to stimulus;GO:0009628//response to abiotic stimulus;GO:0014070//response to organic cyclic compound;GO:0010033//response to organic substance;GO:0001101//response to acid chemical;GO:0042221//response to chemical;GO:0006950//response to stress;GO:00102…
Solyc11g011260.1	73.37	30.475	-1.2651	8.82239e-279	7.48388e-280	-1.2651	8.82239e-279	7.48388e-280	GRAS		K14494//DELLA protein+ko04075//Plant hormone signal transduction	NP_001234365.1|0.0e+00|DELLA protein GAI [Solanum lycopersicum]	GO:0023052//signaling;GO:0071704//organic substance metabolic process;GO:0043170//macromolecule metabolic process;GO:0009723//response to ethylene;GO:1901576//organic substance biosynthetic process;GO:0042221//response to chemical;GO:0051239//regulation of multicellular organismal process;GO:0071370//cellular response to gibberellin stimulus;GO:0009059//macromolecule biosynthetic process;GO:00100…
