# Supplementary material for: Transcriptome and physiological analysis of increase in drought stress tolerance by melatonin in tomato
Source: PLoS One. 2022 May 17;17(5):e0267594. doi: 10.1371/journal.pone.0267594 (PMC9113596; doi:10.1371/journal.pone.0267594)
Supplement: S10 Table — (XLSX) [file pone.0267594.s015.xlsx]

## Sheet: Sheet1
ethylene
Gene ID	TM0 FPKM	TM10 FPKM	log2(TM10/TM0)	Qvalue(TM0-vs-TM10)	Pvalue(TM0-vs-TM10)	log2(TM10/TM0)	Qvalue(TM0-vs-TM10)	Pvalue(TM0-vs-TM10)	TFs	PRG	Kegg Orthology	Nr	GO
Solyc01g006650.2	0.245	0.59	1.28534	0.000377945	0.000423797	1.28534	0.000377945	0.000423797	EIL		K14514//ethylene-insensitive protein 3+ko04016//MAPK signaling pathway - plant+ko04075//Plant hormone signal transduction	XP_019069265.1|0.0e+00|PREDICTED: ETHYLENE INSENSITIVE 3-like 3 protein [Solanum lycopersicum]	GO:0023052//signaling;GO:0060255//regulation of macromolecule metabolic process;GO:0050789//regulation of biological process;GO:0065007//biological regulation;GO:0032870//cellular response to hormone stimulus;GO:0080090//regulation of primary metabolic process;GO:0071310//cellular response to organic substance;GO:0009889//regulation of biosynthetic process;GO:0019219//regulation of nucleobase-con…
Solyc01g057080.1	2.805	0	-6.13673	1.08664e-09	7.65718e-10	-6.13673	1.08664e-09	7.65718e-10	AP2-EREBP	Malus x domestica AP2 domain class transcription factor (AP2D43) mRNA, complete cds	K09286//EREBP-like factor	XP_004229130.1|5.4e-60|PREDICTED: ethylene-responsive transcription factor ERF020-like [Solanum lycopersicum]	GO:0044249//cellular biosynthetic process;GO:1901360//organic cyclic compound metabolic process;GO:0010467//gene expression;GO:0008152//metabolic process;GO:0034645//cellular macromolecule biosynthetic process;GO:1901576//organic substance biosynthetic process;GO:0071704//organic substance metabolic process;GO:0006139//nucleobase-containing compound metabolic process;GO:0097659//nucleic acid-temp…
Solyc01g090310.3	3.35	0	-7.4993	3.97647e-21	1.73252e-21	-7.4993	3.97647e-21	1.73252e-21	AP2-EREBP	Malus x domestica AP2 domain class transcription factor (AP2D43) mRNA, complete cds	K14517//ethylene-responsive transcription factor 2+ko04075//Plant hormone signal transduction;K09286//EREBP-like factor	XP_010325364.1|4.8e-100|PREDICTED: ethylene-responsive transcription factor 13-like [Solanum lycopersicum]	GO:0009058//biosynthetic process;GO:0043170//macromolecule metabolic process;GO:1901362//organic cyclic compound biosynthetic process;GO:0071704//organic substance metabolic process;GO:0046483//heterocycle metabolic process;GO:1901576//organic substance biosynthetic process;GO:0018130//heterocycle biosynthetic process;GO:0006351//transcription, DNA-templated;GO:0010467//gene expression;GO:0009059…
Solyc01g090340.3	29.99	7.87	-1.93651	1.28126e-114	1.45722e-115	-1.93651	1.28126e-114	1.45722e-115	AP2-EREBP	Malus x domestica AP2 domain class transcription factor (AP2D43) mRNA, complete cds	K14517//ethylene-responsive transcription factor 2+ko04075//Plant hormone signal transduction;K09286//EREBP-like factor	XP_004229751.1|2.2e-119|PREDICTED: ethylene-responsive transcription factor 1 [Solanum lycopersicum]	GO:1901576//organic substance biosynthetic process;GO:0008152//metabolic process;GO:0009059//macromolecule biosynthetic process;GO:0016070//RNA metabolic process;GO:0006725//cellular aromatic compound metabolic process;GO:0097659//nucleic acid-templated transcription;GO:0019438//aromatic compound biosynthetic process;GO:0046483//heterocycle metabolic process;GO:0032774//RNA biosynthetic process;G…
Solyc01g091760.3	0.135	1.23	3.19419	1.5189e-09	1.08194e-09	3.19419	1.5189e-09	1.08194e-09	AP2-EREBP		K09286//EREBP-like factor	XP_004231173.1|1.7e-164|PREDICTED: ethylene-responsive transcription factor ERF086-like [Solanum lycopersicum]	GO:0008152//metabolic process;GO:0090304//nucleic acid metabolic process;GO:0044238//primary metabolic process;GO:0071704//organic substance metabolic process;GO:0044260//cellular macromolecule metabolic process;GO:0044249//cellular biosynthetic process;GO:0006725//cellular aromatic compound metabolic process;GO:1901360//organic cyclic compound metabolic process;GO:0044271//cellular nitrogen comp…
Solyc01g095140.4	879.475	44.66	-4.30627	0	0	-4.30627	0	0				NP_001233938.1|2.4e-86|ethylene-responsive late embryogenesis-like protein [Solanum lycopersicum]	GO:0042221//response to chemical;GO:0009414//response to water deprivation;GO:0050896//response to stimulus;GO:0001101//response to acid chemical;GO:0006950//response to stress;GO:0009269//response to desiccation;GO:0009415//response to water;GO:0010035//response to inorganic substance;GO:0009628//response to abiotic stimulus;GO:1901700//response to oxygen-containing compound;
Solyc01g108240.3	49.685	1.02	-5.61648	0	0	-5.61648	0	0	AP2-EREBP	Malus x domestica AP2 domain class transcription factor (AP2D43) mRNA, complete cds	K09286//EREBP-like factor	XP_004230791.1|2.4e-169|PREDICTED: ethylene-responsive transcription factor ERF109 [Solanum lycopersicum]	GO:0006139//nucleobase-containing compound metabolic process;GO:0044260//cellular macromolecule metabolic process;GO:1901576//organic substance biosynthetic process;GO:0044237//cellular metabolic process;GO:0044249//cellular biosynthetic process;GO:0034641//cellular nitrogen compound metabolic process;GO:0008152//metabolic process;GO:0097659//nucleic acid-templated transcription;GO:0044238//prima…
Solyc01g111830.3	124.73	45.635	-1.45617	0	0	-1.45617	0	0			K08242//24-methylenesterol C-methyltransferase [EC:2.1.1.143]+ko01110//Biosynthesis of secondary metabolites+ko00100//Steroid biosynthesis	XP_004231064.1|2.1e-211|PREDICTED: 24-methylenesterol C-methyltransferase 2-like [Solanum lycopersicum]	GO:0008202//steroid metabolic process;GO:1901576//organic substance biosynthetic process;GO:0071704//organic substance metabolic process;GO:0008152//metabolic process;GO:0009058//biosynthetic process;GO:0006694//steroid biosynthetic process;GO:0032259//methylation;GO:0008610//lipid biosynthetic process;GO:0006629//lipid metabolic process;GO:1901362//organic cyclic compound biosynthetic process;GO…
Solyc02g088240.4	8.235	0.23	-5.19264	2.14248e-214	1.30577e-215	-5.19264	2.14248e-214	1.30577e-215			K14514//ethylene-insensitive protein 3+ko04016//MAPK signaling pathway - plant+ko04075//Plant hormone signal transduction	XP_015064023.1|0.0e+00|PREDICTED: phosphate transporter PHO1 homolog 3-like [Solanum pennellii]	GO:0031224//intrinsic component of membrane;GO:0016021//integral component of membrane;GO:0016020//membrane;GO:0044425//membrane part;
Solyc02g090770.1	12.845	0.13	-6.66089	5.46387e-71	9.63788e-72	-6.66089	5.46387e-71	9.63788e-72	AP2-EREBP	Malus x domestica AP2 domain class transcription factor (AP2D43) mRNA, complete cds	K09286//EREBP-like factor	XP_015065485.1|8.6e-109|PREDICTED: ethylene-responsive transcription factor ERF095-like [Solanum pennellii]	GO:0006139//nucleobase-containing compound metabolic process;GO:0010467//gene expression;GO:1901362//organic cyclic compound biosynthetic process;GO:0032774//RNA biosynthetic process;GO:1901576//organic substance biosynthetic process;GO:0034645//cellular macromolecule biosynthetic process;GO:0016070//RNA metabolic process;GO:0044238//primary metabolic process;GO:0044237//cellular metabolic proces…
Solyc02g090800.1	3.275	0.75	-2.13298	6.32968e-07	5.40465e-07	-2.13298	6.32968e-07	5.40465e-07	AP2-EREBP	Malus x domestica AP2 domain class transcription factor (AP2D43) mRNA, complete cds	K09286//EREBP-like factor	XP_004233630.2|1.9e-69|PREDICTED: ethylene-responsive transcription factor ERF109-like [Solanum lycopersicum]	GO:0044260//cellular macromolecule metabolic process;GO:0090304//nucleic acid metabolic process;GO:1901576//organic substance biosynthetic process;GO:0008152//metabolic process;GO:0006725//cellular aromatic compound metabolic process;GO:0032774//RNA biosynthetic process;GO:0044271//cellular nitrogen compound biosynthetic process;GO:0044249//cellular biosynthetic process;GO:0097659//nucleic acid-t…
Solyc03g006320.1	4.64	2.195	-1.08407	2.28862e-06	2.04753e-06	-1.08407	2.28862e-06	2.04753e-06	AP2-EREBP	Malus x domestica AP2 domain class transcription factor (AP2D43) mRNA, complete cds	K09286//EREBP-like factor	XP_006343223.1|1.9e-90|PREDICTED: ethylene-responsive transcription factor 8-like [Solanum tuberosum]	GO:0018130//heterocycle biosynthetic process;GO:0043170//macromolecule metabolic process;GO:0034641//cellular nitrogen compound metabolic process;GO:0008152//metabolic process;GO:0044260//cellular macromolecule metabolic process;GO:0019438//aromatic compound biosynthetic process;GO:0009059//macromolecule biosynthetic process;GO:0046483//heterocycle metabolic process;GO:0006725//cellular aromatic …
Solyc03g093560.1	230.145	90.755	-1.34555	0	0	-1.34555	0	0	AP2-EREBP	Malus x domestica AP2 domain class transcription factor (AP2D43) mRNA, complete cds	K09286//EREBP-like factor	NP_001317374.2|7.6e-136|ethylene response factor 5 [Solanum lycopersicum]	GO:0016070//RNA metabolic process;GO:0034641//cellular nitrogen compound metabolic process;GO:0097659//nucleic acid-templated transcription;GO:0006139//nucleobase-containing compound metabolic process;GO:0090304//nucleic acid metabolic process;GO:1901360//organic cyclic compound metabolic process;GO:0010467//gene expression;GO:0043170//macromolecule metabolic process;GO:0006725//cellular aromatic…
Solyc03g093610.1	130.375	6.18	-4.40407	0	0	-4.40407	0	0	AP2-EREBP	Malus x domestica AP2 domain class transcription factor (AP2D43) mRNA, complete cds	K09286//EREBP-like factor	NP_001316388.2|2.9e-135|ethylene-responsive transcription factor 1 [Solanum lycopersicum]	GO:0050794//regulation of cellular process;GO:0019438//aromatic compound biosynthetic process;GO:0008152//metabolic process;GO:0090304//nucleic acid metabolic process;GO:0043170//macromolecule metabolic process;GO:0034641//cellular nitrogen compound metabolic process;GO:0071704//organic substance metabolic process;GO:0007165//signal transduction;GO:0035556//intracellular signal transduction;GO:00…
Solyc03g114440.1	0.1	1.75	4.16248	3.82992e-09	2.80067e-09	4.16248	3.82992e-09	2.80067e-09	AP2-EREBP	Malus x domestica AP2 domain class transcription factor (AP2D43) mRNA, complete cds	K01689//enolase [EC:4.2.1.11]+ko00010//Glycolysis / Gluconeogenesis+ko01230//Biosynthesis of amino acids+ko03018//RNA degradation+ko01100//Metabolic pathways+ko01110//Biosynthesis of secondary metabolites+ko01200//Carbon metabolism;K09286//EREBP-like factor	XP_004236505.1|1.5e-96|PREDICTED: ethylene-responsive transcription factor ERF071-like [Solanum lycopersicum]	GO:0010467//gene expression;GO:0016070//RNA metabolic process;GO:0006807//nitrogen compound metabolic process;GO:0044271//cellular nitrogen compound biosynthetic process;GO:0044260//cellular macromolecule metabolic process;GO:0044237//cellular metabolic process;GO:0019438//aromatic compound biosynthetic process;GO:0009059//macromolecule biosynthetic process;GO:0018130//heterocycle biosynthetic pr…
Solyc03g118190.4	0.75	0.205	-1.85544	7.20959e-05	7.45529e-05	-1.85544	7.20959e-05	7.45529e-05	AP2-EREBP		K12900//FUS-interacting serine-arginine-rich protein 1+ko03040//Spliceosome;K09286//EREBP-like factor	XP_004235847.1|3.5e-138|PREDICTED: ethylene-responsive transcription factor ERF114 [Solanum lycopersicum]	GO:1901362//organic cyclic compound biosynthetic process;GO:0034641//cellular nitrogen compound metabolic process;GO:0009059//macromolecule biosynthetic process;GO:0044271//cellular nitrogen compound biosynthetic process;GO:0009987//cellular process;GO:0071704//organic substance metabolic process;GO:0019438//aromatic compound biosynthetic process;GO:0097659//nucleic acid-templated transcription;G…
Solyc04g012050.3	5.6	0.075	-6.24106	7.95042e-72	1.38638e-72	-6.24106	7.95042e-72	1.38638e-72	AP2-EREBP		K09286//EREBP-like factor;K12900//FUS-interacting serine-arginine-rich protein 1+ko03040//Spliceosome	XP_004237144.1|4.8e-229|PREDICTED: ethylene-responsive transcription factor ABR1-like [Solanum lycopersicum]	GO:0044271//cellular nitrogen compound biosynthetic process;GO:0009987//cellular process;GO:0009058//biosynthetic process;GO:0044260//cellular macromolecule metabolic process;GO:0016070//RNA metabolic process;GO:0009059//macromolecule biosynthetic process;GO:0008152//metabolic process;GO:1901576//organic substance biosynthetic process;GO:0032774//RNA biosynthetic process;GO:0044238//primary metab…
Solyc04g051360.3	2.01	0.115	-4.16125	1.67512e-20	7.42495e-21	-4.16125	1.67512e-20	7.42495e-21	AP2-EREBP		K12900//FUS-interacting serine-arginine-rich protein 1+ko03040//Spliceosome;K09286//EREBP-like factor	XP_004237483.1|3.7e-174|PREDICTED: ethylene-responsive transcription factor ABR1-like [Solanum lycopersicum]	GO:0044260//cellular macromolecule metabolic process;GO:0006351//transcription, DNA-templated;GO:0044237//cellular metabolic process;GO:0034654//nucleobase-containing compound biosynthetic process;GO:0010467//gene expression;GO:0018130//heterocycle biosynthetic process;GO:0046483//heterocycle metabolic process;GO:0006807//nitrogen compound metabolic process;GO:0009058//biosynthetic process;GO:190…
Solyc04g071770.3	21.035	6.535	-1.68576	3.88121e-99	5.15321e-100	-1.68576	3.88121e-99	5.15321e-100	AP2-EREBP	Malus x domestica AP2 domain class transcription factor (AP2D43) mRNA, complete cds	K12900//FUS-interacting serine-arginine-rich protein 1+ko03040//Spliceosome;K09286//EREBP-like factor	XP_004237817.1|1.7e-261|PREDICTED: ethylene-responsive transcription factor ABR1-like [Solanum lycopersicum]	GO:0009987//cellular process;GO:0010467//gene expression;GO:0006139//nucleobase-containing compound metabolic process;GO:1901360//organic cyclic compound metabolic process;GO:0071704//organic substance metabolic process;GO:0009059//macromolecule biosynthetic process;GO:1901362//organic cyclic compound biosynthetic process;GO:0016070//RNA metabolic process;GO:0046483//heterocycle metabolic process…
Solyc04g077490.3	5.085	1.99	-1.35703	6.06226e-30	2.06967e-30	-1.35703	6.06226e-30	2.06967e-30	AP2-EREBP		K09285//AP2-like factor, ANT lineage	NP_001287930.1|0.0e+00|AP2-like ethylene-responsive transcription factor ANT-like [Solanum lycopersicum]	GO:0032501//multicellular organismal process;GO:0032502//developmental process;GO:0043170//macromolecule metabolic process;GO:0006725//cellular aromatic compound metabolic process;GO:0048856//anatomical structure development;GO:0010467//gene expression;GO:0006807//nitrogen compound metabolic process;GO:0044271//cellular nitrogen compound biosynthetic process;GO:0008152//metabolic process;GO:00346…
Solyc05g050830.3	1.45	0.3	-2.26378	9.929e-07	8.59999e-07	-2.26378	9.929e-07	8.59999e-07	AP2-EREBP	Malus x domestica AP2 domain class transcription factor (AP2D43) mRNA, complete cds	K09286//EREBP-like factor	XP_004240059.1|4.9e-146|PREDICTED: ethylene-responsive transcription factor ERF038-like [Solanum lycopersicum]	GO:0019438//aromatic compound biosynthetic process;GO:0090304//nucleic acid metabolic process;GO:1901360//organic cyclic compound metabolic process;GO:0097659//nucleic acid-templated transcription;GO:0044237//cellular metabolic process;GO:0006139//nucleobase-containing compound metabolic process;GO:0044260//cellular macromolecule metabolic process;GO:0034654//nucleobase-containing compound biosyn…
Solyc05g051200.1	8.33	2.65	-1.65381	7.21456e-19	3.36137e-19	-1.65381	7.21456e-19	3.36137e-19	AP2-EREBP	Malus x domestica AP2 domain class transcription factor (AP2D43) mRNA, complete cds	K14516//ethylene-responsive transcription factor 1+ko04016//MAPK signaling pathway - plant+ko04075//Plant hormone signal transduction	NP_001234841.2|3.2e-125|ethylene-responsive transcription factor 1 [Solanum lycopersicum]	GO:0044238//primary metabolic process;GO:0044271//cellular nitrogen compound biosynthetic process;GO:0006139//nucleobase-containing compound metabolic process;GO:0009987//cellular process;GO:0018130//heterocycle biosynthetic process;GO:0071704//organic substance metabolic process;GO:0032774//RNA biosynthetic process;GO:0006725//cellular aromatic compound metabolic process;GO:0044249//cellular bio…
Solyc05g052030.1	267.535	94.105	-1.51223	0	0	-1.51223	0	0	AP2-EREBP	Malus x domestica AP2 domain class transcription factor (AP2D43) mRNA, complete cds	K09286//EREBP-like factor	NP_001234313.1|8.2e-112|ethylene response factor 4 [Solanum lycopersicum]	GO:0097659//nucleic acid-templated transcription;GO:0044238//primary metabolic process;GO:0010467//gene expression;GO:0008152//metabolic process;GO:0046483//heterocycle metabolic process;GO:0006351//transcription, DNA-templated;GO:1901576//organic substance biosynthetic process;GO:0034645//cellular macromolecule biosynthetic process;GO:0032774//RNA biosynthetic process;GO:0009059//macromolecule b…
Solyc05g052040.1	181.61	65.185	-1.48083	0	0	-1.48083	0	0	AP2-EREBP	Malus x domestica AP2 domain class transcription factor (AP2D43) mRNA, complete cds	K09286//EREBP-like factor	NP_001306589.1|1.6e-177|ethylene-responsive transcription factor 5 [Solanum lycopersicum]	GO:0044249//cellular biosynthetic process;GO:0009987//cellular process;GO:0032774//RNA biosynthetic process;GO:0006139//nucleobase-containing compound metabolic process;GO:0044271//cellular nitrogen compound biosynthetic process;GO:1901576//organic substance biosynthetic process;GO:0034645//cellular macromolecule biosynthetic process;GO:0044260//cellular macromolecule metabolic process;GO:0006351…
Solyc05g055730.4	2.68	0.865	-1.63088	1.80623e-19	8.22626e-20	-1.63088	1.80623e-19	8.22626e-20			K00297//methylenetetrahydrofolate reductase (NADPH) [EC:1.5.1.20]+ko00670//One carbon pool by folate+ko01100//Metabolic pathways+ko01200//Carbon metabolism	XP_015076984.1|0.0e+00|PREDICTED: probable methylenetetrahydrofolate reductase [Solanum pennellii]	GO:1901360//organic cyclic compound metabolic process;GO:0006807//nitrogen compound metabolic process;GO:1901605//alpha-amino acid metabolic process;GO:0043603//cellular amide metabolic process;GO:0009987//cellular process;GO:0000096//sulfur amino acid metabolic process;GO:0006760//folic acid-containing compound metabolic process;GO:0044238//primary metabolic process;GO:1901564//organonitrogen co…
Solyc06g035700.1	61.78	0.93	-6.06216	5.18887e-298	2.31564e-299	-6.06216	5.18887e-298	2.31564e-299	AP2-EREBP		K09286//EREBP-like factor	XP_004240742.1|4.2e-99|PREDICTED: ethylene-responsive transcription factor ERF025-like [Solanum lycopersicum]	GO:0090304//nucleic acid metabolic process;GO:0006807//nitrogen compound metabolic process;GO:0009059//macromolecule biosynthetic process;GO:0032774//RNA biosynthetic process;GO:0006725//cellular aromatic compound metabolic process;GO:0097659//nucleic acid-templated transcription;GO:1901564//organonitrogen compound metabolic process;GO:0034641//cellular nitrogen compound metabolic process;GO:0019…
Solyc06g051840.1	2.75	0.36	-2.93344	5.20324e-20	2.33778e-20	-2.93344	5.20324e-20	2.33778e-20	AP2-EREBP	Malus x domestica AP2 domain class transcription factor (AP2D43) mRNA, complete cds	K13434//pathogenesis-related genes transcriptional activator PTI6+ko04626//Plant-pathogen interaction	XP_004241128.1|1.9e-201|PREDICTED: ethylene-responsive transcription factor CRF4-like [Solanum lycopersicum]	GO:0019438//aromatic compound biosynthetic process;GO:0044271//cellular nitrogen compound biosynthetic process;GO:0044238//primary metabolic process;GO:0006725//cellular aromatic compound metabolic process;GO:1901576//organic substance biosynthetic process;GO:0034645//cellular macromolecule biosynthetic process;GO:0006351//transcription, DNA-templated;GO:0008152//metabolic process;GO:0044237//cel…
Solyc06g054630.3	1.95	0.035	-5.76233	3.40097e-14	1.91655e-14	-5.76233	3.40097e-14	1.91655e-14	AP2-EREBP	Malus x domestica AP2 domain class transcription factor (AP2D43) mRNA, complete cds	K09286//EREBP-like factor	XP_004241075.1|1.5e-141|PREDICTED: ethylene-responsive transcription factor ERF016-like [Solanum lycopersicum]	GO:1901576//organic substance biosynthetic process;GO:0090304//nucleic acid metabolic process;GO:0006725//cellular aromatic compound metabolic process;GO:0016070//RNA metabolic process;GO:0006351//transcription, DNA-templated;GO:0044271//cellular nitrogen compound biosynthetic process;GO:0009987//cellular process;GO:0034641//cellular nitrogen compound metabolic process;GO:0034645//cellular macrom…
Solyc06g065820.3	3.44	0.44	-2.9668	1.74193e-24	6.85245e-25	-2.9668	1.74193e-24	6.85245e-25	AP2-EREBP	Malus x domestica AP2 domain class transcription factor (AP2D43) mRNA, complete cds	K09286//EREBP-like factor	NP_001234848.1|6.7e-114|ethylene response factor 3-like [Solanum lycopersicum]	GO:0046483//heterocycle metabolic process;GO:0009059//macromolecule biosynthetic process;GO:0044238//primary metabolic process;GO:0044249//cellular biosynthetic process;GO:1901576//organic substance biosynthetic process;GO:0009058//biosynthetic process;GO:0032774//RNA biosynthetic process;GO:0044260//cellular macromolecule metabolic process;GO:0044237//cellular metabolic process;GO:0018130//heter…
Solyc06g068360.3	5.55	2.335	-1.25225	1.14962e-10	7.69446e-11	-1.25225	1.14962e-10	7.69446e-11	AP2-EREBP	Malus x domestica AP2 domain class transcription factor (AP2D43) mRNA, complete cds	K09286//EREBP-like factor	XP_004242199.1|1.2e-99|PREDICTED: ethylene-responsive transcription factor ERF003-like [Solanum lycopersicum]	GO:0018130//heterocycle biosynthetic process;GO:0071704//organic substance metabolic process;GO:0019438//aromatic compound biosynthetic process;GO:0009059//macromolecule biosynthetic process;GO:0044238//primary metabolic process;GO:0006351//transcription, DNA-templated;GO:0044271//cellular nitrogen compound biosynthetic process;GO:0034641//cellular nitrogen compound metabolic process;GO:1901576//…
Solyc06g068570.4	3.475	0.94	-1.88685	2.5032e-20	1.11458e-20	-1.88685	2.5032e-20	1.11458e-20	AP2-EREBP		K09285//AP2-like factor, ANT lineage	XP_004241671.1|7.0e-130|PREDICTED: AP2-like ethylene-responsive transcription factor At1g16060 isoform X3 [Solanum lycopersicum]	GO:0007275//multicellular organism development;GO:0006725//cellular aromatic compound metabolic process;GO:0032502//developmental process;GO:0043170//macromolecule metabolic process;GO:0032774//RNA biosynthetic process;GO:1901576//organic substance biosynthetic process;GO:0097659//nucleic acid-templated transcription;GO:0009058//biosynthetic process;GO:1901362//organic cyclic compound biosyntheti…
Solyc07g018290.4	4.66	1.315	-1.83295	1.71375e-27	6.20815e-28	-1.83295	1.71375e-27	6.20815e-28	AP2-EREBP		K09285//AP2-like factor, ANT lineage	XP_010323408.1|2.0e-276|PREDICTED: AP2-like ethylene-responsive transcription factor AIL5 isoform X1 [Solanum lycopersicum]
Solyc07g054080.3	44.625	114.73	1.36194	1.77904e-196	1.18463e-197	1.36194	1.77904e-196	1.18463e-197			K10666//E3 ubiquitin-protein ligase RNF5 [EC:2.3.2.27]+ko04141//Protein processing in endoplasmic reticulum	XP_010323737.1|4.9e-143|PREDICTED: E3 ubiquitin-protein ligase RMA1H1 [Solanum lycopersicum]	GO:0019538//protein metabolic process;GO:0044260//cellular macromolecule metabolic process;GO:0006970//response to osmotic stress;GO:0009723//response to ethylene;GO:0009719//response to endogenous stimulus;GO:0050896//response to stimulus;GO:0009266//response to temperature stimulus;GO:0071712//ER-associated misfolded protein catabolic process;GO:0009057//macromolecule catabolic process;GO:00708…
Solyc08g007230.3	2.045	0.26	-2.97707	3.0813e-09	2.23864e-09	-2.97707	3.0813e-09	2.23864e-09	AP2-EREBP	Malus x domestica AP2 domain class transcription factor (AP2D43) mRNA, complete cds	K14517//ethylene-responsive transcription factor 2+ko04075//Plant hormone signal transduction	XP_004244707.2|2.7e-107|PREDICTED: ethylene-responsive transcription factor 2-like [Solanum lycopersicum]	GO:0006351//transcription, DNA-templated;GO:0046483//heterocycle metabolic process;GO:0009059//macromolecule biosynthetic process;GO:0097659//nucleic acid-templated transcription;GO:0044238//primary metabolic process;GO:0043170//macromolecule metabolic process;GO:0006725//cellular aromatic compound metabolic process;GO:0019438//aromatic compound biosynthetic process;GO:0016070//RNA metabolic proc…
Solyc08g007840.3	3.745	0.35	-3.42248	1.9219e-13	1.12216e-13	-3.42248	1.9219e-13	1.12216e-13			K09286//EREBP-like factor	XP_004244718.1|9.6e-81|PREDICTED: ethylene-responsive transcription factor ERF027-like [Solanum lycopersicum]	GO:0032774//RNA biosynthetic process;GO:0009059//macromolecule biosynthetic process;GO:0090304//nucleic acid metabolic process;GO:0044271//cellular nitrogen compound biosynthetic process;GO:0009058//biosynthetic process;GO:0044249//cellular biosynthetic process;GO:1901360//organic cyclic compound metabolic process;GO:0010467//gene expression;GO:0046483//heterocycle metabolic process;GO:0097659//n…
Solyc08g078190.2	34.775	15.655	-1.1535	6.90033e-63	1.3562e-63	-1.1535	6.90033e-63	1.3562e-63	AP2-EREBP	Malus x domestica AP2 domain class transcription factor (AP2D43) mRNA, complete cds	K09286//EREBP-like factor	NP_001315543.1|5.1e-180|ethylene-responsive transcription factor [Solanum lycopersicum]	GO:0006807//nitrogen compound metabolic process;GO:0018130//heterocycle biosynthetic process;GO:0009987//cellular process;GO:0032774//RNA biosynthetic process;GO:0006351//transcription, DNA-templated;GO:0009059//macromolecule biosynthetic process;GO:0044238//primary metabolic process;GO:0016070//RNA metabolic process;GO:0008152//metabolic process;GO:0044271//cellular nitrogen compound biosyntheti…
Solyc08g078410.2	3.345	0.835	-2.01347	2.66729e-07	2.21247e-07	-2.01347	2.66729e-07	2.21247e-07	AP2-EREBP	Malus x domestica AP2 domain class transcription factor (AP2D43) mRNA, complete cds	K09286//EREBP-like factor	XP_015084575.1|8.2e-77|PREDICTED: ethylene-responsive transcription factor ERF038-like [Solanum pennellii]	GO:0034641//cellular nitrogen compound metabolic process;GO:0009059//macromolecule biosynthetic process;GO:0006725//cellular aromatic compound metabolic process;GO:0032774//RNA biosynthetic process;GO:1901576//organic substance biosynthetic process;GO:0090304//nucleic acid metabolic process;GO:0071704//organic substance metabolic process;GO:0044260//cellular macromolecule metabolic process;GO:000…
Solyc08g080290.4	20.925	0.27	-6.27933	5.21899e-200	3.40162e-201	-6.27933	5.21899e-200	3.40162e-201	AP2-EREBP		K09286//EREBP-like factor	XP_004245652.1|1.7e-149|PREDICTED: ethylene-responsive transcription factor ERF027-like [Solanum lycopersicum]	GO:0034645//cellular macromolecule biosynthetic process;GO:0016070//RNA metabolic process;GO:0010467//gene expression;GO:0090304//nucleic acid metabolic process;GO:0009059//macromolecule biosynthetic process;GO:0006139//nucleobase-containing compound metabolic process;GO:0018130//heterocycle biosynthetic process;GO:0009058//biosynthetic process;GO:0032774//RNA biosynthetic process;GO:0008152//met…
Solyc08g080630.4	23.895	7.135	-1.7438	1.6354e-117	1.82705e-118	-1.7438	1.6354e-117	1.82705e-118				NP_001234615.1|2.2e-59|ethylene-responsive proteinase inhibitor 1 precursor [Solanum lycopersicum]	GO:0006950//response to stress;GO:0009611//response to wounding;GO:0050896//response to stimulus;GO:0005576//extracellular region;GO:0004866//endopeptidase inhibitor activity;GO:0030414//peptidase inhibitor activity;GO:0030234//enzyme regulator activity;GO:0098772//molecular function regulator;GO:0061134//peptidase regulator activity;GO:0061135//endopeptidase regulator activity;GO:0004857//enzyme…
Solyc08g081960.3	1.25	0.315	-2.00398	1.03928e-06	9.01323e-07	-2.00398	1.03928e-06	9.01323e-07	AP2-EREBP	Malus x domestica AP2 domain class transcription factor (AP2D43) mRNA, complete cds	K13434//pathogenesis-related genes transcriptional activator PTI6+ko04626//Plant-pathogen interaction	XP_004245542.1|3.1e-196|PREDICTED: ethylene-responsive transcription factor CRF1 [Solanum lycopersicum]	GO:0043170//macromolecule metabolic process;GO:0006807//nitrogen compound metabolic process;GO:0006139//nucleobase-containing compound metabolic process;GO:0044260//cellular macromolecule metabolic process;GO:0044249//cellular biosynthetic process;GO:0044238//primary metabolic process;GO:0071704//organic substance metabolic process;GO:0046483//heterocycle metabolic process;GO:0016070//RNA metabol…
Solyc09g007260.4	3.86	1.375	-1.48998	3.70893e-22	1.56178e-22	-1.48998	3.70893e-22	1.56178e-22	AP2-EREBP		K09284//AP2-like factor, euAP2 lineage	XP_004246701.1|4.7e-270|PREDICTED: ethylene-responsive transcription factor RAP2-7-like isoform X2 [Solanum lycopersicum]	GO:0006807//nitrogen compound metabolic process;GO:0097659//nucleic acid-templated transcription;GO:0006139//nucleobase-containing compound metabolic process;GO:0009059//macromolecule biosynthetic process;GO:0044260//cellular macromolecule metabolic process;GO:0010467//gene expression;GO:0071704//organic substance metabolic process;GO:0034654//nucleobase-containing compound biosynthetic process;G…
Solyc09g065310.1	0.135	2.37	4.09896	0.000107238	0.000112848	4.09896	0.000107238	0.000112848			K14509//ethylene receptor [EC:2.7.13.-]+ko04016//MAPK signaling pathway - plant+ko04075//Plant hormone signal transduction	XP_006345886.1|5.7e-22|PREDICTED: protein EIN4-like [Solanum tuberosum]	GO:0009968//negative regulation of signal transduction;GO:0009966//regulation of signal transduction;GO:0023057//negative regulation of signaling;GO:0070298//negative regulation of phosphorelay signal transduction system;GO:0050794//regulation of cellular process;GO:0048583//regulation of response to stimulus;GO:0010105//negative regulation of ethylene-activated signaling pathway;GO:0010648//nega…
Solyc09g066360.1	18.955	2.2	-3.11383	4.73911e-74	8.06346e-75	-3.11383	4.73911e-74	8.06346e-75	AP2-EREBP	Malus x domestica AP2 domain class transcription factor (AP2D43) mRNA, complete cds	K14516//ethylene-responsive transcription factor 1+ko04016//MAPK signaling pathway - plant+ko04075//Plant hormone signal transduction	XP_004247350.1|1.1e-105|PREDICTED: ethylene-responsive transcription factor 1B [Solanum lycopersicum]	GO:0009058//biosynthetic process;GO:0009059//macromolecule biosynthetic process;GO:0071704//organic substance metabolic process;GO:0010467//gene expression;GO:0044237//cellular metabolic process;GO:0006139//nucleobase-containing compound metabolic process;GO:0034645//cellular macromolecule biosynthetic process;GO:1901362//organic cyclic compound biosynthetic process;GO:0016070//RNA metabolic proc…
Solyc09g075420.3	42.335	8.7	-2.28712	1.34381e-238	7.39141e-240	-2.28712	1.34381e-238	7.39141e-240	AP2-EREBP	Malus x domestica AP2 domain class transcription factor (AP2D43) mRNA, complete cds	K09286//EREBP-like factor	NP_001234308.2|2.4e-152|ethylene response factor 2 [Solanum lycopersicum]	GO:0006351//transcription, DNA-templated;GO:0043170//macromolecule metabolic process;GO:0006629//lipid metabolic process;GO:0050794//regulation of cellular process;GO:0044271//cellular nitrogen compound biosynthetic process;GO:0044238//primary metabolic process;GO:0006725//cellular aromatic compound metabolic process;GO:0006807//nitrogen compound metabolic process;GO:1901576//organic substance bi…
Solyc09g089580.4	323.575	137.55	-1.23359	0	0	-1.23359	0	0			K13229//2,4-dihydroxy-1,4-benzoxazin-3-one-glucoside dioxygenase [EC:1.14.11.59]+ko00402//Benzoxazinoid biosynthesis;K06892//feruloyl-CoA ortho-hydroxylase [EC:1.14.11.-]+ko01110//Biosynthesis of secondary metabolites+ko00940//Phenylpropanoid biosynthesis	NP_001296142.1|1.1e-214|1-aminocyclopropane-1-carboxylate oxidase homolog isoform 1 [Solanum lycopersicum]	GO:0009692//ethylene metabolic process;GO:0008152//metabolic process;GO:0009835//fruit ripening;GO:0061458//reproductive system development;GO:0010154//fruit development;GO:1901576//organic substance biosynthetic process;GO:0044237//cellular metabolic process;GO:0043449//cellular alkene metabolic process;GO:0003006//developmental process involved in reproduction;GO:0042446//hormone biosynthetic p…
Solyc09g089910.1	1.175	0.06	-4.25537	1.38843e-05	1.33378e-05	-4.25537	1.38843e-05	1.33378e-05	AP2-EREBP	Malus x domestica AP2 domain class transcription factor (AP2D43) mRNA, complete cds	K13433//pathogenesis-related genes transcriptional activator PTI5+ko04626//Plant-pathogen interaction	XP_004247924.1|9.2e-73|PREDICTED: ethylene-responsive transcription factor ERF096 [Solanum lycopersicum]	GO:0019438//aromatic compound biosynthetic process;GO:0008152//metabolic process;GO:0006725//cellular aromatic compound metabolic process;GO:0090304//nucleic acid metabolic process;GO:0009987//cellular process;GO:0071704//organic substance metabolic process;GO:0044237//cellular metabolic process;GO:0044271//cellular nitrogen compound biosynthetic process;GO:0044238//primary metabolic process;GO:0…
Solyc09g089930.3	132.335	25.44	-2.38222	0	0	-2.38222	0	0	AP2-EREBP	Malus x domestica AP2 domain class transcription factor (AP2D43) mRNA, complete cds	K14516//ethylene-responsive transcription factor 1+ko04016//MAPK signaling pathway - plant+ko04075//Plant hormone signal transduction	NP_001234818.1|1.0e-132|ethylene responsive element binding protein [Solanum lycopersicum]	GO:0046483//heterocycle metabolic process;GO:0044260//cellular macromolecule metabolic process;GO:0044249//cellular biosynthetic process;GO:0008152//metabolic process;GO:0009058//biosynthetic process;GO:0043170//macromolecule metabolic process;GO:0006725//cellular aromatic compound metabolic process;GO:0006351//transcription, DNA-templated;GO:0010467//gene expression;GO:0009059//macromolecule bio…
Solyc10g006130.1	246.875	106.635	-1.21442	0	0	-1.21442	0	0	AP2-EREBP	Malus x domestica AP2 domain class transcription factor (AP2D43) mRNA, complete cds	K09286//EREBP-like factor	XP_004248374.1|4.0e-128|PREDICTED: ethylene-responsive transcription factor 3-like [Solanum lycopersicum]	GO:1901362//organic cyclic compound biosynthetic process;GO:0019438//aromatic compound biosynthetic process;GO:1901360//organic cyclic compound metabolic process;GO:0032774//RNA biosynthetic process;GO:0090304//nucleic acid metabolic process;GO:0008152//metabolic process;GO:0010467//gene expression;GO:0097659//nucleic acid-templated transcription;GO:0018130//heterocycle biosynthetic process;GO:00…
Solyc10g009110.1	158.68	61.695	-1.36462	8.97598e-249	4.74718e-250	-1.36462	8.97598e-249	4.74718e-250	AP2-EREBP	Malus x domestica AP2 domain class transcription factor (AP2D43) mRNA, complete cds	K09286//EREBP-like factor	NP_001233796.2|3.0e-123|ethylene response factor 3 [Solanum lycopersicum]	GO:1901362//organic cyclic compound biosynthetic process;GO:0034654//nucleobase-containing compound biosynthetic process;GO:0071704//organic substance metabolic process;GO:0006725//cellular aromatic compound metabolic process;GO:0044237//cellular metabolic process;GO:0097659//nucleic acid-templated transcription;GO:0009058//biosynthetic process;GO:1901576//organic substance biosynthetic process;G…
Solyc10g050960.3	1.665	0	-5.13343	1.58037e-05	1.52629e-05	-5.13343	1.58037e-05	1.52629e-05	AP2-EREBP		K09286//EREBP-like factor	XP_004248735.1|2.6e-31|PREDICTED: ethylene-responsive transcription factor ERF109-like [Solanum lycopersicum]	GO:0044260//cellular macromolecule metabolic process;GO:0010467//gene expression;GO:0044238//primary metabolic process;GO:0008152//metabolic process;GO:0044237//cellular metabolic process;GO:0006139//nucleobase-containing compound metabolic process;GO:0044249//cellular biosynthetic process;GO:0046483//heterocycle metabolic process;GO:0097659//nucleic acid-templated transcription;GO:0006807//nitro…
Solyc10g050970.1	66.955	2.43	-4.79133	0	0	-4.79133	0	0	AP2-EREBP	Malus x domestica AP2 domain class transcription factor (AP2D43) mRNA, complete cds	K09286//EREBP-like factor	XP_004248735.1|1.0e-126|PREDICTED: ethylene-responsive transcription factor ERF109-like [Solanum lycopersicum]	GO:0097659//nucleic acid-templated transcription;GO:0046483//heterocycle metabolic process;GO:0016070//RNA metabolic process;GO:0044271//cellular nitrogen compound biosynthetic process;GO:0010467//gene expression;GO:0006725//cellular aromatic compound metabolic process;GO:0018130//heterocycle biosynthetic process;GO:0034654//nucleobase-containing compound biosynthetic process;GO:0009987//cellular…
Solyc10g078610.1	0.525	1.605	1.60399	1.08636e-05	1.03452e-05	1.60399	1.08636e-05	1.03452e-05	AP2-EREBP		K09286//EREBP-like factor	XP_004249156.1|2.2e-166|PREDICTED: ethylene-responsive transcription factor RAP2-11-like [Solanum lycopersicum]	GO:0090304//nucleic acid metabolic process;GO:0009058//biosynthetic process;GO:0043170//macromolecule metabolic process;GO:0044260//cellular macromolecule metabolic process;GO:0006351//transcription, DNA-templated;GO:1901362//organic cyclic compound biosynthetic process;GO:0097659//nucleic acid-templated transcription;GO:0044249//cellular biosynthetic process;GO:0034641//cellular nitrogen compoun…
Solyc11g010710.2	1.79	0.42	-2.09233	5.59771e-17	2.79584e-17	-2.09233	5.59771e-17	2.79584e-17	AP2-EREBP		K09285//AP2-like factor, ANT lineage	XP_004250153.2|0.0e+00|PREDICTED: AP2-like ethylene-responsive transcription factor AIL6 [Solanum lycopersicum]	GO:0048856//anatomical structure development;GO:0090304//nucleic acid metabolic process;GO:0046483//heterocycle metabolic process;GO:0044249//cellular biosynthetic process;GO:0032501//multicellular organismal process;GO:0043170//macromolecule metabolic process;GO:0044260//cellular macromolecule metabolic process;GO:0097659//nucleic acid-templated transcription;GO:0016070//RNA metabolic process;GO…
Solyc11g012980.1	0.785	0.12	-2.74441	0.00016889	0.000181349	-2.74441	0.00016889	0.000181349	AP2-EREBP		K09286//EREBP-like factor	XP_010312777.1|5.4e-125|PREDICTED: ethylene-responsive transcription factor ERF014 [Solanum lycopersicum]	GO:0006725//cellular aromatic compound metabolic process;GO:0044238//primary metabolic process;GO:0044271//cellular nitrogen compound biosynthetic process;GO:0043170//macromolecule metabolic process;GO:0097659//nucleic acid-templated transcription;GO:0006351//transcription, DNA-templated;GO:1901360//organic cyclic compound metabolic process;GO:0034645//cellular macromolecule biosynthetic process;…
Solyc11g042560.1	0.805	0.05	-4.00744	8.2172e-05	8.55353e-05	-4.00744	8.2172e-05	8.55353e-05	AP2-EREBP		K09286//EREBP-like factor	XP_004250806.1|1.4e-99|PREDICTED: ethylene-responsive transcription factor ERF022-like [Solanum lycopersicum]	GO:0010467//gene expression;GO:0097659//nucleic acid-templated transcription;GO:0034654//nucleobase-containing compound biosynthetic process;GO:0006725//cellular aromatic compound metabolic process;GO:0043170//macromolecule metabolic process;GO:0009987//cellular process;GO:0009058//biosynthetic process;GO:0044249//cellular biosynthetic process;GO:0044260//cellular macromolecule metabolic process;…
Solyc11g042580.1	1.29	0	-5.59241	4.01138e-07	3.36817e-07	-5.59241	4.01138e-07	3.36817e-07	AP2-EREBP	Malus x domestica AP2 domain class transcription factor (AP2D43) mRNA, complete cds	K09286//EREBP-like factor	XP_004250714.1|4.5e-92|PREDICTED: ethylene-responsive transcription factor ERF021 [Solanum lycopersicum]	GO:0097659//nucleic acid-templated transcription;GO:0043170//macromolecule metabolic process;GO:0032774//RNA biosynthetic process;GO:0044271//cellular nitrogen compound biosynthetic process;GO:0006351//transcription, DNA-templated;GO:0044249//cellular biosynthetic process;GO:0034654//nucleobase-containing compound biosynthetic process;GO:0034641//cellular nitrogen compound metabolic process;GO:19…
auxin
Gene ID	TM0 FPKM	TM10 FPKM	log2(TM10/TM0)	Qvalue(TM0-vs-TM10)	Pvalue(TM0-vs-TM10)	log2(TM10/TM0)	Qvalue(TM0-vs-TM10)	Pvalue(TM0-vs-TM10)	TFs	PRG	Kegg Orthology	Nr	GO
Solyc01g068410.4	1.13	0.055	-4.37668	4.31606e-15	2.33745e-15	-4.37668	4.31606e-15	2.33745e-15			K13947//auxin efflux carrier family	NP_001234192.1|2.5e-204|auxin efflux facilitator SlPIN5 [Solanum lycopersicum]	GO:0009733//response to auxin;GO:0065007//biological regulation;GO:0032870//cellular response to hormone stimulus;GO:0009755//hormone-mediated signaling pathway;GO:0050789//regulation of biological process;GO:0071365//cellular response to auxin stimulus;GO:0042221//response to chemical;GO:0023052//signaling;GO:0051179//localization;GO:0006810//transport;GO:0009719//response to endogenous stimulus…
Solyc01g097290.4	67.6	26.24	-1.36709	2.35316e-179	1.73049e-180	-1.36709	2.35316e-179	1.73049e-180			K14484//auxin-responsive protein IAA+ko04075//Plant hormone signal transduction	NP_001266049.1|1.4e-141|auxin responsive protein IAA16 [Solanum lycopersicum]	GO:1903506//regulation of nucleic acid-templated transcription;GO:0019219//regulation of nucleobase-containing compound metabolic process;GO:1901360//organic cyclic compound metabolic process;GO:0006139//nucleobase-containing compound metabolic process;GO:0051171//regulation of nitrogen compound metabolic process;GO:1901362//organic cyclic compound biosynthetic process;GO:0051716//cellular respon…
Solyc01g107390.4	0.445	0.08	-2.48549	8.52044e-07	7.3525e-07	-2.48549	8.52044e-07	7.3525e-07			K14487//auxin responsive GH3 gene family+ko04075//Plant hormone signal transduction	NP_001308616.1|0.0e+00|probable indole-3-acetic acid-amido synthetase GH3.1 [Solanum lycopersicum]
Solyc01g110800.3	1.64	4.645	1.4955	1.54001e-07	1.25724e-07	1.4955	1.54001e-07	1.25724e-07			K14488//SAUR family protein+ko04075//Plant hormone signal transduction	XP_004230981.1|9.6e-42|PREDICTED: auxin-induced protein 15A-like [Solanum lycopersicum]	GO:0009725//response to hormone;GO:0009719//response to endogenous stimulus;GO:0010033//response to organic substance;GO:0050896//response to stimulus;GO:0042221//response to chemical;GO:0009733//response to auxin;
Solyc01g111310.3	11.985	4.78	-1.32773	1.61214e-52	3.64112e-53	-1.32773	1.61214e-52	3.64112e-53			K13946//auxin influx carrier (AUX1 LAX family)+ko04075//Plant hormone signal transduction	NP_001234675.1|9.3e-300|LAX2 protein [Solanum lycopersicum]	GO:0015849//organic acid transport;GO:0055085//transmembrane transport;GO:0003333//amino acid transmembrane transport;GO:1905039//carboxylic acid transmembrane transport;GO:0034220//ion transmembrane transport;GO:0051234//establishment of localization;GO:0046942//carboxylic acid transport;GO:0006811//ion transport;GO:0098656//anion transmembrane transport;GO:0071702//organic substance transport;G…
Solyc02g064830.4	1.725	0.26	-2.73784	1.3361e-23	5.40539e-24	-2.73784	1.3361e-23	5.40539e-24			K14487//auxin responsive GH3 gene family+ko04075//Plant hormone signal transduction	XP_006367190.1|0.0e+00|PREDICTED: probable indole-3-acetic acid-amido synthetase GH3.1 [Solanum tuberosum]
Solyc02g076910.3	1.565	97.655	5.97035	0	0	5.97035	0	0			K16292//KDEL-tailed cysteine endopeptidase [EC:3.4.22.-]	XP_004233054.1|1.9e-207|PREDICTED: senescence-specific cysteine protease SAG39-like [Solanum lycopersicum]	GO:0048468//cell development;GO:1901564//organonitrogen compound metabolic process;GO:0009817//defense response to fungus, incompatible interaction;GO:0032502//developmental process;GO:0044248//cellular catabolic process;GO:0009725//response to hormone;GO:0042221//response to chemical;GO:0009628//response to abiotic stimulus;GO:1901700//response to oxygen-containing compound;GO:0008219//cell deat…
Solyc02g092820.4	0.48	0.08	-2.52202	5.04545e-07	4.27049e-07	-2.52202	5.04545e-07	4.27049e-07			K14487//auxin responsive GH3 gene family+ko04075//Plant hormone signal transduction	XP_004231891.1|0.0e+00|PREDICTED: probable indole-3-acetic acid-amido synthetase GH3.1 [Solanum lycopersicum]
Solyc03g082520.1	25.17	3.7	-2.77121	1.76025e-51	4.0359e-52	-2.77121	1.76025e-51	4.0359e-52			K14488//SAUR family protein+ko04075//Plant hormone signal transduction	XP_016480424.1|2.6e-41|PREDICTED: auxin-responsive protein SAUR32-like [Nicotiana tabacum]	GO:0009725//response to hormone;GO:0010033//response to organic substance;GO:0042221//response to chemical;GO:0009733//response to auxin;GO:0009719//response to endogenous stimulus;GO:0050896//response to stimulus;
Solyc03g082530.1	27.855	1.845	-3.92583	1.82559e-79	2.93516e-80	-3.92583	1.82559e-79	2.93516e-80			K14488//SAUR family protein+ko04075//Plant hormone signal transduction	XP_015164315.1|4.5e-60|PREDICTED: auxin-responsive protein SAUR32-like [Solanum tuberosum]	GO:0050896//response to stimulus;GO:0010033//response to organic substance;GO:0009719//response to endogenous stimulus;GO:0042221//response to chemical;GO:0009725//response to hormone;GO:0009733//response to auxin;
Solyc03g118740.3	2.45	0.455	-2.43225	2.6448e-34	8.21413e-35	-2.43225	2.6448e-34	8.21413e-35			K13947//auxin efflux carrier family	NP_001234163.1|0.0e+00|auxin efflux facilitator SlPIN1 [Solanum lycopersicum]	GO:0010033//response to organic substance;GO:0065007//biological regulation;GO:0048366//leaf development;GO:0009791//post-embryonic development;GO:0003006//developmental process involved in reproduction;GO:0070887//cellular response to chemical stimulus;GO:0009914//hormone transport;GO:0065008//regulation of biological quality;GO:0010252//auxin homeostasis;GO:0009987//cellular process;GO:0050789/…
Solyc03g120380.3	0.675	0.05	-3.70788	1.21405e-06	1.05975e-06	-3.70788	1.21405e-06	1.05975e-06			K14484//auxin-responsive protein IAA+ko04075//Plant hormone signal transduction	NP_001266080.1|2.6e-107|IAA19 [Solanum lycopersicum]	GO:0044238//primary metabolic process;GO:0009734//auxin-activated signaling pathway;GO:0009987//cellular process;GO:1903506//regulation of nucleic acid-templated transcription;GO:2000112//regulation of cellular macromolecule biosynthetic process;GO:0006355//regulation of transcription, DNA-templated;GO:0044271//cellular nitrogen compound biosynthetic process;GO:0010033//response to organic substa…
Solyc03g123410.1	32.705	3.6	-3.18838	3.77507e-140	3.63941e-141	-3.18838	3.77507e-140	3.63941e-141		Leucine-rich repeat protein kinase family protein (best arabidopsis hit)		XP_015069849.1|5.2e-109|PREDICTED: auxin-binding protein ABP19a [Solanum pennellii]	GO:0005576//extracellular region;GO:0046872//metal ion binding;GO:0030145//manganese ion binding;GO:0046914//transition metal ion binding;GO:0005488//binding;GO:0043167//ion binding;GO:0045735//nutrient reservoir activity;GO:0043169//cation binding;
Solyc04g007690.3	1.02	0.405	-1.33565	2.45721e-06	2.20232e-06	-1.33565	2.45721e-06	2.20232e-06			K13947//auxin efflux carrier family	XP_010319114.1|0.0e+00|PREDICTED: auxin efflux facilitator SlPIN3 isoform X1 [Solanum lycopersicum]	GO:0009914//hormone transport;GO:0071365//cellular response to auxin stimulus;GO:0065008//regulation of biological quality;GO:0051179//localization;GO:0010817//regulation of hormone levels;GO:0071310//cellular response to organic substance;GO:0006810//transport;GO:0007165//signal transduction;GO:0070887//cellular response to chemical stimulus;GO:0010252//auxin homeostasis;GO:0009719//response to …
Solyc04g053010.1	1.195	0	-5.32937	3.72825e-06	3.40049e-06	-5.32937	3.72825e-06	3.40049e-06			K14488//SAUR family protein+ko04075//Plant hormone signal transduction	XP_004237451.2|9.8e-78|PREDICTED: auxin-responsive protein SAUR68-like [Solanum lycopersicum]	GO:0009733//response to auxin;GO:0009914//hormone transport;GO:0009926//auxin polar transport;GO:0065008//regulation of biological quality;GO:0051239//regulation of multicellular organismal process;GO:0065007//biological regulation;GO:0042221//response to chemical;GO:0051234//establishment of localization;GO:0050789//regulation of biological process;GO:0010033//response to organic substance;GO:00…
Solyc04g080940.4	2.17	0.865	-1.32937	4.70259e-09	3.46155e-09	-1.32937	4.70259e-09	3.46155e-09			K17500//integrin-linked kinase-associated serine/threonine phosphatase 2C [EC:3.1.3.16]	XP_004238311.1|7.8e-220|PREDICTED: protein WALLS ARE THIN 1 [Solanum lycopersicum]	GO:0009826//unidimensional cell growth;GO:0080090//regulation of primary metabolic process;GO:0009834//plant-type secondary cell wall biogenesis;GO:0051234//establishment of localization;GO:0065007//biological regulation;GO:0071554//cell wall organization or biogenesis;GO:0050789//regulation of biological process;GO:0033238//regulation of cellular amine metabolic process;GO:0071840//cellular comp…
Solyc06g008590.3	2.835	0.265	-3.42698	1.74498e-21	7.49904e-22	-3.42698	1.74498e-21	7.49904e-22			K14484//auxin-responsive protein IAA+ko04075//Plant hormone signal transduction	NP_001266055.1|9.4e-118|IAA10 protein [Solanum lycopersicum]	GO:0007165//signal transduction;GO:0051252//regulation of RNA metabolic process;GO:0071365//cellular response to auxin stimulus;GO:0009058//biosynthetic process;GO:0044271//cellular nitrogen compound biosynthetic process;GO:0065007//biological regulation;GO:0032870//cellular response to hormone stimulus;GO:0006139//nucleobase-containing compound metabolic process;GO:0010467//gene expression;GO:00…
Solyc06g053840.3	21.11	9.62	-1.13734	2.62435e-44	6.74945e-45	-1.13734	2.62435e-44	6.74945e-45			K14484//auxin-responsive protein IAA+ko04075//Plant hormone signal transduction	NP_001266256.1|4.3e-106|auxin-responsive protein IAA4 [Solanum lycopersicum]	GO:0051716//cellular response to stimulus;GO:0031326//regulation of cellular biosynthetic process;GO:0070887//cellular response to chemical stimulus;GO:0009059//macromolecule biosynthetic process;GO:0006355//regulation of transcription, DNA-templated;GO:0009734//auxin-activated signaling pathway;GO:0034641//cellular nitrogen compound metabolic process;GO:2000112//regulation of cellular macromolec…
Solyc06g062920.3	4.375	0.39	-3.50387	1.37208e-61	2.73677e-62	-3.50387	1.37208e-61	2.73677e-62			K04733//interleukin-1 receptor-associated kinase 4 [EC:2.7.11.1]	NP_001234561.1|2.5e-273|auxin-regulated dual specificity cytosolic kinase [Solanum lycopersicum]	GO:0044237//cellular metabolic process;GO:1901564//organonitrogen compound metabolic process;GO:0006807//nitrogen compound metabolic process;GO:0050794//regulation of cellular process;GO:0051716//cellular response to stimulus;GO:0050896//response to stimulus;GO:0043412//macromolecule modification;GO:0071704//organic substance metabolic process;GO:0007154//cell communication;GO:0023052//signaling;…
Solyc06g066020.3	9.82	1.23	-3.00007	3.0491e-66	5.74085e-67	-3.00007	3.0491e-66	5.74085e-67			K14484//auxin-responsive protein IAA+ko04075//Plant hormone signal transduction	NP_001266100.1|1.0e-143|IAA36 [Solanum lycopersicum]	GO:0010033//response to organic substance;GO:0050794//regulation of cellular process;GO:0044271//cellular nitrogen compound biosynthetic process;GO:0042221//response to chemical;GO:0007154//cell communication;GO:0008152//metabolic process;GO:0006355//regulation of transcription, DNA-templated;GO:0070887//cellular response to chemical stimulus;GO:0009725//response to hormone;GO:0010467//gene expre…
Solyc06g072650.1	8.37	21.49	1.36006	1.53813e-26	5.71296e-27	1.36006	1.53813e-26	5.71296e-27			K14488//SAUR family protein+ko04075//Plant hormone signal transduction	XP_004241451.1|1.6e-95|PREDICTED: auxin-responsive protein SAUR71 [Solanum lycopersicum]	GO:0010033//response to organic substance;GO:0042221//response to chemical;GO:0009719//response to endogenous stimulus;GO:0009725//response to hormone;GO:0050896//response to stimulus;GO:0009733//response to auxin;
Solyc06g075690.3	71.8	9.675	-2.89985	0	0	-2.89985	0	0				NP_001234635.1|1.3e-252|auxin-regulated protein [Solanum lycopersicum]
Solyc07g008020.3	60.56	23.435	-1.37753	3.8495e-123	4.13774e-124	-1.37753	3.8495e-123	4.13774e-124			K14484//auxin-responsive protein IAA+ko04075//Plant hormone signal transduction	NP_001266098.1|5.6e-111|IAA35 [Solanum lycopersicum]	GO:0051171//regulation of nitrogen compound metabolic process;GO:0050789//regulation of biological process;GO:0044237//cellular metabolic process;GO:0060255//regulation of macromolecule metabolic process;GO:0016070//RNA metabolic process;GO:0009059//macromolecule biosynthetic process;GO:0071495//cellular response to endogenous stimulus;GO:0050794//regulation of cellular process;GO:0007165//signal…
Solyc07g014620.1	3.59	8.455	1.23174	6.82916e-09	5.07782e-09	1.23174	6.82916e-09	5.07782e-09			K14488//SAUR family protein+ko04075//Plant hormone signal transduction	XP_019070203.1|3.6e-80|PREDICTED: auxin-responsive protein SAUR71-like [Solanum lycopersicum]	GO:0009733//response to auxin;GO:0042221//response to chemical;GO:0050896//response to stimulus;GO:0009719//response to endogenous stimulus;GO:0010033//response to organic substance;GO:0009725//response to hormone;
Solyc07g041720.1	541.76	15.45	-5.14054	0	0	-5.14054	0	0		Leucine-rich repeat protein kinase family protein (best arabidopsis hit)		XP_004243715.1|7.1e-114|PREDICTED: auxin-binding protein ABP19a-like [Solanum lycopersicum]	GO:0005576//extracellular region;GO:0044464//cell part;GO:0005623//cell;GO:0071944//cell periphery;GO:0005618//cell wall;GO:0030312//external encapsulating structure;GO:0030145//manganese ion binding;GO:0005488//binding;GO:0046872//metal ion binding;GO:0045735//nutrient reservoir activity;GO:0043169//cation binding;GO:0046914//transition metal ion binding;GO:0043167//ion binding;
Solyc07g053030.4	2.175	0.34	-2.68552	3.15806e-25	1.21465e-25	-2.68552	3.15806e-25	1.21465e-25			K14487//auxin responsive GH3 gene family+ko04075//Plant hormone signal transduction	CBI17981.3|3.9e-149|unnamed protein product, partial [Vitis vinifera]
Solyc07g063850.3	7.18	2.065	-1.8033	2.98055e-58	6.21529e-59	-1.8033	2.98055e-58	6.21529e-59			K14487//auxin responsive GH3 gene family+ko04075//Plant hormone signal transduction	XP_004244168.1|0.0e+00|PREDICTED: indole-3-acetic acid-amido synthetase GH3.6 [Solanum lycopersicum]
Solyc08g021820.3	6.235	2.38	-1.39016	2.51256e-14	1.40654e-14	-1.39016	2.51256e-14	1.40654e-14			K14484//auxin-responsive protein IAA+ko04075//Plant hormone signal transduction	NP_001266091.1|1.3e-134|IAA29 [Solanum lycopersicum]	GO:0071495//cellular response to endogenous stimulus;GO:0044260//cellular macromolecule metabolic process;GO:0043170//macromolecule metabolic process;GO:0044271//cellular nitrogen compound biosynthetic process;GO:0034654//nucleobase-containing compound biosynthetic process;GO:0009058//biosynthetic process;GO:0060255//regulation of macromolecule metabolic process;GO:0050896//response to stimulus;G…
Solyc08g068480.1	7.86	2.955	-1.41576	1.36759e-05	1.31266e-05	-1.41576	1.36759e-05	1.31266e-05			K14487//auxin responsive GH3 gene family+ko04075//Plant hormone signal transduction	XP_004243319.1|1.2e-37|PREDICTED: jasmonic acid-amido synthetase JAR1-like [Solanum lycopersicum]
Solyc08g068490.3	4.515	1.935	-1.2222	7.38017e-15	4.03256e-15	-1.2222	7.38017e-15	4.03256e-15			K14487//auxin responsive GH3 gene family+ko04075//Plant hormone signal transduction	XP_015080933.1|7.8e-233|PREDICTED: jasmonic acid-amido synthetase JAR1-like [Solanum pennellii]
Solyc08g077020.1	100.565	28.48	-1.82533	1.6823e-128	1.73709e-129	-1.82533	1.6823e-128	1.73709e-129				XP_004245888.1|6.7e-64|PREDICTED: uncharacterized protein LOC101266965 [Solanum lycopersicum]	GO:0010033//response to organic substance;GO:0009719//response to endogenous stimulus;GO:0009733//response to auxin;GO:0050896//response to stimulus;GO:0009725//response to hormone;GO:0042221//response to chemical;
Solyc08g078300.4	16.625	5.535	-1.58497	5.61067e-64	1.08803e-64	-1.58497	5.61067e-64	1.08803e-64			K09338//homeobox-leucine zipper protein	NP_001335344.1|2.6e-160|homeobox-leucine zipper protein HB2-like [Solanum lycopersicum]	GO:0048856//anatomical structure development;GO:0032989//cellular component morphogenesis;GO:0010017//red or far-red light signaling pathway;GO:0010468//regulation of gene expression;GO:0010558//negative regulation of macromolecule biosynthetic process;GO:0065007//biological regulation;GO:0051252//regulation of RNA metabolic process;GO:0010016//shoot system morphogenesis;GO:0048869//cellular deve…
Solyc08g079140.1	1.67	0.06	-4.8148	7.13233e-08	5.68333e-08	-4.8148	7.13233e-08	5.68333e-08			K14488//SAUR family protein+ko04075//Plant hormone signal transduction	XP_010325465.1|7.2e-81|PREDICTED: auxin-induced protein X10A-like [Solanum lycopersicum]	GO:0009733//response to auxin;GO:0010033//response to organic substance;GO:0009719//response to endogenous stimulus;GO:0050896//response to stimulus;GO:0042221//response to chemical;GO:0009725//response to hormone;
Solyc08g079150.1	1.245	0.22	-2.53101	0.00011554	0.000122062	-2.53101	0.00011554	0.000122062			K14488//SAUR family protein+ko04075//Plant hormone signal transduction	XP_004245734.1|9.3e-90|PREDICTED: auxin-responsive protein SAUR36-like [Solanum lycopersicum]	GO:0009725//response to hormone;GO:0010033//response to organic substance;GO:0042221//response to chemical;GO:0050896//response to stimulus;GO:0009719//response to endogenous stimulus;GO:0009733//response to auxin;
Solyc09g008175.1	4.335	0.835	-2.37668	1.64441e-09	1.17366e-09	-2.37668	1.64441e-09	1.17366e-09			K14488//SAUR family protein+ko04075//Plant hormone signal transduction	XP_015167288.1|2.6e-50|PREDICTED: auxin-responsive protein SAUR71 [Solanum tuberosum]	GO:0050896//response to stimulus;GO:0009719//response to endogenous stimulus;GO:0009725//response to hormone;GO:0009733//response to auxin;GO:0010033//response to organic substance;GO:0042221//response to chemical;
Solyc09g056390.1	77.805	20.98	-1.89782	1.11299e-60	2.257e-61	-1.89782	1.11299e-60	2.257e-61				XP_004247036.1|5.2e-35|PREDICTED: auxin-induced in root cultures protein 12 [Solanum lycopersicum]
Solyc09g065590.3	6.485	2.39	-1.44318	2.50153e-32	8.07912e-33	-1.44318	2.50153e-32	8.07912e-33				XP_004247195.1|4.1e-276|PREDICTED: VAN3-binding protein [Solanum lycopersicum]	GO:0042221//response to chemical;GO:0010051//xylem and phloem pattern formation;GO:0003002//regionalization;GO:0009725//response to hormone;GO:0032870//cellular response to hormone stimulus;GO:0050794//regulation of cellular process;GO:0010305//leaf vascular tissue pattern formation;GO:0050896//response to stimulus;GO:0009734//auxin-activated signaling pathway;GO:0007389//pattern specification pr…
Solyc09g065850.4	210.115	26.46	-2.99394	0	0	-2.99394	0	0			K14484//auxin-responsive protein IAA+ko04075//Plant hormone signal transduction	NP_001266029.1|7.7e-102|IAA3 protein [Solanum lycopersicum]	GO:0070887//cellular response to chemical stimulus;GO:2000112//regulation of cellular macromolecule biosynthetic process;GO:0043170//macromolecule metabolic process;GO:0044238//primary metabolic process;GO:0016070//RNA metabolic process;GO:0044260//cellular macromolecule metabolic process;GO:0051716//cellular response to stimulus;GO:0009733//response to auxin;GO:0044249//cellular biosynthetic pro…
Solyc09g083280.3	26.075	12.52	-1.06186	7.61461e-49	1.82029e-49	-1.06186	7.61461e-49	1.82029e-49			K14484//auxin-responsive protein IAA+ko04075//Plant hormone signal transduction	NP_001266037.1|1.4e-109|IAA1 [Solanum lycopersicum]	GO:0051171//regulation of nitrogen compound metabolic process;GO:1901360//organic cyclic compound metabolic process;GO:0019438//aromatic compound biosynthetic process;GO:0010556//regulation of macromolecule biosynthetic process;GO:0051716//cellular response to stimulus;GO:0007165//signal transduction;GO:1903506//regulation of nucleic acid-templated transcription;GO:0006139//nucleobase-containing …
Solyc09g097960.3	3.215	14.76	2.19897	1.46898e-84	2.24786e-85	2.19897	1.46898e-84	2.24786e-85			K05275//pyridoxine 4-dehydrogenase [EC:1.1.1.65]+ko00750//Vitamin B6 metabolism+ko01100//Metabolic pathways	XP_015088146.1|1.2e-181|PREDICTED: auxin-induced protein PCNT115-like [Solanum pennellii]
Solyc10g008520.3	63.17	28.13	-1.17225	8.67377e-247	4.63978e-248	-1.17225	8.67377e-247	4.63978e-248			K14487//auxin responsive GH3 gene family+ko04075//Plant hormone signal transduction	XP_004248149.1|0.0e+00|PREDICTED: jasmonic acid-amido synthetase JAR1 [Solanum lycopersicum]
Solyc10g055260.2	0.36	0.05	-2.8148	9.69459e-05	0.000101568	-2.8148	9.69459e-05	0.000101568			K13946//auxin influx carrier (AUX1 LAX family)+ko04075//Plant hormone signal transduction	XP_015089550.1|1.2e-294|PREDICTED: auxin transporter-like protein 2 [Solanum pennellii]	GO:0044425//membrane part;GO:0016020//membrane;GO:0016021//integral component of membrane;GO:0031224//intrinsic component of membrane;
Solyc10g084020.1	11.335	0	-8.38248	8.41761e-35	2.58378e-35	-8.38248	8.41761e-35	2.58378e-35			K14488//SAUR family protein+ko04075//Plant hormone signal transduction	XP_004249795.1|8.7e-70|PREDICTED: auxin-responsive protein SAUR71-like [Solanum lycopersicum]	GO:0010033//response to organic substance;GO:0009719//response to endogenous stimulus;GO:0050896//response to stimulus;GO:0042221//response to chemical;GO:0009733//response to auxin;GO:0009725//response to hormone;
Solyc10g150148.1	0.405	0	-4.59241	0.000380319	0.000426995	-4.59241	0.000380319	0.000426995			K14488//SAUR family protein+ko04075//Plant hormone signal transduction	XP_009613076.1|9.3e-36|PREDICTED: auxin-responsive protein SAUR32-like [Nicotiana tomentosiformis]	GO:0009733//response to auxin;GO:0050896//response to stimulus;GO:0010033//response to organic substance;GO:0009725//response to hormone;GO:0009719//response to endogenous stimulus;GO:0042221//response to chemical;
Solyc11g069093.1	1.19	0.135	-3.14495	3.9774e-09	2.91172e-09	-3.14495	3.9774e-09	2.91172e-09			K14488//SAUR family protein+ko04075//Plant hormone signal transduction	XP_010313388.1|3.8e-71|PREDICTED: auxin-induced protein X15 [Solanum lycopersicum]	GO:0042221//response to chemical;GO:0009719//response to endogenous stimulus;GO:0050896//response to stimulus;GO:0010033//response to organic substance;GO:0009733//response to auxin;GO:0009725//response to hormone;
Solyc12g009290.1	2.98	0.14	-4.43371	5.54239e-11	3.64981e-11	-4.43371	5.54239e-11	3.64981e-11			K07441//beta-1,4-N-acetylglucosaminyltransferase [EC:2.4.1.141]+ko00510//N-Glycan biosynthesis+ko01100//Metabolic pathways;K14488//SAUR family protein+ko04075//Plant hormone signal transduction	XP_006345245.2|6.6e-54|PREDICTED: putative uncharacterized protein DDB_G0289009 [Solanum tuberosum]	GO:0009719//response to endogenous stimulus;GO:0050896//response to stimulus;GO:0009733//response to auxin;GO:0010033//response to organic substance;GO:0042221//response to chemical;GO:0009725//response to hormone;
abscisic acid
Gene ID	TM0 FPKM	TM10 FPKM	log2(TM10/TM0)	Qvalue(TM0-vs-TM10)	Pvalue(TM0-vs-TM10)	log2(TM10/TM0)	Qvalue(TM0-vs-TM10)	Pvalue(TM0-vs-TM10)	TFs	PRG	Kegg Orthology	Nr	GO
Solyc01g108080.4	20.705	41.78	1.01481	7.58484e-95	1.04832e-95	1.01481	7.58484e-95	1.04832e-95	bZIP		K14432//ABA responsive element binding factor+ko04075//Plant hormone signal transduction	XP_004230778.1|6.5e-235|PREDICTED: ABSCISIC ACID-INSENSITIVE 5-like protein 7 [Solanum lycopersicum]	GO:0140110//transcription regulator activity;GO:0003700//DNA binding transcription factor activity;
Solyc01g108210.4	7.5	2.115	-1.82804	5.15319e-42	1.37516e-42	-1.82804	5.15319e-42	1.37516e-42			K09843//(+)-abscisic acid 8'-hydroxylase [EC:1.14.14.137]+ko00906//Carotenoid biosynthesis	XP_004230788.1|1.6e-278|PREDICTED: abscisic acid 8'-hydroxylase 4 isoform X2 [Solanum lycopersicum]	GO:1901360//organic cyclic compound metabolic process;GO:0006694//steroid biosynthetic process;GO:0032502//developmental process;GO:0065008//regulation of biological quality;GO:0016132//brassinosteroid biosynthetic process;GO:0048878//chemical homeostasis;GO:0065007//biological regulation;GO:0042445//hormone metabolic process;GO:1901617//organic hydroxy compound biosynthetic process;GO:0048856//a…
Solyc02g083850.3	8.18	1.455	-2.50078	6.60273e-102	8.53385e-103	-2.50078	6.60273e-102	8.53385e-103			K13412//calcium-dependent protein kinase [EC:2.7.11.1]+ko04626//Plant-pathogen interaction	XP_004232492.1|0.0e+00|PREDICTED: calcium-dependent protein kinase 18-like [Solanum lycopersicum]	GO:0009719//response to endogenous stimulus;GO:0050794//regulation of cellular process;GO:0042221//response to chemical;GO:1901700//response to oxygen-containing compound;GO:0071215//cellular response to abscisic acid stimulus;GO:0065007//biological regulation;GO:0006807//nitrogen compound metabolic process;GO:0043412//macromolecule modification;GO:0044237//cellular metabolic process;GO:0044238//…
Solyc02g084930.3	2.985	9.285	1.635	7.05664e-52	1.60658e-52	1.635	7.05664e-52	1.60658e-52			K07437//cytochrome P450 family 26 subfamily A+ko01100//Metabolic pathways	XP_004232430.1|1.8e-281|PREDICTED: abscisic acid 8'-hydroxylase 3-like [Solanum lycopersicum]	GO:0044238//primary metabolic process;GO:0008152//metabolic process;GO:0032502//developmental process;GO:0016129//phytosteroid biosynthetic process;GO:1901617//organic hydroxy compound biosynthetic process;GO:0055088//lipid homeostasis;GO:0065008//regulation of biological quality;GO:0010268//brassinosteroid homeostasis;GO:1901615//organic hydroxy compound metabolic process;GO:0048878//chemical ho…
Solyc02g090510.3	5.285	1.425	-1.89977	2.52335e-54	5.5644e-55	-1.89977	2.52335e-54	5.5644e-55			K00924//kinase [EC:2.7.1.-]	XP_004232048.1|0.0e+00|PREDICTED: CDPK-related kinase 5 [Solanum lycopersicum]	GO:0033993//response to lipid;GO:0071229//cellular response to acid chemical;GO:1901701//cellular response to oxygen-containing compound;GO:0071495//cellular response to endogenous stimulus;GO:0018209//peptidyl-serine modification;GO:0050789//regulation of biological process;GO:0044267//cellular protein metabolic process;GO:0032870//cellular response to hormone stimulus;GO:0001101//response to ac…
Solyc03g007310.3	10.72	4.275	-1.33247	1.08256e-28	3.81586e-29	-1.33247	1.08256e-28	3.81586e-29			K14496//abscisic acid receptor PYR/PYL family+ko04016//MAPK signaling pathway - plant+ko04075//Plant hormone signal transduction	XP_004234175.1|2.8e-102|PREDICTED: abscisic acid receptor PYL8 [Solanum lycopersicum]
Solyc03g095780.3	2.065	0.47	-2.13298	6.32968e-07	5.40465e-07	-2.13298	6.32968e-07	5.40465e-07			K14496//abscisic acid receptor PYR/PYL family+ko04016//MAPK signaling pathway - plant+ko04075//Plant hormone signal transduction	XP_004235232.1|5.2e-114|PREDICTED: abscisic acid receptor PYL4 [Solanum lycopersicum]
Solyc04g071150.3	0.545	1.56	1.52338	6.91499e-09	5.14303e-09	1.52338	6.91499e-09	5.14303e-09			K07437//cytochrome P450 family 26 subfamily A+ko01100//Metabolic pathways	XP_004237776.1|2.1e-274|PREDICTED: abscisic acid 8'-hydroxylase 3 [Solanum lycopersicum]	GO:0042592//homeostatic process;GO:0008152//metabolic process;GO:0016132//brassinosteroid biosynthetic process;GO:0042446//hormone biosynthetic process;GO:0065008//regulation of biological quality;GO:0048856//anatomical structure development;GO:1901360//organic cyclic compound metabolic process;GO:0016129//phytosteroid biosynthetic process;GO:0042445//hormone metabolic process;GO:0032502//develop…
Solyc04g080650.4	0.055	0.53	3.31448	6.57713e-07	5.62522e-07	3.31448	6.57713e-07	5.62522e-07			K07437//cytochrome P450 family 26 subfamily A+ko01100//Metabolic pathways	XP_004238286.1|2.0e-262|PREDICTED: abscisic acid 8'-hydroxylase 2 isoform X1 [Solanum lycopersicum]	GO:0043167//ion binding;GO:0005488//binding;GO:0003824//catalytic activity;GO:0097159//organic cyclic compound binding;GO:0046872//metal ion binding;GO:0043169//cation binding;GO:0016705//oxidoreductase activity, acting on paired donors, with incorporation or reduction of molecular oxygen;GO:0020037//heme binding;GO:0048037//cofactor binding;GO:0046906//tetrapyrrole binding;GO:0046914//transition…
Solyc05g005865.1	3	0.75	-2.00744	7.00808e-10	4.88399e-10	-2.00744	7.00808e-10	4.88399e-10			K10781//fatty acyl-ACP thioesterase B [EC:3.1.2.14 3.1.2.21]+ko01100//Metabolic pathways+ko00061//Fatty acid biosynthesis+ko01212//Fatty acid metabolism;K14496//abscisic acid receptor PYR/PYL family+ko04016//MAPK signaling pathway - plant+ko04075//Plant hormone signal transduction	XP_010320602.1|5.9e-82|PREDICTED: MLP-like protein 423 [Solanum lycopersicum]	GO:0006950//response to stress;GO:0009607//response to biotic stimulus;GO:0006952//defense response;GO:0050896//response to stimulus;GO:0016020//membrane;
Solyc05g024260.3	271.1	652.605	1.26916	0	0	1.26916	0	0			K15382//solute carrier family 50 (sugar transporter)	XP_004239304.1|1.8e-164|PREDICTED: bidirectional sugar transporter N3 [Solanum lycopersicum]	GO:0048827//phyllome development;GO:0032870//cellular response to hormone stimulus;GO:0048856//anatomical structure development;GO:0071215//cellular response to abscisic acid stimulus;GO:0006810//transport;GO:0071495//cellular response to endogenous stimulus;GO:0009987//cellular process;GO:0032504//multicellular organism reproduction;GO:0033993//response to lipid;GO:0009790//embryo development;GO…
Solyc05g052520.3	23.605	10.955	-1.11028	1.74276e-64	3.36202e-65	-1.11028	1.74276e-64	3.36202e-65			K17506//protein phosphatase 1L [EC:3.1.3.16]	XP_004239946.1|7.4e-226|PREDICTED: putative protein phosphatase 2C 53 [Solanum lycopersicum]	GO:0010374//stomatal complex development;GO:0070887//cellular response to chemical stimulus;GO:0023052//signaling;GO:0010033//response to organic substance;GO:0007154//cell communication;GO:0032501//multicellular organismal process;GO:0009791//post-embryonic development;GO:0007165//signal transduction;GO:0097305//response to alcohol;GO:0048869//cellular developmental process;GO:0065007//biologica…
Solyc08g005610.3	101.485	18.99	-2.42262	0	0	-2.42262	0	0			K09843//(+)-abscisic acid 8'-hydroxylase [EC:1.14.14.137]+ko00906//Carotenoid biosynthesis	XP_004244436.1|5.2e-272|PREDICTED: abscisic acid 8'-hydroxylase 1 [Solanum lycopersicum]	GO:1902644//tertiary alcohol metabolic process;GO:0048878//chemical homeostasis;GO:0042592//homeostatic process;GO:0016131//brassinosteroid metabolic process;GO:0019752//carboxylic acid metabolic process;GO:0006066//alcohol metabolic process;GO:0009058//biosynthetic process;GO:0042446//hormone biosynthetic process;GO:0008610//lipid biosynthetic process;GO:0008202//steroid metabolic process;GO:000…
Solyc08g075320.4	9.45	4.62	-1.03126	1.16785e-22	4.84238e-23	-1.03126	1.16785e-22	4.84238e-23			K09843//(+)-abscisic acid 8'-hydroxylase [EC:1.14.14.137]+ko00906//Carotenoid biosynthesis	XP_004246018.1|2.7e-270|PREDICTED: abscisic acid 8'-hydroxylase 1 [Solanum lycopersicum]	GO:0007275//multicellular organism development;GO:1901362//organic cyclic compound biosynthetic process;GO:0044281//small molecule metabolic process;GO:0032502//developmental process;GO:1902644//tertiary alcohol metabolic process;GO:0006629//lipid metabolic process;GO:0016132//brassinosteroid biosynthetic process;GO:0006720//isoprenoid metabolic process;GO:0032787//monocarboxylic acid metabolic p…
Solyc09g014750.1	9.425	1.635	-2.52402	9.02978e-16	4.75199e-16	-2.52402	9.02978e-16	4.75199e-16				XP_004246319.1|1.6e-50|PREDICTED: carrot ABA-induced in somatic embryos 3-like [Solanum lycopersicum]	GO:0009719//response to endogenous stimulus;GO:0048731//system development;GO:0033993//response to lipid;GO:0042221//response to chemical;GO:0032501//multicellular organismal process;GO:0009725//response to hormone;GO:0050896//response to stimulus;GO:0048856//anatomical structure development;GO:0009737//response to abscisic acid;GO:0010154//fruit development;GO:0003006//developmental process invo…
Solyc10g076410.1	3.41	1.145	-1.57449	1.74844e-07	1.4332e-07	-1.57449	1.74844e-07	1.4332e-07			K14496//abscisic acid receptor PYR/PYL family+ko04016//MAPK signaling pathway - plant+ko04075//Plant hormone signal transduction	XP_004249065.1|2.1e-115|PREDICTED: abscisic acid receptor PYL4-like [Solanum lycopersicum]
Solyc10g085310.1	6.68	1.94	-1.7888	2.59212e-16	1.32887e-16	-1.7888	2.59212e-16	1.32887e-16			K14496//abscisic acid receptor PYR/PYL family+ko04016//MAPK signaling pathway - plant+ko04075//Plant hormone signal transduction	XP_004249671.1|3.7e-118|PREDICTED: abscisic acid receptor PYL4 [Solanum lycopersicum]
cytokinin
Gene ID	TM0 FPKM	TM10 FPKM	log2(TM10/TM0)	Qvalue(TM0-vs-TM10)	Pvalue(TM0-vs-TM10)	log2(TM10/TM0)	Qvalue(TM0-vs-TM10)	Pvalue(TM0-vs-TM10)	TFs	PRG	Kegg Orthology	Nr	GO
Solyc01g088160.4	1.825	5.39	1.56361	5.67907e-32	1.8496e-32	1.56361	5.67907e-32	1.8496e-32			K00279//cytokinin dehydrogenase [EC:1.5.99.12]+ko00908//Zeatin biosynthesis	NP_001244909.1|0.0e+00|cytokinin oxidase/dehydrogenase-like 2 [Solanum lycopersicum]	GO:0046483//heterocycle metabolic process;GO:0065007//biological regulation;GO:0010817//regulation of hormone levels;GO:0009308//amine metabolic process;GO:0009987//cellular process;GO:0006725//cellular aromatic compound metabolic process;GO:0071704//organic substance metabolic process;GO:1901564//organonitrogen compound metabolic process;GO:0008152//metabolic process;GO:0009690//cytokinin metabo…
Solyc01g098400.3	41.385	14.05	-1.55926	1.28369e-109	1.53111e-110	-1.55926	1.28369e-109	1.53111e-110			K14490//histidine-containing phosphotransfer peotein+ko04075//Plant hormone signal transduction	XP_004230155.1|5.7e-77|PREDICTED: histidine-containing phosphotransfer protein 1 [Solanum lycopersicum]	GO:0071495//cellular response to endogenous stimulus;GO:0051716//cellular response to stimulus;GO:0044237//cellular metabolic process;GO:0050896//response to stimulus;GO:0006796//phosphate-containing compound metabolic process;GO:0008152//metabolic process;GO:0000160//phosphorelay signal transduction system;GO:0070887//cellular response to chemical stimulus;GO:0009725//response to hormone;GO:0071…
Solyc02g063230.1	1.425	0.265	-2.43371	3.34062e-07	2.78983e-07	-2.43371	3.34062e-07	2.78983e-07			K10760//adenylate dimethylallyltransferase (cytokinin synthase) [EC:2.5.1.27 2.5.1.112]+ko00908//Zeatin biosynthesis+ko01100//Metabolic pathways+ko01110//Biosynthesis of secondary metabolites	XP_004233962.1|1.0e-146|PREDICTED: uncharacterized protein LOC101244837 [Solanum lycopersicum]
Solyc02g076910.3	1.565	97.655	5.97035	0	0	5.97035	0	0			K16292//KDEL-tailed cysteine endopeptidase [EC:3.4.22.-]	XP_004233054.1|1.9e-207|PREDICTED: senescence-specific cysteine protease SAG39-like [Solanum lycopersicum]	GO:0048468//cell development;GO:1901564//organonitrogen compound metabolic process;GO:0009817//defense response to fungus, incompatible interaction;GO:0032502//developmental process;GO:0044248//cellular catabolic process;GO:0009725//response to hormone;GO:0042221//response to chemical;GO:0009628//response to abiotic stimulus;GO:1901700//response to oxygen-containing compound;GO:0008219//cell deat…
Solyc03g078800.2	1.325	0.485	-1.44886	4.94551e-05	5.02587e-05	-1.44886	4.94551e-05	5.02587e-05			K22706//(R)-mandelonitrile beta-glucosyltransferase [EC:2.4.1.354]+ko00460//Cyanoamino acid metabolism;K13493//cytokinin-N-glucosyltransferase [EC:2.4.1.-]+ko00908//Zeatin biosynthesis+ko01110//Biosynthesis of secondary metabolites	XP_015067551.1|2.1e-91|PREDICTED: 7-deoxyloganetic acid glucosyltransferase-like isoform X3 [Solanum pennellii]	GO:0008152//metabolic process;GO:0044464//cell part;GO:0005623//cell;GO:0043226//organelle;GO:0043231//intracellular membrane-bounded organelle;GO:0005622//intracellular;GO:0043227//membrane-bounded organelle;GO:0044424//intracellular part;GO:0043229//intracellular organelle;GO:0016758//transferase activity, transferring hexosyl groups;GO:0003824//catalytic activity;GO:0016740//transferase activi…
Solyc03g114500.4	20.885	9.24	-1.18011	4.29213e-84	6.59815e-85	-1.18011	4.29213e-84	6.59815e-85			K01689//enolase [EC:4.2.1.11]+ko00010//Glycolysis / Gluconeogenesis+ko01230//Biosynthesis of amino acids+ko03018//RNA degradation+ko01100//Metabolic pathways+ko01110//Biosynthesis of secondary metabolites+ko01200//Carbon metabolism	XP_004236093.1|1.4e-275|PREDICTED: enolase 1, chloroplastic [Solanum lycopersicum]	GO:1901575//organic substance catabolic process;GO:0010090//trichome morphogenesis;GO:0019362//pyridine nucleotide metabolic process;GO:0009150//purine ribonucleotide metabolic process;GO:0009888//tissue development;GO:0009132//nucleoside diphosphate metabolic process;GO:0000902//cell morphogenesis;GO:0009144//purine nucleoside triphosphate metabolic process;GO:0006096//glycolytic process;GO:0009…
Solyc04g080820.2	4.48	0.42	-3.41732	7.74935e-71	1.37005e-71	-3.41732	7.74935e-71	1.37005e-71			K00279//cytokinin dehydrogenase [EC:1.5.99.12]+ko00908//Zeatin biosynthesis	NP_001266251.1|7.2e-309|cytokinin oxidase/dehydrogenase-like precursor [Solanum lycopersicum]	GO:0006725//cellular aromatic compound metabolic process;GO:0009987//cellular process;GO:0006807//nitrogen compound metabolic process;GO:0046483//heterocycle metabolic process;GO:0071704//organic substance metabolic process;GO:0009690//cytokinin metabolic process;GO:0065007//biological regulation;GO:0008152//metabolic process;GO:0034754//cellular hormone metabolic process;GO:0044237//cellular met…
Solyc06g075090.4	9.23	1.02	-3.18667	1.44114e-55	3.12423e-56	-3.18667	1.44114e-55	3.12423e-56			K22522//cytokinin riboside 5'-monophosphate phosphoribohydrolase [EC:3.2.2.-]	NP_001244912.1|3.1e-104|cytokinin riboside 5'-monophosphate phosphoribohydrolase LOG8 [Solanum lycopersicum]	GO:0046483//heterocycle metabolic process;GO:0010817//regulation of hormone levels;GO:1901564//organonitrogen compound metabolic process;GO:0006725//cellular aromatic compound metabolic process;GO:0009987//cellular process;GO:0009058//biosynthetic process;GO:0065008//regulation of biological quality;GO:0009691//cytokinin biosynthetic process;GO:0034754//cellular hormone metabolic process;GO:00442…
Solyc06g076550.4	1.25	0.065	-4.17737	6.6336e-17	3.32458e-17	-4.17737	6.6336e-17	3.32458e-17			K04628//ceramide galactosyltransferase [EC:2.4.1.47]+ko00600//Sphingolipid metabolism+ko01100//Metabolic pathways+ko00565//Ether lipid metabolism;K00699//glucuronosyltransferase [EC:2.4.1.17]+ko00860//Porphyrin and chlorophyll metabolism+ko00040//Pentose and glucuronate interconversions+ko01100//Metabolic pathways+ko00053//Ascorbate and aldarate metabolism+ko01110//Biosynthesis of secondary metab…	XP_004242069.2|3.8e-264|PREDICTED: UDP-glucose iridoid glucosyltransferase-like [Solanum lycopersicum]	GO:0008152//metabolic process;GO:0043226//organelle;GO:0005623//cell;GO:0043227//membrane-bounded organelle;GO:0044464//cell part;GO:0043229//intracellular organelle;GO:0005622//intracellular;GO:0044424//intracellular part;GO:0043231//intracellular membrane-bounded organelle;GO:0080043//quercetin 3-O-glucosyltransferase activity;GO:0080044//quercetin 7-O-glucosyltransferase activity;GO:0003824//c…
Solyc08g078300.4	16.625	5.535	-1.58497	5.61067e-64	1.08803e-64	-1.58497	5.61067e-64	1.08803e-64			K09338//homeobox-leucine zipper protein	NP_001335344.1|2.6e-160|homeobox-leucine zipper protein HB2-like [Solanum lycopersicum]	GO:0048856//anatomical structure development;GO:0032989//cellular component morphogenesis;GO:0010017//red or far-red light signaling pathway;GO:0010468//regulation of gene expression;GO:0010558//negative regulation of macromolecule biosynthetic process;GO:0065007//biological regulation;GO:0051252//regulation of RNA metabolic process;GO:0010016//shoot system morphogenesis;GO:0048869//cellular deve…
Solyc09g007830.3	3.935	1.45	-1.44368	1.25171e-13	7.24921e-14	-1.44368	1.25171e-13	7.24921e-14			K22522//cytokinin riboside 5'-monophosphate phosphoribohydrolase [EC:3.2.2.-]	XP_004246656.1|2.1e-119|PREDICTED: cytokinin riboside 5'-monophosphate phosphoribohydrolase LOG3 [Solanum lycopersicum]	GO:0046483//heterocycle metabolic process;GO:0009058//biosynthetic process;GO:0009987//cellular process;GO:0009691//cytokinin biosynthetic process;GO:0009308//amine metabolic process;GO:0044237//cellular metabolic process;GO:0008152//metabolic process;GO:0034754//cellular hormone metabolic process;GO:0006807//nitrogen compound metabolic process;GO:0010817//regulation of hormone levels;GO:0044249/…
Solyc10g085230.2	0.03	0.245	2.85724	0.000532287	0.000608339	2.85724	0.000532287	0.000608339			K04628//ceramide galactosyltransferase [EC:2.4.1.47]+ko00600//Sphingolipid metabolism+ko01100//Metabolic pathways+ko00565//Ether lipid metabolism;K00699//glucuronosyltransferase [EC:2.4.1.17]+ko00860//Porphyrin and chlorophyll metabolism+ko00040//Pentose and glucuronate interconversions+ko01100//Metabolic pathways+ko00053//Ascorbate and aldarate metabolism+ko01110//Biosynthesis of secondary metab…	XP_004249656.1|4.1e-278|PREDICTED: UDP-glucose iridoid glucosyltransferase-like [Solanum lycopersicum]	GO:0008152//metabolic process;GO:0044464//cell part;GO:0043226//organelle;GO:0043229//intracellular organelle;GO:0005623//cell;GO:0044424//intracellular part;GO:0005622//intracellular;GO:0043231//intracellular membrane-bounded organelle;GO:0043227//membrane-bounded organelle;GO:0080044//quercetin 7-O-glucosyltransferase activity;GO:0016740//transferase activity;GO:0016758//transferase activity, t…
gibberellin
Gene ID	TM0 FPKM	TM10 FPKM	log2(TM10/TM0)	Qvalue(TM0-vs-TM10)	Pvalue(TM0-vs-TM10)	log2(TM10/TM0)	Qvalue(TM0-vs-TM10)	Pvalue(TM0-vs-TM10)	TFs	PRG	Kegg Orthology	Nr	GO
Solyc01g005350.4	0.565	0	-5.88617	2.09093e-08	1.60463e-08	-5.88617	2.09093e-08	1.60463e-08			K18886//gibberellin A4 carboxyl methyltransferase [EC:2.1.1.276];K18848//indole-3-acetate O-methyltransferase [EC:2.1.1.278]	XP_004253343.1|3.8e-170|PREDICTED: probable S-adenosylmethionine-dependent methyltransferase At5g38780 [Solanum lycopersicum]	GO:0003824//catalytic activity;GO:0008168//methyltransferase activity;GO:0016741//transferase activity, transferring one-carbon groups;GO:0016740//transferase activity;
Solyc01g079200.4	15.34	0.815	-4.24535	2.26144e-156	1.93642e-157	-4.24535	2.26144e-156	1.93642e-157			K04125//gibberellin 2beta-dioxygenase [EC:1.14.11.13]+ko00904//Diterpenoid biosynthesis+ko01110//Biosynthesis of secondary metabolites	NP_001234747.2|1.3e-201|gibberellin 2-oxidase [Solanum lycopersicum]	GO:0044282//small molecule catabolic process;GO:0009056//catabolic process;GO:0044248//cellular catabolic process;GO:0016115//terpenoid catabolic process;GO:0065008//regulation of biological quality;GO:0042447//hormone catabolic process;GO:0043436//oxoacid metabolic process;GO:0071704//organic substance metabolic process;GO:0006721//terpenoid metabolic process;GO:0006629//lipid metabolic process;…
Solyc02g062460.4	16.415	5.645	-1.54222	2.7687e-72	4.8057e-73	-1.54222	2.7687e-72	4.8057e-73			K05278//flavonol synthase [EC:1.14.20.6]+ko01100//Metabolic pathways+ko01110//Biosynthesis of secondary metabolites+ko00941//Flavonoid biosynthesis;K05282//gibberellin-44 dioxygenase [EC:1.14.11.12]+ko00904//Diterpenoid biosynthesis+ko01100//Metabolic pathways+ko01110//Biosynthesis of secondary metabolites;K04125//gibberellin 2beta-dioxygenase [EC:1.14.11.13]+ko00904//Diterpenoid biosynthesis+ko0…	XP_004233541.1|1.7e-187|PREDICTED: probable 2-oxoglutarate-dependent dioxygenase AOP1 isoform X1 [Solanum lycopersicum]	GO:0005488//binding;GO:0003824//catalytic activity;GO:0016491//oxidoreductase activity;GO:0043167//ion binding;GO:0046872//metal ion binding;GO:0043169//cation binding;
Solyc02g070430.3	0.12	0.49	2.05145	0.000385767	0.0004335	2.05145	0.000385767	0.0004335			K04125//gibberellin 2beta-dioxygenase [EC:1.14.11.13]+ko00904//Diterpenoid biosynthesis+ko01110//Biosynthesis of secondary metabolites	XP_004233129.1|8.4e-199|PREDICTED: gibberellin 2-beta-dioxygenase 1 [Solanum lycopersicum]	GO:0009314//response to radiation;GO:0044237//cellular metabolic process;GO:0044282//small molecule catabolic process;GO:0010817//regulation of hormone levels;GO:1901575//organic substance catabolic process;GO:0016103//diterpenoid catabolic process;GO:0044255//cellular lipid metabolic process;GO:0071704//organic substance metabolic process;GO:0044242//cellular lipid catabolic process;GO:0044281//…
Solyc02g080120.3	1.975	0.345	-2.52402	9.02978e-16	4.75199e-16	-2.52402	9.02978e-16	4.75199e-16			K04125//gibberellin 2beta-dioxygenase [EC:1.14.11.13]+ko00904//Diterpenoid biosynthesis+ko01110//Biosynthesis of secondary metabolites	XP_004232746.2|9.4e-169|PREDICTED: gibberellin 2-beta-dioxygenase 8 [Solanum lycopersicum]	GO:0046872//metal ion binding;GO:0016491//oxidoreductase activity;GO:0005488//binding;GO:0043167//ion binding;GO:0003824//catalytic activity;GO:0051213//dioxygenase activity;GO:0043169//cation binding;
Solyc02g083880.3	35.915	0.85	-5.40662	8.74562e-150	7.91156e-151	-5.40662	8.74562e-150	7.91156e-151			K20887//xyloglucan glycosyltransferase 4 [EC:2.4.1.-];K03860//phosphatidylinositol glycan, class Q+ko01100//Metabolic pathways+ko00563//Glycosylphosphatidylinositol (GPI)-anchor biosynthesis	XP_004232490.1|6.9e-58|PREDICTED: gibberellin-regulated protein 11 [Solanum lycopersicum]
Solyc03g006880.3	3.775	0.445	-3.08836	5.02284e-39	1.41324e-39	-3.08836	5.02284e-39	1.41324e-39			K05282//gibberellin-44 dioxygenase [EC:1.14.11.12]+ko00904//Diterpenoid biosynthesis+ko01100//Metabolic pathways+ko01110//Biosynthesis of secondary metabolites	XP_016564734.1|2.1e-201|PREDICTED: gibberellin 20 oxidase 1-like [Capsicum annuum]	GO:0043169//cation binding;GO:0005488//binding;GO:0046872//metal ion binding;GO:0043167//ion binding;GO:0016491//oxidoreductase activity;GO:0003824//catalytic activity;
Solyc03g113910.3	24.255	0.425	-5.83839	1.47553e-175	1.11482e-176	-5.83839	1.47553e-175	1.11482e-176			K20887//xyloglucan glycosyltransferase 4 [EC:2.4.1.-];K03860//phosphatidylinositol glycan, class Q+ko01100//Metabolic pathways+ko00563//Glycosylphosphatidylinositol (GPI)-anchor biosynthesis	XP_004236143.1|5.1e-82|PREDICTED: gibberellin-regulated protein 10 [Solanum lycopersicum]
Solyc03g119910.4	0.49	0.07	-2.76233	1.32833e-05	1.27364e-05	-2.76233	1.32833e-05	1.27364e-05			K04124//gibberellin 3beta-dioxygenase [EC:1.14.11.15]+ko00904//Diterpenoid biosynthesis+ko01110//Biosynthesis of secondary metabolites	NP_001233855.2|2.4e-207|3b-hydroxylase [Solanum lycopersicum]	GO:0050789//regulation of biological process;GO:0016102//diterpenoid biosynthetic process;GO:0016053//organic acid biosynthetic process;GO:0010033//response to organic substance;GO:0009987//cellular process;GO:0016114//terpenoid biosynthetic process;GO:0006720//isoprenoid metabolic process;GO:0006721//terpenoid metabolic process;GO:0050896//response to stimulus;GO:0071704//organic substance metab…
Solyc06g066840.3	1.125	0.285	-2.00744	6.15713e-07	5.24926e-07	-2.00744	6.15713e-07	5.24926e-07			K04124//gibberellin 3beta-dioxygenase [EC:1.14.11.15]+ko00904//Diterpenoid biosynthesis+ko01110//Biosynthesis of secondary metabolites;K05282//gibberellin-44 dioxygenase [EC:1.14.11.12]+ko00904//Diterpenoid biosynthesis+ko01100//Metabolic pathways+ko01110//Biosynthesis of secondary metabolites	XP_004241719.1|9.1e-184|PREDICTED: probable 2-oxoglutarate-dependent dioxygenase AOP1 [Solanum lycopersicum]	GO:0043167//ion binding;GO:0016491//oxidoreductase activity;GO:0003824//catalytic activity;GO:0046872//metal ion binding;GO:0005488//binding;GO:0043169//cation binding;
Solyc07g056670.3	4.16	1.46	-1.51369	5.77775e-16	3.01323e-16	-1.51369	5.77775e-16	3.01323e-16			K04125//gibberellin 2beta-dioxygenase [EC:1.14.11.13]+ko00904//Diterpenoid biosynthesis+ko01110//Biosynthesis of secondary metabolites	NP_001234338.1|4.8e-183|gibberellin 2-oxidase 2 [Solanum lycopersicum]	GO:0009987//cellular process;GO:0006082//organic acid metabolic process;GO:0016101//diterpenoid metabolic process;GO:0044281//small molecule metabolic process;GO:0006720//isoprenoid metabolic process;GO:0009628//response to abiotic stimulus;GO:0016054//organic acid catabolic process;GO:0071704//organic substance metabolic process;GO:0043436//oxoacid metabolic process;GO:0044248//cellular cataboli…
Solyc07g061720.3	2.48	0.275	-3.16815	6.39378e-25	2.48172e-25	-3.16815	6.39378e-25	2.48172e-25			K04125//gibberellin 2beta-dioxygenase [EC:1.14.11.13]+ko00904//Diterpenoid biosynthesis+ko01110//Biosynthesis of secondary metabolites	NP_001234752.1|1.4e-188|gibberellin 2-oxidase [Solanum lycopersicum]	GO:0019752//carboxylic acid metabolic process;GO:0009314//response to radiation;GO:0009987//cellular process;GO:0006082//organic acid metabolic process;GO:0044281//small molecule metabolic process;GO:0016115//terpenoid catabolic process;GO:0008152//metabolic process;GO:0042447//hormone catabolic process;GO:0006721//terpenoid metabolic process;GO:0044238//primary metabolic process;GO:0016101//dite…
Solyc07g061730.3	0.585	0.08	-2.88175	3.66954e-06	3.34398e-06	-2.88175	3.66954e-06	3.34398e-06			K04125//gibberellin 2beta-dioxygenase [EC:1.14.11.13]+ko00904//Diterpenoid biosynthesis+ko01110//Biosynthesis of secondary metabolites	NP_001234757.1|3.4e-192|gibberellin 2-oxidase [Solanum lycopersicum]	GO:0045487//gibberellin catabolic process;GO:0010817//regulation of hormone levels;GO:0065008//regulation of biological quality;GO:0044248//cellular catabolic process;GO:0016042//lipid catabolic process;GO:0071704//organic substance metabolic process;GO:0006721//terpenoid metabolic process;GO:0044281//small molecule metabolic process;GO:0008152//metabolic process;GO:0044282//small molecule catabo…
Solyc09g074270.3	50.315	22.8	-1.14631	3.20418e-150	2.88569e-151	-1.14631	3.20418e-150	2.88569e-151			K14493//gibberellin receptor GID1 [EC:3.-.-.-]+ko04075//Plant hormone signal transduction	NP_001234767.2|1.7e-204|putative GID1-like gibberellin receptor [Solanum lycopersicum]	GO:0010646//regulation of cell communication;GO:0009312//oligosaccharide biosynthetic process;GO:0009939//positive regulation of gibberellic acid mediated signaling pathway;GO:0044238//primary metabolic process;GO:0090698//post-embryonic plant morphogenesis;GO:0009653//anatomical structure morphogenesis;GO:0090696//post-embryonic plant organ development;GO:0048437//floral organ development;GO:005…
Solyc10g005360.4	7.28	2.41	-1.59584	1.15907e-33	3.63715e-34	-1.59584	1.15907e-33	3.63715e-34			K04125//gibberellin 2beta-dioxygenase [EC:1.14.11.13]+ko00904//Diterpenoid biosynthesis+ko01110//Biosynthesis of secondary metabolites	XP_004248394.2|1.1e-207|PREDICTED: gibberellin 2-beta-dioxygenase 8 isoform X2 [Solanum lycopersicum]	GO:0003824//catalytic activity;GO:0046872//metal ion binding;GO:0043169//cation binding;GO:0051213//dioxygenase activity;GO:0005488//binding;GO:0016491//oxidoreductase activity;GO:0043167//ion binding;
Solyc10g007560.2	0.625	4.24	2.76514	9.92861e-08	7.98853e-08	2.76514	9.92861e-08	7.98853e-08			K04125//gibberellin 2beta-dioxygenase [EC:1.14.11.13]+ko00904//Diterpenoid biosynthesis+ko01110//Biosynthesis of secondary metabolites	XP_015089533.1|7.6e-41|PREDICTED: gibberellin 2-beta-dioxygenase 1-like [Solanum pennellii]	GO:0051213//dioxygenase activity;GO:0003824//catalytic activity;GO:0005488//binding;GO:0016491//oxidoreductase activity;GO:0043169//cation binding;GO:0046872//metal ion binding;GO:0043167//ion binding;
Solyc10g007570.4	1.715	4.235	1.30376	5.12056e-09	3.77799e-09	1.30376	5.12056e-09	3.77799e-09			K04125//gibberellin 2beta-dioxygenase [EC:1.14.11.13]+ko00904//Diterpenoid biosynthesis+ko01110//Biosynthesis of secondary metabolites	XP_015089533.1|3.4e-105|PREDICTED: gibberellin 2-beta-dioxygenase 1-like [Solanum pennellii]	GO:0043167//ion binding;GO:0003824//catalytic activity;GO:0005488//binding;GO:0016491//oxidoreductase activity;GO:0043169//cation binding;GO:0046872//metal ion binding;GO:0051213//dioxygenase activity;
Solyc11g072310.2	5.115	12.075	1.24081	9.07441e-30	3.11539e-30	1.24081	9.07441e-30	3.11539e-30			K05282//gibberellin-44 dioxygenase [EC:1.14.11.12]+ko00904//Diterpenoid biosynthesis+ko01100//Metabolic pathways+ko01110//Biosynthesis of secondary metabolites	XP_016546723.1|8.5e-203|PREDICTED: gibberellin 20 oxidase 1-like [Capsicum annuum]	GO:0043167//ion binding;GO:0046872//metal ion binding;GO:0043169//cation binding;GO:0003824//catalytic activity;GO:0005488//binding;GO:0016491//oxidoreductase activity;
Solyc12g006460.2	58.46	27.15	-1.11361	8.36493e-158	7.11214e-159	-1.11361	8.36493e-158	7.11214e-159			K04123//ent-kaurenoic acid monooxygenase [EC:1.14.14.107]+ko00904//Diterpenoid biosynthesis+ko01100//Metabolic pathways+ko01110//Biosynthesis of secondary metabolites	XP_010313690.1|1.7e-286|PREDICTED: ent-kaurenoic acid oxidase 2 isoform X1 [Solanum lycopersicum]	GO:0042592//homeostatic process;GO:0042445//hormone metabolic process;GO:0009686//gibberellin biosynthetic process;GO:0008299//isoprenoid biosynthetic process;GO:0032501//multicellular organismal process;GO:0006720//isoprenoid metabolic process;GO:0055088//lipid homeostasis;GO:0016125//sterol metabolic process;GO:0043436//oxoacid metabolic process;GO:0016131//brassinosteroid metabolic process;GO:…
salicylic acid
Gene ID	TM0 FPKM	TM10 FPKM	log2(TM10/TM0)	Qvalue(TM0-vs-TM10)	Pvalue(TM0-vs-TM10)	log2(TM10/TM0)	Qvalue(TM0-vs-TM10)	Pvalue(TM0-vs-TM10)	TFs	PRG	Kegg Orthology	Nr	GO
Solyc01g108750.2	2.705	5.47	1.01451	2.63136e-09	1.90141e-09	1.01451	2.63136e-09	1.90141e-09			K20802//(R)-mandelonitrile lyase [EC:4.1.2.10]+ko01110//Biosynthesis of secondary metabolites+ko00460//Cyanoamino acid metabolism	XP_010315273.1|7.6e-160|PREDICTED: salicylic acid-binding protein 2-like [Solanum lycopersicum]
Solyc02g065250.2	1.36	0.455	-1.58398	0.000900462	0.00105905	-1.58398	0.000900462	0.00105905			K20802//(R)-mandelonitrile lyase [EC:4.1.2.10]+ko01110//Biosynthesis of secondary metabolites+ko00460//Cyanoamino acid metabolism;K13033//(S)-hydroxynitrile lyase [EC:4.1.2.47]+ko01110//Biosynthesis of secondary metabolites+ko00460//Cyanoamino acid metabolism	XP_015067104.1|6.4e-101|PREDICTED: salicylic acid-binding protein 2-like [Solanum pennellii]	GO:0016787//hydrolase activity;GO:0003824//catalytic activity;
Solyc03g116890.3	166.99	7.205	-4.54193	0	0	-4.54193	0	0	WRKY		K13424//WRKY transcription factor 33+ko04016//MAPK signaling pathway - plant+ko04626//Plant-pathogen interaction	NP_001303844.1|3.0e-197|probable WRKY transcription factor 40 [Solanum lycopersicum]	GO:0009620//response to fungus;GO:0080134//regulation of response to stress;GO:0034654//nucleobase-containing compound biosynthetic process;GO:2000112//regulation of cellular macromolecule biosynthetic process;GO:0031327//negative regulation of cellular biosynthetic process;GO:0009617//response to bacterium;GO:0051707//response to other organism;GO:0006807//nitrogen compound metabolic process;GO:…
Solyc04g082860.3	0.275	0.72	1.40759	0.000557648	0.000639009	1.40759	0.000557648	0.000639009			K13691//pathogen-inducible salicylic acid glucosyltransferase [EC:2.4.1.-]	XP_004238636.1|2.3e-274|PREDICTED: UDP-glycosyltransferase 74G1-like [Solanum lycopersicum]	GO:0008152//metabolic process;GO:0005623//cell;GO:0005622//intracellular;GO:0043231//intracellular membrane-bounded organelle;GO:0043227//membrane-bounded organelle;GO:0043229//intracellular organelle;GO:0043226//organelle;GO:0044464//cell part;GO:0044424//intracellular part;GO:0046527//glucosyltransferase activity;GO:0008194//UDP-glycosyltransferase activity;GO:0080044//quercetin 7-O-glucosyltra…
Solyc05g024260.3	271.1	652.605	1.26916	0	0	1.26916	0	0			K15382//solute carrier family 50 (sugar transporter)	XP_004239304.1|1.8e-164|PREDICTED: bidirectional sugar transporter N3 [Solanum lycopersicum]	GO:0048827//phyllome development;GO:0032870//cellular response to hormone stimulus;GO:0048856//anatomical structure development;GO:0071215//cellular response to abscisic acid stimulus;GO:0006810//transport;GO:0071495//cellular response to endogenous stimulus;GO:0009987//cellular process;GO:0032504//multicellular organism reproduction;GO:0033993//response to lipid;GO:0009790//embryo development;GO…
Solyc09g008060.4	7.195	0.985	-2.87023	3.4977e-73	6.01466e-74	-2.87023	3.4977e-73	6.01466e-74			K13691//pathogen-inducible salicylic acid glucosyltransferase [EC:2.4.1.-];K11820//N-hydroxythioamide S-beta-glucosyltransferase [EC:2.4.1.195]+ko00380//Tryptophan metabolism+ko00966//Glucosinolate biosynthesis+ko01110//Biosynthesis of secondary metabolites+ko01210//2-Oxocarboxylic acid metabolism	XP_004246641.1|7.9e-300|PREDICTED: UDP-glycosyltransferase 86A1-like [Solanum lycopersicum]	GO:0008152//metabolic process;GO:0043227//membrane-bounded organelle;GO:0043229//intracellular organelle;GO:0043231//intracellular membrane-bounded organelle;GO:0005623//cell;GO:0005622//intracellular;GO:0043226//organelle;GO:0044424//intracellular part;GO:0044464//cell part;GO:0035251//UDP-glucosyltransferase activity;GO:0080044//quercetin 7-O-glucosyltransferase activity;GO:0046527//glucosyltra…
Solyc09g091550.3	3.145	0.635	-2.31325	8.7493e-24	3.51851e-24	-2.31325	8.7493e-24	3.51851e-24			K21483//salicylate 1-O-methyltransferase [EC:2.1.1.274]	NP_001234809.1|3.8e-208|S-adenosyl-L-methionine: salicylic acid carboxyl methyltransferase [Solanum lycopersicum]	GO:0016740//transferase activity;GO:0003824//catalytic activity;GO:0008168//methyltransferase activity;GO:0016741//transferase activity, transferring one-carbon groups;
Solyc12g096820.1	4.035	1.53	-1.39923	1.60165e-15	8.52721e-16	-1.39923	1.60165e-15	8.52721e-16			K13691//pathogen-inducible salicylic acid glucosyltransferase [EC:2.4.1.-]	XP_004253028.2|5.3e-271|PREDICTED: UDP-glycosyltransferase 74E2-like [Solanum lycopersicum]	GO:0008152//metabolic process;GO:0044464//cell part;GO:0005623//cell;GO:0044424//intracellular part;GO:0005622//intracellular;GO:0043229//intracellular organelle;GO:0043231//intracellular membrane-bounded organelle;GO:0043227//membrane-bounded organelle;GO:0043226//organelle;GO:0016740//transferase activity;GO:0016757//transferase activity, transferring glycosyl groups;GO:0080043//quercetin 3-O-g…
