# Supplementary material for: Transcriptome and physiological analysis of increase in drought stress tolerance by melatonin in tomato
Source: PLoS One. 2022 May 17;17(5):e0267594. doi: 10.1371/journal.pone.0267594 (PMC9113596; doi:10.1371/journal.pone.0267594)
Supplement: S11 Table — (XLSX) [file pone.0267594.s016.xlsx]

## Sheet: Sheet1
MYB
Gene ID	CM0 FPKM	CM10 FPKM	log2(CM10/CM0)	Qvalue(CM0-vs-CM10)	Pvalue(CM0-vs-CM10)	log2(CM10/CM0)	Qvalue(CM0-vs-CM10)	Pvalue(CM0-vs-CM10)	TFs	PRG	Kegg Orthology	Nr	GO
Solyc01g094360.3	0.735	1.655	1.18057	4.5175e-05	1.65096e-05	1.18057	4.5175e-05	1.65096e-05	MYB		K09422//transcription factor MYB, plant	XP_004229941.1|3.5e-181|PREDICTED: myb-related protein Zm38-like [Solanum lycopersicum]	GO:0051171//regulation of nitrogen compound metabolic process;GO:1903506//regulation of nucleic acid-templated transcription;GO:0031323//regulation of cellular metabolic process;GO:0050789//regulation of biological process;GO:0051252//regulation of RNA metabolic process;GO:0032502//developmental process;GO:0048869//cellular developmental process;GO:0065007//biological regulation;GO:0010556//regul…
Solyc02g085145.1	24.43	7.285	-1.73925	8.48184e-25	6.60168e-26	-1.73925	8.48184e-25	6.60168e-26	MYB		K15397//3-ketoacyl-CoA synthase [EC:2.3.1.199]+ko01100//Metabolic pathways+ko01110//Biosynthesis of secondary metabolites+ko00062//Fatty acid elongation;K22390//acid phosphatase type 7;K09522//DnaJ homolog subfamily C member 2	XP_004232415.1|1.1e-38|PREDICTED: protein RADIALIS-like 5 [Solanum lycopersicum]	GO:0044424//intracellular part;GO:0043229//intracellular organelle;GO:0043231//intracellular membrane-bounded organelle;GO:0043227//membrane-bounded organelle;GO:0005623//cell;GO:0044464//cell part;GO:0043226//organelle;GO:0005622//intracellular;GO:0005634//nucleus;GO:0097159//organic cyclic compound binding;GO:0003676//nucleic acid binding;GO:0005488//binding;GO:0003677//DNA binding;GO:1901363//…
Solyc04g080500.3	13.865	5.65	-1.30079	5.57126e-14	8.20505e-15	-1.30079	5.57126e-14	8.20505e-15	MYB		K15397//3-ketoacyl-CoA synthase [EC:2.3.1.199]+ko01100//Metabolic pathways+ko01110//Biosynthesis of secondary metabolites+ko00062//Fatty acid elongation;K22390//acid phosphatase type 7;K09522//DnaJ homolog subfamily C member 2	XP_004238608.1|2.6e-46|PREDICTED: protein RADIALIS-like 6 [Solanum lycopersicum]	GO:0043227//membrane-bounded organelle;GO:0043231//intracellular membrane-bounded organelle;GO:0005622//intracellular;GO:0005634//nucleus;GO:0044464//cell part;GO:0005623//cell;GO:0044424//intracellular part;GO:0043226//organelle;GO:0043229//intracellular organelle;GO:0003676//nucleic acid binding;GO:1901363//heterocyclic compound binding;GO:0097159//organic cyclic compound binding;GO:0005488//bi…
Solyc04g150172.1	12.57	5.44	-1.21368	2.86479e-16	3.63612e-17	-1.21368	2.86479e-16	3.63612e-17	MYB		K15397//3-ketoacyl-CoA synthase [EC:2.3.1.199]+ko01100//Metabolic pathways+ko01110//Biosynthesis of secondary metabolites+ko00062//Fatty acid elongation;K22390//acid phosphatase type 7;K09522//DnaJ homolog subfamily C member 2	XP_004238300.1|1.3e-48|PREDICTED: protein RADIALIS-like 3 [Solanum lycopersicum]	GO:0005634//nucleus;GO:0043226//organelle;GO:0043227//membrane-bounded organelle;GO:0043229//intracellular organelle;GO:0044464//cell part;GO:0005622//intracellular;GO:0044424//intracellular part;GO:0005623//cell;GO:0043231//intracellular membrane-bounded organelle;GO:0003677//DNA binding;GO:0097159//organic cyclic compound binding;GO:1901363//heterocyclic compound binding;GO:0003676//nucleic aci…
Solyc05g009230.3	6.985	3.47	-1.01833	3.03875e-09	6.60246e-10	-1.01833	3.03875e-09	6.60246e-10	MYB		K09422//transcription factor MYB, plant	XP_004239413.2|1.2e-158|PREDICTED: transcription factor MYB108 [Solanum lycopersicum]	GO:0031326//regulation of cellular biosynthetic process;GO:0019219//regulation of nucleobase-containing compound metabolic process;GO:0010468//regulation of gene expression;GO:0010556//regulation of macromolecule biosynthetic process;GO:0065007//biological regulation;GO:0051171//regulation of nitrogen compound metabolic process;GO:0009987//cellular process;GO:0032502//developmental process;GO:190…
Solyc06g005310.3	28.045	58.645	1.05971	6.55227e-84	1.13635e-85	1.05971	6.55227e-84	1.13635e-85	MYB		K09422//transcription factor MYB, plant	XP_004240351.1|1.1e-99|PREDICTED: transcription factor MYB48-like [Solanum lycopersicum]	GO:1901363//heterocyclic compound binding;GO:0005488//binding;GO:0003676//nucleic acid binding;GO:0097159//organic cyclic compound binding;GO:0003677//DNA binding;
Solyc06g009480.3	15.12	5.7	-1.4137	1.38533e-28	9.16457e-30	-1.4137	1.38533e-28	9.16457e-30	MYB		K09422//transcription factor MYB, plant	XP_004240646.2|5.3e-145|PREDICTED: transcription factor MYB108-like [Solanum lycopersicum]	GO:0006355//regulation of transcription, DNA-templated;GO:0010468//regulation of gene expression;GO:0080090//regulation of primary metabolic process;GO:0006357//regulation of transcription from RNA polymerase II promoter;GO:0065007//biological regulation;GO:1903506//regulation of nucleic acid-templated transcription;GO:0031323//regulation of cellular metabolic process;GO:0019219//regulation of nu…
Solyc07g053230.3	6.9	2.025	-1.78166	1.77675e-25	1.33692e-26	-1.78166	1.77675e-25	1.33692e-26	MYB		K09422//transcription factor MYB, plant	XP_015081791.1|1.1e-145|PREDICTED: transcription factor WER-like [Solanum pennellii]	GO:0003676//nucleic acid binding;GO:1901363//heterocyclic compound binding;GO:0005488//binding;GO:0097159//organic cyclic compound binding;GO:0003677//DNA binding;
Solyc07g053240.3	2.265	1.075	-1.08027	0.000211388	8.70249e-05	-1.08027	0.000211388	8.70249e-05	MYB		K09422//transcription factor MYB, plant	XP_004243822.2|2.8e-148|PREDICTED: transcription factor WER-like [Solanum lycopersicum]	GO:0003677//DNA binding;GO:0003676//nucleic acid binding;GO:0005488//binding;GO:0097159//organic cyclic compound binding;GO:1901363//heterocyclic compound binding;
bHLH
Gene ID	CM0 FPKM	CM10 FPKM	log2(CM10/CM0)	Qvalue(CM0-vs-CM10)	Pvalue(CM0-vs-CM10)	log2(CM10/CM0)	Qvalue(CM0-vs-CM10)	Pvalue(CM0-vs-CM10)	TFs	PRG	Kegg Orthology	Nr	GO
Solyc02g078130.3	5.55	2.545	-1.13311	2.32062e-08	5.57118e-09	-1.13311	2.32062e-08	5.57118e-09	bHLH			XP_004233835.1|2.9e-106|PREDICTED: uncharacterized protein LOC101247399 [Solanum lycopersicum]	GO:0019219//regulation of nucleobase-containing compound metabolic process;GO:2001141//regulation of RNA biosynthetic process;GO:0010468//regulation of gene expression;GO:0050794//regulation of cellular process;GO:0080090//regulation of primary metabolic process;GO:0019222//regulation of metabolic process;GO:2000112//regulation of cellular macromolecule biosynthetic process;GO:0009620//response t…
Solyc03g114230.2	0.85	0.045	-4.30694	2.29987e-05	8.03838e-06	-4.30694	2.29987e-05	8.03838e-06			K18486//heart-and neural crest derivatives-expressed protein 2	XP_010318915.1|4.1e-95|PREDICTED: transcription factor bHLH27-like [Solanum lycopersicum]	GO:1903506//regulation of nucleic acid-templated transcription;GO:0019222//regulation of metabolic process;GO:0031326//regulation of cellular biosynthetic process;GO:0009889//regulation of biosynthetic process;GO:0010556//regulation of macromolecule biosynthetic process;GO:0080090//regulation of primary metabolic process;GO:0051252//regulation of RNA metabolic process;GO:0051171//regulation of ni…
NAC
Gene ID	CM0 FPKM	CM10 FPKM	log2(CM10/CM0)	Qvalue(CM0-vs-CM10)	Pvalue(CM0-vs-CM10)	log2(CM10/CM0)	Qvalue(CM0-vs-CM10)	Pvalue(CM0-vs-CM10)	TFs	PRG	Kegg Orthology	Nr	GO
Solyc02g061780.3	16.29	8.085	-1.01486	8.39061e-23	7.25826e-24	-1.01486	8.39061e-23	7.25826e-24	NAC	NAC domain containing protein 90 (best arabidopsis hit); NBS-LRR disease resistance protein, putative, expressed (best rice hit)	K00521//ferric-chelate reductase [EC:1.16.1.7];K13126//polyadenylate-binding protein+ko03015//mRNA surveillance pathway+ko03018//RNA degradation+ko03013//RNA transport	XP_010317253.1|2.0e-141|PREDICTED: NAC domain-containing protein 35-like [Solanum lycopersicum]	GO:0009058//biosynthetic process;GO:1901362//organic cyclic compound biosynthetic process;GO:0031326//regulation of cellular biosynthetic process;GO:0065007//biological regulation;GO:0071704//organic substance metabolic process;GO:0090304//nucleic acid metabolic process;GO:0010468//regulation of gene expression;GO:0019219//regulation of nucleobase-containing compound metabolic process;GO:0009987/…
MADS
Gene ID	CM0 FPKM	CM10 FPKM	log2(CM10/CM0)	Qvalue(CM0-vs-CM10)	Pvalue(CM0-vs-CM10)	log2(CM10/CM0)	Qvalue(CM0-vs-CM10)	Pvalue(CM0-vs-CM10)	TFs	PRG	Kegg Orthology	Nr	GO
Solyc03g019710.3	3.875	1.4	-1.47883	2.49522e-10	4.93815e-11	-1.47883	2.49522e-10	4.93815e-11	MADS		K09264//MADS-box transcription factor, plant	XP_010317531.1|1.6e-95|PREDICTED: MADS-box transcription factor TDR8 isoform X1 [Solanum lycopersicum]	GO:0006357//regulation of transcription from RNA polymerase II promoter;GO:0034645//cellular macromolecule biosynthetic process;GO:0006139//nucleobase-containing compound metabolic process;GO:2001141//regulation of RNA biosynthetic process;GO:0031323//regulation of cellular metabolic process;GO:0060255//regulation of macromolecule metabolic process;GO:0031326//regulation of cellular biosynthetic …
Solyc03g114830.3	2.175	0.945	-1.21531	3.83359e-07	1.06028e-07	-1.21531	3.83359e-07	1.06028e-07	MADS		K09264//MADS-box transcription factor, plant	NP_001294867.1|2.4e-138|agamous-like MADS-box protein AGL8 homolog [Solanum lycopersicum]	GO:0051254//positive regulation of RNA metabolic process;GO:0009058//biosynthetic process;GO:0006807//nitrogen compound metabolic process;GO:0048522//positive regulation of cellular process;GO:1901362//organic cyclic compound biosynthetic process;GO:0090304//nucleic acid metabolic process;GO:1902680//positive regulation of RNA biosynthetic process;GO:1901576//organic substance biosynthetic proces…
Solyc04g078300.3	0.02	0.465	4.40731	1.12165e-05	3.75953e-06	4.40731	1.12165e-05	3.75953e-06	MADS		K09260//MADS-box transcription enhancer factor 2A	XP_010320313.1|3.6e-193|PREDICTED: agamous-like MADS-box protein AGL104 isoform X1 [Solanum lycopersicum]	GO:0031328//positive regulation of cellular biosynthetic process;GO:0051171//regulation of nitrogen compound metabolic process;GO:0044271//cellular nitrogen compound biosynthetic process;GO:0034645//cellular macromolecule biosynthetic process;GO:0018130//heterocycle biosynthetic process;GO:0031323//regulation of cellular metabolic process;GO:0006355//regulation of transcription, DNA-templated;GO:…
Solyc04g081000.3	2.26	4.54	1.00783	1.58294e-08	3.71718e-09	1.00783	1.58294e-08	3.71718e-09	MADS		K09264//MADS-box transcription factor, plant	NP_001234077.2|7.6e-127|DEFICIENS [Solanum lycopersicum]	GO:0006357//regulation of transcription from RNA polymerase II promoter;GO:0000003//reproduction;GO:0048522//positive regulation of cellular process;GO:0050789//regulation of biological process;GO:1905393//plant organ formation;GO:0009653//anatomical structure morphogenesis;GO:0080090//regulation of primary metabolic process;GO:0032501//multicellular organismal process;GO:0043170//macromolecule m…
Solyc06g059970.4	3.945	8.26	1.07058	5.65489e-13	8.99653e-14	1.07058	5.65489e-13	8.99653e-14	MADS		K09264//MADS-box transcription factor, plant	NP_001234075.2|8.8e-118|TPI [Solanum lycopersicum]	GO:1903506//regulation of nucleic acid-templated transcription;GO:0090304//nucleic acid metabolic process;GO:0019219//regulation of nucleobase-containing compound metabolic process;GO:0009058//biosynthetic process;GO:0016070//RNA metabolic process;GO:0045944//positive regulation of transcription from RNA polymerase II promoter;GO:0009893//positive regulation of metabolic process;GO:0010604//posit…
HSF
Gene ID	CM0 FPKM	CM10 FPKM	log2(CM10/CM0)	Qvalue(CM0-vs-CM10)	Pvalue(CM0-vs-CM10)	log2(CM10/CM0)	Qvalue(CM0-vs-CM10)	Pvalue(CM0-vs-CM10)	TFs	PRG	Kegg Orthology	Nr	GO
WRKY
Gene ID	CM0 FPKM	CM10 FPKM	log2(CM10/CM0)	Qvalue(CM0-vs-CM10)	Pvalue(CM0-vs-CM10)	log2(CM10/CM0)	Qvalue(CM0-vs-CM10)	Pvalue(CM0-vs-CM10)	TFs	PRG	Kegg Orthology	Nr	GO
Solyc04g051690.4	88.645	41.965	-1.08385	5.61634e-87	9.19048e-89	-1.08385	5.61634e-87	9.19048e-89	WRKY		K18835//WRKY transcription factor 2+ko04626//Plant-pathogen interaction	XP_004237467.1|4.2e-100|PREDICTED: probable WRKY transcription factor 51 [Solanum lycopersicum]	GO:0050794//regulation of cellular process;GO:0009719//response to endogenous stimulus;GO:0046483//heterocycle metabolic process;GO:0009617//response to bacterium;GO:0050789//regulation of biological process;GO:0065007//biological regulation;GO:0032870//cellular response to hormone stimulus;GO:0009867//jasmonic acid mediated signaling pathway;GO:0009753//response to jasmonic acid;GO:0051704//mult…
Solyc04g072070.3	5.16	1.45	-1.83147	4.37087e-18	4.92111e-19	-1.83147	4.37087e-18	4.92111e-19	WRKY		K13424//WRKY transcription factor 33+ko04016//MAPK signaling pathway - plant+ko04626//Plant-pathogen interaction	XP_004237841.1|2.6e-133|PREDICTED: probable WRKY transcription factor 51 [Solanum lycopersicum]	GO:0097659//nucleic acid-templated transcription;GO:0044238//primary metabolic process;GO:0009987//cellular process;GO:0090304//nucleic acid metabolic process;GO:0034654//nucleobase-containing compound biosynthetic process;GO:0018130//heterocycle biosynthetic process;GO:0009058//biosynthetic process;GO:0016070//RNA metabolic process;GO:0034641//cellular nitrogen compound metabolic process;GO:0032…
Solyc08g067340.4	53.955	25.75	-1.07465	1.63826e-106	1.98197e-108	-1.07465	1.63826e-106	1.98197e-108	WRKY		K18834//WRKY transcription factor 1+ko04626//Plant-pathogen interaction	XP_004245210.1|1.0e-142|PREDICTED: probable WRKY transcription factor 40 [Solanum lycopersicum]	GO:0006351//transcription, DNA-templated;GO:0009059//macromolecule biosynthetic process;GO:0006807//nitrogen compound metabolic process;GO:0097659//nucleic acid-templated transcription;GO:0044260//cellular macromolecule metabolic process;GO:0006725//cellular aromatic compound metabolic process;GO:1901360//organic cyclic compound metabolic process;GO:0044238//primary metabolic process;GO:0009058//…
Solyc08g067360.3	3.095	0.785	-1.98501	2.01541e-12	3.32194e-13	-1.98501	2.01541e-12	3.32194e-13	WRKY		K18834//WRKY transcription factor 1+ko04626//Plant-pathogen interaction	NP_001304843.1|9.1e-147|probable WRKY transcription factor 40 [Solanum lycopersicum]	GO:0016070//RNA metabolic process;GO:0034641//cellular nitrogen compound metabolic process;GO:0044237//cellular metabolic process;GO:0009059//macromolecule biosynthetic process;GO:0034645//cellular macromolecule biosynthetic process;GO:0009058//biosynthetic process;GO:0018130//heterocycle biosynthetic process;GO:0044271//cellular nitrogen compound biosynthetic process;GO:1901360//organic cyclic c…
AP2
Gene ID	CM0 FPKM	CM10 FPKM	log2(CM10/CM0)	Qvalue(CM0-vs-CM10)	Pvalue(CM0-vs-CM10)	log2(CM10/CM0)	Qvalue(CM0-vs-CM10)	Pvalue(CM0-vs-CM10)	TFs	PRG	Kegg Orthology	Nr	GO
Solyc01g108240.3	0.47	0.06	-2.98501	5.47028e-05	2.02792e-05	-2.98501	5.47028e-05	2.02792e-05	AP2-EREBP	Malus x domestica AP2 domain class transcription factor (AP2D43) mRNA, complete cds	K09286//EREBP-like factor	XP_004230791.1|2.4e-169|PREDICTED: ethylene-responsive transcription factor ERF109 [Solanum lycopersicum]	GO:0006139//nucleobase-containing compound metabolic process;GO:0044260//cellular macromolecule metabolic process;GO:1901576//organic substance biosynthetic process;GO:0044237//cellular metabolic process;GO:0044249//cellular biosynthetic process;GO:0034641//cellular nitrogen compound metabolic process;GO:0008152//metabolic process;GO:0097659//nucleic acid-templated transcription;GO:0044238//prima…
Solyc03g026280.3	137.05	60.485	-1.19099	1.38889e-235	6.50748e-238	-1.19099	1.38889e-235	6.50748e-238	AP2-EREBP	Malus x domestica AP2 domain class transcription factor (AP2D43) mRNA, complete cds	K09286//EREBP-like factor	NP_001234123.1|2.8e-116|CBF1 protein [Solanum lycopersicum]	GO:0034654//nucleobase-containing compound biosynthetic process;GO:0043170//macromolecule metabolic process;GO:0006807//nitrogen compound metabolic process;GO:0044237//cellular metabolic process;GO:0032774//RNA biosynthetic process;GO:0006351//transcription, DNA-templated;GO:0034645//cellular macromolecule biosynthetic process;GO:0010467//gene expression;GO:0044238//primary metabolic process;GO:0…
Solyc03g093540.1	201.84	92.425	-1.13453	2.09638e-242	9.0893e-245	-1.13453	2.09638e-242	9.0893e-245	AP2-EREBP	Malus x domestica AP2 domain class transcription factor (AP2D43) mRNA, complete cds	K09286//EREBP-like factor	XP_019068495.1|1.4e-128|PREDICTED: ethylene-responsive transcription factor 5-like isoform X1 [Solanum lycopersicum]	GO:0019438//aromatic compound biosynthetic process;GO:0034641//cellular nitrogen compound metabolic process;GO:0046483//heterocycle metabolic process;GO:0016070//RNA metabolic process;GO:0008152//metabolic process;GO:0009987//cellular process;GO:0043170//macromolecule metabolic process;GO:0006807//nitrogen compound metabolic process;GO:0044249//cellular biosynthetic process;GO:0006351//transcript…
Solyc03g093550.1	265.5	129.655	-1.04164	3.82914e-294	1.15143e-296	-1.04164	3.82914e-294	1.15143e-296	AP2-EREBP	Malus x domestica AP2 domain class transcription factor (AP2D43) mRNA, complete cds	K09286//EREBP-like factor	XP_004235185.1|7.5e-136|PREDICTED: ethylene-responsive transcription factor 5-like [Solanum lycopersicum]	GO:0006351//transcription, DNA-templated;GO:0006725//cellular aromatic compound metabolic process;GO:0006139//nucleobase-containing compound metabolic process;GO:1901360//organic cyclic compound metabolic process;GO:0009987//cellular process;GO:1901576//organic substance biosynthetic process;GO:0044237//cellular metabolic process;GO:0010467//gene expression;GO:0034645//cellular macromolecule bios…
Solyc03g093610.1	65.285	29.015	-1.17788	4.44543e-89	7.02572e-91	-1.17788	4.44543e-89	7.02572e-91	AP2-EREBP	Malus x domestica AP2 domain class transcription factor (AP2D43) mRNA, complete cds	K09286//EREBP-like factor	NP_001316388.2|2.9e-135|ethylene-responsive transcription factor 1 [Solanum lycopersicum]	GO:0050794//regulation of cellular process;GO:0019438//aromatic compound biosynthetic process;GO:0008152//metabolic process;GO:0090304//nucleic acid metabolic process;GO:0043170//macromolecule metabolic process;GO:0034641//cellular nitrogen compound metabolic process;GO:0071704//organic substance metabolic process;GO:0007165//signal transduction;GO:0035556//intracellular signal transduction;GO:00…
Solyc03g118190.4	0.125	0.525	2.07388	0.000808627	0.000374687	2.07388	0.000808627	0.000374687	AP2-EREBP		K12900//FUS-interacting serine-arginine-rich protein 1+ko03040//Spliceosome;K09286//EREBP-like factor	XP_004235847.1|3.5e-138|PREDICTED: ethylene-responsive transcription factor ERF114 [Solanum lycopersicum]	GO:1901362//organic cyclic compound biosynthetic process;GO:0034641//cellular nitrogen compound metabolic process;GO:0009059//macromolecule biosynthetic process;GO:0044271//cellular nitrogen compound biosynthetic process;GO:0009987//cellular process;GO:0071704//organic substance metabolic process;GO:0019438//aromatic compound biosynthetic process;GO:0097659//nucleic acid-templated transcription;G…
Solyc03g124110.2	5.49	1.26	-2.13283	7.60338e-22	6.89098e-23	-2.13283	7.60338e-22	6.89098e-23	AP2-EREBP	Malus x domestica AP2 domain class transcription factor (AP2D43) mRNA, complete cds	K09286//EREBP-like factor	XP_004234350.1|5.1e-123|PREDICTED: dehydration-responsive element-binding protein 1A [Solanum lycopersicum]	GO:0009059//macromolecule biosynthetic process;GO:0006139//nucleobase-containing compound metabolic process;GO:0006807//nitrogen compound metabolic process;GO:0034654//nucleobase-containing compound biosynthetic process;GO:0044238//primary metabolic process;GO:0046483//heterocycle metabolic process;GO:0018130//heterocycle biosynthetic process;GO:0010467//gene expression;GO:1901576//organic substa…
Solyc04g071770.3	1.185	2.455	1.04693	1.69855e-06	5.0969e-07	1.04693	1.69855e-06	5.0969e-07	AP2-EREBP	Malus x domestica AP2 domain class transcription factor (AP2D43) mRNA, complete cds	K12900//FUS-interacting serine-arginine-rich protein 1+ko03040//Spliceosome;K09286//EREBP-like factor	XP_004237817.1|1.7e-261|PREDICTED: ethylene-responsive transcription factor ABR1-like [Solanum lycopersicum]	GO:0009987//cellular process;GO:0010467//gene expression;GO:0006139//nucleobase-containing compound metabolic process;GO:1901360//organic cyclic compound metabolic process;GO:0071704//organic substance metabolic process;GO:0009059//macromolecule biosynthetic process;GO:1901362//organic cyclic compound biosynthetic process;GO:0016070//RNA metabolic process;GO:0046483//heterocycle metabolic process…
Solyc06g035700.1	1.17	0.2	-2.56997	0.000196791	8.052e-05	-2.56997	0.000196791	8.052e-05	AP2-EREBP		K09286//EREBP-like factor	XP_004240742.1|4.2e-99|PREDICTED: ethylene-responsive transcription factor ERF025-like [Solanum lycopersicum]	GO:0090304//nucleic acid metabolic process;GO:0006807//nitrogen compound metabolic process;GO:0009059//macromolecule biosynthetic process;GO:0032774//RNA biosynthetic process;GO:0006725//cellular aromatic compound metabolic process;GO:0097659//nucleic acid-templated transcription;GO:1901564//organonitrogen compound metabolic process;GO:0034641//cellular nitrogen compound metabolic process;GO:0019…
Solyc08g078190.2	46.53	17.265	-1.43898	2.97189e-116	3.17975e-118	-1.43898	2.97189e-116	3.17975e-118	AP2-EREBP	Malus x domestica AP2 domain class transcription factor (AP2D43) mRNA, complete cds	K09286//EREBP-like factor	NP_001315543.1|5.1e-180|ethylene-responsive transcription factor [Solanum lycopersicum]	GO:0006807//nitrogen compound metabolic process;GO:0018130//heterocycle biosynthetic process;GO:0009987//cellular process;GO:0032774//RNA biosynthetic process;GO:0006351//transcription, DNA-templated;GO:0009059//macromolecule biosynthetic process;GO:0044238//primary metabolic process;GO:0016070//RNA metabolic process;GO:0008152//metabolic process;GO:0044271//cellular nitrogen compound biosyntheti…
Solyc08g078410.2	2.905	0	-6.58105	4.98379e-12	8.483e-13	-6.58105	4.98379e-12	8.483e-13	AP2-EREBP	Malus x domestica AP2 domain class transcription factor (AP2D43) mRNA, complete cds	K09286//EREBP-like factor	XP_015084575.1|8.2e-77|PREDICTED: ethylene-responsive transcription factor ERF038-like [Solanum pennellii]	GO:0034641//cellular nitrogen compound metabolic process;GO:0009059//macromolecule biosynthetic process;GO:0006725//cellular aromatic compound metabolic process;GO:0032774//RNA biosynthetic process;GO:1901576//organic substance biosynthetic process;GO:0090304//nucleic acid metabolic process;GO:0071704//organic substance metabolic process;GO:0044260//cellular macromolecule metabolic process;GO:000…
Solyc10g050970.1	2.68	1.095	-1.30426	5.70948e-05	2.12371e-05	-1.30426	5.70948e-05	2.12371e-05	AP2-EREBP	Malus x domestica AP2 domain class transcription factor (AP2D43) mRNA, complete cds	K09286//EREBP-like factor	XP_004248735.1|1.0e-126|PREDICTED: ethylene-responsive transcription factor ERF109-like [Solanum lycopersicum]	GO:0097659//nucleic acid-templated transcription;GO:0046483//heterocycle metabolic process;GO:0016070//RNA metabolic process;GO:0044271//cellular nitrogen compound biosynthetic process;GO:0010467//gene expression;GO:0006725//cellular aromatic compound metabolic process;GO:0018130//heterocycle biosynthetic process;GO:0034654//nucleobase-containing compound biosynthetic process;GO:0009987//cellular…
Solyc12g009240.1	85.095	37.65	-1.18717	2.60445e-120	2.62269e-122	-1.18717	2.60445e-120	2.62269e-122	AP2-EREBP	Malus x domestica AP2 domain class transcription factor (AP2D43) mRNA, complete cds	K09286//EREBP-like factor	XP_004251702.1|4.0e-140|PREDICTED: ethylene-responsive transcription factor ERF017 [Solanum lycopersicum]	GO:0008152//metabolic process;GO:0090304//nucleic acid metabolic process;GO:0046483//heterocycle metabolic process;GO:0016070//RNA metabolic process;GO:1901576//organic substance biosynthetic process;GO:0071704//organic substance metabolic process;GO:0010467//gene expression;GO:0044260//cellular macromolecule metabolic process;GO:0044249//cellular biosynthetic process;GO:0043170//macromolecule me…
C2H2
Gene ID	CM0 FPKM	CM10 FPKM	log2(CM10/CM0)	Qvalue(CM0-vs-CM10)	Pvalue(CM0-vs-CM10)	log2(CM10/CM0)	Qvalue(CM0-vs-CM10)	Pvalue(CM0-vs-CM10)	TFs	PRG	Kegg Orthology	Nr	GO
Solyc04g077980.1	163.9	70.075	-1.23355	5.16127e-258	1.98513e-260	-1.23355	5.16127e-258	1.98513e-260			K22534//PR domain zinc finger protein 5	NP_001234718.1|2.8e-152|C2H2-type zinc finger protein [Solanum lycopersicum]	GO:0043229//intracellular organelle;GO:0044464//cell part;GO:0005623//cell;GO:0005634//nucleus;GO:0043231//intracellular membrane-bounded organelle;GO:0005622//intracellular;GO:0044424//intracellular part;GO:0043226//organelle;GO:0043227//membrane-bounded organelle;GO:0005488//binding;GO:1901363//heterocyclic compound binding;GO:0097159//organic cyclic compound binding;GO:0003676//nucleic acid bi…
Solyc06g075780.3	14.725	7.34	-1.00755	1.57853e-10	3.05002e-11	-1.00755	1.57853e-10	3.05002e-11	C2H2			XP_004241247.2|3.5e-86|PREDICTED: zinc finger protein ZAT1-like [Solanum lycopersicum]	GO:0003676//nucleic acid binding;GO:1901363//heterocyclic compound binding;GO:0097159//organic cyclic compound binding;GO:0005488//binding;
Solyc11g073075.1	35.465	12.67	-1.49418	4.87053e-76	9.33245e-78	-1.49418	4.87053e-76	9.33245e-78	C2H2		K22534//PR domain zinc finger protein 5	XP_010313549.1|6.8e-90|PREDICTED: zinc finger protein ZAT11-like [Solanum lycopersicum]	GO:0005488//binding;GO:0097159//organic cyclic compound binding;GO:1901363//heterocyclic compound binding;GO:0003676//nucleic acid binding;
Solyc12g088390.1	11.465	3.37	-1.77351	3.13839e-24	2.50635e-25	-1.77351	3.13839e-24	2.50635e-25	C2H2		K22534//PR domain zinc finger protein 5;K05747//Wiskott-Aldrich syndrome protein+ko04144//Endocytosis	XP_004252818.1|2.5e-113|PREDICTED: zinc finger protein ZAT10-like [Solanum lycopersicum]	GO:0043229//intracellular organelle;GO:0005634//nucleus;GO:0005622//intracellular;GO:0043226//organelle;GO:0044424//intracellular part;GO:0043227//membrane-bounded organelle;GO:0005623//cell;GO:0043231//intracellular membrane-bounded organelle;GO:0044464//cell part;GO:0005488//binding;GO:0097159//organic cyclic compound binding;GO:0003676//nucleic acid binding;GO:1901363//heterocyclic compound bi…
bZIP
Gene ID	CM0 FPKM	CM10 FPKM	log2(CM10/CM0)	Qvalue(CM0-vs-CM10)	Pvalue(CM0-vs-CM10)	log2(CM10/CM0)	Qvalue(CM0-vs-CM10)	Pvalue(CM0-vs-CM10)	TFs	PRG	Kegg Orthology	Nr	GO
Solyc07g062710.4	2.23	0.7	-1.68522	1.27867e-08	2.97854e-09	-1.68522	1.27867e-08	2.97854e-09	bZIP		K04374//cyclic AMP-dependent transcription factor ATF-4+ko04141//Protein processing in endoplasmic reticulum;K20557//transcription factor VIP1+ko04016//MAPK signaling pathway - plant	XP_004244256.1|3.6e-171|PREDICTED: basic leucine zipper 61-like [Solanum lycopersicum]	GO:0009889//regulation of biosynthetic process;GO:1903508//positive regulation of nucleic acid-templated transcription;GO:0050789//regulation of biological process;GO:0031326//regulation of cellular biosynthetic process;GO:0048518//positive regulation of biological process;GO:0010628//positive regulation of gene expression;GO:0060255//regulation of macromolecule metabolic process;GO:0051171//regu…
