# Supplementary material for: Transcriptome and physiological analysis of increase in drought stress tolerance by melatonin in tomato
Source: PLoS One. 2022 May 17;17(5):e0267594. doi: 10.1371/journal.pone.0267594 (PMC9113596; doi:10.1371/journal.pone.0267594)
Supplement: S12 Table — (XLSX) [file pone.0267594.s017.xlsx]

## Sheet: Sheet1
MYB
Gene ID	CM0 FPKM	TM0 FPKM	log2(TM0/CM0)	Qvalue(CM0-vs-TM0)	Pvalue(CM0-vs-TM0)	log2(TM0/CM0)	Qvalue(CM0-vs-TM0)	Pvalue(CM0-vs-TM0)	TFs	PRG	Kegg Orthology	Nr	GO
Solyc01g007890.3	37.59	13.81	-1.43973	5.60885e-112	9.64772e-113	-1.43973	5.60885e-112	9.64772e-113			K12309//beta-galactosidase [EC:3.2.1.23]+ko00600//Sphingolipid metabolism+ko00604//Glycosphingolipid biosynthesis - ganglio series+ko00531//Glycosaminoglycan degradation+ko00511//Other glycan degradation+ko01100//Metabolic pathways+ko00052//Galactose metabolism;K09422//transcription factor MYB, plant	XP_004228560.3|1.2e-225|PREDICTED: protein indeterminate-domain 5, chloroplastic-like [Solanum lycopersicum]	GO:1901363//heterocyclic compound binding;GO:0005488//binding;GO:0043167//ion binding;GO:0046872//metal ion binding;GO:0097159//organic cyclic compound binding;GO:0043169//cation binding;GO:0003676//nucleic acid binding;
Solyc01g087130.4	0	0.48	5.46786	1.04746e-06	1.05741e-06	5.46786	1.04746e-06	1.05741e-06	MYB		K09422//transcription factor MYB, plant	XP_004229624.1|6.2e-209|PREDICTED: transcription factor MYB46-like [Solanum lycopersicum]	GO:0048869//cellular developmental process;GO:0030154//cell differentiation;GO:0051171//regulation of nitrogen compound metabolic process;GO:1903508//positive regulation of nucleic acid-templated transcription;GO:2000112//regulation of cellular macromolecule biosynthetic process;GO:0050794//regulation of cellular process;GO:0060255//regulation of macromolecule metabolic process;GO:0031326//regula…
Solyc01g102340.3	1.265	3.45	1.44487	4.85148e-18	2.97546e-18	1.44487	4.85148e-18	2.97546e-18	MYB		K09422//transcription factor MYB, plant	XP_004230371.1|1.2e-254|PREDICTED: transcription factor MYB35 [Solanum lycopersicum]	GO:0010119//regulation of stomatal movement;GO:0065007//biological regulation;GO:0031323//regulation of cellular metabolic process;GO:0032502//developmental process;GO:0030154//cell differentiation;GO:2000112//regulation of cellular macromolecule biosynthetic process;GO:0031326//regulation of cellular biosynthetic process;GO:0009987//cellular process;GO:0050789//regulation of biological process;G…
Solyc01g108300.3	12.89	52.695	2.03167	0	0	2.03167	0	0	G2-like		K14491//two-component response regulator ARR-B family+ko04075//Plant hormone signal transduction	NP_001297051.1|6.0e-232|Myb family transcription factor [Solanum lycopersicum]	GO:0034645//cellular macromolecule biosynthetic process;GO:0019438//aromatic compound biosynthetic process;GO:0044249//cellular biosynthetic process;GO:0006725//cellular aromatic compound metabolic process;GO:1903506//regulation of nucleic acid-templated transcription;GO:0046483//heterocycle metabolic process;GO:0008152//metabolic process;GO:1901362//organic cyclic compound biosynthetic process;G…
Solyc01g109690.1	130.545	5.65	-4.52152	1.86e-252	1.58008e-253	-4.52152	1.86e-252	1.58008e-253	MYB		K15397//3-ketoacyl-CoA synthase [EC:2.3.1.199]+ko01100//Metabolic pathways+ko01110//Biosynthesis of secondary metabolites+ko00062//Fatty acid elongation;K22390//acid phosphatase type 7;K09522//DnaJ homolog subfamily C member 2	XP_004230980.1|3.8e-39|PREDICTED: protein RADIALIS-like 4 [Solanum lycopersicum]	GO:0043229//intracellular organelle;GO:0043227//membrane-bounded organelle;GO:0044464//cell part;GO:0005634//nucleus;GO:0043226//organelle;GO:0005623//cell;GO:0005622//intracellular;GO:0043231//intracellular membrane-bounded organelle;GO:0044424//intracellular part;GO:0005488//binding;GO:0003676//nucleic acid binding;GO:1901363//heterocyclic compound binding;GO:0003677//DNA binding;GO:0097159//or…
Solyc02g068670.3	0.365	4.34	3.57889	4.56097e-59	1.30322e-59	3.57889	4.56097e-59	1.30322e-59			K15503//serine/threonine-protein phosphatase 6 regulatory ankyrin repeat subunit B;K09420//transcriptional activator Myb	XP_010317038.1|0.0e+00|PREDICTED: ankyrin repeat-containing protein At5g02620-like [Solanum lycopersicum]	GO:0044425//membrane part;GO:0016021//integral component of membrane;GO:0016020//membrane;GO:0031224//intrinsic component of membrane;
Solyc02g085145.1	24.43	4.535	-2.42042	2.11592e-38	8.10654e-39	-2.42042	2.11592e-38	8.10654e-39	MYB		K15397//3-ketoacyl-CoA synthase [EC:2.3.1.199]+ko01100//Metabolic pathways+ko01110//Biosynthesis of secondary metabolites+ko00062//Fatty acid elongation;K22390//acid phosphatase type 7;K09522//DnaJ homolog subfamily C member 2	XP_004232415.1|1.1e-38|PREDICTED: protein RADIALIS-like 5 [Solanum lycopersicum]	GO:0044424//intracellular part;GO:0043229//intracellular organelle;GO:0043231//intracellular membrane-bounded organelle;GO:0043227//membrane-bounded organelle;GO:0005623//cell;GO:0044464//cell part;GO:0043226//organelle;GO:0005622//intracellular;GO:0005634//nucleus;GO:0097159//organic cyclic compound binding;GO:0003676//nucleic acid binding;GO:0005488//binding;GO:0003677//DNA binding;GO:1901363//…
Solyc02g087960.3	1.04	2.12	1.03818	2.23361e-05	2.50837e-05	1.03818	2.23361e-05	2.50837e-05	MYB		K09422//transcription factor MYB, plant	XP_004232220.1|1.5e-170|PREDICTED: myb-related protein 306-like [Solanum lycopersicum]	GO:0050789//regulation of biological process;GO:0048869//cellular developmental process;GO:0010468//regulation of gene expression;GO:0010556//regulation of macromolecule biosynthetic process;GO:2001141//regulation of RNA biosynthetic process;GO:0032502//developmental process;GO:0019219//regulation of nucleobase-containing compound metabolic process;GO:0060255//regulation of macromolecule metaboli…
Solyc02g088190.4	7.595	2.23	-1.7639	1.28381e-42	4.61139e-43	-1.7639	1.28381e-42	4.61139e-43	MYB	disease resistance protein (TIR-NBS-LRR class), putative (best arabidopsis hit)	K09422//transcription factor MYB, plant	XP_004232212.1|1.1e-245|PREDICTED: myb-related protein 306 [Solanum lycopersicum]	GO:0080090//regulation of primary metabolic process;GO:0060255//regulation of macromolecule metabolic process;GO:0009889//regulation of biosynthetic process;GO:0065007//biological regulation;GO:0010556//regulation of macromolecule biosynthetic process;GO:0019222//regulation of metabolic process;GO:0050794//regulation of cellular process;GO:0051171//regulation of nitrogen compound metabolic proces…
Solyc02g092930.1	434.38	196.66	-1.14172	0	0	-1.14172	0	0	MYB		K09422//transcription factor MYB, plant	XP_010315996.1|1.1e-212|PREDICTED: transcription factor MYB44-like [Solanum lycopersicum]	GO:0003677//DNA binding;GO:1901363//heterocyclic compound binding;GO:0003676//nucleic acid binding;GO:0005488//binding;GO:0097159//organic cyclic compound binding;
Solyc02g093740.3	0.475	1.53	1.69124	1.29869e-06	1.32102e-06	1.69124	1.29869e-06	1.32102e-06	MYB		K09422//transcription factor MYB, plant	XP_019068104.1|6.5e-146|PREDICTED: myb-related protein 315 [Solanum lycopersicum]	GO:0050789//regulation of biological process;GO:0010468//regulation of gene expression;GO:0031323//regulation of cellular metabolic process;GO:0009987//cellular process;GO:0006357//regulation of transcription from RNA polymerase II promoter;GO:0032502//developmental process;GO:0051171//regulation of nitrogen compound metabolic process;GO:0019222//regulation of metabolic process;GO:0080090//regula…
Solyc03g093890.3	4.81	13.05	1.44191	6.879e-38	2.66304e-38	1.44191	6.879e-38	2.66304e-38	MYB		K09422//transcription factor MYB, plant	NP_001333764.1|4.3e-148|R2R3MYB transcription factor 52 [Solanum lycopersicum]	GO:0048869//cellular developmental process;GO:0080090//regulation of primary metabolic process;GO:0065007//biological regulation;GO:0051252//regulation of RNA metabolic process;GO:0009889//regulation of biosynthetic process;GO:0009987//cellular process;GO:0010468//regulation of gene expression;GO:0050794//regulation of cellular process;GO:0006357//regulation of transcription from RNA polymerase I…
Solyc03g112390.3	6.66	3.01	-1.14139	2.74318e-18	1.67027e-18	-1.14139	2.74318e-18	1.67027e-18	MYB		K09422//transcription factor MYB, plant	XP_004236253.1|1.1e-191|PREDICTED: transcription factor MYB26-like isoform X1 [Solanum lycopersicum]	GO:0006355//regulation of transcription, DNA-templated;GO:0031323//regulation of cellular metabolic process;GO:0009889//regulation of biosynthetic process;GO:2001141//regulation of RNA biosynthetic process;GO:0019219//regulation of nucleobase-containing compound metabolic process;GO:0010556//regulation of macromolecule biosynthetic process;GO:1903506//regulation of nucleic acid-templated transcri…
Solyc03g119370.2	0.15	2.89	4.25636	3.75899e-22	2.05186e-22	4.25636	3.75899e-22	2.05186e-22	MYB		K09422//transcription factor MYB, plant	XP_004236420.2|5.4e-162|PREDICTED: transcription factor MYB108-like [Solanum lycopersicum]	GO:0031323//regulation of cellular metabolic process;GO:0080090//regulation of primary metabolic process;GO:0030154//cell differentiation;GO:1903506//regulation of nucleic acid-templated transcription;GO:0019219//regulation of nucleobase-containing compound metabolic process;GO:0010556//regulation of macromolecule biosynthetic process;GO:0006355//regulation of transcription, DNA-templated;GO:0031…
Solyc04g079360.1	4.16	32.515	2.9713	1.57326e-159	1.97654e-160	2.9713	1.57326e-159	1.97654e-160	MYB		K09422//transcription factor MYB, plant	XP_004238184.1|3.7e-146|PREDICTED: transcription factor MYB44-like [Solanum lycopersicum]	GO:0031326//regulation of cellular biosynthetic process;GO:0019219//regulation of nucleobase-containing compound metabolic process;GO:0019222//regulation of metabolic process;GO:0051171//regulation of nitrogen compound metabolic process;GO:0031323//regulation of cellular metabolic process;GO:0010556//regulation of macromolecule biosynthetic process;GO:0009889//regulation of biosynthetic process;G…
Solyc04g080500.3	13.865	2.14	-2.69201	3.16391e-36	1.26051e-36	-2.69201	3.16391e-36	1.26051e-36	MYB		K15397//3-ketoacyl-CoA synthase [EC:2.3.1.199]+ko01100//Metabolic pathways+ko01110//Biosynthesis of secondary metabolites+ko00062//Fatty acid elongation;K22390//acid phosphatase type 7;K09522//DnaJ homolog subfamily C member 2	XP_004238608.1|2.6e-46|PREDICTED: protein RADIALIS-like 6 [Solanum lycopersicum]	GO:0043227//membrane-bounded organelle;GO:0043231//intracellular membrane-bounded organelle;GO:0005622//intracellular;GO:0005634//nucleus;GO:0044464//cell part;GO:0005623//cell;GO:0044424//intracellular part;GO:0043226//organelle;GO:0043229//intracellular organelle;GO:0003676//nucleic acid binding;GO:1901363//heterocyclic compound binding;GO:0097159//organic cyclic compound binding;GO:0005488//bi…
Solyc04g150172.1	12.57	0.37	-5.08374	2.45634e-72	6.00112e-73	-5.08374	2.45634e-72	6.00112e-73	MYB		K15397//3-ketoacyl-CoA synthase [EC:2.3.1.199]+ko01100//Metabolic pathways+ko01110//Biosynthesis of secondary metabolites+ko00062//Fatty acid elongation;K22390//acid phosphatase type 7;K09522//DnaJ homolog subfamily C member 2	XP_004238300.1|1.3e-48|PREDICTED: protein RADIALIS-like 3 [Solanum lycopersicum]	GO:0005634//nucleus;GO:0043226//organelle;GO:0043227//membrane-bounded organelle;GO:0043229//intracellular organelle;GO:0044464//cell part;GO:0005622//intracellular;GO:0044424//intracellular part;GO:0005623//cell;GO:0043231//intracellular membrane-bounded organelle;GO:0003677//DNA binding;GO:0097159//organic cyclic compound binding;GO:1901363//heterocyclic compound binding;GO:0003676//nucleic aci…
Solyc05g009230.3	6.985	2.96	-1.2428	5.39166e-13	3.95117e-13	-1.2428	5.39166e-13	3.95117e-13	MYB		K09422//transcription factor MYB, plant	XP_004239413.2|1.2e-158|PREDICTED: transcription factor MYB108 [Solanum lycopersicum]	GO:0031326//regulation of cellular biosynthetic process;GO:0019219//regulation of nucleobase-containing compound metabolic process;GO:0010468//regulation of gene expression;GO:0010556//regulation of macromolecule biosynthetic process;GO:0065007//biological regulation;GO:0051171//regulation of nitrogen compound metabolic process;GO:0009987//cellular process;GO:0032502//developmental process;GO:190…
Solyc05g009720.3	3.09	10.075	1.70475	9.97529e-46	3.41591e-46	1.70475	9.97529e-46	3.41591e-46	G2-like		K14491//two-component response regulator ARR-B family+ko04075//Plant hormone signal transduction	XP_004238956.1|4.9e-234|PREDICTED: myb family transcription factor EFM [Solanum lycopersicum]	GO:0048519//negative regulation of biological process;GO:0006725//cellular aromatic compound metabolic process;GO:0010629//negative regulation of gene expression;GO:1903507//negative regulation of nucleic acid-templated transcription;GO:0080090//regulation of primary metabolic process;GO:0044238//primary metabolic process;GO:2000112//regulation of cellular macromolecule biosynthetic process;GO:00…
Solyc05g053150.2	0.34	11.59	5.1006	8.34011e-73	2.02352e-73	5.1006	8.34011e-73	2.02352e-73	MYB		K09422//transcription factor MYB, plant	XP_004240221.1|1.2e-135|PREDICTED: transcription factor MYB24-like [Solanum lycopersicum]	GO:2000112//regulation of cellular macromolecule biosynthetic process;GO:0080090//regulation of primary metabolic process;GO:0009889//regulation of biosynthetic process;GO:0009987//cellular process;GO:0060255//regulation of macromolecule metabolic process;GO:0051171//regulation of nitrogen compound metabolic process;GO:1903506//regulation of nucleic acid-templated transcription;GO:0031326//regula…
Solyc06g005310.3	28.045	9.85	-1.51156	2.33554e-71	5.75278e-72	-1.51156	2.33554e-71	5.75278e-72	MYB		K09422//transcription factor MYB, plant	XP_004240351.1|1.1e-99|PREDICTED: transcription factor MYB48-like [Solanum lycopersicum]	GO:1901363//heterocyclic compound binding;GO:0005488//binding;GO:0003676//nucleic acid binding;GO:0097159//organic cyclic compound binding;GO:0003677//DNA binding;
Solyc06g005320.1	13	2.76	-2.23245	3.27465e-16	2.13952e-16	-2.23245	3.27465e-16	2.13952e-16	MYB		K09422//transcription factor MYB, plant	XP_015077550.1|3.2e-15|PREDICTED: transcription factor MYB48-like [Solanum pennellii]	GO:0003676//nucleic acid binding;GO:1901363//heterocyclic compound binding;GO:0097159//organic cyclic compound binding;GO:0005488//binding;GO:0003677//DNA binding;
Solyc06g005330.3	68.45	11.175	-2.61578	0	0	-2.61578	0	0	MYB		K09422//transcription factor MYB, plant	XP_019069701.1|3.4e-138|PREDICTED: transcription factor MYB48-like [Solanum lycopersicum]	GO:0031326//regulation of cellular biosynthetic process;GO:1903506//regulation of nucleic acid-templated transcription;GO:0006357//regulation of transcription from RNA polymerase II promoter;GO:0065007//biological regulation;GO:0051252//regulation of RNA metabolic process;GO:0019222//regulation of metabolic process;GO:0051171//regulation of nitrogen compound metabolic process;GO:0032502//developm…
Solyc06g009410.3	0.455	0	-4.77608	0.000123757	0.000149076	-4.77608	0.000123757	0.000149076	MYB		K09422//transcription factor MYB, plant	XP_015078167.1|7.8e-123|PREDICTED: transcription factor MYB108-like [Solanum pennellii]	GO:0019219//regulation of nucleobase-containing compound metabolic process;GO:0080090//regulation of primary metabolic process;GO:0050789//regulation of biological process;GO:0051252//regulation of RNA metabolic process;GO:0031323//regulation of cellular metabolic process;GO:0009889//regulation of biosynthetic process;GO:0060255//regulation of macromolecule metabolic process;GO:0030154//cell diff…
Solyc06g009430.3	1.125	0.04	-4.86981	2.9684e-08	2.72316e-08	-4.86981	2.9684e-08	2.72316e-08	MYB		K09422//transcription factor MYB, plant	XP_015078167.1|1.3e-105|PREDICTED: transcription factor MYB108-like [Solanum pennellii]	GO:0050789//regulation of biological process;GO:0032502//developmental process;GO:0050794//regulation of cellular process;GO:0030154//cell differentiation;GO:0080090//regulation of primary metabolic process;GO:2000112//regulation of cellular macromolecule biosynthetic process;GO:0009889//regulation of biosynthetic process;GO:2001141//regulation of RNA biosynthetic process;GO:1903506//regulation o…
Solyc06g009480.3	15.12	0.035	-8.76899	1.77262e-85	3.81693e-86	-8.76899	1.77262e-85	3.81693e-86	MYB		K09422//transcription factor MYB, plant	XP_004240646.2|5.3e-145|PREDICTED: transcription factor MYB108-like [Solanum lycopersicum]	GO:0006355//regulation of transcription, DNA-templated;GO:0010468//regulation of gene expression;GO:0080090//regulation of primary metabolic process;GO:0006357//regulation of transcription from RNA polymerase II promoter;GO:0065007//biological regulation;GO:1903506//regulation of nucleic acid-templated transcription;GO:0031323//regulation of cellular metabolic process;GO:0019219//regulation of nu…
Solyc06g068130.3	137.255	6.3	-4.44447	0	0	-4.44447	0	0				XP_004241695.1|8.4e-140|PREDICTED: myb-like protein O [Solanum lycopersicum]
Solyc06g069850.3	7.43	3.525	-1.07039	8.39401e-18	5.19766e-18	-1.07039	8.39401e-18	5.19766e-18	MYB		K09422//transcription factor MYB, plant	XP_004241580.1|1.0e-223|PREDICTED: myb-related protein 306-like [Solanum lycopersicum]	GO:0010556//regulation of macromolecule biosynthetic process;GO:0019222//regulation of metabolic process;GO:0006357//regulation of transcription from RNA polymerase II promoter;GO:0065007//biological regulation;GO:2001141//regulation of RNA biosynthetic process;GO:0048869//cellular developmental process;GO:0060255//regulation of macromolecule metabolic process;GO:0031326//regulation of cellular b…
Solyc06g075670.1	16.195	7.175	-1.17318	5.82439e-06	6.2284e-06	-1.17318	5.82439e-06	6.2284e-06	MYB		K09422//transcription factor MYB, plant	XP_015077480.1|1.9e-16|PREDICTED: transcription factor MYB48-like [Solanum pennellii]	GO:0003677//DNA binding;GO:0003676//nucleic acid binding;GO:1901363//heterocyclic compound binding;GO:0005488//binding;GO:0097159//organic cyclic compound binding;
Solyc06g083900.3	0.485	16.885	5.11695	9.53104e-130	1.42947e-130	5.11695	9.53104e-130	1.42947e-130	MYB		K09422//transcription factor MYB, plant	XP_004242359.1|5.2e-149|PREDICTED: myb-related protein Myb4-like [Solanum lycopersicum]	GO:0019219//regulation of nucleobase-containing compound metabolic process;GO:0010468//regulation of gene expression;GO:0031323//regulation of cellular metabolic process;GO:0019222//regulation of metabolic process;GO:0050794//regulation of cellular process;GO:0051171//regulation of nitrogen compound metabolic process;GO:0006355//regulation of transcription, DNA-templated;GO:0050789//regulation of…
Solyc07g008010.4	3.145	8.84	1.48996	4.55852e-22	2.49406e-22	1.48996	4.55852e-22	2.49406e-22	MYB		K09422//transcription factor MYB, plant	XP_004242766.1|2.1e-121|PREDICTED: transcription factor MYB82 [Solanum lycopersicum]	GO:0010556//regulation of macromolecule biosynthetic process;GO:0009888//tissue development;GO:0048522//positive regulation of cellular process;GO:0010468//regulation of gene expression;GO:0065007//biological regulation;GO:0051254//positive regulation of RNA metabolic process;GO:0019219//regulation of nucleobase-containing compound metabolic process;GO:0032502//developmental process;GO:0090558//p…
Solyc07g053230.3	6.9	14.235	1.04356	3.33912e-24	1.73188e-24	1.04356	3.33912e-24	1.73188e-24	MYB		K09422//transcription factor MYB, plant	XP_015081791.1|1.1e-145|PREDICTED: transcription factor WER-like [Solanum pennellii]	GO:0003676//nucleic acid binding;GO:1901363//heterocyclic compound binding;GO:0005488//binding;GO:0097159//organic cyclic compound binding;GO:0003677//DNA binding;
Solyc07g054840.4	0.545	1.4	1.35635	6.96743e-05	8.19756e-05	1.35635	6.96743e-05	8.19756e-05	MYB		K09422//transcription factor MYB, plant	XP_004243304.1|2.2e-194|PREDICTED: protein ODORANT1-like [Solanum lycopersicum]	GO:0009987//cellular process;GO:0048869//cellular developmental process;GO:0065007//biological regulation;GO:0051252//regulation of RNA metabolic process;GO:0010468//regulation of gene expression;GO:0006355//regulation of transcription, DNA-templated;GO:0010556//regulation of macromolecule biosynthetic process;GO:0030154//cell differentiation;GO:0006357//regulation of transcription from RNA polym…
Solyc08g008480.4	0.615	0.045	-3.69201	1.16245e-06	1.1779e-06	-3.69201	1.16245e-06	1.1779e-06	MYB		K09422//transcription factor MYB, plant	XP_004244728.1|7.6e-185|PREDICTED: myb-related protein 315-like [Solanum lycopersicum]	GO:0006357//regulation of transcription from RNA polymerase II promoter;GO:1903506//regulation of nucleic acid-templated transcription;GO:0050789//regulation of biological process;GO:0060255//regulation of macromolecule metabolic process;GO:0010468//regulation of gene expression;GO:0051171//regulation of nitrogen compound metabolic process;GO:0032502//developmental process;GO:0030154//cell differ…
Solyc08g076010.4	0.29	1.8	2.6251	6.51446e-15	4.43412e-15	2.6251	6.51446e-15	4.43412e-15	G2-like		K06236//collagen, type I, alpha+ko04933//AGE-RAGE signaling pathway in diabetic complications;K14491//two-component response regulator ARR-B family+ko04075//Plant hormone signal transduction	XP_004245962.1|1.8e-156|PREDICTED: myb family transcription factor PHL11 isoform X2 [Solanum lycopersicum]
Solyc08g077480.4	356.585	173.8	-1.03573	0	0	-1.03573	0	0				XP_004245848.1|5.1e-107|PREDICTED: myb-like protein D [Solanum lycopersicum]
Solyc09g008250.4	5.675	1.31	-2.1154	2.22498e-27	1.07569e-27	-2.1154	2.22498e-27	1.07569e-27	MYB		K09422//transcription factor MYB, plant	NP_001315982.1|3.6e-176|protein blind-like1 [Solanum lycopersicum]	GO:0006355//regulation of transcription, DNA-templated;GO:1903506//regulation of nucleic acid-templated transcription;GO:0051252//regulation of RNA metabolic process;GO:2001141//regulation of RNA biosynthetic process;GO:0065007//biological regulation;GO:0009889//regulation of biosynthetic process;GO:0019219//regulation of nucleobase-containing compound metabolic process;GO:0010556//regulation of …
Solyc10g005460.3	0.92	2.99	1.70301	6.69312e-12	5.14054e-12	1.70301	6.69312e-12	5.14054e-12	MYB		K09422//transcription factor MYB, plant	XP_004248359.1|2.0e-182|PREDICTED: transcription factor MYB3-like [Solanum lycopersicum]	GO:0065007//biological regulation;GO:0031326//regulation of cellular biosynthetic process;GO:2001141//regulation of RNA biosynthetic process;GO:0010556//regulation of macromolecule biosynthetic process;GO:0006355//regulation of transcription, DNA-templated;GO:0051252//regulation of RNA metabolic process;GO:0006357//regulation of transcription from RNA polymerase II promoter;GO:0019219//regulation…
Solyc10g005550.3	0.175	8.955	5.68085	1.33872e-61	3.69393e-62	5.68085	1.33872e-61	3.69393e-62	MYB		K09422//transcription factor MYB, plant	XP_010327227.1|9.9e-144|PREDICTED: myb-related protein Zm1 [Solanum lycopersicum]	GO:1903506//regulation of nucleic acid-templated transcription;GO:0009889//regulation of biosynthetic process;GO:0032502//developmental process;GO:0019219//regulation of nucleobase-containing compound metabolic process;GO:0065007//biological regulation;GO:0080090//regulation of primary metabolic process;GO:0050789//regulation of biological process;GO:0010556//regulation of macromolecule biosynthe…
Solyc10g008700.3	0.05	0.465	3.17835	0.00011303	0.000135725	3.17835	0.00011303	0.000135725	MYB		K09422//transcription factor MYB, plant	XP_004248465.1|4.5e-192|PREDICTED: transcription factor MYB39 [Solanum lycopersicum]	GO:0048869//cellular developmental process;GO:0031326//regulation of cellular biosynthetic process;GO:0009987//cellular process;GO:0050789//regulation of biological process;GO:0050794//regulation of cellular process;GO:2001141//regulation of RNA biosynthetic process;GO:0031323//regulation of cellular metabolic process;GO:0006355//regulation of transcription, DNA-templated;GO:0051252//regulation o…
Solyc10g052470.1	15.295	1.6	-3.25461	3.12882e-27	1.51892e-27	-3.25461	3.12882e-27	1.51892e-27	MYB		K15397//3-ketoacyl-CoA synthase [EC:2.3.1.199]+ko01100//Metabolic pathways+ko01110//Biosynthesis of secondary metabolites+ko00062//Fatty acid elongation;K22390//acid phosphatase type 7	NP_001233849.1|2.5e-44|SANT/MYB domain protein [Solanum lycopersicum]	GO:0043229//intracellular organelle;GO:0005622//intracellular;GO:0005634//nucleus;GO:0044464//cell part;GO:0043226//organelle;GO:0044424//intracellular part;GO:0005623//cell;GO:0043231//intracellular membrane-bounded organelle;GO:0043227//membrane-bounded organelle;GO:0003677//DNA binding;GO:0097159//organic cyclic compound binding;GO:1901363//heterocyclic compound binding;GO:0003676//nucleic aci…
Solyc10g076820.2	8.495	1.985	-2.09184	9.86494e-33	4.20991e-33	-2.09184	9.86494e-33	4.20991e-33	MYB		K08869//aarF domain-containing kinase;K17613//calcineurin-binding protein cabin-1;K15397//3-ketoacyl-CoA synthase [EC:2.3.1.199]+ko01100//Metabolic pathways+ko01110//Biosynthesis of secondary metabolites+ko00062//Fatty acid elongation;K05909//laccase [EC:1.10.3.2]	XP_004249083.1|2.1e-166|PREDICTED: transcription factor DIVARICATA-like [Solanum lycopersicum]	GO:0034654//nucleobase-containing compound biosynthetic process;GO:1901360//organic cyclic compound metabolic process;GO:0044260//cellular macromolecule metabolic process;GO:0019438//aromatic compound biosynthetic process;GO:0016070//RNA metabolic process;GO:0006807//nitrogen compound metabolic process;GO:0034645//cellular macromolecule biosynthetic process;GO:0044238//primary metabolic process;G…
Solyc10g078720.2	3.235	1.245	-1.38389	6.45581e-12	4.95215e-12	-1.38389	6.45581e-12	4.95215e-12	G2-like		K01940//argininosuccinate synthase [EC:6.3.4.5]+ko00250//Alanine, aspartate and glutamate metabolism+ko00220//Arginine biosynthesis+ko01230//Biosynthesis of amino acids+ko01100//Metabolic pathways+ko01110//Biosynthesis of secondary metabolites;K06236//collagen, type I, alpha+ko04933//AGE-RAGE signaling pathway in diabetic complications;K14491//two-component response regulator ARR-B family+ko04075…	XP_004249167.1|6.3e-234|PREDICTED: myb family transcription factor PHL5-like [Solanum lycopersicum]	GO:0065007//biological regulation;GO:2001141//regulation of RNA biosynthetic process;GO:0097659//nucleic acid-templated transcription;GO:0090304//nucleic acid metabolic process;GO:1901360//organic cyclic compound metabolic process;GO:0006725//cellular aromatic compound metabolic process;GO:0009059//macromolecule biosynthetic process;GO:1901362//organic cyclic compound biosynthetic process;GO:0019…
Solyc10g080920.2	102.51	26.08	-1.97202	1.59647e-158	2.01917e-159	-1.97202	1.59647e-158	2.01917e-159	MYB		K15397//3-ketoacyl-CoA synthase [EC:2.3.1.199]+ko01100//Metabolic pathways+ko01110//Biosynthesis of secondary metabolites+ko00062//Fatty acid elongation;K22390//acid phosphatase type 7	XP_004249320.1|7.3e-48|PREDICTED: protein RADIALIS-like 1 [Solanum lycopersicum]	GO:0044424//intracellular part;GO:0005634//nucleus;GO:0043227//membrane-bounded organelle;GO:0005622//intracellular;GO:0043226//organelle;GO:0044464//cell part;GO:0043231//intracellular membrane-bounded organelle;GO:0043229//intracellular organelle;GO:0005623//cell;GO:0097159//organic cyclic compound binding;GO:0005488//binding;GO:0003677//DNA binding;GO:0003676//nucleic acid binding;GO:1901363//…
Solyc10g081320.1	0.685	1.41	1.0515	0.000309722	0.000389476	1.0515	0.000309722	0.000389476	MYB		K09422//transcription factor MYB, plant	NP_001335087.1|8.3e-188|Myb-like DNA-binding family protein [Solanum lycopersicum]	GO:0050789//regulation of biological process;GO:2000112//regulation of cellular macromolecule biosynthetic process;GO:0048869//cellular developmental process;GO:0031326//regulation of cellular biosynthetic process;GO:0006357//regulation of transcription from RNA polymerase II promoter;GO:0019222//regulation of metabolic process;GO:0006355//regulation of transcription, DNA-templated;GO:0065007//bi…
Solyc10g083340.3	15.955	7.475	-1.09181	7.43531e-39	2.82589e-39	-1.09181	7.43531e-39	2.82589e-39	G2-like		K06236//collagen, type I, alpha+ko04933//AGE-RAGE signaling pathway in diabetic complications;K14491//two-component response regulator ARR-B family+ko04075//Plant hormone signal transduction	XP_004249439.1|1.2e-238|PREDICTED: myb-related protein 2 isoform X3 [Solanum lycopersicum]	GO:1901576//organic substance biosynthetic process;GO:0006355//regulation of transcription, DNA-templated;GO:0034654//nucleobase-containing compound biosynthetic process;GO:2000112//regulation of cellular macromolecule biosynthetic process;GO:1901362//organic cyclic compound biosynthetic process;GO:0080090//regulation of primary metabolic process;GO:0009987//cellular process;GO:0006807//nitrogen …
Solyc10g086250.2	106.24	26.645	-1.99544	0	0	-1.99544	0	0	MYB		K09422//transcription factor MYB, plant	NP_001265992.1|9.5e-167|MYB transcriptional factor AN2 [Solanum lycopersicum]	GO:2001141//regulation of RNA biosynthetic process;GO:0009987//cellular process;GO:0065007//biological regulation;GO:0051171//regulation of nitrogen compound metabolic process;GO:0050794//regulation of cellular process;GO:0019219//regulation of nucleobase-containing compound metabolic process;GO:0006355//regulation of transcription, DNA-templated;GO:0031326//regulation of cellular biosynthetic pr…
Solyc11g006720.2	6.995	22.17	1.66173	6.13001e-70	1.52735e-70	1.66173	6.13001e-70	1.52735e-70	MYB		K08869//aarF domain-containing kinase;K17613//calcineurin-binding protein cabin-1;K15397//3-ketoacyl-CoA synthase [EC:2.3.1.199]+ko01100//Metabolic pathways+ko01110//Biosynthesis of secondary metabolites+ko00062//Fatty acid elongation;K09522//DnaJ homolog subfamily C member 2	XP_004249950.1|2.0e-123|PREDICTED: transcription factor DIVARICATA [Solanum lycopersicum]	GO:0090304//nucleic acid metabolic process;GO:0080090//regulation of primary metabolic process;GO:1901576//organic substance biosynthetic process;GO:0044237//cellular metabolic process;GO:0008152//metabolic process;GO:0065007//biological regulation;GO:0051171//regulation of nitrogen compound metabolic process;GO:0051252//regulation of RNA metabolic process;GO:0031323//regulation of cellular metab…
Solyc11g065840.3	0.045	0.455	3.25636	6.32293e-05	7.41128e-05	3.25636	6.32293e-05	7.41128e-05	MYB		K09422//transcription factor MYB, plant	XP_004251366.1|1.6e-211|PREDICTED: transcription factor MYB46 [Solanum lycopersicum]	GO:0019222//regulation of metabolic process;GO:0065007//biological regulation;GO:0050789//regulation of biological process;GO:0051171//regulation of nitrogen compound metabolic process;GO:0030154//cell differentiation;GO:2001141//regulation of RNA biosynthetic process;GO:0050794//regulation of cellular process;GO:0009889//regulation of biosynthetic process;GO:1903506//regulation of nucleic acid-t…
Solyc12g006280.3	1.27	3.255	1.36457	2.08644e-05	2.33716e-05	1.36457	2.08644e-05	2.33716e-05	G2-like		K06236//collagen, type I, alpha+ko04933//AGE-RAGE signaling pathway in diabetic complications;K14491//two-component response regulator ARR-B family+ko04075//Plant hormone signal transduction	XP_004251553.1|5.1e-94|PREDICTED: putative Myb family transcription factor At1g14600 [Solanum lycopersicum]	GO:0071704//organic substance metabolic process;GO:0044271//cellular nitrogen compound biosynthetic process;GO:0065007//biological regulation;GO:0046483//heterocycle metabolic process;GO:0034654//nucleobase-containing compound biosynthetic process;GO:1903506//regulation of nucleic acid-templated transcription;GO:0010467//gene expression;GO:0032774//RNA biosynthetic process;GO:0050789//regulation …
Solyc12g008800.3	74.75	32.775	-1.18483	5.32927e-147	7.25146e-148	-1.18483	5.32927e-147	7.25146e-148	G2-like		K08869//aarF domain-containing kinase;K17613//calcineurin-binding protein cabin-1	XP_006353528.1|6.6e-138|PREDICTED: transcription factor MYB1R1-like [Solanum tuberosum]	GO:0010467//gene expression;GO:0065007//biological regulation;GO:0019438//aromatic compound biosynthetic process;GO:0044271//cellular nitrogen compound biosynthetic process;GO:0051171//regulation of nitrogen compound metabolic process;GO:2000112//regulation of cellular macromolecule biosynthetic process;GO:0009889//regulation of biosynthetic process;GO:0009987//cellular process;GO:0016070//RNA me…
Solyc12g044610.2	44.235	21.645	-1.02769	8.41116e-109	1.48757e-109	-1.02769	8.41116e-109	1.48757e-109	MYB		K08869//aarF domain-containing kinase;K12134//circadian clock associated 1+ko04712//Circadian rhythm - plant	XP_004252360.1|3.2e-216|PREDICTED: transcription factor MYB1R1 [Solanum lycopersicum]	GO:0010035//response to inorganic substance;GO:0050794//regulation of cellular process;GO:0051252//regulation of RNA metabolic process;GO:0006725//cellular aromatic compound metabolic process;GO:0051171//regulation of nitrogen compound metabolic process;GO:1901700//response to oxygen-containing compound;GO:0046483//heterocycle metabolic process;GO:0034645//cellular macromolecule biosynthetic proc…
Solyc12g049350.2	17.11	2.735	-2.64262	4.25334e-89	8.89861e-90	-2.64262	4.25334e-89	8.89861e-90	MYB		K09422//transcription factor MYB, plant	XP_004252405.1|1.9e-173|PREDICTED: transcription factor MYB12-like isoform X2 [Solanum lycopersicum]	GO:0080090//regulation of primary metabolic process;GO:0050794//regulation of cellular process;GO:0019222//regulation of metabolic process;GO:0010628//positive regulation of gene expression;GO:0019219//regulation of nucleobase-containing compound metabolic process;GO:0048522//positive regulation of cellular process;GO:0032502//developmental process;GO:1902680//positive regulation of RNA biosynthe…
Solyc12g089190.1	5.04	0.08	-5.96885	2.59723e-16	1.69227e-16	-5.96885	2.59723e-16	1.69227e-16	MYB		K15397//3-ketoacyl-CoA synthase [EC:2.3.1.199]+ko01100//Metabolic pathways+ko01110//Biosynthesis of secondary metabolites+ko00062//Fatty acid elongation;K22390//acid phosphatase type 7;K09522//DnaJ homolog subfamily C member 2	XP_015060852.1|6.4e-45|PREDICTED: protein RADIALIS-like 3 [Solanum pennellii]	GO:0043229//intracellular organelle;GO:0044424//intracellular part;GO:0005622//intracellular;GO:0005623//cell;GO:0043227//membrane-bounded organelle;GO:0005634//nucleus;GO:0044464//cell part;GO:0043226//organelle;GO:0043231//intracellular membrane-bounded organelle;GO:0005488//binding;GO:1901363//heterocyclic compound binding;GO:0097159//organic cyclic compound binding;GO:0003677//DNA binding;GO:…
bHLH
Gene ID	CM0 FPKM	TM0 FPKM	log2(TM0/CM0)	Qvalue(CM0-vs-TM0)	Pvalue(CM0-vs-TM0)	log2(TM0/CM0)	Qvalue(CM0-vs-TM0)	Pvalue(CM0-vs-TM0)	TFs	PRG	Kegg Orthology	Nr	GO
Solyc01g098720.3	1.02	2.385	1.22255	1.77158e-07	1.70233e-07	1.22255	1.77158e-07	1.70233e-07	bHLH		K18485//myogenic factor 6;K20558//transcription factor SPEECHLESS+ko04016//MAPK signaling pathway - plant	XP_004230172.1|7.8e-186|PREDICTED: transcription factor bHLH96-like isoform X2 [Solanum lycopersicum]	GO:0046983//protein dimerization activity;GO:0005488//binding;GO:0005515//protein binding;
Solyc02g062690.3	19.645	7.09	-1.46931	1.06801e-69	2.67457e-70	-1.46931	1.06801e-69	2.67457e-70	bHLH		K04733//interleukin-1 receptor-associated kinase 4 [EC:2.7.11.1];K11253//histone H3;K16189//phytochrome-interacting factor 4+ko04075//Plant hormone signal transduction;K12126//phytochrome-interacting factor 3+ko04712//Circadian rhythm - plant+ko04075//Plant hormone signal transduction	XP_004233521.1|5.7e-171|PREDICTED: transcription factor HBI1 [Solanum lycopersicum]	GO:0046983//protein dimerization activity;GO:0005515//protein binding;GO:0005488//binding;
Solyc02g063430.4	1.915	4.62	1.2727	2.92097e-14	2.03498e-14	1.2727	2.92097e-14	2.03498e-14	bHLH		K13422//transcription factor MYC2+ko04016//MAPK signaling pathway - plant+ko04075//Plant hormone signal transduction	XP_004233470.1|1.9e-182|PREDICTED: transcription factor bHLH93 [Solanum lycopersicum]	GO:0005515//protein binding;GO:0046983//protein dimerization activity;GO:0005488//binding;
Solyc02g078130.3	5.55	12.505	1.17051	4.31267e-19	2.56409e-19	1.17051	4.31267e-19	2.56409e-19	bHLH			XP_004233835.1|2.9e-106|PREDICTED: uncharacterized protein LOC101247399 [Solanum lycopersicum]	GO:0019219//regulation of nucleobase-containing compound metabolic process;GO:2001141//regulation of RNA biosynthetic process;GO:0010468//regulation of gene expression;GO:0050794//regulation of cellular process;GO:0080090//regulation of primary metabolic process;GO:0019222//regulation of metabolic process;GO:2000112//regulation of cellular macromolecule biosynthetic process;GO:0009620//response t…
Solyc02g087860.3	2.85	1.205	-1.24533	9.23095e-05	0.00010993	-1.24533	9.23095e-05	0.00010993	bHLH		K17693//DNA-binding protein inhibitor ID2	NP_001234290.1|5.4e-41|transcription factor style2.1 [Solanum lycopersicum]	GO:0005488//binding;GO:0005515//protein binding;GO:0046983//protein dimerization activity;
Solyc02g091690.3	0.63	2.14	1.75975	1.90262e-10	1.56234e-10	1.75975	1.90262e-10	1.56234e-10	bHLH		K16190//glucuronokinase [EC:2.7.1.43]+ko00520//Amino sugar and nucleotide sugar metabolism+ko00040//Pentose and glucuronate interconversions+ko01100//Metabolic pathways+ko00053//Ascorbate and aldarate metabolism;K13422//transcription factor MYC2+ko04016//MAPK signaling pathway - plant+ko04075//Plant hormone signal transduction	XP_004231971.1|8.7e-190|PREDICTED: transcription factor bHLH93-like [Solanum lycopersicum]	GO:0005515//protein binding;GO:0046983//protein dimerization activity;GO:0005488//binding;
Solyc02g091820.3	0	0.35	5.00843	3.20631e-05	3.65243e-05	5.00843	3.20631e-05	3.65243e-05	bHLH		K14963//COMPASS component SWD3;K13422//transcription factor MYC2+ko04016//MAPK signaling pathway - plant+ko04075//Plant hormone signal transduction	XP_004233614.1|7.6e-183|PREDICTED: transcription factor bHLH18-like [Solanum lycopersicum]	GO:0005488//binding;GO:0046983//protein dimerization activity;GO:0005515//protein binding;
Solyc03g007410.4	0.135	1.01	2.87556	1.06763e-09	9.11687e-10	2.87556	1.06763e-09	9.11687e-10	bHLH		K20558//transcription factor SPEECHLESS+ko04016//MAPK signaling pathway - plant	XP_004234277.1|4.8e-186|PREDICTED: transcription factor SPEECHLESS [Solanum lycopersicum]	GO:0007275//multicellular organism development;GO:0032502//developmental process;GO:0010374//stomatal complex development;GO:0009791//post-embryonic development;GO:0009888//tissue development;GO:0048856//anatomical structure development;GO:0090558//plant epidermis development;GO:0032501//multicellular organismal process;GO:0043229//intracellular organelle;GO:0005634//nucleus;GO:0005623//cell;GO:0…
Solyc03g044460.1	0	9.51	8.29383	3.17282e-33	1.33663e-33	8.29383	3.17282e-33	1.33663e-33	bHLH		K10863//aprataxin [EC:3.1.11.7 3.1.11.8 3.1.12.2];K12126//phytochrome-interacting factor 3+ko04712//Circadian rhythm - plant+ko04075//Plant hormone signal transduction	XP_015170922.1|5.2e-55|PREDICTED: transcription factor HEC2-like [Solanum tuberosum]	GO:0005488//binding;GO:0005515//protein binding;GO:0046983//protein dimerization activity;
Solyc03g114230.2	0.85	3.06	1.83625	3.57644e-08	3.29905e-08	1.83625	3.57644e-08	3.29905e-08			K18486//heart-and neural crest derivatives-expressed protein 2	XP_010318915.1|4.1e-95|PREDICTED: transcription factor bHLH27-like [Solanum lycopersicum]	GO:1903506//regulation of nucleic acid-templated transcription;GO:0019222//regulation of metabolic process;GO:0031326//regulation of cellular biosynthetic process;GO:0009889//regulation of biosynthetic process;GO:0010556//regulation of macromolecule biosynthetic process;GO:0080090//regulation of primary metabolic process;GO:0051252//regulation of RNA metabolic process;GO:0051171//regulation of ni…
Solyc03g116340.3	31.03	91.065	1.55741	0	0	1.55741	0	0				XP_004236021.1|1.9e-132|PREDICTED: transcription factor bHLH47 [Solanum lycopersicum]	GO:0007154//cell communication;GO:0048878//chemical homeostasis;GO:0055076//transition metal ion homeostasis;GO:0042592//homeostatic process;GO:0065007//biological regulation;GO:0050801//ion homeostasis;GO:0042594//response to starvation;GO:0033554//cellular response to stress;GO:0009991//response to extracellular stimulus;GO:0009605//response to external stimulus;GO:0055080//cation homeostasis;G…
Solyc03g119390.4	5.565	19.6	1.81305	1.40282e-73	3.37404e-74	1.81305	1.40282e-73	3.37404e-74	bHLH		K04733//interleukin-1 receptor-associated kinase 4 [EC:2.7.11.1];K11253//histone H3;K16189//phytochrome-interacting factor 4+ko04075//Plant hormone signal transduction;K12126//phytochrome-interacting factor 3+ko04712//Circadian rhythm - plant+ko04075//Plant hormone signal transduction	XP_004235809.1|1.2e-150|PREDICTED: transcription factor BEE 3 [Solanum lycopersicum]	GO:0005515//protein binding;GO:0005488//binding;GO:0046983//protein dimerization activity;
Solyc03g121240.1	0.355	12.195	5.10909	5.26658e-129	7.92106e-130	5.10909	5.26658e-129	7.92106e-130	bHLH		K10863//aprataxin [EC:3.1.11.7 3.1.11.8 3.1.12.2];K16189//phytochrome-interacting factor 4+ko04075//Plant hormone signal transduction;K12126//phytochrome-interacting factor 3+ko04712//Circadian rhythm - plant+ko04075//Plant hormone signal transduction	XP_004235627.1|8.8e-216|PREDICTED: transcription factor bHLH87 [Solanum lycopersicum]	GO:0005515//protein binding;GO:0046983//protein dimerization activity;GO:0005488//binding;
Solyc04g074810.4	0.115	0.62	2.44139	3.93982e-05	4.52703e-05	2.44139	3.93982e-05	4.52703e-05	bHLH		K18485//myogenic factor 6;K20558//transcription factor SPEECHLESS+ko04016//MAPK signaling pathway - plant	XP_004237957.1|3.1e-197|PREDICTED: transcription factor bHLH94-like [Solanum lycopersicum]	GO:0005515//protein binding;GO:0005488//binding;GO:0046983//protein dimerization activity;
Solyc04g078790.3	0.025	0.28	3.59339	0.000792598	0.00104539	3.59339	0.000792598	0.00104539	bHLH		K10863//aprataxin [EC:3.1.11.7 3.1.11.8 3.1.12.2];K12126//phytochrome-interacting factor 3+ko04712//Circadian rhythm - plant+ko04075//Plant hormone signal transduction;K16189//phytochrome-interacting factor 4+ko04075//Plant hormone signal transduction	XP_004238146.1|1.6e-137|PREDICTED: transcription factor HEC2-like [Solanum lycopersicum]	GO:0005515//protein binding;GO:0005488//binding;GO:0046983//protein dimerization activity;
Solyc05g005300.2	2.555	0.805	-1.66788	8.64814e-15	5.91468e-15	-1.66788	8.64814e-15	5.91468e-15	bHLH		K16190//glucuronokinase [EC:2.7.1.43]+ko00520//Amino sugar and nucleotide sugar metabolism+ko00040//Pentose and glucuronate interconversions+ko01100//Metabolic pathways+ko00053//Ascorbate and aldarate metabolism;K02183//calmodulin+ko04016//MAPK signaling pathway - plant+ko04626//Plant-pathogen interaction+ko04070//Phosphatidylinositol signaling system;K13422//transcription factor MYC2+ko04016//MA…	XP_010320569.1|1.2e-279|PREDICTED: transcription factor bHLH90 isoform X1 [Solanum lycopersicum]	GO:0046983//protein dimerization activity;GO:0005515//protein binding;GO:0005488//binding;
Solyc06g035490.3	0.1	1.175	3.54448	1.01987e-12	7.5502e-13	3.54448	1.01987e-12	7.5502e-13	bHLH		K18486//heart-and neural crest derivatives-expressed protein 2	NP_001333234.1|1.2e-149|basic helix-loop-helix (bHLH) DNA-binding superfamily protein [Solanum lycopersicum]	GO:0060255//regulation of macromolecule metabolic process;GO:0031323//regulation of cellular metabolic process;GO:0006357//regulation of transcription from RNA polymerase II promoter;GO:2001141//regulation of RNA biosynthetic process;GO:0050794//regulation of cellular process;GO:0019222//regulation of metabolic process;GO:0080090//regulation of primary metabolic process;GO:0009889//regulation of …
Solyc06g050840.3	59.02	19.505	-1.59426	7.24687e-151	9.58573e-152	-1.59426	7.24687e-151	9.58573e-152				XP_004240904.1|2.5e-82|PREDICTED: transcription factor bHLH61 [Solanum lycopersicum]	GO:0046983//protein dimerization activity;GO:0005488//binding;GO:0005515//protein binding;
Solyc06g051260.4	38.03	16.68	-1.18572	3.55477e-61	9.87615e-62	-1.18572	3.55477e-61	9.87615e-62	bHLH		K22484//transcriptional regulator CBF1	XP_004240923.1|5.8e-92|PREDICTED: transcription factor bHLH51 [Solanum lycopersicum]	GO:0005515//protein binding;GO:0005488//binding;GO:0046983//protein dimerization activity;
Solyc06g062460.3	2.33	19.5	3.06506	1.36457e-217	1.32173e-218	3.06506	1.36457e-217	1.32173e-218	bHLH		K10863//aprataxin [EC:3.1.11.7 3.1.11.8 3.1.12.2];K12126//phytochrome-interacting factor 3+ko04712//Circadian rhythm - plant+ko04075//Plant hormone signal transduction	XP_004241947.1|1.8e-222|PREDICTED: transcription factor bHLH87-like [Solanum lycopersicum]	GO:0005488//binding;GO:0046983//protein dimerization activity;GO:0005515//protein binding;
Solyc08g081140.4	23.465	11.06	-1.08181	2.00995e-99	3.82589e-100	-1.08181	2.00995e-99	3.82589e-100	bHLH		K13422//transcription factor MYC2+ko04016//MAPK signaling pathway - plant+ko04075//Plant hormone signal transduction	NP_001333930.1|0.0e+00|bHLH-type transcription factor JAF13 [Solanum lycopersicum]	GO:0046983//protein dimerization activity;GO:0005488//binding;GO:0005515//protein binding;
Solyc09g063010.4	17.495	8.225	-1.08593	5.20874e-60	1.47019e-60	-1.08593	5.20874e-60	1.47019e-60	bHLH		K16189//phytochrome-interacting factor 4+ko04075//Plant hormone signal transduction	XP_004247109.1|0.0e+00|PREDICTED: transcription factor PIF1 [Solanum lycopersicum]	GO:0046983//protein dimerization activity;GO:0005515//protein binding;GO:0005488//binding;
Solyc09g083360.3	1.135	19.195	4.09004	5.31997e-247	4.60906e-248	4.09004	5.31997e-247	4.60906e-248	bHLH		K02958//small subunit ribosomal protein S15e+ko03010//Ribosome	XP_004247648.1|6.4e-129|PREDICTED: transcription factor bHLH92 [Solanum lycopersicum]	GO:0046983//protein dimerization activity;GO:0005515//protein binding;GO:0005488//binding;
Solyc09g097870.4	66.275	30.77	-1.10101	5.88641e-210	5.93116e-211	-1.10101	5.88641e-210	5.93116e-211	bHLH		K11253//histone H3;K04733//interleukin-1 receptor-associated kinase 4 [EC:2.7.11.1];K16189//phytochrome-interacting factor 4+ko04075//Plant hormone signal transduction;K12126//phytochrome-interacting factor 3+ko04712//Circadian rhythm - plant+ko04075//Plant hormone signal transduction	XP_004248023.1|1.9e-249|PREDICTED: transcription factor bHLH62 [Solanum lycopersicum]	GO:0005515//protein binding;GO:0005488//binding;GO:0046983//protein dimerization activity;
Solyc10g009270.3	0.835	13.18	3.97877	5.82816e-142	8.133e-143	3.97877	5.82816e-142	8.133e-143	bHLH		K13422//transcription factor MYC2+ko04016//MAPK signaling pathway - plant+ko04075//Plant hormone signal transduction	XP_004248095.1|6.4e-231|PREDICTED: transcription factor MYC2-like [Solanum lycopersicum]	GO:0046983//protein dimerization activity;GO:0005488//binding;GO:0005515//protein binding;
Solyc10g018510.2	2.755	0.235	-3.54337	3.18342e-26	1.57999e-26	-3.54337	3.18342e-26	1.57999e-26	bHLH		K16189//phytochrome-interacting factor 4+ko04075//Plant hormone signal transduction	XP_019071429.1|1.5e-226|PREDICTED: transcription factor UNE10-like [Solanum lycopersicum]	GO:0005488//binding;GO:0005515//protein binding;GO:0046983//protein dimerization activity;
Solyc10g078380.2	2.02	0.655	-1.62384	2.24462e-06	2.32485e-06	-1.62384	2.24462e-06	2.32485e-06	bHLH		K22484//transcriptional regulator CBF1	XP_004249130.1|1.5e-145|PREDICTED: transcription factor bHLH106 [Solanum lycopersicum]	GO:0005488//binding;GO:0046983//protein dimerization activity;GO:0005515//protein binding;
Solyc10g079070.2	110.98	47.035	-1.23518	0	0	-1.23518	0	0	bHLH		K04733//interleukin-1 receptor-associated kinase 4 [EC:2.7.11.1];K11253//histone H3;K12126//phytochrome-interacting factor 3+ko04712//Circadian rhythm - plant+ko04075//Plant hormone signal transduction	XP_004249191.1|3.3e-205|PREDICTED: transcription factor bHLH48 [Solanum lycopersicum]	GO:0005488//binding;GO:0005515//protein binding;GO:0046983//protein dimerization activity;
Solyc11g056650.2	27.42	199.18	2.85924	0	0	2.85924	0	0	bHLH		K04733//interleukin-1 receptor-associated kinase 4 [EC:2.7.11.1];K12126//phytochrome-interacting factor 3+ko04712//Circadian rhythm - plant+ko04075//Plant hormone signal transduction	XP_004250857.1|2.6e-255|PREDICTED: transcription factor bHLH81 [Solanum lycopersicum]	GO:0097659//nucleic acid-templated transcription;GO:0006351//transcription, DNA-templated;GO:0044238//primary metabolic process;GO:0006139//nucleobase-containing compound metabolic process;GO:0044249//cellular biosynthetic process;GO:0044237//cellular metabolic process;GO:0009987//cellular process;GO:0006725//cellular aromatic compound metabolic process;GO:0009059//macromolecule biosynthetic proc…
Solyc12g087850.3	0.115	0.58	2.33036	0.000494459	0.000635697	2.33036	0.000494459	0.000635697	bHLH		K18485//myogenic factor 6;K20558//transcription factor SPEECHLESS+ko04016//MAPK signaling pathway - plant	XP_006360298.1|1.9e-56|PREDICTED: transcription factor bHLH94-like [Solanum tuberosum]	GO:0046983//protein dimerization activity;GO:0005515//protein binding;GO:0005488//binding;
Solyc12g100140.3	25.98	10.905	-1.24782	4.49199e-137	6.41992e-138	-1.24782	4.49199e-137	6.41992e-138	bHLH		K04733//interleukin-1 receptor-associated kinase 4 [EC:2.7.11.1];K12126//phytochrome-interacting factor 3+ko04712//Circadian rhythm - plant+ko04075//Plant hormone signal transduction	XP_010314674.1|4.1e-258|PREDICTED: transcription factor bHLH130-like [Solanum lycopersicum]	GO:0005488//binding;GO:0005515//protein binding;GO:0046983//protein dimerization activity;
NAC
Gene ID	CM0 FPKM	TM0 FPKM	log2(TM0/CM0)	Qvalue(CM0-vs-TM0)	Pvalue(CM0-vs-TM0)	log2(TM0/CM0)	Qvalue(CM0-vs-TM0)	Pvalue(CM0-vs-TM0)	TFs	PRG	Kegg Orthology	Nr	GO
Solyc01g009200.4	2.575	5.16	1.00105	8.93073e-09	7.98581e-09	1.00105	8.93073e-09	7.98581e-09				XP_004228876.1|2.9e-127|PREDICTED: inactive protein RESTRICTED TEV MOVEMENT 2-like [Solanum lycopersicum]	GO:0016021//integral component of membrane;GO:0031224//intrinsic component of membrane;GO:0016020//membrane;GO:0044425//membrane part;
Solyc01g096940.4	7.225	2.255	-1.67388	9.31449e-63	2.53482e-63	-1.67388	9.31449e-63	2.53482e-63			K13420//LRR receptor-like serine/threonine-protein kinase FLS2 [EC:2.7.11.1]+ko04016//MAPK signaling pathway - plant+ko04626//Plant-pathogen interaction	XP_004230068.1|0.0e+00|PREDICTED: probable inactive leucine-rich repeat receptor-like protein kinase At3g03770 [Solanum lycopersicum]	GO:0044425//membrane part;GO:0031224//intrinsic component of membrane;GO:0016021//integral component of membrane;GO:0016020//membrane;GO:0032553//ribonucleotide binding;GO:0032559//adenyl ribonucleotide binding;GO:0097367//carbohydrate derivative binding;GO:0016772//transferase activity, transferring phosphorus-containing groups;GO:0016740//transferase activity;GO:0043167//ion binding;GO:1901363/…
Solyc01g102740.3	26.88	9.435	-1.50428	4.67371e-117	7.66975e-118	-1.50428	4.67371e-117	7.66975e-118	NAC	NAC domain containing protein 90 (best arabidopsis hit); NBS-LRR disease resistance protein, putative, expressed (best rice hit)	K00521//ferric-chelate reductase [EC:1.16.1.7];K03094//S-phase kinase-associated protein 1+ko04141//Protein processing in endoplasmic reticulum+ko04120//Ubiquitin mediated proteolysis;K13126//polyadenylate-binding protein+ko03015//mRNA surveillance pathway+ko03018//RNA degradation+ko03013//RNA transport	XP_004230395.1|1.9e-245|PREDICTED: NAC domain-containing protein 35 [Solanum lycopersicum]	GO:0090304//nucleic acid metabolic process;GO:0051252//regulation of RNA metabolic process;GO:0034641//cellular nitrogen compound metabolic process;GO:0019219//regulation of nucleobase-containing compound metabolic process;GO:2001141//regulation of RNA biosynthetic process;GO:0009987//cellular process;GO:0034654//nucleobase-containing compound biosynthetic process;GO:0010468//regulation of gene e…
Solyc01g104900.3	11.62	3.14	-1.88826	1.16106e-45	3.9808e-46	-1.88826	1.16106e-45	3.9808e-46	NAC	NAC domain containing protein 90 (best arabidopsis hit); NBS-LRR disease resistance protein, putative, expressed (best rice hit)	K00521//ferric-chelate reductase [EC:1.16.1.7];K13126//polyadenylate-binding protein+ko03015//mRNA surveillance pathway+ko03018//RNA degradation+ko03013//RNA transport	XP_004230640.1|2.4e-116|PREDICTED: NAC domain-containing protein 104 [Solanum lycopersicum]	GO:0097659//nucleic acid-templated transcription;GO:0034641//cellular nitrogen compound metabolic process;GO:0010556//regulation of macromolecule biosynthetic process;GO:0046483//heterocycle metabolic process;GO:0009059//macromolecule biosynthetic process;GO:0044237//cellular metabolic process;GO:0051171//regulation of nitrogen compound metabolic process;GO:0016070//RNA metabolic process;GO:00442…
Solyc02g004003.1	1.33	0.485	-1.44408	6.19058e-05	7.24179e-05	-1.44408	6.19058e-05	7.24179e-05				KNA11012.1|7.6e-06|hypothetical protein SOVF_139120 [Spinacia oleracea]
Solyc02g061780.3	16.29	4.94	-1.71872	3.90867e-51	1.23713e-51	-1.71872	3.90867e-51	1.23713e-51	NAC	NAC domain containing protein 90 (best arabidopsis hit); NBS-LRR disease resistance protein, putative, expressed (best rice hit)	K00521//ferric-chelate reductase [EC:1.16.1.7];K13126//polyadenylate-binding protein+ko03015//mRNA surveillance pathway+ko03018//RNA degradation+ko03013//RNA transport	XP_010317253.1|2.0e-141|PREDICTED: NAC domain-containing protein 35-like [Solanum lycopersicum]	GO:0009058//biosynthetic process;GO:1901362//organic cyclic compound biosynthetic process;GO:0031326//regulation of cellular biosynthetic process;GO:0065007//biological regulation;GO:0071704//organic substance metabolic process;GO:0090304//nucleic acid metabolic process;GO:0010468//regulation of gene expression;GO:0019219//regulation of nucleobase-containing compound metabolic process;GO:0009987/…
Solyc02g084350.3	1.99	4.065	1.03241	5.42356e-11	4.34611e-11	1.03241	5.42356e-11	4.34611e-11	NAC	NAC domain containing protein 17 (best arabidopsis hit)	K00521//ferric-chelate reductase [EC:1.16.1.7];K16296//serine carboxypeptidase-like clade I [EC:3.4.16.-];K13126//polyadenylate-binding protein+ko03015//mRNA surveillance pathway+ko03018//RNA degradation+ko03013//RNA transport;K12862//pleiotropic regulator 1+ko03040//Spliceosome	XP_010316409.1|2.0e-207|PREDICTED: NAC domain-containing protein 37-like [Solanum lycopersicum]	GO:0009889//regulation of biosynthetic process;GO:0010468//regulation of gene expression;GO:0080090//regulation of primary metabolic process;GO:0043170//macromolecule metabolic process;GO:0019219//regulation of nucleobase-containing compound metabolic process;GO:1901360//organic cyclic compound metabolic process;GO:0044271//cellular nitrogen compound biosynthetic process;GO:0016070//RNA metabolic…
Solyc02g087920.3	0.02	0.355	4.25636	1.20762e-05	1.32766e-05	4.25636	1.20762e-05	1.32766e-05	NAC	NAC domain containing protein 17 (best arabidopsis hit)	K00521//ferric-chelate reductase [EC:1.16.1.7];K03094//S-phase kinase-associated protein 1+ko04141//Protein processing in endoplasmic reticulum+ko04120//Ubiquitin mediated proteolysis;K13126//polyadenylate-binding protein+ko03015//mRNA surveillance pathway+ko03018//RNA degradation+ko03013//RNA transport;K16296//serine carboxypeptidase-like clade I [EC:3.4.16.-]	XP_004233682.1|7.7e-227|PREDICTED: putative NAC domain-containing protein 94 [Solanum lycopersicum]	GO:0016070//RNA metabolic process;GO:0019438//aromatic compound biosynthetic process;GO:0009889//regulation of biosynthetic process;GO:2001141//regulation of RNA biosynthetic process;GO:1901360//organic cyclic compound metabolic process;GO:0009058//biosynthetic process;GO:0090304//nucleic acid metabolic process;GO:0032774//RNA biosynthetic process;GO:0009059//macromolecule biosynthetic process;GO…
Solyc02g092040.1	1.975	6.12	1.63166	1.13027e-16	7.27154e-17	1.63166	1.13027e-16	7.27154e-17			K13420//LRR receptor-like serine/threonine-protein kinase FLS2 [EC:2.7.11.1]+ko04016//MAPK signaling pathway - plant+ko04626//Plant-pathogen interaction	XP_008393057.1|1.4e-119|PREDICTED: inactive LRR receptor-like serine/threonine-protein kinase BIR2 [Malus domestica]	GO:0044425//membrane part;GO:0016020//membrane;GO:0031224//intrinsic component of membrane;GO:0016021//integral component of membrane;
Solyc03g114080.2	0.215	0.62	1.53199	7.76865e-05	9.19182e-05	1.53199	7.76865e-05	9.19182e-05			K04730//interleukin-1 receptor-associated kinase 1 [EC:2.7.11.1]	XP_004236511.2|0.0e+00|PREDICTED: probable inactive receptor kinase At2g26730 [Solanum lycopersicum]	GO:0016021//integral component of membrane;GO:0016020//membrane;GO:0031224//intrinsic component of membrane;GO:0044425//membrane part;GO:0000166//nucleotide binding;GO:0032559//adenyl ribonucleotide binding;GO:0032555//purine ribonucleotide binding;GO:0016301//kinase activity;GO:0017076//purine nucleotide binding;GO:0030554//adenyl nucleotide binding;GO:0008144//drug binding;GO:1901363//heterocyc…
Solyc04g009440.3	45.46	137.125	1.60094	0	0	1.60094	0	0	NAC		K00521//ferric-chelate reductase [EC:1.16.1.7];K13126//polyadenylate-binding protein+ko03015//mRNA surveillance pathway+ko03018//RNA degradation+ko03013//RNA transport;K16296//serine carboxypeptidase-like clade I [EC:3.4.16.-];K05941//glutathione gamma-glutamylcysteinyltransferase [EC:2.3.2.15]	NP_001234482.1|1.6e-181|NAC domain protein [Solanum lycopersicum]	GO:0010556//regulation of macromolecule biosynthetic process;GO:0034641//cellular nitrogen compound metabolic process;GO:0009987//cellular process;GO:0050789//regulation of biological process;GO:0018130//heterocycle biosynthetic process;GO:0006351//transcription, DNA-templated;GO:2000112//regulation of cellular macromolecule biosynthetic process;GO:0034654//nucleobase-containing compound biosynth…
Solyc04g016180.3	8.355	3.4	-1.29476	1.34049e-35	5.39567e-36	-1.29476	1.34049e-35	5.39567e-36			K18134//EGF domain-specific O-GlcNAc transferase [EC:2.4.1.255]+ko00514//Other types of O-glycan biosynthesis	XP_004236596.1|7.6e-312|PREDICTED: EGF domain-specific O-linked N-acetylglucosamine transferase-like [Solanum lycopersicum]	GO:0016020//membrane;GO:0016021//integral component of membrane;GO:0044425//membrane part;GO:0031224//intrinsic component of membrane;GO:0016757//transferase activity, transferring glycosyl groups;GO:0016740//transferase activity;GO:0003824//catalytic activity;
Solyc04g073940.4	0.045	0.705	4.06732	3.97227e-12	3.02446e-12	4.06732	3.97227e-12	3.02446e-12		U-box domain-containing protein kinase family protein (best arabidopsis hit); protein kinase, putative, expressed (best rice hit)	K09527//DnaJ homolog subfamily C member 7	XP_004238521.1|9.0e-308|PREDICTED: inactive TPR repeat-containing thioredoxin TTL3-like [Solanum lycopersicum]	GO:0043226//organelle;GO:0005737//cytoplasm;GO:0044424//intracellular part;GO:0005622//intracellular;GO:0044444//cytoplasmic part;GO:0005739//mitochondrion;GO:0043231//intracellular membrane-bounded organelle;GO:0043229//intracellular organelle;GO:0043227//membrane-bounded organelle;GO:0005623//cell;GO:0044464//cell part;
Solyc04g079690.3	2.39	0.975	-1.29535	9.22019e-15	6.31467e-15	-1.29535	9.22019e-15	6.31467e-15			K04733//interleukin-1 receptor-associated kinase 4 [EC:2.7.11.1]	XP_004238593.1|0.0e+00|PREDICTED: inactive protein kinase SELMODRAFT_444075-like isoform X1 [Solanum lycopersicum]	GO:0009987//cellular process;GO:0006796//phosphate-containing compound metabolic process;GO:0044238//primary metabolic process;GO:0007154//cell communication;GO:0044260//cellular macromolecule metabolic process;GO:0019538//protein metabolic process;GO:0065007//biological regulation;GO:0050789//regulation of biological process;GO:0036211//protein modification process;GO:0006464//cellular protein m…
Solyc05g005280.4	3.87	11.635	1.59052	2.87588e-46	9.77532e-47	1.59052	2.87588e-46	9.77532e-47		Disease resistance protein (CC-NBS-LRR class) family (best arabidopsis hit)		XP_004238657.1|9.6e-179|PREDICTED: probable inactive poly [ADP-ribose] polymerase SRO2 [Solanum lycopersicum]	GO:0016757//transferase activity, transferring glycosyl groups;GO:0003950//NAD+ ADP-ribosyltransferase activity;GO:0016740//transferase activity;GO:0003824//catalytic activity;GO:0016763//transferase activity, transferring pentosyl groups;
Solyc05g012660.3	0.105	4.795	5.51939	3.72153e-55	1.11828e-55	5.51939	3.72153e-55	1.11828e-55			K18134//EGF domain-specific O-GlcNAc transferase [EC:2.4.1.255]+ko00514//Other types of O-glycan biosynthesis	XP_010320891.1|2.4e-232|PREDICTED: uncharacterized protein LOC101251980 isoform X1 [Solanum lycopersicum]
Solyc05g052350.3	6.275	3.055	-1.03451	4.48671e-28	2.13651e-28	-1.03451	4.48671e-28	2.13651e-28			K20359//PRA1 family protein 1;K20718//LRR receptor-like serine/threonine-protein kinase ERECTA [EC:2.7.11.1]+ko04016//MAPK signaling pathway - plant	XP_004239960.1|0.0e+00|PREDICTED: probably inactive leucine-rich repeat receptor-like protein kinase IMK2 [Solanum lycopersicum]	GO:0044425//membrane part;GO:0031224//intrinsic component of membrane;GO:0016020//membrane;GO:0016021//integral component of membrane;GO:0140096//catalytic activity, acting on a protein;GO:0017076//purine nucleotide binding;GO:0032555//purine ribonucleotide binding;GO:0036094//small molecule binding;GO:0000166//nucleotide binding;GO:0097367//carbohydrate derivative binding;GO:0032553//ribonucleot…
Solyc05g056477.1	103.545	212.825	1.03737	4.41156e-302	3.18503e-303	1.03737	4.41156e-302	3.18503e-303	NAC	NAC domain containing protein 90 (best arabidopsis hit); NBS-LRR disease resistance protein, putative, expressed (best rice hit)	K00521//ferric-chelate reductase [EC:1.16.1.7];K13126//polyadenylate-binding protein+ko03015//mRNA surveillance pathway+ko03018//RNA degradation+ko03013//RNA transport	XP_006345759.1|4.3e-104|PREDICTED: NAC domain-containing protein 68-like [Solanum tuberosum]	GO:0032774//RNA biosynthetic process;GO:1903506//regulation of nucleic acid-templated transcription;GO:0019438//aromatic compound biosynthetic process;GO:0019219//regulation of nucleobase-containing compound metabolic process;GO:2001141//regulation of RNA biosynthetic process;GO:0009059//macromolecule biosynthetic process;GO:0031323//regulation of cellular metabolic process;GO:0060255//regulation…
Solyc06g069710.3	1.04	12.325	3.568	1.7378e-99	3.3042e-100	3.568	1.7378e-99	3.3042e-100	NAC	NAC domain containing protein 17 (best arabidopsis hit)	K00521//ferric-chelate reductase [EC:1.16.1.7];K13126//polyadenylate-binding protein+ko03015//mRNA surveillance pathway+ko03018//RNA degradation+ko03013//RNA transport;K16296//serine carboxypeptidase-like clade I [EC:3.4.16.-];K12862//pleiotropic regulator 1+ko03040//Spliceosome	XP_004241586.1|2.1e-200|PREDICTED: NAC domain-containing protein 100-like [Solanum lycopersicum]	GO:0019438//aromatic compound biosynthetic process;GO:0051252//regulation of RNA metabolic process;GO:0019222//regulation of metabolic process;GO:0097659//nucleic acid-templated transcription;GO:0044238//primary metabolic process;GO:0050789//regulation of biological process;GO:0044271//cellular nitrogen compound biosynthetic process;GO:0009058//biosynthetic process;GO:1903506//regulation of nucle…
Solyc06g073050.2	20.54	45.005	1.13751	6.39274e-187	7.0949e-188	1.13751	6.39274e-187	7.0949e-188	NAC	NAC domain containing protein 17 (best arabidopsis hit)	K00521//ferric-chelate reductase [EC:1.16.1.7];K13126//polyadenylate-binding protein+ko03015//mRNA surveillance pathway+ko03018//RNA degradation+ko03013//RNA transport	NP_001334624.1|0.0e+00|NAC domain-containing protein NACMTF3 [Solanum lycopersicum]	GO:0043170//macromolecule metabolic process;GO:0019222//regulation of metabolic process;GO:0010556//regulation of macromolecule biosynthetic process;GO:0006355//regulation of transcription, DNA-templated;GO:0009889//regulation of biosynthetic process;GO:1901576//organic substance biosynthetic process;GO:1903506//regulation of nucleic acid-templated transcription;GO:0006351//transcription, DNA-tem…
Solyc06g083850.4	1.46	4.995	1.76924	2.22651e-12	1.67295e-12	1.76924	2.22651e-12	1.67295e-12	NAC		K00521//ferric-chelate reductase [EC:1.16.1.7]	XP_004242365.1|3.9e-104|PREDICTED: protein CUP-SHAPED COTYLEDON 3 [Solanum lycopersicum]	GO:0031326//regulation of cellular biosynthetic process;GO:0032774//RNA biosynthetic process;GO:0044249//cellular biosynthetic process;GO:0044238//primary metabolic process;GO:0016070//RNA metabolic process;GO:0065007//biological regulation;GO:0034654//nucleobase-containing compound biosynthetic process;GO:0010468//regulation of gene expression;GO:0034641//cellular nitrogen compound metabolic pro…
Solyc07g006480.4	15.05	69.185	2.20668	0	0	2.20668	0	0			K04733//interleukin-1 receptor-associated kinase 4 [EC:2.7.11.1]	XP_015081747.1|0.0e+00|PREDICTED: probably inactive leucine-rich repeat receptor-like protein kinase At5g48380 [Solanum pennellii]	GO:0044425//membrane part;GO:0016020//membrane;GO:0016021//integral component of membrane;GO:0031224//intrinsic component of membrane;GO:0008144//drug binding;GO:0032555//purine ribonucleotide binding;GO:0016740//transferase activity;GO:0005524//ATP binding;GO:1901363//heterocyclic compound binding;GO:0004672//protein kinase activity;GO:0017076//purine nucleotide binding;GO:0032553//ribonucleotid…
Solyc07g042560.4	0.195	0.475	1.28145	0.000104421	0.00012486	1.28145	0.000104421	0.00012486			K11498//centromeric protein E	XP_010323978.1|0.0e+00|PREDICTED: kinesin-like protein NACK2 [Solanum lycopersicum]	GO:0000278//mitotic cell cycle;GO:0051301//cell division;GO:0007140//male meiotic nuclear division;GO:0044703//multi-organism reproductive process;GO:0007010//cytoskeleton organization;GO:0140013//meiotic nuclear division;GO:0051321//meiotic cell cycle;GO:0000281//mitotic cytokinesis;GO:0007017//microtubule-based process;GO:0009555//pollen development;GO:0071840//cellular component organization o…
Solyc07g053590.4	0.535	1.35	1.34285	5.95601e-05	6.95986e-05	1.34285	5.95601e-05	6.95986e-05	NAC			XP_004243384.1|7.7e-161|PREDICTED: NAC domain-containing protein 73 [Solanum lycopersicum]	GO:2000112//regulation of cellular macromolecule biosynthetic process;GO:1901362//organic cyclic compound biosynthetic process;GO:0071704//organic substance metabolic process;GO:0009987//cellular process;GO:0016070//RNA metabolic process;GO:1903506//regulation of nucleic acid-templated transcription;GO:0006351//transcription, DNA-templated;GO:0046483//heterocycle metabolic process;GO:0080090//reg…
Solyc07g063410.3	17.28	143.765	3.05273	0	0	3.05273	0	0	NAC	NAC domain containing protein 17 (best arabidopsis hit)	K00521//ferric-chelate reductase [EC:1.16.1.7];K16296//serine carboxypeptidase-like clade I [EC:3.4.16.-];K13126//polyadenylate-binding protein+ko03015//mRNA surveillance pathway+ko03018//RNA degradation+ko03013//RNA transport;K05941//glutathione gamma-glutamylcysteinyltransferase [EC:2.3.2.15]	NP_001306107.1|1.4e-210|JA2-like [Solanum lycopersicum]	GO:0044271//cellular nitrogen compound biosynthetic process;GO:0008152//metabolic process;GO:0006139//nucleobase-containing compound metabolic process;GO:0010468//regulation of gene expression;GO:0009987//cellular process;GO:0006355//regulation of transcription, DNA-templated;GO:1903506//regulation of nucleic acid-templated transcription;GO:1901360//organic cyclic compound metabolic process;GO:00…
Solyc07g066330.3	71.8	13.02	-2.46288	0	0	-2.46288	0	0	NAC	NAC domain containing protein 17 (best arabidopsis hit)	K00521//ferric-chelate reductase [EC:1.16.1.7];K13126//polyadenylate-binding protein+ko03015//mRNA surveillance pathway+ko03018//RNA degradation+ko03013//RNA transport;K16296//serine carboxypeptidase-like clade I [EC:3.4.16.-];K05941//glutathione gamma-glutamylcysteinyltransferase [EC:2.3.2.15]	XP_004243993.1|2.2e-203|PREDICTED: NAC domain-containing protein 21/22 isoform X1 [Solanum lycopersicum]	GO:1901362//organic cyclic compound biosynthetic process;GO:0071704//organic substance metabolic process;GO:0051252//regulation of RNA metabolic process;GO:0006725//cellular aromatic compound metabolic process;GO:1901576//organic substance biosynthetic process;GO:0006807//nitrogen compound metabolic process;GO:0018130//heterocycle biosynthetic process;GO:0044238//primary metabolic process;GO:0009…
Solyc08g006020.4	0.525	0.13	-1.99157	0.000210313	0.000259858	-1.99157	0.000210313	0.000259858	NAC	NAC domain containing protein 17 (best arabidopsis hit)	K00521//ferric-chelate reductase [EC:1.16.1.7];K13126//polyadenylate-binding protein+ko03015//mRNA surveillance pathway+ko03018//RNA degradation+ko03013//RNA transport;K16296//serine carboxypeptidase-like clade I [EC:3.4.16.-];K12862//pleiotropic regulator 1+ko03040//Spliceosome	XP_004244460.1|8.3e-181|PREDICTED: NAC domain-containing protein 100-like [Solanum lycopersicum]	GO:0010467//gene expression;GO:0044249//cellular biosynthetic process;GO:0006807//nitrogen compound metabolic process;GO:0019438//aromatic compound biosynthetic process;GO:0044271//cellular nitrogen compound biosynthetic process;GO:0044260//cellular macromolecule metabolic process;GO:0008152//metabolic process;GO:0006355//regulation of transcription, DNA-templated;GO:0034645//cellular macromolecu…
Solyc09g010160.3	22.25	8.155	-1.44388	2.44006e-51	7.69472e-52	-1.44388	2.44006e-51	7.69472e-52	NAC	NAC domain containing protein 90 (best arabidopsis hit); NBS-LRR disease resistance protein, putative, expressed (best rice hit)	K00521//ferric-chelate reductase [EC:1.16.1.7]	XP_004246880.2|1.5e-138|PREDICTED: NAC domain-containing protein 90-like isoform X1 [Solanum lycopersicum]	GO:0060255//regulation of macromolecule metabolic process;GO:0009058//biosynthetic process;GO:0009987//cellular process;GO:0010467//gene expression;GO:1901576//organic substance biosynthetic process;GO:0006139//nucleobase-containing compound metabolic process;GO:0006355//regulation of transcription, DNA-templated;GO:0034654//nucleobase-containing compound biosynthetic process;GO:0010468//regulati…
Solyc09g065240.3	0.225	2.21	3.30121	3.04766e-28	1.4413e-28	3.30121	3.04766e-28	1.4413e-28				XP_004247168.1|3.0e-220|PREDICTED: probable inactive patatin-like protein 9 [Solanum lycopersicum]	GO:0008152//metabolic process;GO:1901575//organic substance catabolic process;GO:0044238//primary metabolic process;GO:0006629//lipid metabolic process;GO:0016042//lipid catabolic process;GO:0071704//organic substance metabolic process;GO:0009056//catabolic process;GO:0016787//hydrolase activity;GO:0003824//catalytic activity;
Solyc09g097830.4	19.315	41.76	1.11247	9.96697e-256	8.30942e-257	1.11247	9.96697e-256	8.30942e-257			K09667//protein O-GlcNAc transferase [EC:2.4.1.255]+ko00514//Other types of O-glycan biosynthesis	XP_004248027.1|0.0e+00|PREDICTED: probable UDP-N-acetylglucosamine--peptide N-acetylglucosaminyltransferase SEC [Solanum lycopersicum]	GO:0016757//transferase activity, transferring glycosyl groups;GO:0016740//transferase activity;GO:0003824//catalytic activity;
Solyc10g005010.4	0.225	0.88	1.96779	4.20393e-05	4.8407e-05	1.96779	4.20393e-05	4.8407e-05	NAC	NAC domain containing protein 17 (best arabidopsis hit)	K00521//ferric-chelate reductase [EC:1.16.1.7];K16296//serine carboxypeptidase-like clade I [EC:3.4.16.-];K13126//polyadenylate-binding protein+ko03015//mRNA surveillance pathway+ko03018//RNA degradation+ko03013//RNA transport;K12862//pleiotropic regulator 1+ko03040//Spliceosome	XP_004248423.1|1.6e-176|PREDICTED: NAC domain-containing protein 43 [Solanum lycopersicum]	GO:0009987//cellular process;GO:0080090//regulation of primary metabolic process;GO:0010467//gene expression;GO:0019222//regulation of metabolic process;GO:2000112//regulation of cellular macromolecule biosynthetic process;GO:0009889//regulation of biosynthetic process;GO:0044271//cellular nitrogen compound biosynthetic process;GO:0031323//regulation of cellular metabolic process;GO:0006139//nucl…
Solyc10g080010.2	2.88	7.195	1.32505	4.78193e-33	2.02408e-33	1.32505	4.78193e-33	2.02408e-33			K18134//EGF domain-specific O-GlcNAc transferase [EC:2.4.1.255]+ko00514//Other types of O-glycan biosynthesis	XP_004249254.1|1.2e-307|PREDICTED: EGF domain-specific O-linked N-acetylglucosamine transferase [Solanum lycopersicum]	GO:0016020//membrane;GO:0016021//integral component of membrane;GO:0044425//membrane part;GO:0031224//intrinsic component of membrane;GO:0016757//transferase activity, transferring glycosyl groups;GO:0016740//transferase activity;GO:0003824//catalytic activity;
Solyc10g081420.2	15.405	6.74	-1.18863	5.30638e-72	1.30145e-72	-1.18863	5.30638e-72	1.30145e-72			K13420//LRR receptor-like serine/threonine-protein kinase FLS2 [EC:2.7.11.1]+ko04016//MAPK signaling pathway - plant+ko04626//Plant-pathogen interaction	XP_004249365.1|0.0e+00|PREDICTED: probable inactive leucine-rich repeat receptor-like protein kinase At3g03770 isoform X2 [Solanum lycopersicum]	GO:0016021//integral component of membrane;GO:0044425//membrane part;GO:0031224//intrinsic component of membrane;GO:0016020//membrane;GO:0140096//catalytic activity, acting on a protein;GO:0043167//ion binding;GO:0030554//adenyl nucleotide binding;GO:0017076//purine nucleotide binding;GO:0043168//anion binding;GO:0032553//ribonucleotide binding;GO:0097367//carbohydrate derivative binding;GO:00360…
Solyc12g013620.2	95.35	293.42	1.62113	0	0	1.62113	0	0	NAC	NAC domain containing protein 17 (best arabidopsis hit)	K00521//ferric-chelate reductase [EC:1.16.1.7];K13126//polyadenylate-binding protein+ko03015//mRNA surveillance pathway+ko03018//RNA degradation+ko03013//RNA transport;K16296//serine carboxypeptidase-like clade I [EC:3.4.16.-];K05941//glutathione gamma-glutamylcysteinyltransferase [EC:2.3.2.15]	NP_001233972.1|2.5e-207|jasmonic acid 2 [Solanum lycopersicum]	GO:0010468//regulation of gene expression;GO:0010467//gene expression;GO:0051171//regulation of nitrogen compound metabolic process;GO:0006725//cellular aromatic compound metabolic process;GO:0006139//nucleobase-containing compound metabolic process;GO:0080090//regulation of primary metabolic process;GO:0032774//RNA biosynthetic process;GO:0044271//cellular nitrogen compound biosynthetic process;…
MADS
Gene ID	CM0 FPKM	TM0 FPKM	log2(TM0/CM0)	Qvalue(CM0-vs-TM0)	Pvalue(CM0-vs-TM0)	log2(TM0/CM0)	Qvalue(CM0-vs-TM0)	Pvalue(CM0-vs-TM0)	TFs	PRG	Kegg Orthology	Nr	GO
Solyc01g098060.1	0.06	3.88	6.07452	2.57932e-17	1.62216e-17	6.07452	2.57932e-17	1.62216e-17	MADS		K12412//pheromone receptor transcription factor	XP_004231248.1|6.3e-80|PREDICTED: agamous-like MADS-box protein AGL23 [Solanum lycopersicum]	GO:0034645//cellular macromolecule biosynthetic process;GO:0034654//nucleobase-containing compound biosynthetic process;GO:0019222//regulation of metabolic process;GO:0006351//transcription, DNA-templated;GO:0043170//macromolecule metabolic process;GO:0044260//cellular macromolecule metabolic process;GO:0050789//regulation of biological process;GO:0010468//regulation of gene expression;GO:0051252…
Solyc01g103870.1	0	3.2	6.47734	7.40353e-12	5.7002e-12	6.47734	7.40353e-12	5.7002e-12	MADS			XP_015082095.1|7.8e-60|PREDICTED: agamous-like MADS-box protein AGL93 [Solanum pennellii]	GO:0010468//regulation of gene expression;GO:0019222//regulation of metabolic process;GO:0031326//regulation of cellular biosynthetic process;GO:0051252//regulation of RNA metabolic process;GO:0090304//nucleic acid metabolic process;GO:0060255//regulation of macromolecule metabolic process;GO:0044249//cellular biosynthetic process;GO:0080090//regulation of primary metabolic process;GO:0009987//ce…
Solyc01g106170.4	1.03	0.21	-2.3135	0.000124276	0.000149753	-2.3135	0.000124276	0.000149753	MADS		K09264//MADS-box transcription factor, plant	XP_019067399.1|2.3e-40|PREDICTED: MADS-box transcription factor 23-like [Solanum lycopersicum]
Solyc02g089210.4	0.16	1.495	3.20482	2.73235e-11	2.15815e-11	3.20482	2.73235e-11	2.15815e-11	MADS		K09264//MADS-box transcription factor, plant	XP_010316206.1|6.5e-140|PREDICTED: truncated transcription factor CAULIFLOWER A [Solanum lycopersicum]	GO:1903508//positive regulation of nucleic acid-templated transcription;GO:0010468//regulation of gene expression;GO:0010467//gene expression;GO:0050794//regulation of cellular process;GO:0009889//regulation of biosynthetic process;GO:0048522//positive regulation of cellular process;GO:2001141//regulation of RNA biosynthetic process;GO:0090304//nucleic acid metabolic process;GO:0080090//regulatio…
Solyc03g019710.3	3.875	1.795	-1.12282	1.12901e-07	1.07215e-07	-1.12282	1.12901e-07	1.07215e-07	MADS		K09264//MADS-box transcription factor, plant	XP_010317531.1|1.6e-95|PREDICTED: MADS-box transcription factor TDR8 isoform X1 [Solanum lycopersicum]	GO:0006357//regulation of transcription from RNA polymerase II promoter;GO:0034645//cellular macromolecule biosynthetic process;GO:0006139//nucleobase-containing compound metabolic process;GO:2001141//regulation of RNA biosynthetic process;GO:0031323//regulation of cellular metabolic process;GO:0060255//regulation of macromolecule metabolic process;GO:0031326//regulation of cellular biosynthetic …
Solyc03g114840.3	3.49	0.85	-2.03388	5.96131e-20	3.45884e-20	-2.03388	5.96131e-20	3.45884e-20	MADS		K09264//MADS-box transcription factor, plant	NP_001234380.1|1.8e-137|MADS-box protein 1 [Solanum lycopersicum]	GO:0044260//cellular macromolecule metabolic process;GO:0065007//biological regulation;GO:0009987//cellular process;GO:0045893//positive regulation of transcription, DNA-templated;GO:1901576//organic substance biosynthetic process;GO:1901362//organic cyclic compound biosynthetic process;GO:0006351//transcription, DNA-templated;GO:0010468//regulation of gene expression;GO:0006807//nitrogen compoun…
Solyc04g016070.2	0.165	1.91	3.56302	1.23162e-10	1.00304e-10	3.56302	1.23162e-10	1.00304e-10			K09264//MADS-box transcription factor, plant;K09260//MADS-box transcription enhancer factor 2A	XP_019069021.1|4.4e-71|PREDICTED: uncharacterized protein LOC101265121 isoform X2 [Solanum lycopersicum]	GO:0043231//intracellular membrane-bounded organelle;GO:0043229//intracellular organelle;GO:0044424//intracellular part;GO:0043227//membrane-bounded organelle;GO:0005634//nucleus;GO:0005622//intracellular;GO:0043226//organelle;GO:0005623//cell;GO:0044464//cell part;GO:0140110//transcription regulator activity;GO:0003700//DNA binding transcription factor activity;
Solyc04g076690.4	3.985	18.205	2.19027	3.77515e-66	9.82792e-67	2.19027	3.77515e-66	9.82792e-67			K09264//MADS-box transcription factor, plant	XP_015073942.1|2.5e-44|PREDICTED: MADS-box transcription factor 23-like isoform X1 [Solanum pennellii]	GO:0065007//biological regulation;GO:0010604//positive regulation of macromolecule metabolic process;GO:0045944//positive regulation of transcription from RNA polymerase II promoter;GO:0044271//cellular nitrogen compound biosynthetic process;GO:0006351//transcription, DNA-templated;GO:0097659//nucleic acid-templated transcription;GO:1902680//positive regulation of RNA biosynthetic process;GO:0050…
Solyc06g069430.3	45.905	20.31	-1.17351	4.60567e-102	8.56293e-103	-1.17351	4.60567e-102	8.56293e-103	MADS		K09264//MADS-box transcription factor, plant	NP_001234173.2|3.5e-135|agamous-like MADS-box protein AGL8 homolog [Solanum lycopersicum]	GO:0018130//heterocycle biosynthetic process;GO:0048518//positive regulation of biological process;GO:0031325//positive regulation of cellular metabolic process;GO:1901576//organic substance biosynthetic process;GO:1901362//organic cyclic compound biosynthetic process;GO:0010468//regulation of gene expression;GO:0045935//positive regulation of nucleobase-containing compound metabolic process;GO:0…
Solyc09g061950.1	0.61	0.05	-3.57653	0.000834543	0.0011038	-3.57653	0.000834543	0.0011038	MADS		K12412//pheromone receptor transcription factor	XP_004247303.1|8.7e-94|PREDICTED: agamous-like MADS-box protein AGL29 [Solanum lycopersicum]	GO:0044271//cellular nitrogen compound biosynthetic process;GO:0008152//metabolic process;GO:0051171//regulation of nitrogen compound metabolic process;GO:0097659//nucleic acid-templated transcription;GO:0034654//nucleobase-containing compound biosynthetic process;GO:2001141//regulation of RNA biosynthetic process;GO:0080090//regulation of primary metabolic process;GO:0009987//cellular process;GO…
Solyc11g069770.2	21.49	5.435	-1.98179	7.62331e-47	2.57676e-47	-1.98179	7.62331e-47	2.57676e-47	MADS		K04454//MADS-box transcription enhancer factor 2C;K09260//MADS-box transcription enhancer factor 2A	XP_019066402.1|5.6e-96|PREDICTED: agamous-like MADS-box protein AGL29 [Solanum lycopersicum]	GO:0018130//heterocycle biosynthetic process;GO:0009987//cellular process;GO:0034654//nucleobase-containing compound biosynthetic process;GO:0051171//regulation of nitrogen compound metabolic process;GO:2000112//regulation of cellular macromolecule biosynthetic process;GO:0034645//cellular macromolecule biosynthetic process;GO:0009058//biosynthetic process;GO:0044238//primary metabolic process;GO…
HSF
Gene ID	CM0 FPKM	TM0 FPKM	log2(TM0/CM0)	Qvalue(CM0-vs-TM0)	Pvalue(CM0-vs-TM0)	log2(TM0/CM0)	Qvalue(CM0-vs-TM0)	Pvalue(CM0-vs-TM0)	TFs	PRG	Kegg Orthology	Nr	GO
Solyc02g078340.4	0	0.43	4.46786	0.000613725	0.000797892	4.46786	0.000613725	0.000797892	HSF		K09419//heat shock transcription factor, other eukaryote	XP_004232865.1|7.1e-117|PREDICTED: heat stress transcription factor B-2a-like [Solanum lycopersicum]	GO:0043229//intracellular organelle;GO:0005623//cell;GO:0044464//cell part;GO:0005622//intracellular;GO:0005634//nucleus;GO:0043226//organelle;GO:0044424//intracellular part;GO:0043227//membrane-bounded organelle;GO:0043231//intracellular membrane-bounded organelle;GO:0140110//transcription regulator activity;GO:0043565//sequence-specific DNA binding;GO:1901363//heterocyclic compound binding;GO:0…
Solyc03g097120.3	6.185	14.08	1.18819	1.03562e-53	3.1643e-54	1.18819	1.03562e-53	3.1643e-54	HSF		K09419//heat shock transcription factor, other eukaryote	XP_004235322.1|2.8e-283|PREDICTED: heat stress transcription factor A-1 [Solanum lycopersicum]	GO:0044464//cell part;GO:0043226//organelle;GO:0043227//membrane-bounded organelle;GO:0005634//nucleus;GO:0043231//intracellular membrane-bounded organelle;GO:0043229//intracellular organelle;GO:0044424//intracellular part;GO:0005623//cell;GO:0005622//intracellular;GO:0003700//DNA binding transcription factor activity;GO:0003677//DNA binding;GO:0005488//binding;GO:0097159//organic cyclic compound…
Solyc04g016000.3	0.54	10.535	4.30174	4.43006e-121	7.04579e-122	4.30174	4.43006e-121	7.04579e-122	HSF		K09419//heat shock transcription factor, other eukaryote	XP_004236602.1|1.7e-130|PREDICTED: heat stress transcription factor B-3 [Solanum lycopersicum]	GO:0044464//cell part;GO:0043229//intracellular organelle;GO:0005634//nucleus;GO:0044424//intracellular part;GO:0043226//organelle;GO:0043227//membrane-bounded organelle;GO:0005623//cell;GO:0043231//intracellular membrane-bounded organelle;GO:0005622//intracellular;GO:0003676//nucleic acid binding;GO:0005488//binding;GO:0140110//transcription regulator activity;GO:0097159//organic cyclic compound…
Solyc06g053960.3	2.265	7.8	1.78439	5.43772e-24	2.83467e-24	1.78439	5.43772e-24	2.83467e-24	HSF		K09419//heat shock transcription factor, other eukaryote	XP_004241039.1|8.1e-78|PREDICTED: heat stress transcription factor A-6b-like [Solanum lycopersicum]	GO:0043229//intracellular organelle;GO:0005622//intracellular;GO:0044464//cell part;GO:0043231//intracellular membrane-bounded organelle;GO:0005623//cell;GO:0043226//organelle;GO:0044424//intracellular part;GO:0043227//membrane-bounded organelle;GO:0005634//nucleus;GO:0140110//transcription regulator activity;GO:0003676//nucleic acid binding;GO:0097159//organic cyclic compound binding;GO:0005488/…
Solyc07g040680.3	2.2	9.15	2.05282	1.21122e-58	3.48127e-59	2.05282	1.21122e-58	3.48127e-59	HSF		K09419//heat shock transcription factor, other eukaryote	XP_004243750.1|4.6e-209|PREDICTED: heat stress transcription factor A-2-like [Solanum lycopersicum]	GO:0044464//cell part;GO:0043227//membrane-bounded organelle;GO:0044424//intracellular part;GO:0043231//intracellular membrane-bounded organelle;GO:0043229//intracellular organelle;GO:0043226//organelle;GO:0005634//nucleus;GO:0005622//intracellular;GO:0005623//cell;GO:0003700//DNA binding transcription factor activity;GO:0003676//nucleic acid binding;GO:0140110//transcription regulator activity;G…
Solyc09g009100.4	45.395	21.43	-1.07878	9.02953e-150	1.20199e-150	-1.07878	9.02953e-150	1.20199e-150	HSF		K09419//heat shock transcription factor, other eukaryote	NP_001234854.1|1.1e-295|heat stress transcription factor A3 [Solanum lycopersicum]	GO:1901698//response to nitrogen compound;GO:0010033//response to organic substance;GO:0010200//response to chitin;GO:0009266//response to temperature stimulus;GO:0010243//response to organonitrogen compound;GO:0042493//response to drug;GO:0050896//response to stimulus;GO:1901700//response to oxygen-containing compound;GO:0009408//response to heat;GO:0042221//response to chemical;GO:0006950//resp…
Solyc09g082670.3	1.635	0.155	-3.3915	4.21128e-19	2.50248e-19	-3.3915	4.21128e-19	2.50248e-19	HSF		K09419//heat shock transcription factor, other eukaryote	XP_004247676.1|5.8e-212|PREDICTED: heat stress transcription factor A-6b [Solanum lycopersicum]	GO:0043229//intracellular organelle;GO:0043226//organelle;GO:0044424//intracellular part;GO:0005622//intracellular;GO:0005634//nucleus;GO:0005623//cell;GO:0043231//intracellular membrane-bounded organelle;GO:0043227//membrane-bounded organelle;GO:0044464//cell part;GO:0003677//DNA binding;GO:0097159//organic cyclic compound binding;GO:0005488//binding;GO:1901363//heterocyclic compound binding;GO:…
Solyc10g079380.2	0.775	0.065	-3.51513	6.72465e-06	7.22795e-06	-3.51513	6.72465e-06	7.22795e-06	HSF		K09419//heat shock transcription factor, other eukaryote	XP_004249739.1|1.6e-141|PREDICTED: heat stress transcription factor B-3-like [Solanum lycopersicum]	GO:0005634//nucleus;GO:0044424//intracellular part;GO:0043227//membrane-bounded organelle;GO:0043231//intracellular membrane-bounded organelle;GO:0043226//organelle;GO:0005623//cell;GO:0005622//intracellular;GO:0043229//intracellular organelle;GO:0044464//cell part;GO:0003700//DNA binding transcription factor activity;GO:0003677//DNA binding;GO:0005488//binding;GO:0140110//transcription regulator…
WRKY
Gene ID	CM0 FPKM	TM0 FPKM	log2(TM0/CM0)	Qvalue(CM0-vs-TM0)	Pvalue(CM0-vs-TM0)	log2(TM0/CM0)	Qvalue(CM0-vs-TM0)	Pvalue(CM0-vs-TM0)	TFs	PRG	Kegg Orthology	Nr	GO
Solyc01g079260.4	5.595	21.235	1.92781	1.72582e-105	3.11226e-106	1.92781	1.72582e-105	3.11226e-106	WRKY		K12835//ATP-dependent RNA helicase DDX42 [EC:3.6.4.13]+ko03040//Spliceosome;K18835//WRKY transcription factor 2+ko04626//Plant-pathogen interaction	XP_004229377.1|4.5e-189|PREDICTED: probable WRKY transcription factor 23 [Solanum lycopersicum]	GO:1901362//organic cyclic compound biosynthetic process;GO:0090304//nucleic acid metabolic process;GO:0032774//RNA biosynthetic process;GO:0097659//nucleic acid-templated transcription;GO:0019438//aromatic compound biosynthetic process;GO:0044238//primary metabolic process;GO:0034645//cellular macromolecule biosynthetic process;GO:0044237//cellular metabolic process;GO:0034654//nucleobase-contai…
Solyc02g021680.3	0.3	1.425	2.23623	2.7615e-12	2.08716e-12	2.23623	2.7615e-12	2.08716e-12	WRKY	Populus trichocarpa clone 196822 TIR-NBS-TIR-TIR-WRKY type disease resistance protein mRNA, complete cds.	K13425//WRKY transcription factor 22+ko04016//MAPK signaling pathway - plant+ko04626//Plant-pathogen interaction	XP_010315625.1|4.5e-226|PREDICTED: probable WRKY transcription factor 14 [Solanum lycopersicum]	GO:0006807//nitrogen compound metabolic process;GO:0034641//cellular nitrogen compound metabolic process;GO:1901362//organic cyclic compound biosynthetic process;GO:0043170//macromolecule metabolic process;GO:0090304//nucleic acid metabolic process;GO:0034645//cellular macromolecule biosynthetic process;GO:0006725//cellular aromatic compound metabolic process;GO:0018130//heterocycle biosynthetic …
Solyc02g071130.4	2.455	7.66	1.64358	1.31308e-29	6.00913e-30	1.64358	1.31308e-29	6.00913e-30	WRKY		K12835//ATP-dependent RNA helicase DDX42 [EC:3.6.4.13]+ko03040//Spliceosome;K13424//WRKY transcription factor 33+ko04016//MAPK signaling pathway - plant+ko04626//Plant-pathogen interaction	XP_004233015.1|8.0e-188|PREDICTED: probable WRKY transcription factor 71 [Solanum lycopersicum]	GO:0006351//transcription, DNA-templated;GO:0006139//nucleobase-containing compound metabolic process;GO:0034645//cellular macromolecule biosynthetic process;GO:0009987//cellular process;GO:1901360//organic cyclic compound metabolic process;GO:0018130//heterocycle biosynthetic process;GO:0044249//cellular biosynthetic process;GO:0006725//cellular aromatic compound metabolic process;GO:0090304//nu…
Solyc02g088340.4	41.56	16.98	-1.28599	1.39796e-181	1.58245e-182	-1.28599	1.39796e-181	1.58245e-182	WRKY		K08819//cyclin-dependent kinase 12/13 [EC:2.7.11.22 2.7.11.23];K13424//WRKY transcription factor 33+ko04016//MAPK signaling pathway - plant+ko04626//Plant-pathogen interaction	NP_001334317.1|2.7e-273|WRKY transcription factor 3 [Solanum lycopersicum]	GO:0006139//nucleobase-containing compound metabolic process;GO:0010467//gene expression;GO:0044237//cellular metabolic process;GO:0097659//nucleic acid-templated transcription;GO:0016070//RNA metabolic process;GO:0009058//biosynthetic process;GO:0044260//cellular macromolecule metabolic process;GO:0018130//heterocycle biosynthetic process;GO:0071704//organic substance metabolic process;GO:000998…
Solyc03g116890.3	6.28	166.99	4.74157	0	0	4.74157	0	0	WRKY		K13424//WRKY transcription factor 33+ko04016//MAPK signaling pathway - plant+ko04626//Plant-pathogen interaction	NP_001303844.1|3.0e-197|probable WRKY transcription factor 40 [Solanum lycopersicum]	GO:0009620//response to fungus;GO:0080134//regulation of response to stress;GO:0034654//nucleobase-containing compound biosynthetic process;GO:2000112//regulation of cellular macromolecule biosynthetic process;GO:0031327//negative regulation of cellular biosynthetic process;GO:0009617//response to bacterium;GO:0051707//response to other organism;GO:0006807//nitrogen compound metabolic process;GO:…
Solyc04g072070.3	5.16	18.885	1.87516	5.54942e-67	1.43299e-67	1.87516	5.54942e-67	1.43299e-67	WRKY		K13424//WRKY transcription factor 33+ko04016//MAPK signaling pathway - plant+ko04626//Plant-pathogen interaction	XP_004237841.1|2.6e-133|PREDICTED: probable WRKY transcription factor 51 [Solanum lycopersicum]	GO:0097659//nucleic acid-templated transcription;GO:0044238//primary metabolic process;GO:0009987//cellular process;GO:0090304//nucleic acid metabolic process;GO:0034654//nucleobase-containing compound biosynthetic process;GO:0018130//heterocycle biosynthetic process;GO:0009058//biosynthetic process;GO:0016070//RNA metabolic process;GO:0034641//cellular nitrogen compound metabolic process;GO:0032…
Solyc05g007110.2	0.86	0.425	-1.01088	0.000207996	0.000256885	-1.01088	0.000207996	0.000256885	WRKY		K13424//WRKY transcription factor 33+ko04016//MAPK signaling pathway - plant+ko04626//Plant-pathogen interaction	XP_010320666.1|2.3e-228|PREDICTED: probable WRKY transcription factor 72 [Solanum lycopersicum]	GO:0006725//cellular aromatic compound metabolic process;GO:0009987//cellular process;GO:0034641//cellular nitrogen compound metabolic process;GO:0034654//nucleobase-containing compound biosynthetic process;GO:0009059//macromolecule biosynthetic process;GO:0034645//cellular macromolecule biosynthetic process;GO:0044238//primary metabolic process;GO:0009058//biosynthetic process;GO:0043170//macrom…
Solyc05g015850.4	0.645	3.28	2.34828	6.50649e-12	4.99308e-12	2.34828	6.50649e-12	4.99308e-12	WRKY		K18835//WRKY transcription factor 2+ko04626//Plant-pathogen interaction;K13424//WRKY transcription factor 33+ko04016//MAPK signaling pathway - plant+ko04626//Plant-pathogen interaction	XP_015075730.1|7.4e-95|PREDICTED: probable WRKY transcription factor 75 [Solanum pennellii]	GO:0009987//cellular process;GO:0006139//nucleobase-containing compound metabolic process;GO:0044271//cellular nitrogen compound biosynthetic process;GO:0044260//cellular macromolecule metabolic process;GO:0071704//organic substance metabolic process;GO:0044237//cellular metabolic process;GO:1901362//organic cyclic compound biosynthetic process;GO:1901576//organic substance biosynthetic process;G…
Solyc08g008280.3	24.715	57.51	1.22698	1.57186e-181	1.78095e-182	1.22698	1.57186e-181	1.78095e-182	WRKY		K13459//disease resistance protein RPS2+ko04626//Plant-pathogen interaction;K18835//WRKY transcription factor 2+ko04626//Plant-pathogen interaction	XP_004244630.1|6.9e-216|PREDICTED: probable WRKY transcription factor 53 [Solanum lycopersicum]	GO:0019438//aromatic compound biosynthetic process;GO:0090304//nucleic acid metabolic process;GO:0009987//cellular process;GO:1901360//organic cyclic compound metabolic process;GO:1901362//organic cyclic compound biosynthetic process;GO:1901576//organic substance biosynthetic process;GO:0071704//organic substance metabolic process;GO:0034645//cellular macromolecule biosynthetic process;GO:0043170…
Solyc08g067360.3	3.095	9.37	1.59768	2.02937e-27	9.80046e-28	1.59768	2.02937e-27	9.80046e-28	WRKY		K18834//WRKY transcription factor 1+ko04626//Plant-pathogen interaction	NP_001304843.1|9.1e-147|probable WRKY transcription factor 40 [Solanum lycopersicum]	GO:0016070//RNA metabolic process;GO:0034641//cellular nitrogen compound metabolic process;GO:0044237//cellular metabolic process;GO:0009059//macromolecule biosynthetic process;GO:0034645//cellular macromolecule biosynthetic process;GO:0009058//biosynthetic process;GO:0018130//heterocycle biosynthetic process;GO:0044271//cellular nitrogen compound biosynthetic process;GO:1901360//organic cyclic c…
Solyc09g010960.3	0.02	0.32	3.91532	0.000131505	0.000158982	3.91532	0.000131505	0.000158982	WRKY		K08956//AFG3 family protein [EC:3.4.24.-];K13424//WRKY transcription factor 33+ko04016//MAPK signaling pathway - plant+ko04626//Plant-pathogen interaction	XP_004246870.1|6.9e-171|PREDICTED: probable WRKY transcription factor 49 [Solanum lycopersicum]	GO:0006351//transcription, DNA-templated;GO:0010467//gene expression;GO:0019438//aromatic compound biosynthetic process;GO:0009058//biosynthetic process;GO:0034645//cellular macromolecule biosynthetic process;GO:0044237//cellular metabolic process;GO:0044249//cellular biosynthetic process;GO:0008152//metabolic process;GO:1901576//organic substance biosynthetic process;GO:0018130//heterocycle bios…
Solyc10g009550.3	11.855	29.88	1.33963	1.05567e-102	1.94715e-103	1.33963	1.05567e-102	1.94715e-103	WRKY		K16225//probable WRKY transcription factor 52+ko04626//Plant-pathogen interaction;K13459//disease resistance protein RPS2+ko04626//Plant-pathogen interaction	XP_004248079.1|1.0e-168|PREDICTED: probable WRKY transcription factor 30 [Solanum lycopersicum]	GO:0016070//RNA metabolic process;GO:0006725//cellular aromatic compound metabolic process;GO:0044238//primary metabolic process;GO:0097659//nucleic acid-templated transcription;GO:0009987//cellular process;GO:0006139//nucleobase-containing compound metabolic process;GO:1901362//organic cyclic compound biosynthetic process;GO:0044260//cellular macromolecule metabolic process;GO:0010467//gene expr…
Solyc10g011910.4	5.25	34.27	2.71186	1.26431e-220	1.20996e-221	2.71186	1.26431e-220	1.20996e-221	WRKY	OsWRKY66 - Superfamily of TFs having WRKY and zinc finger domains, expressed (best arabidopsis hit)	K13425//WRKY transcription factor 22+ko04016//MAPK signaling pathway - plant+ko04626//Plant-pathogen interaction	XP_004248063.1|1.2e-182|PREDICTED: WRKY transcription factor 22-like [Solanum lycopersicum]	GO:0009058//biosynthetic process;GO:0043170//macromolecule metabolic process;GO:0009987//cellular process;GO:0032774//RNA biosynthetic process;GO:0044238//primary metabolic process;GO:0016070//RNA metabolic process;GO:0019438//aromatic compound biosynthetic process;GO:0006725//cellular aromatic compound metabolic process;GO:0044249//cellular biosynthetic process;GO:0097659//nucleic acid-templated…
Solyc10g084380.1	0.16	1.05	2.76332	7.82772e-10	6.63071e-10	2.76332	7.82772e-10	6.63071e-10	WRKY		K18835//WRKY transcription factor 2+ko04626//Plant-pathogen interaction	XP_004249802.1|1.6e-253|PREDICTED: WRKY transcription factor 44 [Solanum lycopersicum]	GO:0022414//reproductive process;GO:0019438//aromatic compound biosynthetic process;GO:0010154//fruit development;GO:0003006//developmental process involved in reproduction;GO:0044237//cellular metabolic process;GO:0032774//RNA biosynthetic process;GO:0010214//seed coat development;GO:0044238//primary metabolic process;GO:0000003//reproduction;GO:0097659//nucleic acid-templated transcription;GO:0…
Solyc12g096350.2	10.09	21.41	1.09007	2.70159e-50	8.66468e-51	1.09007	2.70159e-50	8.66468e-51	WRKY		K13425//WRKY transcription factor 22+ko04016//MAPK signaling pathway - plant+ko04626//Plant-pathogen interaction	NP_001308135.1|5.2e-191|probable WRKY transcription factor 17 [Solanum lycopersicum]	GO:0034645//cellular macromolecule biosynthetic process;GO:0009059//macromolecule biosynthetic process;GO:0034641//cellular nitrogen compound metabolic process;GO:0006139//nucleobase-containing compound metabolic process;GO:0016070//RNA metabolic process;GO:0090304//nucleic acid metabolic process;GO:0044260//cellular macromolecule metabolic process;GO:0044249//cellular biosynthetic process;GO:001…
AP2
Gene ID	CM0 FPKM	TM0 FPKM	log2(TM0/CM0)	Qvalue(CM0-vs-TM0)	Pvalue(CM0-vs-TM0)	log2(TM0/CM0)	Qvalue(CM0-vs-TM0)	Pvalue(CM0-vs-TM0)	TFs	PRG	Kegg Orthology	Nr	GO
Solyc01g057080.1	0.08	2.805	5.13771	1.06284e-09	9.0748e-10	5.13771	1.06284e-09	9.0748e-10	AP2-EREBP	Malus x domestica AP2 domain class transcription factor (AP2D43) mRNA, complete cds	K09286//EREBP-like factor	XP_004229130.1|5.4e-60|PREDICTED: ethylene-responsive transcription factor ERF020-like [Solanum lycopersicum]	GO:0044249//cellular biosynthetic process;GO:1901360//organic cyclic compound metabolic process;GO:0010467//gene expression;GO:0008152//metabolic process;GO:0034645//cellular macromolecule biosynthetic process;GO:1901576//organic substance biosynthetic process;GO:0071704//organic substance metabolic process;GO:0006139//nucleobase-containing compound metabolic process;GO:0097659//nucleic acid-temp…
Solyc01g090310.3	0	3.35	7.50028	3.06203e-21	1.71177e-21	7.50028	3.06203e-21	1.71177e-21	AP2-EREBP	Malus x domestica AP2 domain class transcription factor (AP2D43) mRNA, complete cds	K14517//ethylene-responsive transcription factor 2+ko04075//Plant hormone signal transduction;K09286//EREBP-like factor	XP_010325364.1|4.8e-100|PREDICTED: ethylene-responsive transcription factor 13-like [Solanum lycopersicum]	GO:0009058//biosynthetic process;GO:0043170//macromolecule metabolic process;GO:1901362//organic cyclic compound biosynthetic process;GO:0071704//organic substance metabolic process;GO:0046483//heterocycle metabolic process;GO:1901576//organic substance biosynthetic process;GO:0018130//heterocycle biosynthetic process;GO:0006351//transcription, DNA-templated;GO:0010467//gene expression;GO:0009059…
Solyc01g090340.3	66.845	29.99	-1.1514	2.55086e-118	4.14575e-119	-1.1514	2.55086e-118	4.14575e-119	AP2-EREBP	Malus x domestica AP2 domain class transcription factor (AP2D43) mRNA, complete cds	K14517//ethylene-responsive transcription factor 2+ko04075//Plant hormone signal transduction;K09286//EREBP-like factor	XP_004229751.1|2.2e-119|PREDICTED: ethylene-responsive transcription factor 1 [Solanum lycopersicum]	GO:1901576//organic substance biosynthetic process;GO:0008152//metabolic process;GO:0009059//macromolecule biosynthetic process;GO:0016070//RNA metabolic process;GO:0006725//cellular aromatic compound metabolic process;GO:0097659//nucleic acid-templated transcription;GO:0019438//aromatic compound biosynthetic process;GO:0046483//heterocycle metabolic process;GO:0032774//RNA biosynthetic process;G…
Solyc01g095500.3	1.265	2.69	1.08786	2.74713e-06	2.86674e-06	1.08786	2.74713e-06	2.86674e-06	AP2-EREBP	Malus x domestica AP2 domain class transcription factor (AP2D43) mRNA, complete cds	K13434//pathogenesis-related genes transcriptional activator PTI6+ko04626//Plant-pathogen interaction	XP_004231199.1|8.0e-171|PREDICTED: pathogenesis-related genes transcriptional activator PTI6 [Solanum lycopersicum]	GO:1901576//organic substance biosynthetic process;GO:0016070//RNA metabolic process;GO:0032774//RNA biosynthetic process;GO:0044238//primary metabolic process;GO:0046483//heterocycle metabolic process;GO:0044260//cellular macromolecule metabolic process;GO:0010467//gene expression;GO:0044271//cellular nitrogen compound biosynthetic process;GO:1901362//organic cyclic compound biosynthetic process…
Solyc01g108240.3	0.47	49.685	6.73294	0	0	6.73294	0	0	AP2-EREBP	Malus x domestica AP2 domain class transcription factor (AP2D43) mRNA, complete cds	K09286//EREBP-like factor	XP_004230791.1|2.4e-169|PREDICTED: ethylene-responsive transcription factor ERF109 [Solanum lycopersicum]	GO:0006139//nucleobase-containing compound metabolic process;GO:0044260//cellular macromolecule metabolic process;GO:1901576//organic substance biosynthetic process;GO:0044237//cellular metabolic process;GO:0044249//cellular biosynthetic process;GO:0034641//cellular nitrogen compound metabolic process;GO:0008152//metabolic process;GO:0097659//nucleic acid-templated transcription;GO:0044238//prima…
Solyc02g077370.1	15.79	32.54	1.04769	2.34329e-25	1.18352e-25	1.04769	2.34329e-25	1.18352e-25	AP2-EREBP	Malus x domestica AP2 domain class transcription factor (AP2D43) mRNA, complete cds	K13433//pathogenesis-related genes transcriptional activator PTI5+ko04626//Plant-pathogen interaction	NP_001233987.1|3.3e-87|pathogenesis-related genes transcriptional activator PTI5 [Solanum lycopersicum]	GO:0071704//organic substance metabolic process;GO:0008152//metabolic process;GO:0009987//cellular process;GO:0044260//cellular macromolecule metabolic process;GO:1901360//organic cyclic compound metabolic process;GO:0097659//nucleic acid-templated transcription;GO:0009059//macromolecule biosynthetic process;GO:0006139//nucleobase-containing compound metabolic process;GO:0034641//cellular nitroge…
Solyc02g088310.1	0.66	0.165	-1.99157	0.000210313	0.000259858	-1.99157	0.000210313	0.000259858	AP2-EREBP		K09286//EREBP-like factor	XP_004233675.1|8.3e-192|PREDICTED: dehydration-responsive element-binding protein 2C-like [Solanum lycopersicum]	GO:0044237//cellular metabolic process;GO:0008152//metabolic process;GO:0010467//gene expression;GO:1901576//organic substance biosynthetic process;GO:0034654//nucleobase-containing compound biosynthetic process;GO:0044249//cellular biosynthetic process;GO:0009058//biosynthetic process;GO:0044238//primary metabolic process;GO:0006725//cellular aromatic compound metabolic process;GO:1901360//organ…
Solyc02g090770.1	0.045	12.845	8.24683	3.87953e-63	1.04881e-63	8.24683	3.87953e-63	1.04881e-63	AP2-EREBP	Malus x domestica AP2 domain class transcription factor (AP2D43) mRNA, complete cds	K09286//EREBP-like factor	XP_015065485.1|8.6e-109|PREDICTED: ethylene-responsive transcription factor ERF095-like [Solanum pennellii]	GO:0006139//nucleobase-containing compound metabolic process;GO:0010467//gene expression;GO:1901362//organic cyclic compound biosynthetic process;GO:0032774//RNA biosynthetic process;GO:1901576//organic substance biosynthetic process;GO:0034645//cellular macromolecule biosynthetic process;GO:0016070//RNA metabolic process;GO:0044238//primary metabolic process;GO:0044237//cellular metabolic proces…
Solyc02g090800.1	1.02	3.275	1.6865	1.66896e-05	1.8535e-05	1.6865	1.66896e-05	1.8535e-05	AP2-EREBP	Malus x domestica AP2 domain class transcription factor (AP2D43) mRNA, complete cds	K09286//EREBP-like factor	XP_004233630.2|1.9e-69|PREDICTED: ethylene-responsive transcription factor ERF109-like [Solanum lycopersicum]	GO:0044260//cellular macromolecule metabolic process;GO:0090304//nucleic acid metabolic process;GO:1901576//organic substance biosynthetic process;GO:0008152//metabolic process;GO:0006725//cellular aromatic compound metabolic process;GO:0032774//RNA biosynthetic process;GO:0044271//cellular nitrogen compound biosynthetic process;GO:0044249//cellular biosynthetic process;GO:0097659//nucleic acid-t…
Solyc02g092050.3	0.63	1.685	1.41723	1.85005e-11	1.44917e-11	1.41723	1.85005e-11	1.44917e-11	AP2-EREBP		K09285//AP2-like factor, ANT lineage	XP_004231948.1|0.0e+00|PREDICTED: AP2-like ethylene-responsive transcription factor ANT isoform X2 [Solanum lycopersicum]	GO:0010467//gene expression;GO:0043170//macromolecule metabolic process;GO:0071704//organic substance metabolic process;GO:0019438//aromatic compound biosynthetic process;GO:0006807//nitrogen compound metabolic process;GO:0034654//nucleobase-containing compound biosynthetic process;GO:0044271//cellular nitrogen compound biosynthetic process;GO:0006351//transcription, DNA-templated;GO:0007275//mul…
Solyc03g006320.1	1.39	4.64	1.73713	1.3769e-11	1.07317e-11	1.73713	1.3769e-11	1.07317e-11	AP2-EREBP	Malus x domestica AP2 domain class transcription factor (AP2D43) mRNA, complete cds	K09286//EREBP-like factor	XP_006343223.1|1.9e-90|PREDICTED: ethylene-responsive transcription factor 8-like [Solanum tuberosum]	GO:0018130//heterocycle biosynthetic process;GO:0043170//macromolecule metabolic process;GO:0034641//cellular nitrogen compound metabolic process;GO:0008152//metabolic process;GO:0044260//cellular macromolecule metabolic process;GO:0019438//aromatic compound biosynthetic process;GO:0009059//macromolecule biosynthetic process;GO:0046483//heterocycle metabolic process;GO:0006725//cellular aromatic …
Solyc03g007460.3	2.815	5.645	1.00299	2.07634e-11	1.63102e-11	1.00299	2.07634e-11	1.63102e-11	AP2-EREBP	Malus x domestica AP2 domain class transcription factor (AP2D43) mRNA, complete cds	K13434//pathogenesis-related genes transcriptional activator PTI6+ko04626//Plant-pathogen interaction	XP_004234184.1|8.6e-230|PREDICTED: ethylene-responsive transcription factor CRF4-like [Solanum lycopersicum]	GO:0016070//RNA metabolic process;GO:0009987//cellular process;GO:0008152//metabolic process;GO:0032774//RNA biosynthetic process;GO:1901362//organic cyclic compound biosynthetic process;GO:0044237//cellular metabolic process;GO:0097659//nucleic acid-templated transcription;GO:0034645//cellular macromolecule biosynthetic process;GO:0009058//biosynthetic process;GO:0009059//macromolecule biosynthe…
Solyc03g026270.3	0.965	27.62	4.84226	1.34599e-151	1.76762e-152	4.84226	1.34599e-151	1.76762e-152	AP2-EREBP	Malus x domestica AP2 domain class transcription factor (AP2D43) mRNA, complete cds	K09286//EREBP-like factor	XP_019068359.1|1.5e-116|PREDICTED: dehydration-responsive element-binding protein 1A-like [Solanum lycopersicum]	GO:0034654//nucleobase-containing compound biosynthetic process;GO:0006351//transcription, DNA-templated;GO:0044271//cellular nitrogen compound biosynthetic process;GO:0043170//macromolecule metabolic process;GO:1901362//organic cyclic compound biosynthetic process;GO:0032774//RNA biosynthetic process;GO:0006139//nucleobase-containing compound metabolic process;GO:0019438//aromatic compound biosy…
Solyc03g118190.4	0.125	0.75	2.59339	1.08768e-06	1.09939e-06	2.59339	1.08768e-06	1.09939e-06	AP2-EREBP		K12900//FUS-interacting serine-arginine-rich protein 1+ko03040//Spliceosome;K09286//EREBP-like factor	XP_004235847.1|3.5e-138|PREDICTED: ethylene-responsive transcription factor ERF114 [Solanum lycopersicum]	GO:1901362//organic cyclic compound biosynthetic process;GO:0034641//cellular nitrogen compound metabolic process;GO:0009059//macromolecule biosynthetic process;GO:0044271//cellular nitrogen compound biosynthetic process;GO:0009987//cellular process;GO:0071704//organic substance metabolic process;GO:0019438//aromatic compound biosynthetic process;GO:0097659//nucleic acid-templated transcription;G…
Solyc03g120840.3	7.425	16.565	1.15377	5.78271e-24	3.01756e-24	1.15377	5.78271e-24	3.01756e-24	AP2-EREBP	Malus x domestica AP2 domain class transcription factor (AP2D43) mRNA, complete cds	K09286//EREBP-like factor	XP_004235656.1|7.0e-137|PREDICTED: ethylene-responsive transcription factor TINY-like [Solanum lycopersicum]	GO:0010467//gene expression;GO:0008152//metabolic process;GO:0043170//macromolecule metabolic process;GO:0044249//cellular biosynthetic process;GO:0006807//nitrogen compound metabolic process;GO:0009987//cellular process;GO:0009058//biosynthetic process;GO:0034641//cellular nitrogen compound metabolic process;GO:0034654//nucleobase-containing compound biosynthetic process;GO:0090304//nucleic acid…
Solyc03g121970.1	24.905	11.435	-1.12219	2.36847e-55	7.08454e-56	-1.12219	2.36847e-55	7.08454e-56			K09285//AP2-like factor, ANT lineage	XP_004235571.1|5.0e-233|PREDICTED: protein BIG GRAIN 1-like B [Solanum lycopersicum]
Solyc03g124110.2	5.49	78.535	3.83903	0	0	3.83903	0	0	AP2-EREBP	Malus x domestica AP2 domain class transcription factor (AP2D43) mRNA, complete cds	K09286//EREBP-like factor	XP_004234350.1|5.1e-123|PREDICTED: dehydration-responsive element-binding protein 1A [Solanum lycopersicum]	GO:0009059//macromolecule biosynthetic process;GO:0006139//nucleobase-containing compound metabolic process;GO:0006807//nitrogen compound metabolic process;GO:0034654//nucleobase-containing compound biosynthetic process;GO:0044238//primary metabolic process;GO:0046483//heterocycle metabolic process;GO:0018130//heterocycle biosynthetic process;GO:0010467//gene expression;GO:1901576//organic substa…
Solyc04g007000.2	21.475	79.33	1.88469	0	0	1.88469	0	0	AP2-EREBP	Hordeum vulgare subsp. vulgare mRNA for predicted protein, complete cds, clone: NIASHv2087M16	K09287//RAV-like factor	XP_004236999.1|2.6e-212|PREDICTED: AP2/ERF and B3 domain-containing transcription factor RAV1 [Solanum lycopersicum]	GO:0044238//primary metabolic process;GO:0032774//RNA biosynthetic process;GO:0043170//macromolecule metabolic process;GO:0006351//transcription, DNA-templated;GO:0009987//cellular process;GO:0044271//cellular nitrogen compound biosynthetic process;GO:0044249//cellular biosynthetic process;GO:1901362//organic cyclic compound biosynthetic process;GO:0008152//metabolic process;GO:0090304//nucleic a…
Solyc04g012050.3	0.445	5.6	3.65708	8.69075e-61	2.42461e-61	3.65708	8.69075e-61	2.42461e-61	AP2-EREBP		K09286//EREBP-like factor;K12900//FUS-interacting serine-arginine-rich protein 1+ko03040//Spliceosome	XP_004237144.1|4.8e-229|PREDICTED: ethylene-responsive transcription factor ABR1-like [Solanum lycopersicum]	GO:0044271//cellular nitrogen compound biosynthetic process;GO:0009987//cellular process;GO:0009058//biosynthetic process;GO:0044260//cellular macromolecule metabolic process;GO:0016070//RNA metabolic process;GO:0009059//macromolecule biosynthetic process;GO:0008152//metabolic process;GO:1901576//organic substance biosynthetic process;GO:0032774//RNA biosynthetic process;GO:0044238//primary metab…
Solyc04g014530.1	11.235	30.535	1.44278	3.99984e-56	1.18589e-56	1.44278	3.99984e-56	1.18589e-56	AP2-EREBP	Malus x domestica AP2 domain class transcription factor (AP2D43) mRNA, complete cds	K14516//ethylene-responsive transcription factor 1+ko04016//MAPK signaling pathway - plant+ko04075//Plant hormone signal transduction	XP_004236685.1|4.4e-133|PREDICTED: ethylene-responsive transcription factor 1B-like [Solanum lycopersicum]	GO:0006807//nitrogen compound metabolic process;GO:0046483//heterocycle metabolic process;GO:1901576//organic substance biosynthetic process;GO:0006351//transcription, DNA-templated;GO:0016070//RNA metabolic process;GO:0009058//biosynthetic process;GO:0044237//cellular metabolic process;GO:1901360//organic cyclic compound metabolic process;GO:0034654//nucleobase-containing compound biosynthetic p…
Solyc04g051360.3	0.02	2.01	6.48416	3.02922e-22	1.6484e-22	6.48416	3.02922e-22	1.6484e-22	AP2-EREBP		K12900//FUS-interacting serine-arginine-rich protein 1+ko03040//Spliceosome;K09286//EREBP-like factor	XP_004237483.1|3.7e-174|PREDICTED: ethylene-responsive transcription factor ABR1-like [Solanum lycopersicum]	GO:0044260//cellular macromolecule metabolic process;GO:0006351//transcription, DNA-templated;GO:0044237//cellular metabolic process;GO:0034654//nucleobase-containing compound biosynthetic process;GO:0010467//gene expression;GO:0018130//heterocycle biosynthetic process;GO:0046483//heterocycle metabolic process;GO:0006807//nitrogen compound metabolic process;GO:0009058//biosynthetic process;GO:190…
Solyc04g071770.3	1.185	21.035	4.14813	8.93113e-254	7.53056e-255	4.14813	8.93113e-254	7.53056e-255	AP2-EREBP	Malus x domestica AP2 domain class transcription factor (AP2D43) mRNA, complete cds	K12900//FUS-interacting serine-arginine-rich protein 1+ko03040//Spliceosome;K09286//EREBP-like factor	XP_004237817.1|1.7e-261|PREDICTED: ethylene-responsive transcription factor ABR1-like [Solanum lycopersicum]	GO:0009987//cellular process;GO:0010467//gene expression;GO:0006139//nucleobase-containing compound metabolic process;GO:1901360//organic cyclic compound metabolic process;GO:0071704//organic substance metabolic process;GO:0009059//macromolecule biosynthetic process;GO:1901362//organic cyclic compound biosynthetic process;GO:0016070//RNA metabolic process;GO:0046483//heterocycle metabolic process…
Solyc05g050830.3	3.26	1.45	-1.16522	4.20237e-06	4.43983e-06	-1.16522	4.20237e-06	4.43983e-06	AP2-EREBP	Malus x domestica AP2 domain class transcription factor (AP2D43) mRNA, complete cds	K09286//EREBP-like factor	XP_004240059.1|4.9e-146|PREDICTED: ethylene-responsive transcription factor ERF038-like [Solanum lycopersicum]	GO:0019438//aromatic compound biosynthetic process;GO:0090304//nucleic acid metabolic process;GO:1901360//organic cyclic compound metabolic process;GO:0097659//nucleic acid-templated transcription;GO:0044237//cellular metabolic process;GO:0006139//nucleobase-containing compound metabolic process;GO:0044260//cellular macromolecule metabolic process;GO:0034654//nucleobase-containing compound biosyn…
Solyc05g051200.1	1.11	8.33	2.90533	2.22804e-36	8.85311e-37	2.90533	2.22804e-36	8.85311e-37	AP2-EREBP	Malus x domestica AP2 domain class transcription factor (AP2D43) mRNA, complete cds	K14516//ethylene-responsive transcription factor 1+ko04016//MAPK signaling pathway - plant+ko04075//Plant hormone signal transduction	NP_001234841.2|3.2e-125|ethylene-responsive transcription factor 1 [Solanum lycopersicum]	GO:0044238//primary metabolic process;GO:0044271//cellular nitrogen compound biosynthetic process;GO:0006139//nucleobase-containing compound metabolic process;GO:0009987//cellular process;GO:0018130//heterocycle biosynthetic process;GO:0071704//organic substance metabolic process;GO:0032774//RNA biosynthetic process;GO:0006725//cellular aromatic compound metabolic process;GO:0044249//cellular bio…
Solyc05g052050.1	88.575	180.265	1.02881	4.804e-192	5.22026e-193	1.02881	4.804e-192	5.22026e-193	AP2-EREBP	Malus x domestica AP2 domain class transcription factor (AP2D43) mRNA, complete cds	K13432//pathogenesis-related genes transcriptional activator PTI4+ko04626//Plant-pathogen interaction;K09286//EREBP-like factor	NP_001334005.1|5.4e-131|DNA-binding protein Pti4 [Solanum lycopersicum]	GO:0090304//nucleic acid metabolic process;GO:1901362//organic cyclic compound biosynthetic process;GO:0043170//macromolecule metabolic process;GO:0010467//gene expression;GO:0032774//RNA biosynthetic process;GO:0044271//cellular nitrogen compound biosynthetic process;GO:0006351//transcription, DNA-templated;GO:0006725//cellular aromatic compound metabolic process;GO:0097659//nucleic acid-templat…
Solyc05g052410.3	1.245	4.32	1.79821	4.61564e-20	2.66833e-20	1.79821	4.61564e-20	2.66833e-20	AP2-EREBP	Malus x domestica AP2 domain class transcription factor (AP2D43) mRNA, complete cds	K09286//EREBP-like factor	NP_001316142.2|3.1e-235|ethylene-responsive transcription factor 1 [Solanum lycopersicum]	GO:0006139//nucleobase-containing compound metabolic process;GO:0044271//cellular nitrogen compound biosynthetic process;GO:0006725//cellular aromatic compound metabolic process;GO:0019438//aromatic compound biosynthetic process;GO:0034641//cellular nitrogen compound metabolic process;GO:0044237//cellular metabolic process;GO:0034654//nucleobase-containing compound biosynthetic process;GO:0010467…
Solyc06g035700.1	1.17	61.78	5.7261	4.84199e-299	3.52131e-300	5.7261	4.84199e-299	3.52131e-300	AP2-EREBP		K09286//EREBP-like factor	XP_004240742.1|4.2e-99|PREDICTED: ethylene-responsive transcription factor ERF025-like [Solanum lycopersicum]	GO:0090304//nucleic acid metabolic process;GO:0006807//nitrogen compound metabolic process;GO:0009059//macromolecule biosynthetic process;GO:0032774//RNA biosynthetic process;GO:0006725//cellular aromatic compound metabolic process;GO:0097659//nucleic acid-templated transcription;GO:1901564//organonitrogen compound metabolic process;GO:0034641//cellular nitrogen compound metabolic process;GO:0019…
Solyc06g050520.3	0.225	1.68	2.89107	4.98117e-11	3.98216e-11	2.89107	4.98117e-11	3.98216e-11	AP2-EREBP	Malus x domestica AP2 domain class transcription factor (AP2D43) mRNA, complete cds	K09286//EREBP-like factor	NP_001234689.1|4.1e-176|dehydration responsive element binding protein [Solanum lycopersicum]	GO:0031323//regulation of cellular metabolic process;GO:0071704//organic substance metabolic process;GO:0044260//cellular macromolecule metabolic process;GO:0044237//cellular metabolic process;GO:0044238//primary metabolic process;GO:0019438//aromatic compound biosynthetic process;GO:0045935//positive regulation of nucleobase-containing compound metabolic process;GO:0009059//macromolecule biosynt…
Solyc06g054630.3	0.105	1.95	4.17835	3.772e-13	2.74674e-13	4.17835	3.772e-13	2.74674e-13	AP2-EREBP	Malus x domestica AP2 domain class transcription factor (AP2D43) mRNA, complete cds	K09286//EREBP-like factor	XP_004241075.1|1.5e-141|PREDICTED: ethylene-responsive transcription factor ERF016-like [Solanum lycopersicum]	GO:1901576//organic substance biosynthetic process;GO:0090304//nucleic acid metabolic process;GO:0006725//cellular aromatic compound metabolic process;GO:0016070//RNA metabolic process;GO:0006351//transcription, DNA-templated;GO:0044271//cellular nitrogen compound biosynthetic process;GO:0009987//cellular process;GO:0034641//cellular nitrogen compound metabolic process;GO:0034645//cellular macrom…
Solyc06g065820.3	0.96	3.44	1.85231	8.75905e-15	5.99238e-15	1.85231	8.75905e-15	5.99238e-15	AP2-EREBP	Malus x domestica AP2 domain class transcription factor (AP2D43) mRNA, complete cds	K09286//EREBP-like factor	NP_001234848.1|6.7e-114|ethylene response factor 3-like [Solanum lycopersicum]	GO:0046483//heterocycle metabolic process;GO:0009059//macromolecule biosynthetic process;GO:0044238//primary metabolic process;GO:0044249//cellular biosynthetic process;GO:1901576//organic substance biosynthetic process;GO:0009058//biosynthetic process;GO:0032774//RNA biosynthetic process;GO:0044260//cellular macromolecule metabolic process;GO:0044237//cellular metabolic process;GO:0018130//heter…
Solyc06g066540.1	3.99	15.95	1.99213	3.61983e-38	1.39255e-38	1.99213	3.61983e-38	1.39255e-38	AP2-EREBP	Malus x domestica AP2 domain class transcription factor (AP2D43) mRNA, complete cds	K09286//EREBP-like factor	XP_004241746.1|5.5e-105|PREDICTED: dehydration-responsive element-binding protein 3-like [Solanum lycopersicum]	GO:0090304//nucleic acid metabolic process;GO:0044271//cellular nitrogen compound biosynthetic process;GO:0009987//cellular process;GO:0019438//aromatic compound biosynthetic process;GO:0044260//cellular macromolecule metabolic process;GO:0032774//RNA biosynthetic process;GO:0018130//heterocycle biosynthetic process;GO:1901576//organic substance biosynthetic process;GO:0006139//nucleobase-contain…
Solyc06g075510.4	19.865	7.345	-1.43171	2.87177e-94	5.74179e-95	-1.43171	2.87177e-94	5.74179e-95	AP2-EREBP	Malus x domestica AP2 domain class transcription factor (AP2D43) mRNA, complete cds	K09284//AP2-like factor, euAP2 lineage	NP_001233891.2|9.1e-276|AP2 transcription factor SlAP2e [Solanum lycopersicum]	GO:0006351//transcription, DNA-templated;GO:0071704//organic substance metabolic process;GO:0006807//nitrogen compound metabolic process;GO:0009058//biosynthetic process;GO:0009987//cellular process;GO:0007275//multicellular organism development;GO:0032501//multicellular organismal process;GO:0034654//nucleobase-containing compound biosynthetic process;GO:0006139//nucleobase-containing compound m…
Solyc07g042230.1	0.42	15.63	5.22275	7.88684e-71	1.95012e-71	5.22275	7.88684e-71	1.95012e-71	AP2-EREBP		K09286//EREBP-like factor	XP_004243693.1|1.8e-91|PREDICTED: ethylene-responsive transcription factor ERF018-like [Solanum lycopersicum]	GO:0034645//cellular macromolecule biosynthetic process;GO:0018130//heterocycle biosynthetic process;GO:0006725//cellular aromatic compound metabolic process;GO:1901360//organic cyclic compound metabolic process;GO:0097659//nucleic acid-templated transcription;GO:0090304//nucleic acid metabolic process;GO:0010467//gene expression;GO:0009987//cellular process;GO:0043170//macromolecule metabolic pr…
Solyc07g054220.1	2.355	8.295	1.82144	6.8529e-37	2.70711e-37	1.82144	6.8529e-37	2.70711e-37	AP2-EREBP	Malus x domestica AP2 domain class transcription factor (AP2D43) mRNA, complete cds	K09286//EREBP-like factor	XP_004243339.1|3.2e-237|PREDICTED: ethylene-responsive transcription factor ERF054 [Solanum lycopersicum]	GO:0046483//heterocycle metabolic process;GO:0034654//nucleobase-containing compound biosynthetic process;GO:0009987//cellular process;GO:0044249//cellular biosynthetic process;GO:0043170//macromolecule metabolic process;GO:0032774//RNA biosynthetic process;GO:0044238//primary metabolic process;GO:0006807//nitrogen compound metabolic process;GO:0006725//cellular aromatic compound metabolic proces…
Solyc08g007230.3	0.175	2.045	3.56302	1.23162e-10	1.00304e-10	3.56302	1.23162e-10	1.00304e-10	AP2-EREBP	Malus x domestica AP2 domain class transcription factor (AP2D43) mRNA, complete cds	K14517//ethylene-responsive transcription factor 2+ko04075//Plant hormone signal transduction	XP_004244707.2|2.7e-107|PREDICTED: ethylene-responsive transcription factor 2-like [Solanum lycopersicum]	GO:0006351//transcription, DNA-templated;GO:0046483//heterocycle metabolic process;GO:0009059//macromolecule biosynthetic process;GO:0097659//nucleic acid-templated transcription;GO:0044238//primary metabolic process;GO:0043170//macromolecule metabolic process;GO:0006725//cellular aromatic compound metabolic process;GO:0019438//aromatic compound biosynthetic process;GO:0016070//RNA metabolic proc…
Solyc08g007820.1	4.725	114.26	4.60094	0	0	4.60094	0	0	AP2-EREBP		K09286//EREBP-like factor	XP_010324621.1|1.5e-139|PREDICTED: dehydration-responsive element-binding protein 1E-like [Solanum lycopersicum]	GO:0034641//cellular nitrogen compound metabolic process;GO:1901576//organic substance biosynthetic process;GO:0044260//cellular macromolecule metabolic process;GO:0044237//cellular metabolic process;GO:0034654//nucleobase-containing compound biosynthetic process;GO:0044249//cellular biosynthetic process;GO:0034645//cellular macromolecule biosynthetic process;GO:0044238//primary metabolic process…
Solyc08g007830.1	0.56	75.785	7.08382	0	0	7.08382	0	0	AP2-EREBP		K09286//EREBP-like factor	XP_004244599.1|3.3e-133|PREDICTED: dehydration-responsive element-binding protein 1F-like [Solanum lycopersicum]	GO:1901576//organic substance biosynthetic process;GO:0044271//cellular nitrogen compound biosynthetic process;GO:0090304//nucleic acid metabolic process;GO:0018130//heterocycle biosynthetic process;GO:0009058//biosynthetic process;GO:0006351//transcription, DNA-templated;GO:0010467//gene expression;GO:1901362//organic cyclic compound biosynthetic process;GO:0006807//nitrogen compound metabolic p…
Solyc08g008305.1	12.58	2.46	-2.34876	1.14572e-64	3.03702e-65	-2.34876	1.14572e-64	3.03702e-65	AP2-EREBP	Malus x domestica AP2 domain class transcription factor (AP2D43) mRNA, complete cds	K09286//EREBP-like factor	XP_004244631.1|6.6e-191|PREDICTED: ethylene-responsive transcription factor ERF061 [Solanum lycopersicum]	GO:0097659//nucleic acid-templated transcription;GO:0043170//macromolecule metabolic process;GO:0008152//metabolic process;GO:0044238//primary metabolic process;GO:0019438//aromatic compound biosynthetic process;GO:1901360//organic cyclic compound metabolic process;GO:0044249//cellular biosynthetic process;GO:0006351//transcription, DNA-templated;GO:1901362//organic cyclic compound biosynthetic p…
Solyc08g078170.1	0.07	0.615	3.09589	0.00020125	0.000248214	3.09589	0.00020125	0.000248214	AP2-EREBP	Malus x domestica AP2 domain class transcription factor (AP2D43) mRNA, complete cds	K09286//EREBP-like factor;K14517//ethylene-responsive transcription factor 2+ko04075//Plant hormone signal transduction	XP_010325512.1|2.1e-135|PREDICTED: ethylene-responsive transcription factor 1A-like [Solanum lycopersicum]	GO:0008152//metabolic process;GO:0044260//cellular macromolecule metabolic process;GO:0016070//RNA metabolic process;GO:0097659//nucleic acid-templated transcription;GO:1901360//organic cyclic compound metabolic process;GO:0009987//cellular process;GO:0034645//cellular macromolecule biosynthetic process;GO:0046483//heterocycle metabolic process;GO:0019438//aromatic compound biosynthetic process;G…
Solyc08g078180.1	0.11	3.535	5.00843	9.26458e-24	4.85987e-24	5.00843	9.26458e-24	4.85987e-24	AP2-EREBP	Malus x domestica AP2 domain class transcription factor (AP2D43) mRNA, complete cds	K14517//ethylene-responsive transcription factor 2+ko04075//Plant hormone signal transduction	XP_004245806.1|4.1e-131|PREDICTED: ethylene-responsive transcription factor 2 [Solanum lycopersicum]	GO:0090304//nucleic acid metabolic process;GO:0009987//cellular process;GO:0018130//heterocycle biosynthetic process;GO:0019438//aromatic compound biosynthetic process;GO:0034641//cellular nitrogen compound metabolic process;GO:1901360//organic cyclic compound metabolic process;GO:0034645//cellular macromolecule biosynthetic process;GO:0044249//cellular biosynthetic process;GO:0044237//cellular m…
Solyc08g078420.2	8.56	2.345	-1.86069	6.09133e-15	4.14354e-15	-1.86069	6.09133e-15	4.14354e-15	AP2-EREBP	Malus x domestica AP2 domain class transcription factor (AP2D43) mRNA, complete cds	K09286//EREBP-like factor	XP_015084575.1|1.4e-76|PREDICTED: ethylene-responsive transcription factor ERF038-like [Solanum pennellii]	GO:0019438//aromatic compound biosynthetic process;GO:0009059//macromolecule biosynthetic process;GO:0018130//heterocycle biosynthetic process;GO:0043170//macromolecule metabolic process;GO:0034654//nucleobase-containing compound biosynthetic process;GO:0006807//nitrogen compound metabolic process;GO:0032774//RNA biosynthetic process;GO:0097659//nucleic acid-templated transcription;GO:1901360//or…
Solyc08g080290.4	0.445	20.925	5.56982	1.67007e-201	1.76021e-202	5.56982	1.67007e-201	1.76021e-202	AP2-EREBP		K09286//EREBP-like factor	XP_004245652.1|1.7e-149|PREDICTED: ethylene-responsive transcription factor ERF027-like [Solanum lycopersicum]	GO:0034645//cellular macromolecule biosynthetic process;GO:0016070//RNA metabolic process;GO:0010467//gene expression;GO:0090304//nucleic acid metabolic process;GO:0009059//macromolecule biosynthetic process;GO:0006139//nucleobase-containing compound metabolic process;GO:0018130//heterocycle biosynthetic process;GO:0009058//biosynthetic process;GO:0032774//RNA biosynthetic process;GO:0008152//met…
Solyc08g081960.3	0.26	1.25	2.2657	1.16435e-07	1.10706e-07	2.2657	1.16435e-07	1.10706e-07	AP2-EREBP	Malus x domestica AP2 domain class transcription factor (AP2D43) mRNA, complete cds	K13434//pathogenesis-related genes transcriptional activator PTI6+ko04626//Plant-pathogen interaction	XP_004245542.1|3.1e-196|PREDICTED: ethylene-responsive transcription factor CRF1 [Solanum lycopersicum]	GO:0043170//macromolecule metabolic process;GO:0006807//nitrogen compound metabolic process;GO:0006139//nucleobase-containing compound metabolic process;GO:0044260//cellular macromolecule metabolic process;GO:0044249//cellular biosynthetic process;GO:0044238//primary metabolic process;GO:0071704//organic substance metabolic process;GO:0046483//heterocycle metabolic process;GO:0016070//RNA metabol…
Solyc09g066360.1	5.11	18.955	1.89664	1.116e-42	4.00509e-43	1.89664	1.116e-42	4.00509e-43	AP2-EREBP	Malus x domestica AP2 domain class transcription factor (AP2D43) mRNA, complete cds	K14516//ethylene-responsive transcription factor 1+ko04016//MAPK signaling pathway - plant+ko04075//Plant hormone signal transduction	XP_004247350.1|1.1e-105|PREDICTED: ethylene-responsive transcription factor 1B [Solanum lycopersicum]	GO:0009058//biosynthetic process;GO:0009059//macromolecule biosynthetic process;GO:0071704//organic substance metabolic process;GO:0010467//gene expression;GO:0044237//cellular metabolic process;GO:0006139//nucleobase-containing compound metabolic process;GO:0034645//cellular macromolecule biosynthetic process;GO:1901362//organic cyclic compound biosynthetic process;GO:0016070//RNA metabolic proc…
Solyc09g089910.1	0.06	1.175	4.25636	1.20762e-05	1.32766e-05	4.25636	1.20762e-05	1.32766e-05	AP2-EREBP	Malus x domestica AP2 domain class transcription factor (AP2D43) mRNA, complete cds	K13433//pathogenesis-related genes transcriptional activator PTI5+ko04626//Plant-pathogen interaction	XP_004247924.1|9.2e-73|PREDICTED: ethylene-responsive transcription factor ERF096 [Solanum lycopersicum]	GO:0019438//aromatic compound biosynthetic process;GO:0008152//metabolic process;GO:0006725//cellular aromatic compound metabolic process;GO:0090304//nucleic acid metabolic process;GO:0009987//cellular process;GO:0071704//organic substance metabolic process;GO:0044237//cellular metabolic process;GO:0044271//cellular nitrogen compound biosynthetic process;GO:0044238//primary metabolic process;GO:0…
Solyc09g089930.3	49.83	132.335	1.40975	3.36459e-237	3.032e-238	1.40975	3.36459e-237	3.032e-238	AP2-EREBP	Malus x domestica AP2 domain class transcription factor (AP2D43) mRNA, complete cds	K14516//ethylene-responsive transcription factor 1+ko04016//MAPK signaling pathway - plant+ko04075//Plant hormone signal transduction	NP_001234818.1|1.0e-132|ethylene responsive element binding protein [Solanum lycopersicum]	GO:0046483//heterocycle metabolic process;GO:0044260//cellular macromolecule metabolic process;GO:0044249//cellular biosynthetic process;GO:0008152//metabolic process;GO:0009058//biosynthetic process;GO:0043170//macromolecule metabolic process;GO:0006725//cellular aromatic compound metabolic process;GO:0006351//transcription, DNA-templated;GO:0010467//gene expression;GO:0009059//macromolecule bio…
Solyc10g050960.3	0.11	1.665	3.95809	3.78274e-05	4.33936e-05	3.95809	3.78274e-05	4.33936e-05	AP2-EREBP		K09286//EREBP-like factor	XP_004248735.1|2.6e-31|PREDICTED: ethylene-responsive transcription factor ERF109-like [Solanum lycopersicum]	GO:0044260//cellular macromolecule metabolic process;GO:0010467//gene expression;GO:0044238//primary metabolic process;GO:0008152//metabolic process;GO:0044237//cellular metabolic process;GO:0006139//nucleobase-containing compound metabolic process;GO:0044249//cellular biosynthetic process;GO:0046483//heterocycle metabolic process;GO:0097659//nucleic acid-templated transcription;GO:0006807//nitro…
Solyc10g050970.1	2.68	66.955	4.643	0	0	4.643	0	0	AP2-EREBP	Malus x domestica AP2 domain class transcription factor (AP2D43) mRNA, complete cds	K09286//EREBP-like factor	XP_004248735.1|1.0e-126|PREDICTED: ethylene-responsive transcription factor ERF109-like [Solanum lycopersicum]	GO:0097659//nucleic acid-templated transcription;GO:0046483//heterocycle metabolic process;GO:0016070//RNA metabolic process;GO:0044271//cellular nitrogen compound biosynthetic process;GO:0010467//gene expression;GO:0006725//cellular aromatic compound metabolic process;GO:0018130//heterocycle biosynthetic process;GO:0034654//nucleobase-containing compound biosynthetic process;GO:0009987//cellular…
Solyc10g078610.1	2.625	0.525	-2.3135	8.53548e-13	6.30004e-13	-2.3135	8.53548e-13	6.30004e-13	AP2-EREBP		K09286//EREBP-like factor	XP_004249156.1|2.2e-166|PREDICTED: ethylene-responsive transcription factor RAP2-11-like [Solanum lycopersicum]	GO:0090304//nucleic acid metabolic process;GO:0009058//biosynthetic process;GO:0043170//macromolecule metabolic process;GO:0044260//cellular macromolecule metabolic process;GO:0006351//transcription, DNA-templated;GO:1901362//organic cyclic compound biosynthetic process;GO:0097659//nucleic acid-templated transcription;GO:0044249//cellular biosynthetic process;GO:0034641//cellular nitrogen compoun…
Solyc10g084340.2	4.53	1.63	-1.47126	1.57623e-18	9.52099e-19	-1.47126	1.57623e-18	9.52099e-19	AP2-EREBP		K09284//AP2-like factor, euAP2 lineage	XP_004249801.1|3.9e-274|PREDICTED: AP2-like ethylene-responsive transcription factor TOE3 [Solanum lycopersicum]	GO:0043170//macromolecule metabolic process;GO:0044237//cellular metabolic process;GO:0009987//cellular process;GO:0018130//heterocycle biosynthetic process;GO:0032774//RNA biosynthetic process;GO:0034641//cellular nitrogen compound metabolic process;GO:0032501//multicellular organismal process;GO:0048856//anatomical structure development;GO:0006351//transcription, DNA-templated;GO:0009058//biosy…
Solyc11g010710.2	0.765	1.79	1.23082	8.60152e-09	7.68055e-09	1.23082	8.60152e-09	7.68055e-09	AP2-EREBP		K09285//AP2-like factor, ANT lineage	XP_004250153.2|0.0e+00|PREDICTED: AP2-like ethylene-responsive transcription factor AIL6 [Solanum lycopersicum]	GO:0048856//anatomical structure development;GO:0090304//nucleic acid metabolic process;GO:0046483//heterocycle metabolic process;GO:0044249//cellular biosynthetic process;GO:0032501//multicellular organismal process;GO:0043170//macromolecule metabolic process;GO:0044260//cellular macromolecule metabolic process;GO:0097659//nucleic acid-templated transcription;GO:0016070//RNA metabolic process;GO…
Solyc11g011740.1	1.335	0.3	-2.1615	0.000130019	0.000157086	-2.1615	0.000130019	0.000157086	AP2-EREBP	Malus x domestica AP2 domain class transcription factor (AP2D43) mRNA, complete cds	K14516//ethylene-responsive transcription factor 1+ko04016//MAPK signaling pathway - plant+ko04075//Plant hormone signal transduction	XP_015166367.1|1.5e-80|PREDICTED: ethylene-responsive transcription factor 1B-like [Solanum tuberosum]	GO:0044260//cellular macromolecule metabolic process;GO:0008152//metabolic process;GO:0006807//nitrogen compound metabolic process;GO:0044249//cellular biosynthetic process;GO:0010467//gene expression;GO:0016070//RNA metabolic process;GO:0044237//cellular metabolic process;GO:0071704//organic substance metabolic process;GO:0034645//cellular macromolecule biosynthetic process;GO:0006725//cellular …
Solyc11g042560.1	0.05	0.805	4.00843	7.21952e-05	8.51926e-05	4.00843	7.21952e-05	8.51926e-05	AP2-EREBP		K09286//EREBP-like factor	XP_004250806.1|1.4e-99|PREDICTED: ethylene-responsive transcription factor ERF022-like [Solanum lycopersicum]	GO:0010467//gene expression;GO:0097659//nucleic acid-templated transcription;GO:0034654//nucleobase-containing compound biosynthetic process;GO:0006725//cellular aromatic compound metabolic process;GO:0043170//macromolecule metabolic process;GO:0009987//cellular process;GO:0009058//biosynthetic process;GO:0044249//cellular biosynthetic process;GO:0044260//cellular macromolecule metabolic process;…
Solyc11g042580.1	0	1.29	5.59339	3.42655e-07	3.3522e-07	5.59339	3.42655e-07	3.3522e-07	AP2-EREBP	Malus x domestica AP2 domain class transcription factor (AP2D43) mRNA, complete cds	K09286//EREBP-like factor	XP_004250714.1|4.5e-92|PREDICTED: ethylene-responsive transcription factor ERF021 [Solanum lycopersicum]	GO:0097659//nucleic acid-templated transcription;GO:0043170//macromolecule metabolic process;GO:0032774//RNA biosynthetic process;GO:0044271//cellular nitrogen compound biosynthetic process;GO:0006351//transcription, DNA-templated;GO:0044249//cellular biosynthetic process;GO:0034654//nucleobase-containing compound biosynthetic process;GO:0034641//cellular nitrogen compound metabolic process;GO:19…
Solyc12g044390.3	4.63	13.075	1.49385	3.6021e-16	2.3565e-16	1.49385	3.6021e-16	2.3565e-16	AP2-EREBP	Malus x domestica AP2 domain class transcription factor (AP2D43) mRNA, complete cds	K09286//EREBP-like factor	XP_004252501.1|6.3e-74|PREDICTED: dehydration-responsive element-binding protein 3 [Solanum lycopersicum]	GO:0097659//nucleic acid-templated transcription;GO:0008152//metabolic process;GO:0006807//nitrogen compound metabolic process;GO:0016070//RNA metabolic process;GO:0006351//transcription, DNA-templated;GO:0009987//cellular process;GO:0034654//nucleobase-containing compound biosynthetic process;GO:0044238//primary metabolic process;GO:0044271//cellular nitrogen compound biosynthetic process;GO:001…
Solyc12g056590.2	1.245	12.78	3.36346	3.92142e-107	7.00558e-108	3.36346	3.92142e-107	7.00558e-108	AP2-EREBP	Malus x domestica AP2 domain class transcription factor (AP2D43) mRNA, complete cds	K12900//FUS-interacting serine-arginine-rich protein 1+ko03040//Spliceosome;K09286//EREBP-like factor	NP_001332990.1|4.1e-205|ethylene-responsive transcription factor 2a isoform 2 [Solanum lycopersicum]
Solyc12g056980.1	13.17	3.185	-2.04393	1.51985e-52	4.71595e-53	-2.04393	1.51985e-52	4.71595e-53	AP2-EREBP	Malus x domestica AP2 domain class transcription factor (AP2D43) mRNA, complete cds	K09286//EREBP-like factor	XP_004252538.1|5.7e-165|PREDICTED: ethylene-responsive transcription factor RAP2-13-like [Solanum lycopersicum]	GO:0009059//macromolecule biosynthetic process;GO:0090304//nucleic acid metabolic process;GO:0016070//RNA metabolic process;GO:1901576//organic substance biosynthetic process;GO:0044249//cellular biosynthetic process;GO:0008152//metabolic process;GO:0044238//primary metabolic process;GO:0009058//biosynthetic process;GO:0006139//nucleobase-containing compound metabolic process;GO:0032774//RNA bios…
C2H2
Gene ID	CM0 FPKM	TM0 FPKM	log2(TM0/CM0)	Qvalue(CM0-vs-TM0)	Pvalue(CM0-vs-TM0)	log2(TM0/CM0)	Qvalue(CM0-vs-TM0)	Pvalue(CM0-vs-TM0)	TFs	PRG	Kegg Orthology	Nr	GO
Solyc01g005060.3	3.895	10.25	1.39629	1.33243e-34	5.47555e-35	1.39629	1.33243e-34	5.47555e-35	C2H2		K12309//beta-galactosidase [EC:3.2.1.23]+ko00600//Sphingolipid metabolism+ko00604//Glycosphingolipid biosynthesis - ganglio series+ko00531//Glycosaminoglycan degradation+ko00511//Other glycan degradation+ko01100//Metabolic pathways+ko00052//Galactose metabolism;K22410//PR domain zinc finger protein 16	XP_004228757.1|7.2e-198|PREDICTED: protein SHOOT GRAVITROPISM 5 [Solanum lycopersicum]	GO:0097159//organic cyclic compound binding;GO:0005488//binding;GO:0043169//cation binding;GO:0043167//ion binding;GO:0046872//metal ion binding;GO:1901363//heterocyclic compound binding;GO:0003676//nucleic acid binding;
Solyc01g087050.3	0.69	2.56	1.87837	9.20968e-12	7.12284e-12	1.87837	9.20968e-12	7.12284e-12	C2H2		K22410//PR domain zinc finger protein 16;K12309//beta-galactosidase [EC:3.2.1.23]+ko00600//Sphingolipid metabolism+ko00604//Glycosphingolipid biosynthesis - ganglio series+ko00531//Glycosaminoglycan degradation+ko00511//Other glycan degradation+ko01100//Metabolic pathways+ko00052//Galactose metabolism;K14794//ribosomal RNA-processing protein 12	XP_004231115.1|5.7e-185|PREDICTED: zinc finger protein WIP2-like [Solanum lycopersicum]	GO:1901363//heterocyclic compound binding;GO:0097159//organic cyclic compound binding;GO:0005488//binding;GO:0003676//nucleic acid binding;
Solyc01g107170.2	27.32	161.13	2.55476	0	0	2.55476	0	0	C2H2		K22534//PR domain zinc finger protein 5;K05747//Wiskott-Aldrich syndrome protein+ko04144//Endocytosis	NP_001266186.1|1.0e-180|ZF2 protein [Solanum lycopersicum]	GO:0005622//intracellular;GO:0043226//organelle;GO:0044424//intracellular part;GO:0043231//intracellular membrane-bounded organelle;GO:0005623//cell;GO:0043227//membrane-bounded organelle;GO:0005634//nucleus;GO:0043229//intracellular organelle;GO:0044464//cell part;GO:0003676//nucleic acid binding;GO:0097159//organic cyclic compound binding;GO:0005488//binding;GO:1901363//heterocyclic compound bi…
Solyc02g088670.1	0.04	0.31	3.09589	0.00020125	0.000248214	3.09589	0.00020125	0.000248214	C2H2			XP_004233667.1|3.4e-270|PREDICTED: zinc finger protein ZAT1-like [Solanum lycopersicum]	GO:0097159//organic cyclic compound binding;GO:0005488//binding;GO:1901363//heterocyclic compound binding;GO:0003676//nucleic acid binding;
Solyc03g059270.4	13.75	6.48	-1.08356	1.11646e-26	5.48115e-27	-1.08356	1.11646e-26	5.48115e-27	C2H2			XP_004234792.2|1.4e-114|PREDICTED: zinc finger protein WIP2 [Solanum lycopersicum]
Solyc04g077980.1	163.9	402.075	1.29462	0	0	1.29462	0	0			K22534//PR domain zinc finger protein 5	NP_001234718.1|2.8e-152|C2H2-type zinc finger protein [Solanum lycopersicum]	GO:0043229//intracellular organelle;GO:0044464//cell part;GO:0005623//cell;GO:0005634//nucleus;GO:0043231//intracellular membrane-bounded organelle;GO:0005622//intracellular;GO:0044424//intracellular part;GO:0043226//organelle;GO:0043227//membrane-bounded organelle;GO:0005488//binding;GO:1901363//heterocyclic compound binding;GO:0097159//organic cyclic compound binding;GO:0003676//nucleic acid bi…
Solyc05g054030.3	9.205	3.295	-1.48321	3.23486e-30	1.46062e-30	-1.48321	3.23486e-30	1.46062e-30	C2H2		K12309//beta-galactosidase [EC:3.2.1.23]+ko00600//Sphingolipid metabolism+ko00604//Glycosphingolipid biosynthesis - ganglio series+ko00531//Glycosaminoglycan degradation+ko00511//Other glycan degradation+ko01100//Metabolic pathways+ko00052//Galactose metabolism;K22410//PR domain zinc finger protein 16	XP_004240203.1|6.6e-227|PREDICTED: protein SHOOT GRAVITROPISM 5-like [Solanum lycopersicum]	GO:0003676//nucleic acid binding;GO:0005488//binding;GO:1901363//heterocyclic compound binding;GO:0097159//organic cyclic compound binding;
Solyc05g054650.1	1.4	3.075	1.14199	0.000645654	0.000841851	1.14199	0.000645654	0.000841851	C2H2		K22534//PR domain zinc finger protein 5;K14841//ribosome biogenesis protein NSA1	XP_004239776.1|5.3e-87|PREDICTED: zinc finger protein ZAT11-like [Solanum lycopersicum]	GO:0005488//binding;GO:0097159//organic cyclic compound binding;GO:1901363//heterocyclic compound binding;GO:0003676//nucleic acid binding;
Solyc06g065440.1	62.49	27.905	-1.15928	2.72914e-123	4.26289e-124	-1.15928	2.72914e-123	4.26289e-124	C2H2		K14412//alpha-1,4-fucosyltransferase [EC:2.4.1.65]+ko01100//Metabolic pathways;K22410//PR domain zinc finger protein 16;K12309//beta-galactosidase [EC:3.2.1.23]+ko00600//Sphingolipid metabolism+ko00604//Glycosphingolipid biosynthesis - ganglio series+ko00531//Glycosaminoglycan degradation+ko00511//Other glycan degradation+ko01100//Metabolic pathways+ko00052//Galactose metabolism	XP_010322757.1|6.7e-202|PREDICTED: LOW QUALITY PROTEIN: protein SENSITIVE TO PROTON RHIZOTOXICITY 1-like [Solanum lycopersicum]	GO:0097159//organic cyclic compound binding;GO:0005488//binding;GO:0003676//nucleic acid binding;GO:1901363//heterocyclic compound binding;
Solyc06g074800.1	4.69	1.72	-1.44702	1.6964e-13	1.21904e-13	-1.44702	1.6964e-13	1.21904e-13	C2H2		K22534//PR domain zinc finger protein 5;K05747//Wiskott-Aldrich syndrome protein+ko04144//Endocytosis	XP_010322414.1|9.7e-187|PREDICTED: zinc finger protein ZAT5-like [Solanum lycopersicum]	GO:0043231//intracellular membrane-bounded organelle;GO:0044424//intracellular part;GO:0005622//intracellular;GO:0044464//cell part;GO:0005623//cell;GO:0043227//membrane-bounded organelle;GO:0043229//intracellular organelle;GO:0043226//organelle;GO:0005634//nucleus;GO:0097159//organic cyclic compound binding;GO:0005488//binding;GO:1901363//heterocyclic compound binding;GO:0003676//nucleic acid bi…
Solyc06g075775.1	0.13	1.04	3.00843	0.00035781	0.000453152	3.00843	0.00035781	0.000453152	C2H2		K22534//PR domain zinc finger protein 5	XP_004241247.2|4.2e-75|PREDICTED: zinc finger protein ZAT1-like [Solanum lycopersicum]	GO:0003676//nucleic acid binding;GO:0097159//organic cyclic compound binding;GO:1901363//heterocyclic compound binding;GO:0005488//binding;
Solyc06g075780.3	14.725	113.575	2.94849	0	0	2.94849	0	0	C2H2			XP_004241247.2|3.5e-86|PREDICTED: zinc finger protein ZAT1-like [Solanum lycopersicum]	GO:0003676//nucleic acid binding;GO:1901363//heterocyclic compound binding;GO:0097159//organic cyclic compound binding;GO:0005488//binding;
Solyc09g074780.3	0.94	0.42	-1.15077	0.000131505	0.000158992	-1.15077	0.000131505	0.000158992	C2H2		K22410//PR domain zinc finger protein 16;K12309//beta-galactosidase [EC:3.2.1.23]+ko00600//Sphingolipid metabolism+ko00604//Glycosphingolipid biosynthesis - ganglio series+ko00531//Glycosaminoglycan degradation+ko00511//Other glycan degradation+ko01100//Metabolic pathways+ko00052//Galactose metabolism	XP_004247541.1|6.9e-308|PREDICTED: protein indeterminate-domain 2-like [Solanum lycopersicum]	GO:0097159//organic cyclic compound binding;GO:0005488//binding;GO:0003676//nucleic acid binding;GO:1901363//heterocyclic compound binding;
Solyc11g066400.1	15.04	6.54	-1.1993	2.54328e-27	1.23172e-27	-1.1993	2.54328e-27	1.23172e-27	C2H2		K22534//PR domain zinc finger protein 5;K05747//Wiskott-Aldrich syndrome protein+ko04144//Endocytosis	XP_004251369.1|1.4e-168|PREDICTED: zinc finger protein ZAT5 [Solanum lycopersicum]	GO:0005622//intracellular;GO:0005634//nucleus;GO:0043229//intracellular organelle;GO:0043231//intracellular membrane-bounded organelle;GO:0043227//membrane-bounded organelle;GO:0044464//cell part;GO:0005623//cell;GO:0043226//organelle;GO:0044424//intracellular part;GO:0003676//nucleic acid binding;GO:1901363//heterocyclic compound binding;GO:0097159//organic cyclic compound binding;GO:0005488//bi…
Solyc11g073060.3	1.15	7.79	2.77396	1.7302e-22	9.35318e-23	2.77396	1.7302e-22	9.35318e-23	C2H2		K22534//PR domain zinc finger protein 5	XP_004251306.1|5.0e-85|PREDICTED: zinc finger protein ZAT11-like [Solanum lycopersicum]	GO:0010200//response to chitin;GO:0042493//response to drug;GO:0010243//response to organonitrogen compound;GO:0010033//response to organic substance;GO:1901698//response to nitrogen compound;GO:0050896//response to stimulus;GO:0042221//response to chemical;GO:1901700//response to oxygen-containing compound;GO:0043226//organelle;GO:0043227//membrane-bounded organelle;GO:0044424//intracellular par…
Solyc11g073075.1	35.465	82.945	1.22769	7.03827e-133	1.03335e-133	1.22769	7.03827e-133	1.03335e-133	C2H2		K22534//PR domain zinc finger protein 5	XP_010313549.1|6.8e-90|PREDICTED: zinc finger protein ZAT11-like [Solanum lycopersicum]	GO:0005488//binding;GO:0097159//organic cyclic compound binding;GO:1901363//heterocyclic compound binding;GO:0003676//nucleic acid binding;
Solyc12g088390.1	11.465	5.54	-1.04685	4.16675e-12	3.17341e-12	-1.04685	4.16675e-12	3.17341e-12	C2H2		K22534//PR domain zinc finger protein 5;K05747//Wiskott-Aldrich syndrome protein+ko04144//Endocytosis	XP_004252818.1|2.5e-113|PREDICTED: zinc finger protein ZAT10-like [Solanum lycopersicum]	GO:0043229//intracellular organelle;GO:0005634//nucleus;GO:0005622//intracellular;GO:0043226//organelle;GO:0044424//intracellular part;GO:0043227//membrane-bounded organelle;GO:0005623//cell;GO:0043231//intracellular membrane-bounded organelle;GO:0044464//cell part;GO:0005488//binding;GO:0097159//organic cyclic compound binding;GO:0003676//nucleic acid binding;GO:1901363//heterocyclic compound bi…
bZIP
Gene ID	CM0 FPKM	TM0 FPKM	log2(TM0/CM0)	Qvalue(CM0-vs-TM0)	Pvalue(CM0-vs-TM0)	log2(TM0/CM0)	Qvalue(CM0-vs-TM0)	Pvalue(CM0-vs-TM0)	TFs	PRG	Kegg Orthology	Nr	GO
Solyc03g043895.1	0.275	1.16	2.08643	5.93315e-10	4.99584e-10	2.08643	5.93315e-10	4.99584e-10			K09060//plant G-box-binding factor;K14432//ABA responsive element binding factor+ko04075//Plant hormone signal transduction	XP_004234711.1|2.8e-114|PREDICTED: bZIP transcription factor 11-like [Solanum lycopersicum]	GO:0140110//transcription regulator activity;GO:0003700//DNA binding transcription factor activity;
Solyc04g078840.3	30.975	94.11	1.60247	0	0	1.60247	0	0	bZIP		K14432//ABA responsive element binding factor+ko04075//Plant hormone signal transduction	NP_001234596.1|1.4e-260|AREB-like protein [Solanum lycopersicum]	GO:0003700//DNA binding transcription factor activity;GO:1901363//heterocyclic compound binding;GO:0097159//organic cyclic compound binding;GO:0005488//binding;GO:0003676//nucleic acid binding;GO:0140110//transcription regulator activity;GO:0003677//DNA binding;
Solyc06g060490.3	22.515	47.26	1.07144	1.52035e-93	3.05741e-94	1.07144	1.52035e-93	3.05741e-94	bZIP		K20557//transcription factor VIP1+ko04016//MAPK signaling pathway - plant	XP_004242016.1|1.1e-152|PREDICTED: transcription factor VIP1 [Solanum lycopersicum]	GO:0044424//intracellular part;GO:0043231//intracellular membrane-bounded organelle;GO:0005634//nucleus;GO:0005623//cell;GO:0043229//intracellular organelle;GO:0043226//organelle;GO:0005622//intracellular;GO:0044464//cell part;GO:0043227//membrane-bounded organelle;GO:0003700//DNA binding transcription factor activity;GO:0140110//transcription regulator activity;GO:0003677//DNA binding;GO:0005488…
Solyc07g062710.4	2.23	0.585	-1.94577	6.9065e-11	5.56211e-11	-1.94577	6.9065e-11	5.56211e-11	bZIP		K04374//cyclic AMP-dependent transcription factor ATF-4+ko04141//Protein processing in endoplasmic reticulum;K20557//transcription factor VIP1+ko04016//MAPK signaling pathway - plant	XP_004244256.1|3.6e-171|PREDICTED: basic leucine zipper 61-like [Solanum lycopersicum]	GO:0009889//regulation of biosynthetic process;GO:1903508//positive regulation of nucleic acid-templated transcription;GO:0050789//regulation of biological process;GO:0031326//regulation of cellular biosynthetic process;GO:0048518//positive regulation of biological process;GO:0010628//positive regulation of gene expression;GO:0060255//regulation of macromolecule metabolic process;GO:0051171//regu…
