# Supplementary material for: Transcriptome and physiological analysis of increase in drought stress tolerance by melatonin in tomato
Source: PLoS One. 2022 May 17;17(5):e0267594. doi: 10.1371/journal.pone.0267594 (PMC9113596; doi:10.1371/journal.pone.0267594)
Supplement: S13 Table — (XLSX) [file pone.0267594.s018.xlsx]

## Sheet: Sheet1
MYB
Gene ID	CM10 FPKM	TM10 FPKM	log2(TM10/CM10)	Qvalue(CM10-vs-TM10)	Pvalue(CM10-vs-TM10)	log2(TM10/CM10)	Qvalue(CM10-vs-TM10)	Pvalue(CM10-vs-TM10)	TFs	PRG	Kegg Orthology	Nr	GO
Solyc01g007890.3	42.595	13.875	-1.6143	3.88413e-149	5.93927e-150	-1.6143	3.88413e-149	5.93927e-150			K12309//beta-galactosidase [EC:3.2.1.23]+ko00600//Sphingolipid metabolism+ko00604//Glycosphingolipid biosynthesis - ganglio series+ko00531//Glycosaminoglycan degradation+ko00511//Other glycan degradation+ko01100//Metabolic pathways+ko00052//Galactose metabolism;K09422//transcription factor MYB, plant	XP_004228560.3|1.2e-225|PREDICTED: protein indeterminate-domain 5, chloroplastic-like [Solanum lycopersicum]	GO:1901363//heterocyclic compound binding;GO:0005488//binding;GO:0043167//ion binding;GO:0046872//metal ion binding;GO:0097159//organic cyclic compound binding;GO:0043169//cation binding;GO:0003676//nucleic acid binding;
Solyc01g057910.3	3	7.99	1.41618	4.78645e-28	2.55322e-28	1.41618	4.78645e-28	2.55322e-28	MYB		K09422//transcription factor MYB, plant	XP_004229031.1|8.9e-172|PREDICTED: transcription factor MYB108-like [Solanum lycopersicum]	GO:0019219//regulation of nucleobase-containing compound metabolic process;GO:0010468//regulation of gene expression;GO:2001141//regulation of RNA biosynthetic process;GO:0019222//regulation of metabolic process;GO:0031326//regulation of cellular biosynthetic process;GO:0030154//cell differentiation;GO:0048869//cellular developmental process;GO:0050794//regulation of cellular process;GO:0010556//…
Solyc01g079620.4	9.425	4.405	-1.09591	4.15756e-21	2.59242e-21	-1.09591	4.15756e-21	2.59242e-21	MYB		K09422//transcription factor MYB, plant	NP_001234401.1|5.0e-201|MYB12 protein [Solanum lycopersicum]	GO:0048518//positive regulation of biological process;GO:0006357//regulation of transcription from RNA polymerase II promoter;GO:0010468//regulation of gene expression;GO:1903506//regulation of nucleic acid-templated transcription;GO:0009891//positive regulation of biosynthetic process;GO:0048869//cellular developmental process;GO:0045893//positive regulation of transcription, DNA-templated;GO:00…
Solyc01g094360.3	1.655	0.67	-1.30158	2.8395e-06	3.32431e-06	-1.30158	2.8395e-06	3.32431e-06	MYB		K09422//transcription factor MYB, plant	XP_004229941.1|3.5e-181|PREDICTED: myb-related protein Zm38-like [Solanum lycopersicum]	GO:0051171//regulation of nitrogen compound metabolic process;GO:1903506//regulation of nucleic acid-templated transcription;GO:0031323//regulation of cellular metabolic process;GO:0050789//regulation of biological process;GO:0051252//regulation of RNA metabolic process;GO:0032502//developmental process;GO:0048869//cellular developmental process;GO:0065007//biological regulation;GO:0010556//regul…
Solyc01g108300.3	8.985	31.165	1.79871	1.28864e-195	1.55593e-196	1.79871	1.28864e-195	1.55593e-196	G2-like		K14491//two-component response regulator ARR-B family+ko04075//Plant hormone signal transduction	NP_001297051.1|6.0e-232|Myb family transcription factor [Solanum lycopersicum]	GO:0034645//cellular macromolecule biosynthetic process;GO:0019438//aromatic compound biosynthetic process;GO:0044249//cellular biosynthetic process;GO:0006725//cellular aromatic compound metabolic process;GO:1903506//regulation of nucleic acid-templated transcription;GO:0046483//heterocycle metabolic process;GO:0008152//metabolic process;GO:1901362//organic cyclic compound biosynthetic process;G…
Solyc01g109690.1	80.455	1.5	-5.74611	1.18839e-164	1.65354e-165	-5.74611	1.18839e-164	1.65354e-165	MYB		K15397//3-ketoacyl-CoA synthase [EC:2.3.1.199]+ko01100//Metabolic pathways+ko01110//Biosynthesis of secondary metabolites+ko00062//Fatty acid elongation;K22390//acid phosphatase type 7;K09522//DnaJ homolog subfamily C member 2	XP_004230980.1|3.8e-39|PREDICTED: protein RADIALIS-like 4 [Solanum lycopersicum]	GO:0043229//intracellular organelle;GO:0043227//membrane-bounded organelle;GO:0044464//cell part;GO:0005634//nucleus;GO:0043226//organelle;GO:0005623//cell;GO:0005622//intracellular;GO:0043231//intracellular membrane-bounded organelle;GO:0044424//intracellular part;GO:0005488//binding;GO:0003676//nucleic acid binding;GO:1901363//heterocyclic compound binding;GO:0003677//DNA binding;GO:0097159//or…
Solyc02g067340.4	6.51	2.38	-1.44959	1.35006e-23	7.95565e-24	-1.44959	1.35006e-23	7.95565e-24	MYB		K09422//transcription factor MYB, plant	CAA67575.1|1.3e-199|transcription factor [Solanum lycopersicum]	GO:0030154//cell differentiation;GO:0010556//regulation of macromolecule biosynthetic process;GO:0048869//cellular developmental process;GO:0032502//developmental process;GO:0051171//regulation of nitrogen compound metabolic process;GO:2000112//regulation of cellular macromolecule biosynthetic process;GO:0031326//regulation of cellular biosynthetic process;GO:0050794//regulation of cellular proce…
Solyc02g067760.4	0	0.305	4.44543	0.000592789	0.000847796	4.44543	0.000592789	0.000847796	MYB		K09422//transcription factor MYB, plant	XP_004233330.1|8.6e-113|PREDICTED: myb-related protein 305-like [Solanum lycopersicum]	GO:0051171//regulation of nitrogen compound metabolic process;GO:0006357//regulation of transcription from RNA polymerase II promoter;GO:0019219//regulation of nucleobase-containing compound metabolic process;GO:1903506//regulation of nucleic acid-templated transcription;GO:0031326//regulation of cellular biosynthetic process;GO:0010556//regulation of macromolecule biosynthetic process;GO:0030154…
Solyc02g068600.3	3.6	0.705	-2.36316	3.25122e-29	1.69059e-29	-2.36316	3.25122e-29	1.69059e-29			K15503//serine/threonine-protein phosphatase 6 regulatory ankyrin repeat subunit B;K09420//transcriptional activator Myb	XP_004233910.2|9.2e-237|PREDICTED: ankyrin repeat-containing protein NPR4-like [Solanum lycopersicum]	GO:0016021//integral component of membrane;GO:0016020//membrane;GO:0044425//membrane part;GO:0031224//intrinsic component of membrane;
Solyc02g068670.3	0.395	0.835	1.064	0.000752347	0.00108942	1.064	0.000752347	0.00108942			K15503//serine/threonine-protein phosphatase 6 regulatory ankyrin repeat subunit B;K09420//transcriptional activator Myb	XP_010317038.1|0.0e+00|PREDICTED: ankyrin repeat-containing protein At5g02620-like [Solanum lycopersicum]	GO:0044425//membrane part;GO:0016021//integral component of membrane;GO:0016020//membrane;GO:0031224//intrinsic component of membrane;
Solyc02g085145.1	7.285	0	-7.38905	5.9813e-20	3.85348e-20	-7.38905	5.9813e-20	3.85348e-20	MYB		K15397//3-ketoacyl-CoA synthase [EC:2.3.1.199]+ko01100//Metabolic pathways+ko01110//Biosynthesis of secondary metabolites+ko00062//Fatty acid elongation;K22390//acid phosphatase type 7;K09522//DnaJ homolog subfamily C member 2	XP_004232415.1|1.1e-38|PREDICTED: protein RADIALIS-like 5 [Solanum lycopersicum]	GO:0044424//intracellular part;GO:0043229//intracellular organelle;GO:0043231//intracellular membrane-bounded organelle;GO:0043227//membrane-bounded organelle;GO:0005623//cell;GO:0044464//cell part;GO:0043226//organelle;GO:0005622//intracellular;GO:0005634//nucleus;GO:0097159//organic cyclic compound binding;GO:0003676//nucleic acid binding;GO:0005488//binding;GO:0003677//DNA binding;GO:1901363//…
Solyc02g087960.3	0.72	0.26	-1.47344	0.000873769	0.00127487	-1.47344	0.000873769	0.00127487	MYB		K09422//transcription factor MYB, plant	XP_004232220.1|1.5e-170|PREDICTED: myb-related protein 306-like [Solanum lycopersicum]	GO:0050789//regulation of biological process;GO:0048869//cellular developmental process;GO:0010468//regulation of gene expression;GO:0010556//regulation of macromolecule biosynthetic process;GO:2001141//regulation of RNA biosynthetic process;GO:0032502//developmental process;GO:0019219//regulation of nucleobase-containing compound metabolic process;GO:0060255//regulation of macromolecule metaboli…
Solyc02g088190.4	7.045	0.425	-4.0584	3.07927e-92	7.05942e-93	-4.0584	3.07927e-92	7.05942e-93	MYB	disease resistance protein (TIR-NBS-LRR class), putative (best arabidopsis hit)	K09422//transcription factor MYB, plant	XP_004232212.1|1.1e-245|PREDICTED: myb-related protein 306 [Solanum lycopersicum]	GO:0080090//regulation of primary metabolic process;GO:0060255//regulation of macromolecule metabolic process;GO:0009889//regulation of biosynthetic process;GO:0065007//biological regulation;GO:0010556//regulation of macromolecule biosynthetic process;GO:0019222//regulation of metabolic process;GO:0050794//regulation of cellular process;GO:0051171//regulation of nitrogen compound metabolic proces…
Solyc02g092930.1	429.805	131.155	-1.70974	0	0	-1.70974	0	0	MYB		K09422//transcription factor MYB, plant	XP_010315996.1|1.1e-212|PREDICTED: transcription factor MYB44-like [Solanum lycopersicum]	GO:0003677//DNA binding;GO:1901363//heterocyclic compound binding;GO:0003676//nucleic acid binding;GO:0005488//binding;GO:0097159//organic cyclic compound binding;
Solyc02g093740.3	0.375	1.175	1.63369	2.91188e-05	3.69103e-05	1.63369	2.91188e-05	3.69103e-05	MYB		K09422//transcription factor MYB, plant	XP_019068104.1|6.5e-146|PREDICTED: myb-related protein 315 [Solanum lycopersicum]	GO:0050789//regulation of biological process;GO:0010468//regulation of gene expression;GO:0031323//regulation of cellular metabolic process;GO:0009987//cellular process;GO:0006357//regulation of transcription from RNA polymerase II promoter;GO:0032502//developmental process;GO:0051171//regulation of nitrogen compound metabolic process;GO:0019222//regulation of metabolic process;GO:0080090//regula…
Solyc03g005570.3	16.85	4.795	-1.81038	1.54644e-73	4.2387e-74	-1.81038	1.54644e-73	4.2387e-74	MYB	disease resistance protein (TIR-NBS-LRR class), putative (best arabidopsis hit)	K09422//transcription factor MYB, plant	XP_004234040.1|2.6e-146|PREDICTED: myb-related protein Myb4 [Solanum lycopersicum]	GO:0009889//regulation of biosynthetic process;GO:2000112//regulation of cellular macromolecule biosynthetic process;GO:0050789//regulation of biological process;GO:0060255//regulation of macromolecule metabolic process;GO:0051252//regulation of RNA metabolic process;GO:0006357//regulation of transcription from RNA polymerase II promoter;GO:0010556//regulation of macromolecule biosynthetic proces…
Solyc03g093890.3	2.94	8.905	1.6019	2.02763e-30	1.02731e-30	1.6019	2.02763e-30	1.02731e-30	MYB		K09422//transcription factor MYB, plant	NP_001333764.1|4.3e-148|R2R3MYB transcription factor 52 [Solanum lycopersicum]	GO:0048869//cellular developmental process;GO:0080090//regulation of primary metabolic process;GO:0065007//biological regulation;GO:0051252//regulation of RNA metabolic process;GO:0009889//regulation of biosynthetic process;GO:0009987//cellular process;GO:0010468//regulation of gene expression;GO:0050794//regulation of cellular process;GO:0006357//regulation of transcription from RNA polymerase I…
Solyc03g112390.3	5.925	1.615	-1.87102	1.59069e-32	7.72285e-33	-1.87102	1.59069e-32	7.72285e-33	MYB		K09422//transcription factor MYB, plant	XP_004236253.1|1.1e-191|PREDICTED: transcription factor MYB26-like isoform X1 [Solanum lycopersicum]	GO:0006355//regulation of transcription, DNA-templated;GO:0031323//regulation of cellular metabolic process;GO:0009889//regulation of biosynthetic process;GO:2001141//regulation of RNA biosynthetic process;GO:0019219//regulation of nucleobase-containing compound metabolic process;GO:0010556//regulation of macromolecule biosynthetic process;GO:1903506//regulation of nucleic acid-templated transcri…
Solyc03g119370.2	0.395	2.55	2.67787	5.77062e-14	4.52321e-14	2.67787	5.77062e-14	4.52321e-14	MYB		K09422//transcription factor MYB, plant	XP_004236420.2|5.4e-162|PREDICTED: transcription factor MYB108-like [Solanum lycopersicum]	GO:0031323//regulation of cellular metabolic process;GO:0080090//regulation of primary metabolic process;GO:0030154//cell differentiation;GO:1903506//regulation of nucleic acid-templated transcription;GO:0019219//regulation of nucleobase-containing compound metabolic process;GO:0010556//regulation of macromolecule biosynthetic process;GO:0006355//regulation of transcription, DNA-templated;GO:0031…
Solyc03g119740.3	29.93	13.89	-1.10612	2.2467e-69	6.44519e-70	-1.10612	2.2467e-69	6.44519e-70	MYB		K08869//aarF domain-containing kinase;K17613//calcineurin-binding protein cabin-1;K15397//3-ketoacyl-CoA synthase [EC:2.3.1.199]+ko01100//Metabolic pathways+ko01110//Biosynthesis of secondary metabolites+ko00062//Fatty acid elongation;K05909//laccase [EC:1.10.3.2]	XP_004235740.1|4.2e-177|PREDICTED: transcription factor DIVARICATA [Solanum lycopersicum]	GO:2000112//regulation of cellular macromolecule biosynthetic process;GO:1901576//organic substance biosynthetic process;GO:0006807//nitrogen compound metabolic process;GO:0090304//nucleic acid metabolic process;GO:0042493//response to drug;GO:0010038//response to metal ion;GO:0010556//regulation of macromolecule biosynthetic process;GO:0046483//heterocycle metabolic process;GO:0051171//regulatio…
Solyc04g005100.3	135.245	55.67	-1.27904	0	0	-1.27904	0	0	MYB		K08869//aarF domain-containing kinase;K17613//calcineurin-binding protein cabin-1	XP_004237073.1|2.2e-151|PREDICTED: transcription factor MYB1R1 [Solanum lycopersicum]	GO:0050896//response to stimulus;GO:0046483//heterocycle metabolic process;GO:0006139//nucleobase-containing compound metabolic process;GO:0009737//response to abscisic acid;GO:0006970//response to osmotic stress;GO:0018130//heterocycle biosynthetic process;GO:0010035//response to inorganic substance;GO:0009058//biosynthetic process;GO:0010467//gene expression;GO:0044237//cellular metabolic proce…
Solyc04g014470.3	1.325	2.82	1.08553	2.96367e-07	3.23102e-07	1.08553	2.96367e-07	3.23102e-07	MYB		K09422//transcription factor MYB, plant	XP_004236690.1|1.4e-174|PREDICTED: protein ODORANT1-like [Solanum lycopersicum]	GO:0009889//regulation of biosynthetic process;GO:0010468//regulation of gene expression;GO:0019222//regulation of metabolic process;GO:0009725//response to hormone;GO:2000652//regulation of secondary cell wall biogenesis;GO:0097305//response to alcohol;GO:1901700//response to oxygen-containing compound;GO:0080090//regulation of primary metabolic process;GO:0051171//regulation of nitrogen compoun…
Solyc04g056310.3	0.04	0.345	2.98599	0.000357255	0.000499762	2.98599	0.000357255	0.000499762	MYB		K09422//transcription factor MYB, plant	XP_004237385.1|1.1e-189|PREDICTED: myb-related protein 315-like [Solanum lycopersicum]	GO:0010556//regulation of macromolecule biosynthetic process;GO:0031323//regulation of cellular metabolic process;GO:0009889//regulation of biosynthetic process;GO:1903506//regulation of nucleic acid-templated transcription;GO:0030154//cell differentiation;GO:0050789//regulation of biological process;GO:0006355//regulation of transcription, DNA-templated;GO:0060255//regulation of macromolecule me…
Solyc04g079360.1	3.64	0.745	-2.28249	9.95154e-15	7.59316e-15	-2.28249	9.95154e-15	7.59316e-15	MYB		K09422//transcription factor MYB, plant	XP_004238184.1|3.7e-146|PREDICTED: transcription factor MYB44-like [Solanum lycopersicum]	GO:0031326//regulation of cellular biosynthetic process;GO:0019219//regulation of nucleobase-containing compound metabolic process;GO:0019222//regulation of metabolic process;GO:0051171//regulation of nitrogen compound metabolic process;GO:0031323//regulation of cellular metabolic process;GO:0010556//regulation of macromolecule biosynthetic process;GO:0009889//regulation of biosynthetic process;G…
Solyc04g080500.3	5.65	2.195	-1.35914	2.86767e-07	3.12478e-07	-1.35914	2.86767e-07	3.12478e-07	MYB		K15397//3-ketoacyl-CoA synthase [EC:2.3.1.199]+ko01100//Metabolic pathways+ko01110//Biosynthesis of secondary metabolites+ko00062//Fatty acid elongation;K22390//acid phosphatase type 7;K09522//DnaJ homolog subfamily C member 2	XP_004238608.1|2.6e-46|PREDICTED: protein RADIALIS-like 6 [Solanum lycopersicum]	GO:0043227//membrane-bounded organelle;GO:0043231//intracellular membrane-bounded organelle;GO:0005622//intracellular;GO:0005634//nucleus;GO:0044464//cell part;GO:0005623//cell;GO:0044424//intracellular part;GO:0043226//organelle;GO:0043229//intracellular organelle;GO:0003676//nucleic acid binding;GO:1901363//heterocyclic compound binding;GO:0097159//organic cyclic compound binding;GO:0005488//bi…
Solyc04g150172.1	5.44	0.08	-6.04743	1.80393e-32	8.76609e-33	-6.04743	1.80393e-32	8.76609e-33	MYB		K15397//3-ketoacyl-CoA synthase [EC:2.3.1.199]+ko01100//Metabolic pathways+ko01110//Biosynthesis of secondary metabolites+ko00062//Fatty acid elongation;K22390//acid phosphatase type 7;K09522//DnaJ homolog subfamily C member 2	XP_004238300.1|1.3e-48|PREDICTED: protein RADIALIS-like 3 [Solanum lycopersicum]	GO:0005634//nucleus;GO:0043226//organelle;GO:0043227//membrane-bounded organelle;GO:0043229//intracellular organelle;GO:0044464//cell part;GO:0005622//intracellular;GO:0044424//intracellular part;GO:0005623//cell;GO:0043231//intracellular membrane-bounded organelle;GO:0003677//DNA binding;GO:0097159//organic cyclic compound binding;GO:1901363//heterocyclic compound binding;GO:0003676//nucleic aci…
Solyc05g053150.2	0	43.24	11.1572	2.50082e-157	3.61465e-158	11.1572	2.50082e-157	3.61465e-158	MYB		K09422//transcription factor MYB, plant	XP_004240221.1|1.2e-135|PREDICTED: transcription factor MYB24-like [Solanum lycopersicum]	GO:2000112//regulation of cellular macromolecule biosynthetic process;GO:0080090//regulation of primary metabolic process;GO:0009889//regulation of biosynthetic process;GO:0009987//cellular process;GO:0060255//regulation of macromolecule metabolic process;GO:0051171//regulation of nitrogen compound metabolic process;GO:1903506//regulation of nucleic acid-templated transcription;GO:0031326//regula…
Solyc05g053330.3	2.625	0.715	-1.87999	1.62942e-12	1.35187e-12	-1.87999	1.62942e-12	1.35187e-12	MYB		K09422//transcription factor MYB, plant	XP_004239882.1|3.6e-190|PREDICTED: transcription factor MYB108-like [Solanum lycopersicum]	GO:0060255//regulation of macromolecule metabolic process;GO:0065007//biological regulation;GO:0051252//regulation of RNA metabolic process;GO:0031326//regulation of cellular biosynthetic process;GO:1903506//regulation of nucleic acid-templated transcription;GO:0050789//regulation of biological process;GO:0010556//regulation of macromolecule biosynthetic process;GO:0009889//regulation of biosynth…
Solyc06g005330.3	81.3	17.16	-2.24348	0	0	-2.24348	0	0	MYB		K09422//transcription factor MYB, plant	XP_019069701.1|3.4e-138|PREDICTED: transcription factor MYB48-like [Solanum lycopersicum]	GO:0031326//regulation of cellular biosynthetic process;GO:1903506//regulation of nucleic acid-templated transcription;GO:0006357//regulation of transcription from RNA polymerase II promoter;GO:0065007//biological regulation;GO:0051252//regulation of RNA metabolic process;GO:0019222//regulation of metabolic process;GO:0051171//regulation of nitrogen compound metabolic process;GO:0032502//developm…
Solyc06g009430.3	1.065	0.115	-3.19987	2.05569e-06	2.38063e-06	-3.19987	2.05569e-06	2.38063e-06	MYB		K09422//transcription factor MYB, plant	XP_015078167.1|1.3e-105|PREDICTED: transcription factor MYB108-like [Solanum pennellii]	GO:0050789//regulation of biological process;GO:0032502//developmental process;GO:0050794//regulation of cellular process;GO:0030154//cell differentiation;GO:0080090//regulation of primary metabolic process;GO:2000112//regulation of cellular macromolecule biosynthetic process;GO:0009889//regulation of biosynthetic process;GO:2001141//regulation of RNA biosynthetic process;GO:1903506//regulation o…
Solyc06g009480.3	5.7	0.035	-7.36273	1.09513e-37	4.84397e-38	-7.36273	1.09513e-37	4.84397e-38	MYB		K09422//transcription factor MYB, plant	XP_004240646.2|5.3e-145|PREDICTED: transcription factor MYB108-like [Solanum lycopersicum]	GO:0006355//regulation of transcription, DNA-templated;GO:0010468//regulation of gene expression;GO:0080090//regulation of primary metabolic process;GO:0006357//regulation of transcription from RNA polymerase II promoter;GO:0065007//biological regulation;GO:1903506//regulation of nucleic acid-templated transcription;GO:0031323//regulation of cellular metabolic process;GO:0019219//regulation of nu…
Solyc06g068130.3	189.17	31.15	-2.60442	0	0	-2.60442	0	0				XP_004241695.1|8.4e-140|PREDICTED: myb-like protein O [Solanum lycopersicum]
Solyc06g069850.3	6.845	2.215	-1.62358	6.22534e-30	3.1836e-30	-1.62358	6.22534e-30	3.1836e-30	MYB		K09422//transcription factor MYB, plant	XP_004241580.1|1.0e-223|PREDICTED: myb-related protein 306-like [Solanum lycopersicum]	GO:0010556//regulation of macromolecule biosynthetic process;GO:0019222//regulation of metabolic process;GO:0006357//regulation of transcription from RNA polymerase II promoter;GO:0065007//biological regulation;GO:2001141//regulation of RNA biosynthetic process;GO:0048869//cellular developmental process;GO:0060255//regulation of macromolecule metabolic process;GO:0031326//regulation of cellular b…
Solyc06g071690.3	1.44	0.37	-1.95863	7.15188e-08	7.50473e-08	-1.95863	7.15188e-08	7.50473e-08	MYB		K09422//transcription factor MYB, plant	XP_004241532.1|2.7e-190|PREDICTED: transcription factor MYB86-like [Solanum lycopersicum]	GO:0080090//regulation of primary metabolic process;GO:0051171//regulation of nitrogen compound metabolic process;GO:2001141//regulation of RNA biosynthetic process;GO:0009987//cellular process;GO:0060255//regulation of macromolecule metabolic process;GO:0006357//regulation of transcription from RNA polymerase II promoter;GO:0019222//regulation of metabolic process;GO:0048869//cellular developmen…
Solyc07g053240.3	1.075	0.175	-2.63946	4.4063e-07	4.85961e-07	-2.63946	4.4063e-07	4.85961e-07	MYB		K09422//transcription factor MYB, plant	XP_004243822.2|2.8e-148|PREDICTED: transcription factor WER-like [Solanum lycopersicum]	GO:0003677//DNA binding;GO:0003676//nucleic acid binding;GO:0005488//binding;GO:0097159//organic cyclic compound binding;GO:1901363//heterocyclic compound binding;
Solyc07g055000.2	1.12	0.39	-1.51512	0.00093686	0.00137198	-1.51512	0.00093686	0.00137198	MYB		K09422//transcription factor MYB, plant	XP_010323706.1|1.4e-142|PREDICTED: transcription factor WER-like [Solanum lycopersicum]	GO:0032502//developmental process;GO:0080090//regulation of primary metabolic process;GO:0051171//regulation of nitrogen compound metabolic process;GO:0019222//regulation of metabolic process;GO:0006355//regulation of transcription, DNA-templated;GO:0031326//regulation of cellular biosynthetic process;GO:0048869//cellular developmental process;GO:0065007//biological regulation;GO:0031323//regulat…
Solyc08g008480.4	0.645	0.045	-3.76889	4.97558e-07	5.51271e-07	-3.76889	4.97558e-07	5.51271e-07	MYB		K09422//transcription factor MYB, plant	XP_004244728.1|7.6e-185|PREDICTED: myb-related protein 315-like [Solanum lycopersicum]	GO:0006357//regulation of transcription from RNA polymerase II promoter;GO:1903506//regulation of nucleic acid-templated transcription;GO:0050789//regulation of biological process;GO:0060255//regulation of macromolecule metabolic process;GO:0010468//regulation of gene expression;GO:0051171//regulation of nitrogen compound metabolic process;GO:0032502//developmental process;GO:0030154//cell differ…
Solyc08g082890.3	1.065	0.33	-1.67697	0.000109512	0.00014574	-1.67697	0.000109512	0.00014574	MYB		K09422//transcription factor MYB, plant	XP_004246088.1|2.2e-164|PREDICTED: myb-related protein 330 [Solanum lycopersicum]	GO:0051171//regulation of nitrogen compound metabolic process;GO:0031323//regulation of cellular metabolic process;GO:0050789//regulation of biological process;GO:0048869//cellular developmental process;GO:0019222//regulation of metabolic process;GO:0050794//regulation of cellular process;GO:0060255//regulation of macromolecule metabolic process;GO:0030154//cell differentiation;GO:0010468//regula…
Solyc09g010840.1	22.78	7.25	-1.64927	4.78408e-79	1.24488e-79	-1.64927	4.78408e-79	1.24488e-79	MYB		K09422//transcription factor MYB, plant	NP_001234276.2|6.2e-211|phantastica [Solanum lycopersicum]	GO:0016070//RNA metabolic process;GO:0048856//anatomical structure development;GO:0032774//RNA biosynthetic process;GO:0007275//multicellular organism development;GO:1903506//regulation of nucleic acid-templated transcription;GO:0051252//regulation of RNA metabolic process;GO:0019219//regulation of nucleobase-containing compound metabolic process;GO:0006357//regulation of transcription from RNA p…
Solyc09g090790.3	0	0.34	4.57096	0.000325857	0.00045426	4.57096	0.000325857	0.00045426	MYB		K09422//transcription factor MYB, plant	XP_004247779.1|8.9e-155|PREDICTED: myb-related protein 305 [Solanum lycopersicum]	GO:0097159//organic cyclic compound binding;GO:0003676//nucleic acid binding;GO:1901363//heterocyclic compound binding;GO:0005488//binding;GO:0003677//DNA binding;
Solyc10g005460.3	1.095	5.965	2.44251	2.12746e-34	9.98436e-35	2.44251	2.12746e-34	9.98436e-35	MYB		K09422//transcription factor MYB, plant	XP_004248359.1|2.0e-182|PREDICTED: transcription factor MYB3-like [Solanum lycopersicum]	GO:0065007//biological regulation;GO:0031326//regulation of cellular biosynthetic process;GO:2001141//regulation of RNA biosynthetic process;GO:0010556//regulation of macromolecule biosynthetic process;GO:0006355//regulation of transcription, DNA-templated;GO:0051252//regulation of RNA metabolic process;GO:0006357//regulation of transcription from RNA polymerase II promoter;GO:0019219//regulation…
Solyc10g005550.3	0.245	4.01	4.02413	1.44083e-25	8.11278e-26	4.02413	1.44083e-25	8.11278e-26	MYB		K09422//transcription factor MYB, plant	XP_010327227.1|9.9e-144|PREDICTED: myb-related protein Zm1 [Solanum lycopersicum]	GO:1903506//regulation of nucleic acid-templated transcription;GO:0009889//regulation of biosynthetic process;GO:0032502//developmental process;GO:0019219//regulation of nucleobase-containing compound metabolic process;GO:0065007//biological regulation;GO:0080090//regulation of primary metabolic process;GO:0050789//regulation of biological process;GO:0010556//regulation of macromolecule biosynthe…
Solyc10g008700.3	0	0.545	5.37831	1.80745e-06	2.0828e-06	5.37831	1.80745e-06	2.0828e-06	MYB		K09422//transcription factor MYB, plant	XP_004248465.1|4.5e-192|PREDICTED: transcription factor MYB39 [Solanum lycopersicum]	GO:0048869//cellular developmental process;GO:0031326//regulation of cellular biosynthetic process;GO:0009987//cellular process;GO:0050789//regulation of biological process;GO:0050794//regulation of cellular process;GO:2001141//regulation of RNA biosynthetic process;GO:0031323//regulation of cellular metabolic process;GO:0006355//regulation of transcription, DNA-templated;GO:0051252//regulation o…
Solyc10g052470.1	9.225	0.535	-4.11834	5.99289e-20	3.8616e-20	-4.11834	5.99289e-20	3.8616e-20	MYB		K15397//3-ketoacyl-CoA synthase [EC:2.3.1.199]+ko01100//Metabolic pathways+ko01110//Biosynthesis of secondary metabolites+ko00062//Fatty acid elongation;K22390//acid phosphatase type 7	NP_001233849.1|2.5e-44|SANT/MYB domain protein [Solanum lycopersicum]	GO:0043229//intracellular organelle;GO:0005622//intracellular;GO:0005634//nucleus;GO:0044464//cell part;GO:0043226//organelle;GO:0044424//intracellular part;GO:0005623//cell;GO:0043231//intracellular membrane-bounded organelle;GO:0043227//membrane-bounded organelle;GO:0003677//DNA binding;GO:0097159//organic cyclic compound binding;GO:1901363//heterocyclic compound binding;GO:0003676//nucleic aci…
Solyc10g076820.2	6.045	0.6	-3.3287	4.77188e-38	2.09965e-38	-3.3287	4.77188e-38	2.09965e-38	MYB		K08869//aarF domain-containing kinase;K17613//calcineurin-binding protein cabin-1;K15397//3-ketoacyl-CoA synthase [EC:2.3.1.199]+ko01100//Metabolic pathways+ko01110//Biosynthesis of secondary metabolites+ko00062//Fatty acid elongation;K05909//laccase [EC:1.10.3.2]	XP_004249083.1|2.1e-166|PREDICTED: transcription factor DIVARICATA-like [Solanum lycopersicum]	GO:0034654//nucleobase-containing compound biosynthetic process;GO:1901360//organic cyclic compound metabolic process;GO:0044260//cellular macromolecule metabolic process;GO:0019438//aromatic compound biosynthetic process;GO:0016070//RNA metabolic process;GO:0006807//nitrogen compound metabolic process;GO:0034645//cellular macromolecule biosynthetic process;GO:0044238//primary metabolic process;G…
Solyc10g080920.2	55.085	6.675	-3.04081	3.88141e-139	6.28574e-140	-3.04081	3.88141e-139	6.28574e-140	MYB		K15397//3-ketoacyl-CoA synthase [EC:2.3.1.199]+ko01100//Metabolic pathways+ko01110//Biosynthesis of secondary metabolites+ko00062//Fatty acid elongation;K22390//acid phosphatase type 7	XP_004249320.1|7.3e-48|PREDICTED: protein RADIALIS-like 1 [Solanum lycopersicum]	GO:0044424//intracellular part;GO:0005634//nucleus;GO:0043227//membrane-bounded organelle;GO:0005622//intracellular;GO:0043226//organelle;GO:0044464//cell part;GO:0043231//intracellular membrane-bounded organelle;GO:0043229//intracellular organelle;GO:0005623//cell;GO:0097159//organic cyclic compound binding;GO:0005488//binding;GO:0003677//DNA binding;GO:0003676//nucleic acid binding;GO:1901363//…
Solyc10g081490.2	7.81	3.75	-1.05583	1.56898e-11	1.35963e-11	-1.05583	1.56898e-11	1.35963e-11	MYB		K09422//transcription factor MYB, plant	NP_001304303.1|1.2e-161|myb-related protein 306-like [Solanum lycopersicum]	GO:0019222//regulation of metabolic process;GO:0009628//response to abiotic stimulus;GO:0050896//response to stimulus;GO:2000112//regulation of cellular macromolecule biosynthetic process;GO:0042221//response to chemical;GO:0009416//response to light stimulus;GO:0010035//response to inorganic substance;GO:0065007//biological regulation;GO:0019219//regulation of nucleobase-containing compound meta…
Solyc10g084370.3	0.565	1.2	1.08909	0.000551293	0.000785231	1.08909	0.000551293	0.000785231	MYB		K12133//MYB-related transcription factor LHY+ko04712//Circadian rhythm - plant	XP_004249508.1|3.5e-170|PREDICTED: protein REVEILLE 8 [Solanum lycopersicum]	GO:0044249//cellular biosynthetic process;GO:0009058//biosynthetic process;GO:0050789//regulation of biological process;GO:0006807//nitrogen compound metabolic process;GO:0031323//regulation of cellular metabolic process;GO:0080090//regulation of primary metabolic process;GO:0060255//regulation of macromolecule metabolic process;GO:0050794//regulation of cellular process;GO:0044238//primary metab…
Solyc11g006720.2	7.245	15.905	1.13589	4.55818e-29	2.37622e-29	1.13589	4.55818e-29	2.37622e-29	MYB		K08869//aarF domain-containing kinase;K17613//calcineurin-binding protein cabin-1;K15397//3-ketoacyl-CoA synthase [EC:2.3.1.199]+ko01100//Metabolic pathways+ko01110//Biosynthesis of secondary metabolites+ko00062//Fatty acid elongation;K09522//DnaJ homolog subfamily C member 2	XP_004249950.1|2.0e-123|PREDICTED: transcription factor DIVARICATA [Solanum lycopersicum]	GO:0090304//nucleic acid metabolic process;GO:0080090//regulation of primary metabolic process;GO:1901576//organic substance biosynthetic process;GO:0044237//cellular metabolic process;GO:0008152//metabolic process;GO:0065007//biological regulation;GO:0051171//regulation of nitrogen compound metabolic process;GO:0051252//regulation of RNA metabolic process;GO:0031323//regulation of cellular metab…
Solyc11g011050.2	1.98	5.32	1.4275	8.54678e-16	6.27556e-16	1.4275	8.54678e-16	6.27556e-16	MYB		K09422//transcription factor MYB, plant	NP_001234300.2|1.5e-182|myb-related transcription factor [Solanum lycopersicum]	GO:0031323//regulation of cellular metabolic process;GO:0080090//regulation of primary metabolic process;GO:0048869//cellular developmental process;GO:0009889//regulation of biosynthetic process;GO:1903506//regulation of nucleic acid-templated transcription;GO:0065007//biological regulation;GO:0060255//regulation of macromolecule metabolic process;GO:0010468//regulation of gene expression;GO:0006…
Solyc11g069850.3	0.25	0.04	-2.67697	0.000227003	0.000311952	-2.67697	0.000227003	0.000311952	MYB		K11111//telomeric repeat-binding factor 2	XP_004251409.1|6.0e-302|PREDICTED: uncharacterized protein LOC101252053 [Solanum lycopersicum]	GO:1901363//heterocyclic compound binding;GO:0003677//DNA binding;GO:0003676//nucleic acid binding;GO:0005488//binding;GO:0097159//organic cyclic compound binding;
Solyc11g071300.2	0.24	0.485	1.01066	0.00098265	0.00144315	1.01066	0.00098265	0.00144315	MYB		K09420//transcriptional activator Myb	XP_004251170.2|0.0e+00|PREDICTED: myb-related protein 3R-1-like [Solanum lycopersicum]	GO:0003676//nucleic acid binding;GO:1901363//heterocyclic compound binding;GO:0005488//binding;GO:0003677//DNA binding;GO:0097159//organic cyclic compound binding;
Solyc12g008800.3	63.845	5.1	-3.6423	0	0	-3.6423	0	0	G2-like		K08869//aarF domain-containing kinase;K17613//calcineurin-binding protein cabin-1	XP_006353528.1|6.6e-138|PREDICTED: transcription factor MYB1R1-like [Solanum tuberosum]	GO:0010467//gene expression;GO:0065007//biological regulation;GO:0019438//aromatic compound biosynthetic process;GO:0044271//cellular nitrogen compound biosynthetic process;GO:0051171//regulation of nitrogen compound metabolic process;GO:2000112//regulation of cellular macromolecule biosynthetic process;GO:0009889//regulation of biosynthetic process;GO:0009987//cellular process;GO:0016070//RNA me…
Solyc12g049350.2	17.185	0.94	-4.19361	2.54788e-130	4.36756e-131	-4.19361	2.54788e-130	4.36756e-131	MYB		K09422//transcription factor MYB, plant	XP_004252405.1|1.9e-173|PREDICTED: transcription factor MYB12-like isoform X2 [Solanum lycopersicum]	GO:0080090//regulation of primary metabolic process;GO:0050794//regulation of cellular process;GO:0019222//regulation of metabolic process;GO:0010628//positive regulation of gene expression;GO:0019219//regulation of nucleobase-containing compound metabolic process;GO:0048522//positive regulation of cellular process;GO:0032502//developmental process;GO:1902680//positive regulation of RNA biosynthe…
Solyc12g089190.1	2.505	0.08	-4.9682	9.16145e-09	9.14716e-09	-4.9682	9.16145e-09	9.14716e-09	MYB		K15397//3-ketoacyl-CoA synthase [EC:2.3.1.199]+ko01100//Metabolic pathways+ko01110//Biosynthesis of secondary metabolites+ko00062//Fatty acid elongation;K22390//acid phosphatase type 7;K09522//DnaJ homolog subfamily C member 2	XP_015060852.1|6.4e-45|PREDICTED: protein RADIALIS-like 3 [Solanum pennellii]	GO:0043229//intracellular organelle;GO:0044424//intracellular part;GO:0005622//intracellular;GO:0005623//cell;GO:0043227//membrane-bounded organelle;GO:0005634//nucleus;GO:0044464//cell part;GO:0043226//organelle;GO:0043231//intracellular membrane-bounded organelle;GO:0005488//binding;GO:1901363//heterocyclic compound binding;GO:0097159//organic cyclic compound binding;GO:0003677//DNA binding;GO:…
bHLH
Gene ID	CM10 FPKM	TM10 FPKM	log2(TM10/CM10)	Qvalue(CM10-vs-TM10)	Pvalue(CM10-vs-TM10)	log2(TM10/CM10)	Qvalue(CM10-vs-TM10)	Pvalue(CM10-vs-TM10)	TFs	PRG	Kegg Orthology	Nr	GO
Solyc01g090790.4	111.265	54.785	-1.01977	0	0	-1.01977	0	0	bHLH		K16189//phytochrome-interacting factor 4+ko04075//Plant hormone signal transduction;K12126//phytochrome-interacting factor 3+ko04712//Circadian rhythm - plant+ko04075//Plant hormone signal transduction	XP_004229781.1|6.8e-274|PREDICTED: transcription factor UNE10 [Solanum lycopersicum]	GO:0044425//membrane part;GO:0031224//intrinsic component of membrane;GO:0016021//integral component of membrane;GO:0016020//membrane;GO:0046983//protein dimerization activity;GO:0005515//protein binding;GO:0005488//binding;
Solyc01g096370.4	36.365	8.425	-2.10777	3.74628e-265	3.33887e-266	-2.10777	3.74628e-265	3.33887e-266	bHLH		K13422//transcription factor MYC2+ko04016//MAPK signaling pathway - plant+ko04075//Plant hormone signal transduction	XP_004230022.1|3.0e-257|PREDICTED: transcription factor MYC2-like isoform X2 [Solanum lycopersicum]	GO:0005488//binding;GO:0005515//protein binding;GO:0046983//protein dimerization activity;
Solyc01g098720.3	0.845	0.12	-2.7866	6.06558e-08	6.3361e-08	-2.7866	6.06558e-08	6.3361e-08	bHLH		K18485//myogenic factor 6;K20558//transcription factor SPEECHLESS+ko04016//MAPK signaling pathway - plant	XP_004230172.1|7.8e-186|PREDICTED: transcription factor bHLH96-like isoform X2 [Solanum lycopersicum]	GO:0046983//protein dimerization activity;GO:0005488//binding;GO:0005515//protein binding;
Solyc01g100660.4	308.385	153.07	-1.00804	0	0	-1.00804	0	0				XP_010313623.1|8.4e-110|PREDICTED: transcription factor bHLH149 [Solanum lycopersicum]	GO:0046983//protein dimerization activity;GO:0005515//protein binding;GO:0005488//binding;
Solyc01g109700.3	12.92	5.52	-1.22058	5.79422e-48	2.16266e-48	-1.22058	5.79422e-48	2.16266e-48	bHLH		K04733//interleukin-1 receptor-associated kinase 4 [EC:2.7.11.1];K11253//histone H3;K12126//phytochrome-interacting factor 3+ko04712//Circadian rhythm - plant+ko04075//Plant hormone signal transduction;K16189//phytochrome-interacting factor 4+ko04075//Plant hormone signal transduction	NP_001335303.1|3.2e-249|basic helix-loop-helix (bHLH) DNA-binding superfamily protein [Solanum lycopersicum]	GO:0005488//binding;GO:0046983//protein dimerization activity;GO:0005515//protein binding;
Solyc02g062690.3	22.825	6.405	-1.82824	4.7173e-109	9.49471e-110	-1.82824	4.7173e-109	9.49471e-110	bHLH		K04733//interleukin-1 receptor-associated kinase 4 [EC:2.7.11.1];K11253//histone H3;K16189//phytochrome-interacting factor 4+ko04075//Plant hormone signal transduction;K12126//phytochrome-interacting factor 3+ko04712//Circadian rhythm - plant+ko04075//Plant hormone signal transduction	XP_004233521.1|5.7e-171|PREDICTED: transcription factor HBI1 [Solanum lycopersicum]	GO:0046983//protein dimerization activity;GO:0005515//protein binding;GO:0005488//binding;
Solyc02g076920.3	1.045	7.695	2.88323	1.52616e-72	4.21506e-73	2.88323	1.52616e-72	4.21506e-73	bHLH		K22484//transcriptional regulator CBF1	XP_004232970.1|1.6e-129|PREDICTED: transcription factor bHLH30-like [Solanum lycopersicum]	GO:0005488//binding;GO:0046983//protein dimerization activity;GO:0005515//protein binding;
Solyc02g078130.3	2.545	7.925	1.64073	4.84077e-20	3.11175e-20	1.64073	4.84077e-20	3.11175e-20	bHLH			XP_004233835.1|2.9e-106|PREDICTED: uncharacterized protein LOC101247399 [Solanum lycopersicum]	GO:0019219//regulation of nucleobase-containing compound metabolic process;GO:2001141//regulation of RNA biosynthetic process;GO:0010468//regulation of gene expression;GO:0050794//regulation of cellular process;GO:0080090//regulation of primary metabolic process;GO:0019222//regulation of metabolic process;GO:2000112//regulation of cellular macromolecule biosynthetic process;GO:0009620//response t…
Solyc02g087860.3	1.545	0.23	-2.73647	1.34363e-06	1.53204e-06	-2.73647	1.34363e-06	1.53204e-06	bHLH		K17693//DNA-binding protein inhibitor ID2	NP_001234290.1|5.4e-41|transcription factor style2.1 [Solanum lycopersicum]	GO:0005488//binding;GO:0005515//protein binding;GO:0046983//protein dimerization activity;
Solyc02g091800.4	0.59	1.475	1.32839	1.12451e-05	1.37684e-05	1.32839	1.12451e-05	1.37684e-05	bHLH		K14963//COMPASS component SWD3;K13422//transcription factor MYC2+ko04016//MAPK signaling pathway - plant+ko04075//Plant hormone signal transduction	XP_004233616.1|2.8e-196|PREDICTED: transcription factor bHLH25 [Solanum lycopersicum]	GO:0005488//binding;GO:0005515//protein binding;GO:0046983//protein dimerization activity;
Solyc03g044460.1	0	13.445	8.78041	6.08793e-44	2.41715e-44	8.78041	6.08793e-44	2.41715e-44	bHLH		K10863//aprataxin [EC:3.1.11.7 3.1.11.8 3.1.12.2];K12126//phytochrome-interacting factor 3+ko04712//Circadian rhythm - plant+ko04075//Plant hormone signal transduction	XP_015170922.1|5.2e-55|PREDICTED: transcription factor HEC2-like [Solanum tuberosum]	GO:0005488//binding;GO:0005515//protein binding;GO:0046983//protein dimerization activity;
Solyc03g113560.4	1.01	6.985	2.79335	5.50462e-21	3.44692e-21	2.79335	5.50462e-21	3.44692e-21			K04733//interleukin-1 receptor-associated kinase 4 [EC:2.7.11.1];K11253//histone H3;K07953//GTP-binding protein SAR1 [EC:3.6.5.-]+ko04141//Protein processing in endoplasmic reticulum	XP_010318955.1|2.9e-51|PREDICTED: transcription factor bHLH79 isoform X1 [Solanum lycopersicum]	GO:1901363//heterocyclic compound binding;GO:0005488//binding;GO:0003677//DNA binding;GO:0003676//nucleic acid binding;GO:0046983//protein dimerization activity;GO:0005515//protein binding;GO:0043565//sequence-specific DNA binding;GO:0097159//organic cyclic compound binding;
Solyc03g114230.2	0.045	0.815	4.23392	1.20192e-05	1.47387e-05	4.23392	1.20192e-05	1.47387e-05			K18486//heart-and neural crest derivatives-expressed protein 2	XP_010318915.1|4.1e-95|PREDICTED: transcription factor bHLH27-like [Solanum lycopersicum]	GO:1903506//regulation of nucleic acid-templated transcription;GO:0019222//regulation of metabolic process;GO:0031326//regulation of cellular biosynthetic process;GO:0009889//regulation of biosynthetic process;GO:0010556//regulation of macromolecule biosynthetic process;GO:0080090//regulation of primary metabolic process;GO:0051252//regulation of RNA metabolic process;GO:0051171//regulation of ni…
Solyc03g115540.2	2.445	0.175	-3.83277	1.66141e-27	8.96126e-28	-3.83277	1.66141e-27	8.96126e-28	bHLH		K12126//phytochrome-interacting factor 3+ko04712//Circadian rhythm - plant+ko04075//Plant hormone signal transduction	XP_004236485.1|1.1e-254|PREDICTED: transcription factor UNE10 [Solanum lycopersicum]	GO:0005515//protein binding;GO:0046983//protein dimerization activity;GO:0005488//binding;
Solyc03g118310.4	0.14	0	-4.47344	0.0005514	0.000785869	-4.47344	0.0005514	0.000785869	bHLH		K13422//transcription factor MYC2+ko04016//MAPK signaling pathway - plant+ko04075//Plant hormone signal transduction	XP_004235842.1|0.0e+00|PREDICTED: transcription factor ICE1-like [Solanum lycopersicum]
Solyc03g119390.4	9.34	25.525	1.45666	4.43308e-70	1.26197e-70	1.45666	4.43308e-70	1.26197e-70	bHLH		K04733//interleukin-1 receptor-associated kinase 4 [EC:2.7.11.1];K11253//histone H3;K16189//phytochrome-interacting factor 4+ko04075//Plant hormone signal transduction;K12126//phytochrome-interacting factor 3+ko04712//Circadian rhythm - plant+ko04075//Plant hormone signal transduction	XP_004235809.1|1.2e-150|PREDICTED: transcription factor BEE 3 [Solanum lycopersicum]	GO:0005515//protein binding;GO:0005488//binding;GO:0046983//protein dimerization activity;
Solyc03g121240.1	0.4	4.405	3.45269	8.45846e-39	3.66306e-39	3.45269	8.45846e-39	3.66306e-39	bHLH		K10863//aprataxin [EC:3.1.11.7 3.1.11.8 3.1.12.2];K16189//phytochrome-interacting factor 4+ko04075//Plant hormone signal transduction;K12126//phytochrome-interacting factor 3+ko04712//Circadian rhythm - plant+ko04075//Plant hormone signal transduction	XP_004235627.1|8.8e-216|PREDICTED: transcription factor bHLH87 [Solanum lycopersicum]	GO:0005515//protein binding;GO:0046983//protein dimerization activity;GO:0005488//binding;
Solyc04g006990.3	8.915	4.24	-1.07059	1.07643e-16	7.66664e-17	-1.07059	1.07643e-16	7.66664e-17	bHLH		K22484//transcriptional regulator CBF1	XP_004237007.1|5.9e-150|PREDICTED: transcription factor bHLH30-like [Solanum lycopersicum]	GO:0046983//protein dimerization activity;GO:0005515//protein binding;GO:0005488//binding;
Solyc04g007300.4	0.68	1.94	1.51206	1.21667e-06	1.3842e-06	1.51206	1.21667e-06	1.3842e-06	bHLH		K04733//interleukin-1 receptor-associated kinase 4 [EC:2.7.11.1];K11253//histone H3;K16189//phytochrome-interacting factor 4+ko04075//Plant hormone signal transduction;K12126//phytochrome-interacting factor 3+ko04712//Circadian rhythm - plant+ko04075//Plant hormone signal transduction	XP_004236997.1|2.7e-170|PREDICTED: transcription factor bHLH75 [Solanum lycopersicum]	GO:0005515//protein binding;GO:0005488//binding;GO:0046983//protein dimerization activity;
Solyc04g014360.3	2.87	1.1	-1.37658	2.99329e-08	3.07535e-08	-1.37658	2.99329e-08	3.07535e-08	bHLH		K22484//transcriptional regulator CBF1	XP_004236697.1|2.6e-152|PREDICTED: transcription factor bHLH30-like [Solanum lycopersicum]	GO:0005515//protein binding;GO:0005488//binding;GO:0046983//protein dimerization activity;
Solyc04g074810.4	0.32	0.045	-2.82136	0.00099874	0.00146777	-2.82136	0.00099874	0.00146777	bHLH		K18485//myogenic factor 6;K20558//transcription factor SPEECHLESS+ko04016//MAPK signaling pathway - plant	XP_004237957.1|3.1e-197|PREDICTED: transcription factor bHLH94-like [Solanum lycopersicum]	GO:0005515//protein binding;GO:0005488//binding;GO:0046983//protein dimerization activity;
Solyc04g076845.1	1.735	0.46	-1.91447	1.09882e-12	9.05962e-13	-1.91447	1.09882e-12	9.05962e-13	bHLH		K13422//transcription factor MYC2+ko04016//MAPK signaling pathway - plant+ko04075//Plant hormone signal transduction;K16190//glucuronokinase [EC:2.7.1.43]+ko00520//Amino sugar and nucleotide sugar metabolism+ko00040//Pentose and glucuronate interconversions+ko01100//Metabolic pathways+ko00053//Ascorbate and aldarate metabolism	NP_001316504.1|9.1e-198|NO FLOWERING IN SHORT DAY-like transcription factor [Solanum lycopersicum]	GO:0005488//binding;GO:0005515//protein binding;GO:0046983//protein dimerization activity;
Solyc05g005300.2	1.43	0.365	-1.9823	6.28677e-11	5.61969e-11	-1.9823	6.28677e-11	5.61969e-11	bHLH		K16190//glucuronokinase [EC:2.7.1.43]+ko00520//Amino sugar and nucleotide sugar metabolism+ko00040//Pentose and glucuronate interconversions+ko01100//Metabolic pathways+ko00053//Ascorbate and aldarate metabolism;K02183//calmodulin+ko04016//MAPK signaling pathway - plant+ko04626//Plant-pathogen interaction+ko04070//Phosphatidylinositol signaling system;K13422//transcription factor MYC2+ko04016//MA…	XP_010320569.1|1.2e-279|PREDICTED: transcription factor bHLH90 isoform X1 [Solanum lycopersicum]	GO:0046983//protein dimerization activity;GO:0005515//protein binding;GO:0005488//binding;
Solyc05g006650.3	37.74	9.735	-1.95397	1.77594e-233	1.78236e-234	-1.95397	1.77594e-233	1.78236e-234	bHLH		K04733//interleukin-1 receptor-associated kinase 4 [EC:2.7.11.1];K11253//histone H3;K12126//phytochrome-interacting factor 3+ko04712//Circadian rhythm - plant+ko04075//Plant hormone signal transduction	XP_004238742.1|6.8e-155|PREDICTED: transcription factor bHLH79 [Solanum lycopersicum]	GO:0046983//protein dimerization activity;GO:0005515//protein binding;GO:0005488//binding;
Solyc05g007210.2	1.345	0.09	-3.9209	8.41916e-08	8.86607e-08	-3.9209	8.41916e-08	8.86607e-08	bHLH		K17693//DNA-binding protein inhibitor ID2	XP_004238782.1|5.8e-38|PREDICTED: transcription factor PRE6-like [Solanum lycopersicum]	GO:0046983//protein dimerization activity;GO:0005488//binding;GO:0005515//protein binding;
Solyc05g009880.3	13.365	5.345	-1.32133	2.09021e-41	8.6421e-42	-1.32133	2.09021e-41	8.6421e-42	bHLH		K22484//transcriptional regulator CBF1	XP_004238969.1|2.4e-180|PREDICTED: transcription factor bHLH30-like [Solanum lycopersicum]	GO:0046983//protein dimerization activity;GO:0005488//binding;GO:0005515//protein binding;
Solyc06g008030.3	45.75	10.86	-2.06991	0	0	-2.06991	0	0	bHLH		K16189//phytochrome-interacting factor 4+ko04075//Plant hormone signal transduction	XP_010321805.1|4.3e-299|PREDICTED: transcription factor PIF1 isoform X1 [Solanum lycopersicum]	GO:0005515//protein binding;GO:0046983//protein dimerization activity;GO:0005488//binding;
Solyc06g050840.3	54.78	22.515	-1.27977	1.01593e-100	2.18248e-101	-1.27977	1.01593e-100	2.18248e-101				XP_004240904.1|2.5e-82|PREDICTED: transcription factor bHLH61 [Solanum lycopersicum]	GO:0046983//protein dimerization activity;GO:0005488//binding;GO:0005515//protein binding;
Solyc06g051260.4	29.955	14.01	-1.09301	1.31558e-42	5.33934e-43	-1.09301	1.31558e-42	5.33934e-43	bHLH		K22484//transcriptional regulator CBF1	XP_004240923.1|5.8e-92|PREDICTED: transcription factor bHLH51 [Solanum lycopersicum]	GO:0005515//protein binding;GO:0005488//binding;GO:0046983//protein dimerization activity;
Solyc06g062460.3	2.37	6.54	1.46404	2.47008e-30	1.2542e-30	1.46404	2.47008e-30	1.2542e-30	bHLH		K10863//aprataxin [EC:3.1.11.7 3.1.11.8 3.1.12.2];K12126//phytochrome-interacting factor 3+ko04712//Circadian rhythm - plant+ko04075//Plant hormone signal transduction	XP_004241947.1|1.8e-222|PREDICTED: transcription factor bHLH87-like [Solanum lycopersicum]	GO:0005488//binding;GO:0046983//protein dimerization activity;GO:0005515//protein binding;
Solyc06g069600.3	0.725	0.18	-2.01401	8.35174e-06	1.01209e-05	-2.01401	8.35174e-06	1.01209e-05	bHLH		K12126//phytochrome-interacting factor 3+ko04712//Circadian rhythm - plant+ko04075//Plant hormone signal transduction;K16189//phytochrome-interacting factor 4+ko04075//Plant hormone signal transduction	XP_004242180.1|5.2e-242|PREDICTED: transcription factor UNE10-like [Solanum lycopersicum]	GO:0005515//protein binding;GO:0046983//protein dimerization activity;GO:0005488//binding;
Solyc07g005400.3	4.435	10.165	1.19592	7.53543e-37	3.3837e-37	1.19592	7.53543e-37	3.3837e-37	bHLH		K16189//phytochrome-interacting factor 4+ko04075//Plant hormone signal transduction	XP_004242577.1|4.8e-253|PREDICTED: transcription factor bHLH82-like [Solanum lycopersicum]	GO:0005515//protein binding;GO:0046983//protein dimerization activity;GO:0005488//binding;
Solyc07g063830.3	6.695	3.31	-1.01476	1.84935e-20	1.17271e-20	-1.01476	1.84935e-20	1.17271e-20	bHLH		K05765//cofilin;K16189//phytochrome-interacting factor 4+ko04075//Plant hormone signal transduction	XP_004244171.1|5.2e-282|PREDICTED: transcription factor bHLH123 [Solanum lycopersicum]	GO:0016070//RNA metabolic process;GO:0009987//cellular process;GO:1901362//organic cyclic compound biosynthetic process;GO:0018130//heterocycle biosynthetic process;GO:0071704//organic substance metabolic process;GO:0046483//heterocycle metabolic process;GO:0019438//aromatic compound biosynthetic process;GO:0044249//cellular biosynthetic process;GO:0006351//transcription, DNA-templated;GO:0044238…
Solyc08g005050.4	37.83	16.47	-1.19606	3.06925e-127	5.35935e-128	-1.19606	3.06925e-127	5.35935e-128	bHLH		K13422//transcription factor MYC2+ko04016//MAPK signaling pathway - plant+ko04075//Plant hormone signal transduction	NP_001288107.1|3.7e-125|transcription factor MYC1 [Solanum lycopersicum]	GO:0046983//protein dimerization activity;GO:0005515//protein binding;GO:0005488//binding;
Solyc08g076820.3	8.795	0.25	-5.13739	2.89189e-115	5.52116e-116	-5.13739	2.89189e-115	5.52116e-116	bHLH		K18485//myogenic factor 6;K20558//transcription factor SPEECHLESS+ko04016//MAPK signaling pathway - plant	NP_001265931.1|1.4e-183|Hop-interacting protein THI018 [Solanum lycopersicum]	GO:0046983//protein dimerization activity;GO:0005488//binding;GO:0005515//protein binding;
Solyc09g065100.3	0.975	0.12	-3.01401	5.22639e-15	3.9498e-15	-3.01401	5.22639e-15	3.9498e-15	bHLH			ALC74034.1|0.0e+00|basic helix-loop-helix transcription factor [Solanum lycopersicum]	GO:0005515//protein binding;GO:0005488//binding;GO:0046983//protein dimerization activity;
Solyc09g097870.4	66.59	16.505	-2.00921	0	0	-2.00921	0	0	bHLH		K11253//histone H3;K04733//interleukin-1 receptor-associated kinase 4 [EC:2.7.11.1];K16189//phytochrome-interacting factor 4+ko04075//Plant hormone signal transduction;K12126//phytochrome-interacting factor 3+ko04712//Circadian rhythm - plant+ko04075//Plant hormone signal transduction	XP_004248023.1|1.9e-249|PREDICTED: transcription factor bHLH62 [Solanum lycopersicum]	GO:0005515//protein binding;GO:0005488//binding;GO:0046983//protein dimerization activity;
Solyc09g098110.4	5.175	2.055	-1.32921	2.34516e-20	1.49253e-20	-1.32921	2.34516e-20	1.49253e-20	bHLH		K04733//interleukin-1 receptor-associated kinase 4 [EC:2.7.11.1];K11253//histone H3;K12126//phytochrome-interacting factor 3+ko04712//Circadian rhythm - plant+ko04075//Plant hormone signal transduction	XP_010326935.1|5.9e-202|PREDICTED: transcription factor bHLH128 isoform X2 [Solanum lycopersicum]	GO:0044237//cellular metabolic process;GO:0006725//cellular aromatic compound metabolic process;GO:0034641//cellular nitrogen compound metabolic process;GO:0097659//nucleic acid-templated transcription;GO:0006139//nucleobase-containing compound metabolic process;GO:0044249//cellular biosynthetic process;GO:0006807//nitrogen compound metabolic process;GO:0010467//gene expression;GO:0016070//RNA me…
Solyc10g006640.3	2.925	1.24	-1.23773	3.7931e-09	3.71155e-09	-1.23773	3.7931e-09	3.71155e-09	bHLH		K05765//cofilin	XP_004248340.1|1.9e-227|PREDICTED: transcription factor bHLH123-like [Solanum lycopersicum]	GO:0044237//cellular metabolic process;GO:0044249//cellular biosynthetic process;GO:0018130//heterocycle biosynthetic process;GO:0006351//transcription, DNA-templated;GO:0044260//cellular macromolecule metabolic process;GO:0097659//nucleic acid-templated transcription;GO:0009059//macromolecule biosynthetic process;GO:0044271//cellular nitrogen compound biosynthetic process;GO:0008152//metabolic p…
Solyc10g008270.3	10.53	2.05	-2.36055	1.19339e-54	4.04802e-55	-2.36055	1.19339e-54	4.04802e-55	bHLH			XP_004248173.1|1.3e-133|PREDICTED: uncharacterized protein LOC101265482 [Solanum lycopersicum]	GO:0006357//regulation of transcription from RNA polymerase II promoter;GO:0010468//regulation of gene expression;GO:0006355//regulation of transcription, DNA-templated;GO:0009889//regulation of biosynthetic process;GO:0051252//regulation of RNA metabolic process;GO:0050789//regulation of biological process;GO:0019222//regulation of metabolic process;GO:2001141//regulation of RNA biosynthetic pro…
Solyc10g009270.3	1.4	7.305	2.38699	4.65339e-50	1.6861e-50	2.38699	4.65339e-50	1.6861e-50	bHLH		K13422//transcription factor MYC2+ko04016//MAPK signaling pathway - plant+ko04075//Plant hormone signal transduction	XP_004248095.1|6.4e-231|PREDICTED: transcription factor MYC2-like [Solanum lycopersicum]	GO:0046983//protein dimerization activity;GO:0005488//binding;GO:0005515//protein binding;
Solyc10g009290.1	32.13	8.575	-1.90372	1.53382e-169	2.07502e-170	-1.90372	1.53382e-169	2.07502e-170	bHLH		K13422//transcription factor MYC2+ko04016//MAPK signaling pathway - plant+ko04075//Plant hormone signal transduction	XP_004248092.1|2.2e-258|PREDICTED: transcription factor MYC3-like [Solanum lycopersicum]	GO:0046983//protein dimerization activity;GO:0005515//protein binding;GO:0005488//binding;
Solyc10g018510.2	2.54	1.19	-1.08929	1.30038e-06	1.48186e-06	-1.08929	1.30038e-06	1.48186e-06	bHLH		K16189//phytochrome-interacting factor 4+ko04075//Plant hormone signal transduction	XP_019071429.1|1.5e-226|PREDICTED: transcription factor UNE10-like [Solanum lycopersicum]	GO:0005488//binding;GO:0005515//protein binding;GO:0046983//protein dimerization activity;
Solyc10g078380.2	1.585	0.295	-2.42904	5.4773e-08	5.7071e-08	-2.42904	5.4773e-08	5.7071e-08	bHLH		K22484//transcriptional regulator CBF1	XP_004249130.1|1.5e-145|PREDICTED: transcription factor bHLH106 [Solanum lycopersicum]	GO:0005488//binding;GO:0046983//protein dimerization activity;GO:0005515//protein binding;
Solyc10g079070.2	117.925	36.68	-1.68285	0	0	-1.68285	0	0	bHLH		K04733//interleukin-1 receptor-associated kinase 4 [EC:2.7.11.1];K11253//histone H3;K12126//phytochrome-interacting factor 3+ko04712//Circadian rhythm - plant+ko04075//Plant hormone signal transduction	XP_004249191.1|3.3e-205|PREDICTED: transcription factor bHLH48 [Solanum lycopersicum]	GO:0005488//binding;GO:0005515//protein binding;GO:0046983//protein dimerization activity;
Solyc11g010340.2	0.455	0	-5.01401	2.82909e-05	3.57985e-05	-5.01401	2.82909e-05	3.57985e-05	bHLH		K18485//myogenic factor 6;K20558//transcription factor SPEECHLESS+ko04016//MAPK signaling pathway - plant	XP_004250124.1|1.8e-171|PREDICTED: transcription factor bHLH96-like [Solanum lycopersicum]	GO:0005515//protein binding;GO:0005488//binding;GO:0046983//protein dimerization activity;
Solyc11g056650.2	39.915	217.07	2.4469	0	0	2.4469	0	0	bHLH		K04733//interleukin-1 receptor-associated kinase 4 [EC:2.7.11.1];K12126//phytochrome-interacting factor 3+ko04712//Circadian rhythm - plant+ko04075//Plant hormone signal transduction	XP_004250857.1|2.6e-255|PREDICTED: transcription factor bHLH81 [Solanum lycopersicum]	GO:0097659//nucleic acid-templated transcription;GO:0006351//transcription, DNA-templated;GO:0044238//primary metabolic process;GO:0006139//nucleobase-containing compound metabolic process;GO:0044249//cellular biosynthetic process;GO:0044237//cellular metabolic process;GO:0009987//cellular process;GO:0006725//cellular aromatic compound metabolic process;GO:0009059//macromolecule biosynthetic proc…
Solyc12g036470.2	4.915	1.045	-2.23032	1.27884e-20	8.07275e-21	-2.23032	1.27884e-20	8.07275e-21	bHLH		K04733//interleukin-1 receptor-associated kinase 4 [EC:2.7.11.1];K11253//histone H3;K12126//phytochrome-interacting factor 3+ko04712//Circadian rhythm - plant+ko04075//Plant hormone signal transduction	XP_004252234.1|2.2e-155|PREDICTED: transcription factor BEE 1-like [Solanum lycopersicum]	GO:0046983//protein dimerization activity;GO:0005488//binding;GO:0005515//protein binding;
Solyc12g087850.3	0.265	0.84	1.67405	0.00067603	0.000973996	1.67405	0.00067603	0.000973996	bHLH		K18485//myogenic factor 6;K20558//transcription factor SPEECHLESS+ko04016//MAPK signaling pathway - plant	XP_006360298.1|1.9e-56|PREDICTED: transcription factor bHLH94-like [Solanum tuberosum]	GO:0046983//protein dimerization activity;GO:0005515//protein binding;GO:0005488//binding;
Solyc12g098620.2	0.06	0.44	2.86046	4.98457e-05	6.43968e-05	2.86046	4.98457e-05	6.43968e-05	bHLH		K04733//interleukin-1 receptor-associated kinase 4 [EC:2.7.11.1];K11253//histone H3;K12126//phytochrome-interacting factor 3+ko04712//Circadian rhythm - plant+ko04075//Plant hormone signal transduction;K16189//phytochrome-interacting factor 4+ko04075//Plant hormone signal transduction	XP_004253164.1|6.5e-236|PREDICTED: transcription factor bHLH62-like isoform X1 [Solanum lycopersicum]	GO:0005515//protein binding;GO:0046983//protein dimerization activity;GO:0005488//binding;
Solyc12g100140.3	26.51	10.135	-1.38426	3.07646e-163	4.3145e-164	-1.38426	3.07646e-163	4.3145e-164	bHLH		K04733//interleukin-1 receptor-associated kinase 4 [EC:2.7.11.1];K12126//phytochrome-interacting factor 3+ko04712//Circadian rhythm - plant+ko04075//Plant hormone signal transduction	XP_010314674.1|4.1e-258|PREDICTED: transcription factor bHLH130-like [Solanum lycopersicum]	GO:0005488//binding;GO:0005515//protein binding;GO:0046983//protein dimerization activity;
NAC
Gene ID	CM10 FPKM	TM10 FPKM	log2(TM10/CM10)	Qvalue(CM10-vs-TM10)	Pvalue(CM10-vs-TM10)	log2(TM10/CM10)	Qvalue(CM10-vs-TM10)	Pvalue(CM10-vs-TM10)	TFs	PRG	Kegg Orthology	Nr	GO
Solyc01g096940.4	9.225	4.035	-1.19154	2.403e-48	8.90554e-49	-1.19154	2.403e-48	8.90554e-49			K13420//LRR receptor-like serine/threonine-protein kinase FLS2 [EC:2.7.11.1]+ko04016//MAPK signaling pathway - plant+ko04626//Plant-pathogen interaction	XP_004230068.1|0.0e+00|PREDICTED: probable inactive leucine-rich repeat receptor-like protein kinase At3g03770 [Solanum lycopersicum]	GO:0044425//membrane part;GO:0031224//intrinsic component of membrane;GO:0016021//integral component of membrane;GO:0016020//membrane;GO:0032553//ribonucleotide binding;GO:0032559//adenyl ribonucleotide binding;GO:0097367//carbohydrate derivative binding;GO:0016772//transferase activity, transferring phosphorus-containing groups;GO:0016740//transferase activity;GO:0043167//ion binding;GO:1901363/…
Solyc02g068060.3	7.26	3.55	-1.02986	4.48201e-30	2.28565e-30	-1.02986	4.48201e-30	2.28565e-30			K13420//LRR receptor-like serine/threonine-protein kinase FLS2 [EC:2.7.11.1]+ko04016//MAPK signaling pathway - plant+ko04626//Plant-pathogen interaction	XP_004233917.1|0.0e+00|PREDICTED: probable inactive leucine-rich repeat receptor-like protein kinase At3g03770 [Solanum lycopersicum]	GO:0016021//integral component of membrane;GO:0016020//membrane;GO:0031224//intrinsic component of membrane;GO:0044425//membrane part;GO:0036094//small molecule binding;GO:0032559//adenyl ribonucleotide binding;GO:0035639//purine ribonucleoside triphosphate binding;GO:0097159//organic cyclic compound binding;GO:0003824//catalytic activity;GO:1901265//nucleoside phosphate binding;GO:0140096//catal…
Solyc02g069960.4	0.66	1.7	1.36451	1.7483e-05	2.17412e-05	1.36451	1.7483e-05	2.17412e-05	NAC	NAC domain containing protein 90 (best arabidopsis hit); NBS-LRR disease resistance protein, putative, expressed (best rice hit)	K00521//ferric-chelate reductase [EC:1.16.1.7]	XP_004233159.1|2.2e-183|PREDICTED: transcription factor JUNGBRUNNEN 1-like [Solanum lycopersicum]	GO:2001141//regulation of RNA biosynthetic process;GO:1903506//regulation of nucleic acid-templated transcription;GO:0032774//RNA biosynthetic process;GO:2000112//regulation of cellular macromolecule biosynthetic process;GO:0051171//regulation of nitrogen compound metabolic process;GO:0016070//RNA metabolic process;GO:0008152//metabolic process;GO:0006139//nucleobase-containing compound metabolic…
Solyc02g087920.3	0.04	0.315	3.07346	0.000201496	0.000275235	3.07346	0.000201496	0.000275235	NAC	NAC domain containing protein 17 (best arabidopsis hit)	K00521//ferric-chelate reductase [EC:1.16.1.7];K03094//S-phase kinase-associated protein 1+ko04141//Protein processing in endoplasmic reticulum+ko04120//Ubiquitin mediated proteolysis;K13126//polyadenylate-binding protein+ko03015//mRNA surveillance pathway+ko03018//RNA degradation+ko03013//RNA transport;K16296//serine carboxypeptidase-like clade I [EC:3.4.16.-]	XP_004233682.1|7.7e-227|PREDICTED: putative NAC domain-containing protein 94 [Solanum lycopersicum]	GO:0016070//RNA metabolic process;GO:0019438//aromatic compound biosynthetic process;GO:0009889//regulation of biosynthetic process;GO:2001141//regulation of RNA biosynthetic process;GO:1901360//organic cyclic compound metabolic process;GO:0009058//biosynthetic process;GO:0090304//nucleic acid metabolic process;GO:0032774//RNA biosynthetic process;GO:0009059//macromolecule biosynthetic process;GO…
Solyc02g093970.4	7.255	3.36	-1.11005	1.74125e-40	7.31631e-41	-1.11005	1.74125e-40	7.31631e-41			K04733//interleukin-1 receptor-associated kinase 4 [EC:2.7.11.1];K13420//LRR receptor-like serine/threonine-protein kinase FLS2 [EC:2.7.11.1]+ko04016//MAPK signaling pathway - plant+ko04626//Plant-pathogen interaction	XP_004231792.1|0.0e+00|PREDICTED: probable inactive leucine-rich repeat receptor-like protein kinase At3g03770 [Solanum lycopersicum]	GO:0031224//intrinsic component of membrane;GO:0016020//membrane;GO:0016021//integral component of membrane;GO:0044425//membrane part;GO:0004672//protein kinase activity;GO:0036094//small molecule binding;GO:0016772//transferase activity, transferring phosphorus-containing groups;GO:0097159//organic cyclic compound binding;GO:0003824//catalytic activity;GO:0016740//transferase activity;GO:0140096…
Solyc03g007485.1	3.33	1.37	-1.28433	2.22098e-21	1.37607e-21	-1.28433	2.22098e-21	1.37607e-21		Leucine-rich repeat protein kinase family protein (best arabidopsis hit)	K04733//interleukin-1 receptor-associated kinase 4 [EC:2.7.11.1]	XP_015070939.1|0.0e+00|PREDICTED: probable inactive receptor kinase At4g23740 [Solanum pennellii]	GO:0016021//integral component of membrane;GO:0044425//membrane part;GO:0031224//intrinsic component of membrane;GO:0016020//membrane;GO:0032555//purine ribonucleotide binding;GO:0032553//ribonucleotide binding;GO:0016773//phosphotransferase activity, alcohol group as acceptor;GO:0004672//protein kinase activity;GO:0000166//nucleotide binding;GO:0043168//anion binding;GO:1901363//heterocyclic com…
Solyc03g062660.4	1.845	0.915	-1.01401	4.16706e-09	4.08527e-09	-1.01401	4.16706e-09	4.08527e-09			K00924//kinase [EC:2.7.1.-]	XP_004234802.1|0.0e+00|PREDICTED: probably inactive leucine-rich repeat receptor-like protein kinase At5g06940 [Solanum lycopersicum]	GO:0016021//integral component of membrane;GO:0044425//membrane part;GO:0031224//intrinsic component of membrane;GO:0016020//membrane;GO:0032555//purine ribonucleotide binding;GO:0036094//small molecule binding;GO:0097159//organic cyclic compound binding;GO:0016740//transferase activity;GO:0140096//catalytic activity, acting on a protein;GO:0035639//purine ribonucleoside triphosphate binding;GO:0…
Solyc03g095490.3	19.805	8.785	-1.16956	3.07927e-92	7.05606e-93	-1.16956	3.07927e-92	7.05606e-93			K04733//interleukin-1 receptor-associated kinase 4 [EC:2.7.11.1]	XP_004235218.1|0.0e+00|PREDICTED: probable inactive receptor kinase At5g58300 [Solanum lycopersicum]	GO:0016020//membrane;GO:0044425//membrane part;GO:0016021//integral component of membrane;GO:0031224//intrinsic component of membrane;GO:0005488//binding;GO:1901363//heterocyclic compound binding;GO:0043168//anion binding;GO:0036094//small molecule binding;GO:0003824//catalytic activity;GO:0097159//organic cyclic compound binding;GO:0035639//purine ribonucleoside triphosphate binding;GO:0016773//…
Solyc03g111670.3	22.83	9.295	-1.29381	7.47598e-117	1.41083e-117	-1.29381	7.47598e-117	1.41083e-117			K04733//interleukin-1 receptor-associated kinase 4 [EC:2.7.11.1]	XP_004236305.1|0.0e+00|PREDICTED: probable inactive receptor kinase At2g26730 [Solanum lycopersicum]	GO:0016020//membrane;GO:0044425//membrane part;GO:0005886//plasma membrane;GO:0005623//cell;GO:0044464//cell part;GO:0031224//intrinsic component of membrane;GO:0016021//integral component of membrane;GO:0071944//cell periphery;GO:0032555//purine ribonucleotide binding;GO:0032559//adenyl ribonucleotide binding;GO:0032553//ribonucleotide binding;GO:0016740//transferase activity;GO:0008144//drug bi…
Solyc03g118510.3	13.12	5.88	-1.15701	8.46752e-61	2.66232e-61	-1.15701	8.46752e-61	2.66232e-61			K04733//interleukin-1 receptor-associated kinase 4 [EC:2.7.11.1]	XP_004235768.1|0.0e+00|PREDICTED: probable inactive receptor kinase At1g48480 [Solanum lycopersicum]	GO:0044425//membrane part;GO:0031224//intrinsic component of membrane;GO:0016021//integral component of membrane;GO:0016020//membrane;GO:0032555//purine ribonucleotide binding;GO:0032559//adenyl ribonucleotide binding;GO:0003824//catalytic activity;GO:0016740//transferase activity;GO:0036094//small molecule binding;GO:1901265//nucleoside phosphate binding;GO:0005524//ATP binding;GO:0016773//phosp…
Solyc04g008650.4	1.995	0.335	-2.55966	3.36202e-27	1.8245e-27	-2.55966	3.36202e-27	1.8245e-27		PREDICTED: Vitis vinifera hypothetical protein LOC100244478 (LOC100244478), mRNA	K04733//interleukin-1 receptor-associated kinase 4 [EC:2.7.11.1]	XP_004237180.2|0.0e+00|PREDICTED: inactive leucine-rich repeat receptor-like serine/threonine-protein kinase At1g60630 [Solanum lycopersicum]	GO:0016021//integral component of membrane;GO:0031224//intrinsic component of membrane;GO:0044425//membrane part;GO:0016020//membrane;GO:0043167//ion binding;GO:0043168//anion binding;GO:0036094//small molecule binding;GO:0016772//transferase activity, transferring phosphorus-containing groups;GO:0140096//catalytic activity, acting on a protein;GO:0000166//nucleotide binding;GO:0030554//adenyl nu…
Solyc04g009440.3	33.9	15.415	-1.13463	1.9283e-80	4.93486e-81	-1.13463	1.9283e-80	4.93486e-81	NAC		K00521//ferric-chelate reductase [EC:1.16.1.7];K13126//polyadenylate-binding protein+ko03015//mRNA surveillance pathway+ko03018//RNA degradation+ko03013//RNA transport;K16296//serine carboxypeptidase-like clade I [EC:3.4.16.-];K05941//glutathione gamma-glutamylcysteinyltransferase [EC:2.3.2.15]	NP_001234482.1|1.6e-181|NAC domain protein [Solanum lycopersicum]	GO:0010556//regulation of macromolecule biosynthetic process;GO:0034641//cellular nitrogen compound metabolic process;GO:0009987//cellular process;GO:0050789//regulation of biological process;GO:0018130//heterocycle biosynthetic process;GO:0006351//transcription, DNA-templated;GO:2000112//regulation of cellular macromolecule biosynthetic process;GO:0034654//nucleobase-containing compound biosynth…
Solyc04g078590.3	0.43	0.115	-1.91213	1.27654e-05	1.56804e-05	-1.91213	1.27654e-05	1.56804e-05			K04733//interleukin-1 receptor-associated kinase 4 [EC:2.7.11.1]	XP_019069224.1|0.0e+00|PREDICTED: probable inactive receptor kinase At5g67200 [Solanum lycopersicum]	GO:0016020//membrane;GO:0016021//integral component of membrane;GO:0031224//intrinsic component of membrane;GO:0044425//membrane part;GO:0003824//catalytic activity;GO:0005524//ATP binding;GO:0036094//small molecule binding;GO:0140096//catalytic activity, acting on a protein;GO:0016301//kinase activity;GO:0043168//anion binding;GO:0032553//ribonucleotide binding;GO:0000166//nucleotide binding;GO:…
Solyc05g005280.4	4.185	21.98	2.39328	5.97575e-146	9.34167e-147	2.39328	5.97575e-146	9.34167e-147		Disease resistance protein (CC-NBS-LRR class) family (best arabidopsis hit)		XP_004238657.1|9.6e-179|PREDICTED: probable inactive poly [ADP-ribose] polymerase SRO2 [Solanum lycopersicum]	GO:0016757//transferase activity, transferring glycosyl groups;GO:0003950//NAD+ ADP-ribosyltransferase activity;GO:0016740//transferase activity;GO:0003824//catalytic activity;GO:0016763//transferase activity, transferring pentosyl groups;
Solyc05g012660.3	0.085	4.56	5.75418	1.47498e-52	5.1348e-53	5.75418	1.47498e-52	5.1348e-53			K18134//EGF domain-specific O-GlcNAc transferase [EC:2.4.1.255]+ko00514//Other types of O-glycan biosynthesis	XP_010320891.1|2.4e-232|PREDICTED: uncharacterized protein LOC101251980 isoform X1 [Solanum lycopersicum]
Solyc05g021090.4	0.77	4.48	2.54058	1.02919e-27	5.52853e-28	2.54058	1.02919e-27	5.52853e-28	NAC	NAC domain containing protein 17 (best arabidopsis hit)	K00521//ferric-chelate reductase [EC:1.16.1.7];K03094//S-phase kinase-associated protein 1+ko04141//Protein processing in endoplasmic reticulum+ko04120//Ubiquitin mediated proteolysis;K13126//polyadenylate-binding protein+ko03015//mRNA surveillance pathway+ko03018//RNA degradation+ko03013//RNA transport	XP_019069297.1|3.5e-166|PREDICTED: transcription factor JUNGBRUNNEN 1-like [Solanum lycopersicum]	GO:0006725//cellular aromatic compound metabolic process;GO:0044249//cellular biosynthetic process;GO:0009889//regulation of biosynthetic process;GO:0044238//primary metabolic process;GO:0010556//regulation of macromolecule biosynthetic process;GO:0018130//heterocycle biosynthetic process;GO:0046483//heterocycle metabolic process;GO:0009987//cellular process;GO:0034641//cellular nitrogen compound…
Solyc05g056477.1	134.845	669.49	2.31287	0	0	2.31287	0	0	NAC	NAC domain containing protein 90 (best arabidopsis hit); NBS-LRR disease resistance protein, putative, expressed (best rice hit)	K00521//ferric-chelate reductase [EC:1.16.1.7];K13126//polyadenylate-binding protein+ko03015//mRNA surveillance pathway+ko03018//RNA degradation+ko03013//RNA transport	XP_006345759.1|4.3e-104|PREDICTED: NAC domain-containing protein 68-like [Solanum tuberosum]	GO:0032774//RNA biosynthetic process;GO:1903506//regulation of nucleic acid-templated transcription;GO:0019438//aromatic compound biosynthetic process;GO:0019219//regulation of nucleobase-containing compound metabolic process;GO:2001141//regulation of RNA biosynthetic process;GO:0009059//macromolecule biosynthetic process;GO:0031323//regulation of cellular metabolic process;GO:0060255//regulation…
Solyc06g069710.3	1.755	23.06	3.71543	3.23644e-190	4.00759e-191	3.71543	3.23644e-190	4.00759e-191	NAC	NAC domain containing protein 17 (best arabidopsis hit)	K00521//ferric-chelate reductase [EC:1.16.1.7];K13126//polyadenylate-binding protein+ko03015//mRNA surveillance pathway+ko03018//RNA degradation+ko03013//RNA transport;K16296//serine carboxypeptidase-like clade I [EC:3.4.16.-];K12862//pleiotropic regulator 1+ko03040//Spliceosome	XP_004241586.1|2.1e-200|PREDICTED: NAC domain-containing protein 100-like [Solanum lycopersicum]	GO:0019438//aromatic compound biosynthetic process;GO:0051252//regulation of RNA metabolic process;GO:0019222//regulation of metabolic process;GO:0097659//nucleic acid-templated transcription;GO:0044238//primary metabolic process;GO:0050789//regulation of biological process;GO:0044271//cellular nitrogen compound biosynthetic process;GO:0009058//biosynthetic process;GO:1903506//regulation of nucle…
Solyc06g082610.4	15.19	5.08	-1.57804	6.63877e-105	1.37571e-105	-1.57804	6.63877e-105	1.37571e-105			K04733//interleukin-1 receptor-associated kinase 4 [EC:2.7.11.1]	XP_010323112.2|0.0e+00|PREDICTED: LOW QUALITY PROTEIN: probable inactive receptor kinase At5g58300 [Solanum lycopersicum]	GO:0044425//membrane part;GO:0016020//membrane;GO:0031224//intrinsic component of membrane;GO:0016021//integral component of membrane;GO:0140096//catalytic activity, acting on a protein;GO:0004672//protein kinase activity;GO:1901265//nucleoside phosphate binding;GO:0036094//small molecule binding;GO:0000166//nucleotide binding;GO:0032559//adenyl ribonucleotide binding;GO:0032555//purine ribonucle…
Solyc06g083850.4	1.805	8.54	2.24081	8.88962e-27	4.87319e-27	2.24081	8.88962e-27	4.87319e-27	NAC		K00521//ferric-chelate reductase [EC:1.16.1.7]	XP_004242365.1|3.9e-104|PREDICTED: protein CUP-SHAPED COTYLEDON 3 [Solanum lycopersicum]	GO:0031326//regulation of cellular biosynthetic process;GO:0032774//RNA biosynthetic process;GO:0044249//cellular biosynthetic process;GO:0044238//primary metabolic process;GO:0016070//RNA metabolic process;GO:0065007//biological regulation;GO:0034654//nucleobase-containing compound biosynthetic process;GO:0010468//regulation of gene expression;GO:0034641//cellular nitrogen compound metabolic pro…
Solyc07g008570.3	0.865	0.12	-2.82441	1.65875e-13	1.32303e-13	-2.82441	1.65875e-13	1.32303e-13			K22390//acid phosphatase type 7	XP_006362453.1|0.0e+00|PREDICTED: probable inactive purple acid phosphatase 27 [Solanum tuberosum]	GO:0016787//hydrolase activity;GO:0003993//acid phosphatase activity;GO:0043169//cation binding;GO:0043167//ion binding;GO:0016788//hydrolase activity, acting on ester bonds;GO:0003824//catalytic activity;GO:0042578//phosphoric ester hydrolase activity;GO:0046872//metal ion binding;GO:0005488//binding;GO:0016791//phosphatase activity;
Solyc07g045030.4	4.34	16.76	1.95052	2.46863e-98	5.40113e-99	1.95052	2.46863e-98	5.40113e-99	NAC	NAC domain containing protein 17 (best arabidopsis hit)	K00521//ferric-chelate reductase [EC:1.16.1.7];K03094//S-phase kinase-associated protein 1+ko04141//Protein processing in endoplasmic reticulum+ko04120//Ubiquitin mediated proteolysis;K13126//polyadenylate-binding protein+ko03015//mRNA surveillance pathway+ko03018//RNA degradation+ko03013//RNA transport	XP_004243883.3|8.6e-200|PREDICTED: transcription factor JUNGBRUNNEN 1-like isoform X2 [Solanum lycopersicum]
Solyc07g063410.3	26.18	237.855	3.18467	0	0	3.18467	0	0	NAC	NAC domain containing protein 17 (best arabidopsis hit)	K00521//ferric-chelate reductase [EC:1.16.1.7];K16296//serine carboxypeptidase-like clade I [EC:3.4.16.-];K13126//polyadenylate-binding protein+ko03015//mRNA surveillance pathway+ko03018//RNA degradation+ko03013//RNA transport;K05941//glutathione gamma-glutamylcysteinyltransferase [EC:2.3.2.15]	NP_001306107.1|1.4e-210|JA2-like [Solanum lycopersicum]	GO:0044271//cellular nitrogen compound biosynthetic process;GO:0008152//metabolic process;GO:0006139//nucleobase-containing compound metabolic process;GO:0010468//regulation of gene expression;GO:0009987//cellular process;GO:0006355//regulation of transcription, DNA-templated;GO:1903506//regulation of nucleic acid-templated transcription;GO:1901360//organic cyclic compound metabolic process;GO:00…
Solyc07g066330.3	107.52	52.135	-1.03808	9.71934e-247	9.27266e-248	-1.03808	9.71934e-247	9.27266e-248	NAC	NAC domain containing protein 17 (best arabidopsis hit)	K00521//ferric-chelate reductase [EC:1.16.1.7];K13126//polyadenylate-binding protein+ko03015//mRNA surveillance pathway+ko03018//RNA degradation+ko03013//RNA transport;K16296//serine carboxypeptidase-like clade I [EC:3.4.16.-];K05941//glutathione gamma-glutamylcysteinyltransferase [EC:2.3.2.15]	XP_004243993.1|2.2e-203|PREDICTED: NAC domain-containing protein 21/22 isoform X1 [Solanum lycopersicum]	GO:1901362//organic cyclic compound biosynthetic process;GO:0071704//organic substance metabolic process;GO:0051252//regulation of RNA metabolic process;GO:0006725//cellular aromatic compound metabolic process;GO:1901576//organic substance biosynthetic process;GO:0006807//nitrogen compound metabolic process;GO:0018130//heterocycle biosynthetic process;GO:0044238//primary metabolic process;GO:0009…
Solyc08g081940.3	10.795	3.51	-1.61735	9.84658e-76	2.6414e-76	-1.61735	9.84658e-76	2.6414e-76		Solanum lycopersicum cDNA, clone: LEFL1003BC11, HTC in leaf	K04733//interleukin-1 receptor-associated kinase 4 [EC:2.7.11.1]	XP_004245544.1|0.0e+00|PREDICTED: probable inactive receptor kinase At4g23740 [Solanum lycopersicum]	GO:0005623//cell;GO:0044464//cell part;GO:0044425//membrane part;GO:0031224//intrinsic component of membrane;GO:0071944//cell periphery;GO:0016020//membrane;GO:0016021//integral component of membrane;GO:0005886//plasma membrane;GO:0005524//ATP binding;GO:1901265//nucleoside phosphate binding;GO:0097367//carbohydrate derivative binding;GO:0000166//nucleotide binding;GO:0140096//catalytic activity,…
Solyc09g010160.3	29.77	14.75	-1.01113	2.0992e-39	8.97989e-40	-1.01113	2.0992e-39	8.97989e-40	NAC	NAC domain containing protein 90 (best arabidopsis hit); NBS-LRR disease resistance protein, putative, expressed (best rice hit)	K00521//ferric-chelate reductase [EC:1.16.1.7]	XP_004246880.2|1.5e-138|PREDICTED: NAC domain-containing protein 90-like isoform X1 [Solanum lycopersicum]	GO:0060255//regulation of macromolecule metabolic process;GO:0009058//biosynthetic process;GO:0009987//cellular process;GO:0010467//gene expression;GO:1901576//organic substance biosynthetic process;GO:0006139//nucleobase-containing compound metabolic process;GO:0006355//regulation of transcription, DNA-templated;GO:0034654//nucleobase-containing compound biosynthetic process;GO:0010468//regulati…
Solyc09g030450.3	4.415	1.225	-1.85006	9.39919e-45	3.69147e-45	-1.85006	9.39919e-45	3.69147e-45			K04733//interleukin-1 receptor-associated kinase 4 [EC:2.7.11.1]	XP_004246956.1|0.0e+00|PREDICTED: probable inactive receptor kinase At5g58300 [Solanum lycopersicum]	GO:0071944//cell periphery;GO:0055044//symplast;GO:0030054//cell junction;GO:0030312//external encapsulating structure;GO:0031224//intrinsic component of membrane;GO:0009506//plasmodesma;GO:0005911//cell-cell junction;GO:0005623//cell;GO:0016020//membrane;GO:0009505//plant-type cell wall;GO:0044464//cell part;GO:0005886//plasma membrane;GO:0044425//membrane part;GO:0016021//integral component of …
Solyc09g090630.3	0.345	0.09	-1.93154	5.78524e-05	7.5085e-05	-1.93154	5.78524e-05	7.5085e-05			K11420//euchromatic histone-lysine N-methyltransferase [EC:2.1.1.43]+ko00310//Lysine degradation;K11433//histone-lysine N-methyltransferase SETMAR [EC:2.1.1.43]+ko00310//Lysine degradation	XP_004247936.1|0.0e+00|PREDICTED: probable inactive histone-lysine N-methyltransferase SUVR2 isoform X1 [Solanum lycopersicum]
Solyc09g097830.4	22.24	50.61	1.18777	0	0	1.18777	0	0			K09667//protein O-GlcNAc transferase [EC:2.4.1.255]+ko00514//Other types of O-glycan biosynthesis	XP_004248027.1|0.0e+00|PREDICTED: probable UDP-N-acetylglucosamine--peptide N-acetylglucosaminyltransferase SEC [Solanum lycopersicum]	GO:0016757//transferase activity, transferring glycosyl groups;GO:0016740//transferase activity;GO:0003824//catalytic activity;
Solyc09g098290.3	17.24	2.605	-2.72327	0	0	-2.72327	0	0			K20718//LRR receptor-like serine/threonine-protein kinase ERECTA [EC:2.7.11.1]+ko04016//MAPK signaling pathway - plant;K17422//large subunit ribosomal protein L41	XP_004247993.1|0.0e+00|PREDICTED: probably inactive leucine-rich repeat receptor-like protein kinase At3g28040 [Solanum lycopersicum]	GO:0031224//intrinsic component of membrane;GO:0016021//integral component of membrane;GO:0016020//membrane;GO:0044425//membrane part;GO:0032555//purine ribonucleotide binding;GO:0043168//anion binding;GO:0097367//carbohydrate derivative binding;GO:0008144//drug binding;GO:0017076//purine nucleotide binding;GO:0032559//adenyl ribonucleotide binding;GO:1901363//heterocyclic compound binding;GO:000…
Solyc10g005010.4	0.2	1.6	2.98599	3.9861e-12	3.36026e-12	2.98599	3.9861e-12	3.36026e-12	NAC	NAC domain containing protein 17 (best arabidopsis hit)	K00521//ferric-chelate reductase [EC:1.16.1.7];K16296//serine carboxypeptidase-like clade I [EC:3.4.16.-];K13126//polyadenylate-binding protein+ko03015//mRNA surveillance pathway+ko03018//RNA degradation+ko03013//RNA transport;K12862//pleiotropic regulator 1+ko03040//Spliceosome	XP_004248423.1|1.6e-176|PREDICTED: NAC domain-containing protein 43 [Solanum lycopersicum]	GO:0009987//cellular process;GO:0080090//regulation of primary metabolic process;GO:0010467//gene expression;GO:0019222//regulation of metabolic process;GO:2000112//regulation of cellular macromolecule biosynthetic process;GO:0009889//regulation of biosynthetic process;GO:0044271//cellular nitrogen compound biosynthetic process;GO:0031323//regulation of cellular metabolic process;GO:0006139//nucl…
Solyc10g006880.3	0.075	2.19	4.91673	1.87767e-29	9.70364e-30	4.91673	1.87767e-29	9.70364e-30	NAC	NAC domain containing protein 90 (best arabidopsis hit); NBS-LRR disease resistance protein, putative, expressed (best rice hit)	K00521//ferric-chelate reductase [EC:1.16.1.7];K13126//polyadenylate-binding protein+ko03015//mRNA surveillance pathway+ko03018//RNA degradation+ko03013//RNA transport;K16296//serine carboxypeptidase-like clade I [EC:3.4.16.-];K12862//pleiotropic regulator 1+ko03040//Spliceosome	NP_001234652.1|3.3e-212|NAC domain protein [Solanum lycopersicum]	GO:0051252//regulation of RNA metabolic process;GO:0034654//nucleobase-containing compound biosynthetic process;GO:1901576//organic substance biosynthetic process;GO:0032774//RNA biosynthetic process;GO:0044249//cellular biosynthetic process;GO:0044260//cellular macromolecule metabolic process;GO:0009791//post-embryonic development;GO:0048856//anatomical structure development;GO:0006725//cellular…
Solyc10g081420.2	18.285	7.075	-1.36727	3.86857e-105	7.99953e-106	-1.36727	3.86857e-105	7.99953e-106			K13420//LRR receptor-like serine/threonine-protein kinase FLS2 [EC:2.7.11.1]+ko04016//MAPK signaling pathway - plant+ko04626//Plant-pathogen interaction	XP_004249365.1|0.0e+00|PREDICTED: probable inactive leucine-rich repeat receptor-like protein kinase At3g03770 isoform X2 [Solanum lycopersicum]	GO:0016021//integral component of membrane;GO:0044425//membrane part;GO:0031224//intrinsic component of membrane;GO:0016020//membrane;GO:0140096//catalytic activity, acting on a protein;GO:0043167//ion binding;GO:0030554//adenyl nucleotide binding;GO:0017076//purine nucleotide binding;GO:0043168//anion binding;GO:0032553//ribonucleotide binding;GO:0097367//carbohydrate derivative binding;GO:00360…
Solyc11g071560.2	7.725	2.85	-1.43365	1.37164e-20	8.66153e-21	-1.43365	1.37164e-20	8.66153e-21			K13993//HSP20 family protein+ko04141//Protein processing in endoplasmic reticulum	XP_004251429.1|2.4e-137|PREDICTED: inactive protein RESTRICTED TEV MOVEMENT 2-like [Solanum lycopersicum]	GO:0031224//intrinsic component of membrane;GO:0016021//integral component of membrane;GO:0016020//membrane;GO:0044425//membrane part;
Solyc12g013620.2	112.465	357.33	1.66859	0	0	1.66859	0	0	NAC	NAC domain containing protein 17 (best arabidopsis hit)	K00521//ferric-chelate reductase [EC:1.16.1.7];K13126//polyadenylate-binding protein+ko03015//mRNA surveillance pathway+ko03018//RNA degradation+ko03013//RNA transport;K16296//serine carboxypeptidase-like clade I [EC:3.4.16.-];K05941//glutathione gamma-glutamylcysteinyltransferase [EC:2.3.2.15]	NP_001233972.1|2.5e-207|jasmonic acid 2 [Solanum lycopersicum]	GO:0010468//regulation of gene expression;GO:0010467//gene expression;GO:0051171//regulation of nitrogen compound metabolic process;GO:0006725//cellular aromatic compound metabolic process;GO:0006139//nucleobase-containing compound metabolic process;GO:0080090//regulation of primary metabolic process;GO:0032774//RNA biosynthetic process;GO:0044271//cellular nitrogen compound biosynthetic process;…
Solyc12g044840.2	2.235	0.465	-2.27431	5.38394e-27	2.94192e-27	-2.27431	5.38394e-27	2.94192e-27			K04733//interleukin-1 receptor-associated kinase 4 [EC:2.7.11.1]	XP_004252374.1|0.0e+00|PREDICTED: inactive protein kinase SELMODRAFT_444075 [Solanum lycopersicum]	GO:0006796//phosphate-containing compound metabolic process;GO:0006793//phosphorus metabolic process;GO:0016310//phosphorylation;GO:0006807//nitrogen compound metabolic process;GO:0044260//cellular macromolecule metabolic process;GO:0043170//macromolecule metabolic process;GO:0007165//signal transduction;GO:0019538//protein metabolic process;GO:0051716//cellular response to stimulus;GO:0007166//c…
MADS
Gene ID	CM10 FPKM	TM10 FPKM	log2(TM10/CM10)	Qvalue(CM10-vs-TM10)	Pvalue(CM10-vs-TM10)	log2(TM10/CM10)	Qvalue(CM10-vs-TM10)	Pvalue(CM10-vs-TM10)	TFs	PRG	Kegg Orthology	Nr	GO
Solyc01g102260.3	1.255	6.01	2.26507	8.93585e-26	5.01272e-26	2.26507	8.93585e-26	5.01272e-26	MADS		K04454//MADS-box transcription enhancer factor 2C;K09260//MADS-box transcription enhancer factor 2A;K19995//secretory carrier-associated membrane protein	XP_004230363.1|3.8e-139|PREDICTED: agamous-like MADS-box protein AGL80 [Solanum lycopersicum]	GO:0006355//regulation of transcription, DNA-templated;GO:0031326//regulation of cellular biosynthetic process;GO:0034641//cellular nitrogen compound metabolic process;GO:1903506//regulation of nucleic acid-templated transcription;GO:0008152//metabolic process;GO:0032774//RNA biosynthetic process;GO:0031323//regulation of cellular metabolic process;GO:0044249//cellular biosynthetic process;GO:005…
Solyc01g103870.1	0	10.15	8.13126	1.30738e-30	6.58935e-31	8.13126	1.30738e-30	6.58935e-31	MADS			XP_015082095.1|7.8e-60|PREDICTED: agamous-like MADS-box protein AGL93 [Solanum pennellii]	GO:0010468//regulation of gene expression;GO:0019222//regulation of metabolic process;GO:0031326//regulation of cellular biosynthetic process;GO:0051252//regulation of RNA metabolic process;GO:0090304//nucleic acid metabolic process;GO:0060255//regulation of macromolecule metabolic process;GO:0044249//cellular biosynthetic process;GO:0080090//regulation of primary metabolic process;GO:0009987//ce…
Solyc01g105800.4	37.815	17.82	-1.08291	2.10982e-79	5.4761e-80	-1.08291	2.10982e-79	5.4761e-80	MADS		K09260//MADS-box transcription enhancer factor 2A	XP_004230624.1|3.2e-110|PREDICTED: MADS-box protein SVP [Solanum lycopersicum]	GO:0009058//biosynthetic process;GO:0044249//cellular biosynthetic process;GO:0006355//regulation of transcription, DNA-templated;GO:0031328//positive regulation of cellular biosynthetic process;GO:0009059//macromolecule biosynthetic process;GO:2000112//regulation of cellular macromolecule biosynthetic process;GO:0051252//regulation of RNA metabolic process;GO:0010556//regulation of macromolecule…
Solyc02g089210.4	0.05	0.675	3.62985	1.93397e-06	2.2352e-06	3.62985	1.93397e-06	2.2352e-06	MADS		K09264//MADS-box transcription factor, plant	XP_010316206.1|6.5e-140|PREDICTED: truncated transcription factor CAULIFLOWER A [Solanum lycopersicum]	GO:1903508//positive regulation of nucleic acid-templated transcription;GO:0010468//regulation of gene expression;GO:0010467//gene expression;GO:0050794//regulation of cellular process;GO:0009889//regulation of biosynthetic process;GO:0048522//positive regulation of cellular process;GO:2001141//regulation of RNA biosynthetic process;GO:0090304//nucleic acid metabolic process;GO:0080090//regulatio…
Solyc03g006830.3	20.16	4.565	-2.14262	3.84339e-94	8.67151e-95	-2.14262	3.84339e-94	8.67151e-95	MADS		K09260//MADS-box transcription enhancer factor 2A	NP_001276829.1|5.5e-124|MADS-box protein SOC1-like [Solanum lycopersicum]	GO:0006139//nucleobase-containing compound metabolic process;GO:0006355//regulation of transcription, DNA-templated;GO:0044260//cellular macromolecule metabolic process;GO:2001141//regulation of RNA biosynthetic process;GO:0044238//primary metabolic process;GO:0009889//regulation of biosynthetic process;GO:0010468//regulation of gene expression;GO:0016070//RNA metabolic process;GO:0006725//cellul…
Solyc03g114840.3	2.275	0.565	-2.00107	3.00221e-13	2.42302e-13	-2.00107	3.00221e-13	2.42302e-13	MADS		K09264//MADS-box transcription factor, plant	NP_001234380.1|1.8e-137|MADS-box protein 1 [Solanum lycopersicum]	GO:0044260//cellular macromolecule metabolic process;GO:0065007//biological regulation;GO:0009987//cellular process;GO:0045893//positive regulation of transcription, DNA-templated;GO:1901576//organic substance biosynthetic process;GO:1901362//organic cyclic compound biosynthetic process;GO:0006351//transcription, DNA-templated;GO:0010468//regulation of gene expression;GO:0006807//nitrogen compoun…
Solyc04g078300.3	0.465	0.02	-4.40632	3.21522e-06	3.77835e-06	-4.40632	3.21522e-06	3.77835e-06	MADS		K09260//MADS-box transcription enhancer factor 2A	XP_010320313.1|3.6e-193|PREDICTED: agamous-like MADS-box protein AGL104 isoform X1 [Solanum lycopersicum]	GO:0031328//positive regulation of cellular biosynthetic process;GO:0051171//regulation of nitrogen compound metabolic process;GO:0044271//cellular nitrogen compound biosynthetic process;GO:0034645//cellular macromolecule biosynthetic process;GO:0018130//heterocycle biosynthetic process;GO:0031323//regulation of cellular metabolic process;GO:0006355//regulation of transcription, DNA-templated;GO:…
Solyc05g013370.1	0.075	0.63	3.07346	0.000201496	0.000275235	3.07346	0.000201496	0.000275235	MADS			XP_010321181.1|1.5e-133|PREDICTED: agamous-like MADS-box protein AGL82 [Solanum lycopersicum]	GO:0046483//heterocycle metabolic process;GO:0090304//nucleic acid metabolic process;GO:0010467//gene expression;GO:0006139//nucleobase-containing compound metabolic process;GO:0044238//primary metabolic process;GO:0097659//nucleic acid-templated transcription;GO:0006725//cellular aromatic compound metabolic process;GO:0010468//regulation of gene expression;GO:0060255//regulation of macromolecule…
Solyc07g055920.4	0	5.835	9.10494	1.54067e-52	5.36858e-53	9.10494	1.54067e-52	5.36858e-53	MADS		K09264//MADS-box transcription factor, plant	XP_006348940.1|5.6e-136|PREDICTED: floral homeotic protein AGAMOUS-like [Solanum tuberosum]
Solyc08g080100.4	8.235	3.41	-1.269	4.55425e-21	2.84529e-21	-1.269	4.55425e-21	2.84529e-21	MADS		K09260//MADS-box transcription enhancer factor 2A;K04454//MADS-box transcription enhancer factor 2C	XP_004245665.1|1.7e-118|PREDICTED: agamous-like MADS-box protein AGL19 [Solanum lycopersicum]	GO:0044237//cellular metabolic process;GO:0060255//regulation of macromolecule metabolic process;GO:0044249//cellular biosynthetic process;GO:0043170//macromolecule metabolic process;GO:2000112//regulation of cellular macromolecule biosynthetic process;GO:0044271//cellular nitrogen compound biosynthetic process;GO:0071704//organic substance metabolic process;GO:0006357//regulation of transcriptio…
Solyc11g032100.2	14.41	28.785	1.0017	3.49957e-32	1.71371e-32	1.0017	3.49957e-32	1.71371e-32	MADS		K09264//MADS-box transcription factor, plant	NP_001233764.2|5.5e-110|TAGL12 transcription factor isoform 1 [Solanum lycopersicum]	GO:0032774//RNA biosynthetic process;GO:0010468//regulation of gene expression;GO:2000112//regulation of cellular macromolecule biosynthetic process;GO:0048608//reproductive structure development;GO:0022414//reproductive process;GO:0048518//positive regulation of biological process;GO:0031328//positive regulation of cellular biosynthetic process;GO:0009791//post-embryonic development;GO:0099402//…
Solyc11g069770.2	29.785	2.05	-3.85531	9.69522e-125	1.71962e-125	-3.85531	9.69522e-125	1.71962e-125	MADS		K04454//MADS-box transcription enhancer factor 2C;K09260//MADS-box transcription enhancer factor 2A	XP_019066402.1|5.6e-96|PREDICTED: agamous-like MADS-box protein AGL29 [Solanum lycopersicum]	GO:0018130//heterocycle biosynthetic process;GO:0009987//cellular process;GO:0034654//nucleobase-containing compound biosynthetic process;GO:0051171//regulation of nitrogen compound metabolic process;GO:2000112//regulation of cellular macromolecule biosynthetic process;GO:0034645//cellular macromolecule biosynthetic process;GO:0009058//biosynthetic process;GO:0044238//primary metabolic process;GO…
Solyc12g056460.3	33.945	9.885	-1.77625	3.2778e-111	6.49626e-112	-1.77625	3.2778e-111	6.49626e-112	MADS		K09260//MADS-box transcription enhancer factor 2A	XP_004252597.1|5.0e-108|PREDICTED: MADS-box protein SOC1-like [Solanum lycopersicum]	GO:0050794//regulation of cellular process;GO:0010628//positive regulation of gene expression;GO:0031326//regulation of cellular biosynthetic process;GO:0044260//cellular macromolecule metabolic process;GO:0034641//cellular nitrogen compound metabolic process;GO:0048518//positive regulation of biological process;GO:0044249//cellular biosynthetic process;GO:1901362//organic cyclic compound biosynt…
Solyc12g094720.3	39.865	15.545	-1.35566	1.34699e-94	3.03019e-95	-1.35566	1.34699e-94	3.03019e-95			K09264//MADS-box transcription factor, plant	XP_004253115.1|8.4e-146|PREDICTED: psbP domain-containing protein 3, chloroplastic [Solanum lycopersicum]	GO:0008152//metabolic process;GO:0044237//cellular metabolic process;GO:0015979//photosynthesis;GO:0009987//cellular process;GO:0044425//membrane part;GO:0016020//membrane;GO:0034357//photosynthetic membrane;GO:0044436//thylakoid part;GO:0009521//photosystem;GO:0009523//photosystem II;GO:0044464//cell part;GO:0098796//membrane protein complex;GO:0005622//intracellular;GO:0042651//thylakoid membra…
HSF
Gene ID	CM10 FPKM	TM10 FPKM	log2(TM10/CM10)	Qvalue(CM10-vs-TM10)	Pvalue(CM10-vs-TM10)	log2(TM10/CM10)	Qvalue(CM10-vs-TM10)	Pvalue(CM10-vs-TM10)	TFs	PRG	Kegg Orthology	Nr	GO
Solyc03g097120.3	8.215	18.705	1.18894	8.73502e-71	2.46158e-71	1.18894	8.73502e-71	2.46158e-71	HSF		K09419//heat shock transcription factor, other eukaryote	XP_004235322.1|2.8e-283|PREDICTED: heat stress transcription factor A-1 [Solanum lycopersicum]	GO:0044464//cell part;GO:0043226//organelle;GO:0043227//membrane-bounded organelle;GO:0005634//nucleus;GO:0043231//intracellular membrane-bounded organelle;GO:0043229//intracellular organelle;GO:0044424//intracellular part;GO:0005623//cell;GO:0005622//intracellular;GO:0003700//DNA binding transcription factor activity;GO:0003677//DNA binding;GO:0005488//binding;GO:0097159//organic cyclic compound…
Solyc04g016000.3	0.31	9.43	4.93436	2.18442e-114	4.20897e-115	4.93436	2.18442e-114	4.20897e-115	HSF		K09419//heat shock transcription factor, other eukaryote	XP_004236602.1|1.7e-130|PREDICTED: heat stress transcription factor B-3 [Solanum lycopersicum]	GO:0044464//cell part;GO:0043229//intracellular organelle;GO:0005634//nucleus;GO:0044424//intracellular part;GO:0043226//organelle;GO:0043227//membrane-bounded organelle;GO:0005623//cell;GO:0043231//intracellular membrane-bounded organelle;GO:0005622//intracellular;GO:0003676//nucleic acid binding;GO:0005488//binding;GO:0140110//transcription regulator activity;GO:0097159//organic cyclic compound…
Solyc04g078770.4	3.425	1.23	-1.47344	7.14898e-13	5.86116e-13	-1.47344	7.14898e-13	5.86116e-13	HSF		K09419//heat shock transcription factor, other eukaryote	XP_004238144.1|6.8e-214|PREDICTED: heat stress transcription factor B-4 [Solanum lycopersicum]	GO:0008356//asymmetric cell division;GO:0009987//cellular process;GO:0051301//cell division;GO:0043226//organelle;GO:0043227//membrane-bounded organelle;GO:0005634//nucleus;GO:0005623//cell;GO:0005622//intracellular;GO:0043229//intracellular organelle;GO:0044424//intracellular part;GO:0043231//intracellular membrane-bounded organelle;GO:0044464//cell part;GO:0005488//binding;GO:0140110//transcrip…
Solyc06g053960.3	4.08	23.115	2.50472	2.48251e-103	5.21546e-104	2.50472	2.48251e-103	5.21546e-104	HSF		K09419//heat shock transcription factor, other eukaryote	XP_004241039.1|8.1e-78|PREDICTED: heat stress transcription factor A-6b-like [Solanum lycopersicum]	GO:0043229//intracellular organelle;GO:0005622//intracellular;GO:0044464//cell part;GO:0043231//intracellular membrane-bounded organelle;GO:0005623//cell;GO:0043226//organelle;GO:0044424//intracellular part;GO:0043227//membrane-bounded organelle;GO:0005634//nucleus;GO:0140110//transcription regulator activity;GO:0003676//nucleic acid binding;GO:0097159//organic cyclic compound binding;GO:0005488/…
Solyc07g040680.3	2.65	10.34	1.96929	1.10507e-62	3.39293e-63	1.96929	1.10507e-62	3.39293e-63	HSF		K09419//heat shock transcription factor, other eukaryote	XP_004243750.1|4.6e-209|PREDICTED: heat stress transcription factor A-2-like [Solanum lycopersicum]	GO:0044464//cell part;GO:0043227//membrane-bounded organelle;GO:0044424//intracellular part;GO:0043231//intracellular membrane-bounded organelle;GO:0043229//intracellular organelle;GO:0043226//organelle;GO:0005634//nucleus;GO:0005622//intracellular;GO:0005623//cell;GO:0003700//DNA binding transcription factor activity;GO:0003676//nucleic acid binding;GO:0140110//transcription regulator activity;G…
Solyc08g080540.3	8.96	19.9	1.15173	3.08402e-49	1.12765e-49	1.15173	3.08402e-49	1.12765e-49	HSF		K09419//heat shock transcription factor, other eukaryote	XP_004245637.1|2.0e-184|PREDICTED: heat stress transcription factor B-2b [Solanum lycopersicum]	GO:0045934//negative regulation of nucleobase-containing compound metabolic process;GO:2000113//negative regulation of cellular macromolecule biosynthetic process;GO:0031323//regulation of cellular metabolic process;GO:0051252//regulation of RNA metabolic process;GO:1903507//negative regulation of nucleic acid-templated transcription;GO:0010200//response to chitin;GO:1902679//negative regulation …
Solyc09g009100.4	57.2	21.81	-1.38804	1.67801e-278	1.42528e-279	-1.38804	1.67801e-278	1.42528e-279	HSF		K09419//heat shock transcription factor, other eukaryote	NP_001234854.1|1.1e-295|heat stress transcription factor A3 [Solanum lycopersicum]	GO:1901698//response to nitrogen compound;GO:0010033//response to organic substance;GO:0010200//response to chitin;GO:0009266//response to temperature stimulus;GO:0010243//response to organonitrogen compound;GO:0042493//response to drug;GO:0050896//response to stimulus;GO:1901700//response to oxygen-containing compound;GO:0009408//response to heat;GO:0042221//response to chemical;GO:0006950//resp…
Solyc09g082670.3	1.55	0.31	-2.31981	7.7031e-13	6.3214e-13	-2.31981	7.7031e-13	6.3214e-13	HSF		K09419//heat shock transcription factor, other eukaryote	XP_004247676.1|5.8e-212|PREDICTED: heat stress transcription factor A-6b [Solanum lycopersicum]	GO:0043229//intracellular organelle;GO:0043226//organelle;GO:0044424//intracellular part;GO:0005622//intracellular;GO:0005634//nucleus;GO:0005623//cell;GO:0043231//intracellular membrane-bounded organelle;GO:0043227//membrane-bounded organelle;GO:0044464//cell part;GO:0003677//DNA binding;GO:0097159//organic cyclic compound binding;GO:0005488//binding;GO:1901363//heterocyclic compound binding;GO:…
Solyc10g079380.2	0.64	0.1	-2.67697	0.000227003	0.000311952	-2.67697	0.000227003	0.000311952	HSF		K09419//heat shock transcription factor, other eukaryote	XP_004249739.1|1.6e-141|PREDICTED: heat stress transcription factor B-3-like [Solanum lycopersicum]	GO:0005634//nucleus;GO:0044424//intracellular part;GO:0043227//membrane-bounded organelle;GO:0043231//intracellular membrane-bounded organelle;GO:0043226//organelle;GO:0005623//cell;GO:0005622//intracellular;GO:0043229//intracellular organelle;GO:0044464//cell part;GO:0003700//DNA binding transcription factor activity;GO:0003677//DNA binding;GO:0005488//binding;GO:0140110//transcription regulator…
WRKY
Gene ID	CM10 FPKM	TM10 FPKM	log2(TM10/CM10)	Qvalue(CM10-vs-TM10)	Pvalue(CM10-vs-TM10)	log2(TM10/CM10)	Qvalue(CM10-vs-TM10)	Pvalue(CM10-vs-TM10)	TFs	PRG	Kegg Orthology	Nr	GO
Solyc01g095100.4	11.2	3.365	-1.73057	5.72472e-52	2.01185e-52	-1.73057	5.72472e-52	2.01185e-52	WRKY	Populus trichocarpa clone 196822 TIR-NBS-TIR-TIR-WRKY type disease resistance protein mRNA, complete cds.	K13425//WRKY transcription factor 22+ko04016//MAPK signaling pathway - plant+ko04626//Plant-pathogen interaction	XP_004229932.1|1.4e-185|PREDICTED: WRKY transcription factor 22 [Solanum lycopersicum]	GO:0044271//cellular nitrogen compound biosynthetic process;GO:0046483//heterocycle metabolic process;GO:0048856//anatomical structure development;GO:0034645//cellular macromolecule biosynthetic process;GO:0032774//RNA biosynthetic process;GO:0044260//cellular macromolecule metabolic process;GO:0090693//plant organ senescence;GO:0044249//cellular biosynthetic process;GO:0009058//biosynthetic proc…
Solyc01g104550.3	0.775	0.155	-2.30946	2.25172e-08	2.2946e-08	-2.30946	2.25172e-08	2.2946e-08	WRKY		K13424//WRKY transcription factor 33+ko04016//MAPK signaling pathway - plant+ko04626//Plant-pathogen interaction;K18835//WRKY transcription factor 2+ko04626//Plant-pathogen interaction	XP_004230606.1|8.6e-279|PREDICTED: probable WRKY transcription factor 9 [Solanum lycopersicum]	GO:0010467//gene expression;GO:0006139//nucleobase-containing compound metabolic process;GO:0034654//nucleobase-containing compound biosynthetic process;GO:1901360//organic cyclic compound metabolic process;GO:0043170//macromolecule metabolic process;GO:1901362//organic cyclic compound biosynthetic process;GO:1901576//organic substance biosynthetic process;GO:0006725//cellular aromatic compound m…
Solyc02g021680.3	0.515	2.415	2.23392	9.29301e-20	6.02597e-20	2.23392	9.29301e-20	6.02597e-20	WRKY	Populus trichocarpa clone 196822 TIR-NBS-TIR-TIR-WRKY type disease resistance protein mRNA, complete cds.	K13425//WRKY transcription factor 22+ko04016//MAPK signaling pathway - plant+ko04626//Plant-pathogen interaction	XP_010315625.1|4.5e-226|PREDICTED: probable WRKY transcription factor 14 [Solanum lycopersicum]	GO:0006807//nitrogen compound metabolic process;GO:0034641//cellular nitrogen compound metabolic process;GO:1901362//organic cyclic compound biosynthetic process;GO:0043170//macromolecule metabolic process;GO:0090304//nucleic acid metabolic process;GO:0034645//cellular macromolecule biosynthetic process;GO:0006725//cellular aromatic compound metabolic process;GO:0018130//heterocycle biosynthetic …
Solyc02g071130.4	2.995	7.025	1.22781	3.59417e-18	2.43672e-18	1.22781	3.59417e-18	2.43672e-18	WRKY		K12835//ATP-dependent RNA helicase DDX42 [EC:3.6.4.13]+ko03040//Spliceosome;K13424//WRKY transcription factor 33+ko04016//MAPK signaling pathway - plant+ko04626//Plant-pathogen interaction	XP_004233015.1|8.0e-188|PREDICTED: probable WRKY transcription factor 71 [Solanum lycopersicum]	GO:0006351//transcription, DNA-templated;GO:0006139//nucleobase-containing compound metabolic process;GO:0034645//cellular macromolecule biosynthetic process;GO:0009987//cellular process;GO:1901360//organic cyclic compound metabolic process;GO:0018130//heterocycle biosynthetic process;GO:0044249//cellular biosynthetic process;GO:0006725//cellular aromatic compound metabolic process;GO:0090304//nu…
Solyc02g088340.4	51.77	14.985	-1.78636	0	0	-1.78636	0	0	WRKY		K08819//cyclin-dependent kinase 12/13 [EC:2.7.11.22 2.7.11.23];K13424//WRKY transcription factor 33+ko04016//MAPK signaling pathway - plant+ko04626//Plant-pathogen interaction	NP_001334317.1|2.7e-273|WRKY transcription factor 3 [Solanum lycopersicum]	GO:0006139//nucleobase-containing compound metabolic process;GO:0010467//gene expression;GO:0044237//cellular metabolic process;GO:0097659//nucleic acid-templated transcription;GO:0016070//RNA metabolic process;GO:0009058//biosynthetic process;GO:0044260//cellular macromolecule metabolic process;GO:0018130//heterocycle biosynthetic process;GO:0071704//organic substance metabolic process;GO:000998…
Solyc03g007380.2	1.605	0.655	-1.29411	2.22479e-05	2.79092e-05	-1.29411	2.22479e-05	2.79092e-05	WRKY		K13459//disease resistance protein RPS2+ko04626//Plant-pathogen interaction;K16225//probable WRKY transcription factor 52+ko04626//Plant-pathogen interaction;K13425//WRKY transcription factor 22+ko04016//MAPK signaling pathway - plant+ko04626//Plant-pathogen interaction	XP_004234275.1|2.8e-211|PREDICTED: probable WRKY transcription factor 41 [Solanum lycopersicum]	GO:0097659//nucleic acid-templated transcription;GO:0009987//cellular process;GO:0006139//nucleobase-containing compound metabolic process;GO:0044260//cellular macromolecule metabolic process;GO:1901362//organic cyclic compound biosynthetic process;GO:0032774//RNA biosynthetic process;GO:0034654//nucleobase-containing compound biosynthetic process;GO:0034645//cellular macromolecule biosynthetic p…
Solyc04g051690.4	41.965	84.94	1.01848	2.77351e-76	7.40649e-77	1.01848	2.77351e-76	7.40649e-77	WRKY		K18835//WRKY transcription factor 2+ko04626//Plant-pathogen interaction	XP_004237467.1|4.2e-100|PREDICTED: probable WRKY transcription factor 51 [Solanum lycopersicum]	GO:0050794//regulation of cellular process;GO:0009719//response to endogenous stimulus;GO:0046483//heterocycle metabolic process;GO:0009617//response to bacterium;GO:0050789//regulation of biological process;GO:0065007//biological regulation;GO:0032870//cellular response to hormone stimulus;GO:0009867//jasmonic acid mediated signaling pathway;GO:0009753//response to jasmonic acid;GO:0051704//mult…
Solyc04g072070.3	1.45	16.2	3.48031	8.99932e-112	1.77762e-112	3.48031	8.99932e-112	1.77762e-112	WRKY		K13424//WRKY transcription factor 33+ko04016//MAPK signaling pathway - plant+ko04626//Plant-pathogen interaction	XP_004237841.1|2.6e-133|PREDICTED: probable WRKY transcription factor 51 [Solanum lycopersicum]	GO:0097659//nucleic acid-templated transcription;GO:0044238//primary metabolic process;GO:0009987//cellular process;GO:0090304//nucleic acid metabolic process;GO:0034654//nucleobase-containing compound biosynthetic process;GO:0018130//heterocycle biosynthetic process;GO:0009058//biosynthetic process;GO:0016070//RNA metabolic process;GO:0034641//cellular nitrogen compound metabolic process;GO:0032…
Solyc05g007110.2	0.945	0.04	-4.51823	2.54407e-20	1.62053e-20	-4.51823	2.54407e-20	1.62053e-20	WRKY		K13424//WRKY transcription factor 33+ko04016//MAPK signaling pathway - plant+ko04626//Plant-pathogen interaction	XP_010320666.1|2.3e-228|PREDICTED: probable WRKY transcription factor 72 [Solanum lycopersicum]	GO:0006725//cellular aromatic compound metabolic process;GO:0009987//cellular process;GO:0034641//cellular nitrogen compound metabolic process;GO:0034654//nucleobase-containing compound biosynthetic process;GO:0009059//macromolecule biosynthetic process;GO:0034645//cellular macromolecule biosynthetic process;GO:0044238//primary metabolic process;GO:0009058//biosynthetic process;GO:0043170//macrom…
Solyc06g068460.3	87.275	37.215	-1.22617	2.52587e-293	2.03691e-294	-1.22617	2.52587e-293	2.03691e-294	WRKY		K13424//WRKY transcription factor 33+ko04016//MAPK signaling pathway - plant+ko04626//Plant-pathogen interaction;K18834//WRKY transcription factor 1+ko04626//Plant-pathogen interaction	NP_001234301.2|1.7e-204|WRKY transcription factor 1 [Solanum lycopersicum]	GO:0006351//transcription, DNA-templated;GO:1901362//organic cyclic compound biosynthetic process;GO:0043170//macromolecule metabolic process;GO:0009059//macromolecule biosynthetic process;GO:0032774//RNA biosynthetic process;GO:0097659//nucleic acid-templated transcription;GO:0034645//cellular macromolecule biosynthetic process;GO:0034641//cellular nitrogen compound metabolic process;GO:0006807/…
Solyc07g047960.3	5.91	14.82	1.3308	2.38715e-62	7.36356e-63	1.3308	2.38715e-62	7.36356e-63	WRKY		K18834//WRKY transcription factor 1+ko04626//Plant-pathogen interaction	XP_004243546.1|2.2e-245|PREDICTED: WRKY transcription factor 1 [Solanum lycopersicum]	GO:0016070//RNA metabolic process;GO:0071704//organic substance metabolic process;GO:0009059//macromolecule biosynthetic process;GO:0019438//aromatic compound biosynthetic process;GO:0044271//cellular nitrogen compound biosynthetic process;GO:1901362//organic cyclic compound biosynthetic process;GO:0034641//cellular nitrogen compound metabolic process;GO:0043170//macromolecule metabolic process;G…
Solyc07g056280.3	5.665	15.84	1.48544	2.35155e-55	7.89622e-56	1.48544	2.35155e-55	7.89622e-56	WRKY		K12835//ATP-dependent RNA helicase DDX42 [EC:3.6.4.13]+ko03040//Spliceosome;K13424//WRKY transcription factor 33+ko04016//MAPK signaling pathway - plant+ko04626//Plant-pathogen interaction;K18835//WRKY transcription factor 2+ko04626//Plant-pathogen interaction	NP_001266266.1|5.5e-195|probable WRKY transcription factor 71-like [Solanum lycopersicum]	GO:0043170//macromolecule metabolic process;GO:0034654//nucleobase-containing compound biosynthetic process;GO:0006725//cellular aromatic compound metabolic process;GO:0016070//RNA metabolic process;GO:0010467//gene expression;GO:0009058//biosynthetic process;GO:0097659//nucleic acid-templated transcription;GO:0006807//nitrogen compound metabolic process;GO:0018130//heterocycle biosynthetic proce…
Solyc08g067340.4	25.75	200.46	2.96344	0	0	2.96344	0	0	WRKY		K18834//WRKY transcription factor 1+ko04626//Plant-pathogen interaction	XP_004245210.1|1.0e-142|PREDICTED: probable WRKY transcription factor 40 [Solanum lycopersicum]	GO:0006351//transcription, DNA-templated;GO:0009059//macromolecule biosynthetic process;GO:0006807//nitrogen compound metabolic process;GO:0097659//nucleic acid-templated transcription;GO:0044260//cellular macromolecule metabolic process;GO:0006725//cellular aromatic compound metabolic process;GO:1901360//organic cyclic compound metabolic process;GO:0044238//primary metabolic process;GO:0009058//…
Solyc08g067360.3	0.785	11.77	3.90996	1.69589e-88	4.01312e-89	3.90996	1.69589e-88	4.01312e-89	WRKY		K18834//WRKY transcription factor 1+ko04626//Plant-pathogen interaction	NP_001304843.1|9.1e-147|probable WRKY transcription factor 40 [Solanum lycopersicum]	GO:0016070//RNA metabolic process;GO:0034641//cellular nitrogen compound metabolic process;GO:0044237//cellular metabolic process;GO:0009059//macromolecule biosynthetic process;GO:0034645//cellular macromolecule biosynthetic process;GO:0009058//biosynthetic process;GO:0018130//heterocycle biosynthetic process;GO:0044271//cellular nitrogen compound biosynthetic process;GO:1901360//organic cyclic c…
Solyc08g081610.4	1.005	0.17	-2.5642	2.13267e-07	2.30461e-07	-2.5642	2.13267e-07	2.30461e-07	WRKY	Arabidopsis thaliana TTR1 (WRKY domain family protein 16); transcription factor (TTR1) mRNA, complete cds.	K13426//WRKY transcription factor 29+ko04016//MAPK signaling pathway - plant+ko04626//Plant-pathogen interaction	XP_004245564.1|2.1e-176|PREDICTED: probable WRKY transcription factor 29 [Solanum lycopersicum]	GO:0009058//biosynthetic process;GO:0043170//macromolecule metabolic process;GO:0044237//cellular metabolic process;GO:0018130//heterocycle biosynthetic process;GO:0090304//nucleic acid metabolic process;GO:1901362//organic cyclic compound biosynthetic process;GO:0006139//nucleobase-containing compound metabolic process;GO:0044260//cellular macromolecule metabolic process;GO:1901576//organic subs…
Solyc08g081630.2	0.075	0.595	2.98599	0.000357255	0.000499762	2.98599	0.000357255	0.000499762	WRKY		K13424//WRKY transcription factor 33+ko04016//MAPK signaling pathway - plant+ko04626//Plant-pathogen interaction;K18835//WRKY transcription factor 2+ko04626//Plant-pathogen interaction	XP_004245563.1|5.5e-136|PREDICTED: probable WRKY transcription factor 56 [Solanum lycopersicum]	GO:0034641//cellular nitrogen compound metabolic process;GO:0044238//primary metabolic process;GO:0044237//cellular metabolic process;GO:0044260//cellular macromolecule metabolic process;GO:1901360//organic cyclic compound metabolic process;GO:0043170//macromolecule metabolic process;GO:0006351//transcription, DNA-templated;GO:0006725//cellular aromatic compound metabolic process;GO:0018130//hete…
Solyc12g056750.3	0.19	0.735	1.92459	0.000840423	0.00122446	1.92459	0.000840423	0.00122446	WRKY		K13424//WRKY transcription factor 33+ko04016//MAPK signaling pathway - plant+ko04626//Plant-pathogen interaction	XP_004252561.2|1.9e-108|PREDICTED: probable WRKY transcription factor 51 [Solanum lycopersicum]	GO:0044271//cellular nitrogen compound biosynthetic process;GO:1901362//organic cyclic compound biosynthetic process;GO:0044237//cellular metabolic process;GO:0034645//cellular macromolecule biosynthetic process;GO:0071704//organic substance metabolic process;GO:0009058//biosynthetic process;GO:0018130//heterocycle biosynthetic process;GO:1901360//organic cyclic compound metabolic process;GO:0044…
AP2
Gene ID	CM10 FPKM	TM10 FPKM	log2(TM10/CM10)	Qvalue(CM10-vs-TM10)	Pvalue(CM10-vs-TM10)	log2(TM10/CM10)	Qvalue(CM10-vs-TM10)	Pvalue(CM10-vs-TM10)	TFs	PRG	Kegg Orthology	Nr	GO
Solyc01g090340.3	63.675	7.87	-3.01764	0	0	-3.01764	0	0	AP2-EREBP	Malus x domestica AP2 domain class transcription factor (AP2D43) mRNA, complete cds	K14517//ethylene-responsive transcription factor 2+ko04075//Plant hormone signal transduction;K09286//EREBP-like factor	XP_004229751.1|2.2e-119|PREDICTED: ethylene-responsive transcription factor 1 [Solanum lycopersicum]	GO:1901576//organic substance biosynthetic process;GO:0008152//metabolic process;GO:0009059//macromolecule biosynthetic process;GO:0016070//RNA metabolic process;GO:0006725//cellular aromatic compound metabolic process;GO:0097659//nucleic acid-templated transcription;GO:0019438//aromatic compound biosynthetic process;GO:0046483//heterocycle metabolic process;GO:0032774//RNA biosynthetic process;G…
Solyc01g090560.4	29.6	9.485	-1.64015	3.55952e-112	6.99185e-113	-1.64015	3.55952e-112	6.99185e-113	AP2-EREBP	Malus x domestica AP2 domain class transcription factor (AP2D43) mRNA, complete cds	K09286//EREBP-like factor	XP_004229764.1|7.9e-159|PREDICTED: ethylene-responsive transcription factor ERF038-like [Solanum lycopersicum]	GO:0044237//cellular metabolic process;GO:0010467//gene expression;GO:0043170//macromolecule metabolic process;GO:0044249//cellular biosynthetic process;GO:0009058//biosynthetic process;GO:0006139//nucleobase-containing compound metabolic process;GO:1901362//organic cyclic compound biosynthetic process;GO:1901360//organic cyclic compound metabolic process;GO:0034645//cellular macromolecule biosyn…
Solyc01g091760.3	0.485	1.23	1.33963	0.000307933	0.000428085	1.33963	0.000307933	0.000428085	AP2-EREBP		K09286//EREBP-like factor	XP_004231173.1|1.7e-164|PREDICTED: ethylene-responsive transcription factor ERF086-like [Solanum lycopersicum]	GO:0008152//metabolic process;GO:0090304//nucleic acid metabolic process;GO:0044238//primary metabolic process;GO:0071704//organic substance metabolic process;GO:0044260//cellular macromolecule metabolic process;GO:0044249//cellular biosynthetic process;GO:0006725//cellular aromatic compound metabolic process;GO:1901360//organic cyclic compound metabolic process;GO:0044271//cellular nitrogen comp…
Solyc01g108240.3	0.06	1.02	4.10147	1.45776e-12	1.20753e-12	4.10147	1.45776e-12	1.20753e-12	AP2-EREBP	Malus x domestica AP2 domain class transcription factor (AP2D43) mRNA, complete cds	K09286//EREBP-like factor	XP_004230791.1|2.4e-169|PREDICTED: ethylene-responsive transcription factor ERF109 [Solanum lycopersicum]	GO:0006139//nucleobase-containing compound metabolic process;GO:0044260//cellular macromolecule metabolic process;GO:1901576//organic substance biosynthetic process;GO:0044237//cellular metabolic process;GO:0044249//cellular biosynthetic process;GO:0034641//cellular nitrogen compound metabolic process;GO:0008152//metabolic process;GO:0097659//nucleic acid-templated transcription;GO:0044238//prima…
Solyc02g088310.1	0.53	1.28	1.28145	0.000167281	0.000226566	1.28145	0.000167281	0.000226566	AP2-EREBP		K09286//EREBP-like factor	XP_004233675.1|8.3e-192|PREDICTED: dehydration-responsive element-binding protein 2C-like [Solanum lycopersicum]	GO:0044237//cellular metabolic process;GO:0008152//metabolic process;GO:0010467//gene expression;GO:1901576//organic substance biosynthetic process;GO:0034654//nucleobase-containing compound biosynthetic process;GO:0044249//cellular biosynthetic process;GO:0009058//biosynthetic process;GO:0044238//primary metabolic process;GO:0006725//cellular aromatic compound metabolic process;GO:1901360//organ…
Solyc03g006320.1	1.045	2.195	1.06691	0.000891227	0.00130123	1.06691	0.000891227	0.00130123	AP2-EREBP	Malus x domestica AP2 domain class transcription factor (AP2D43) mRNA, complete cds	K09286//EREBP-like factor	XP_006343223.1|1.9e-90|PREDICTED: ethylene-responsive transcription factor 8-like [Solanum tuberosum]	GO:0018130//heterocycle biosynthetic process;GO:0043170//macromolecule metabolic process;GO:0034641//cellular nitrogen compound metabolic process;GO:0008152//metabolic process;GO:0044260//cellular macromolecule metabolic process;GO:0019438//aromatic compound biosynthetic process;GO:0009059//macromolecule biosynthetic process;GO:0046483//heterocycle metabolic process;GO:0006725//cellular aromatic …
Solyc03g093610.1	29.015	6.18	-2.22635	6.71668e-99	1.46363e-99	-2.22635	6.71668e-99	1.46363e-99	AP2-EREBP	Malus x domestica AP2 domain class transcription factor (AP2D43) mRNA, complete cds	K09286//EREBP-like factor	NP_001316388.2|2.9e-135|ethylene-responsive transcription factor 1 [Solanum lycopersicum]	GO:0050794//regulation of cellular process;GO:0019438//aromatic compound biosynthetic process;GO:0008152//metabolic process;GO:0090304//nucleic acid metabolic process;GO:0043170//macromolecule metabolic process;GO:0034641//cellular nitrogen compound metabolic process;GO:0071704//organic substance metabolic process;GO:0007165//signal transduction;GO:0035556//intracellular signal transduction;GO:00…
Solyc03g114440.1	0.54	1.75	1.69649	0.000154113	0.000207863	1.69649	0.000154113	0.000207863	AP2-EREBP	Malus x domestica AP2 domain class transcription factor (AP2D43) mRNA, complete cds	K01689//enolase [EC:4.2.1.11]+ko00010//Glycolysis / Gluconeogenesis+ko01230//Biosynthesis of amino acids+ko03018//RNA degradation+ko01100//Metabolic pathways+ko01110//Biosynthesis of secondary metabolites+ko01200//Carbon metabolism;K09286//EREBP-like factor	XP_004236505.1|1.5e-96|PREDICTED: ethylene-responsive transcription factor ERF071-like [Solanum lycopersicum]	GO:0010467//gene expression;GO:0016070//RNA metabolic process;GO:0006807//nitrogen compound metabolic process;GO:0044271//cellular nitrogen compound biosynthetic process;GO:0044260//cellular macromolecule metabolic process;GO:0044237//cellular metabolic process;GO:0019438//aromatic compound biosynthetic process;GO:0009059//macromolecule biosynthetic process;GO:0018130//heterocycle biosynthetic pr…
Solyc03g117720.3	2.745	6.315	1.20188	3.44803e-16	2.49301e-16	1.20188	3.44803e-16	2.49301e-16	AP2-EREBP		K09285//AP2-like factor, ANT lineage	XP_004235883.1|3.6e-220|PREDICTED: AP2-like ethylene-responsive transcription factor At1g16060 isoform X2 [Solanum lycopersicum]	GO:0008152//metabolic process;GO:0032501//multicellular organismal process;GO:0032774//RNA biosynthetic process;GO:0010467//gene expression;GO:0044271//cellular nitrogen compound biosynthetic process;GO:0034654//nucleobase-containing compound biosynthetic process;GO:0009059//macromolecule biosynthetic process;GO:0046483//heterocycle metabolic process;GO:0034645//cellular macromolecule biosyntheti…
Solyc03g120840.3	6.53	32.395	2.31405	3.87168e-119	7.18276e-120	2.31405	3.87168e-119	7.18276e-120	AP2-EREBP	Malus x domestica AP2 domain class transcription factor (AP2D43) mRNA, complete cds	K09286//EREBP-like factor	XP_004235656.1|7.0e-137|PREDICTED: ethylene-responsive transcription factor TINY-like [Solanum lycopersicum]	GO:0010467//gene expression;GO:0008152//metabolic process;GO:0043170//macromolecule metabolic process;GO:0044249//cellular biosynthetic process;GO:0006807//nitrogen compound metabolic process;GO:0009987//cellular process;GO:0009058//biosynthetic process;GO:0034641//cellular nitrogen compound metabolic process;GO:0034654//nucleobase-containing compound biosynthetic process;GO:0090304//nucleic acid…
Solyc03g121970.1	25.485	8.84	-1.52556	1.19081e-89	2.79428e-90	-1.52556	1.19081e-89	2.79428e-90			K09285//AP2-like factor, ANT lineage	XP_004235571.1|5.0e-233|PREDICTED: protein BIG GRAIN 1-like B [Solanum lycopersicum]
Solyc03g124110.2	1.26	8.35	2.73139	4.54274e-44	1.80065e-44	2.73139	4.54274e-44	1.80065e-44	AP2-EREBP	Malus x domestica AP2 domain class transcription factor (AP2D43) mRNA, complete cds	K09286//EREBP-like factor	XP_004234350.1|5.1e-123|PREDICTED: dehydration-responsive element-binding protein 1A [Solanum lycopersicum]	GO:0009059//macromolecule biosynthetic process;GO:0006139//nucleobase-containing compound metabolic process;GO:0006807//nitrogen compound metabolic process;GO:0034654//nucleobase-containing compound biosynthetic process;GO:0044238//primary metabolic process;GO:0046483//heterocycle metabolic process;GO:0018130//heterocycle biosynthetic process;GO:0010467//gene expression;GO:1901576//organic substa…
Solyc04g007000.2	27.115	11.085	-1.28366	8.43034e-67	2.47324e-67	-1.28366	8.43034e-67	2.47324e-67	AP2-EREBP	Hordeum vulgare subsp. vulgare mRNA for predicted protein, complete cds, clone: NIASHv2087M16	K09287//RAV-like factor	XP_004236999.1|2.6e-212|PREDICTED: AP2/ERF and B3 domain-containing transcription factor RAV1 [Solanum lycopersicum]	GO:0044238//primary metabolic process;GO:0032774//RNA biosynthetic process;GO:0043170//macromolecule metabolic process;GO:0006351//transcription, DNA-templated;GO:0009987//cellular process;GO:0044271//cellular nitrogen compound biosynthetic process;GO:0044249//cellular biosynthetic process;GO:1901362//organic cyclic compound biosynthetic process;GO:0008152//metabolic process;GO:0090304//nucleic a…
Solyc04g007170.3	32.38	13.75	-1.23115	3.24852e-120	5.97656e-121	-1.23115	3.24852e-120	5.97656e-121	AP2-EREBP	Malus x domestica AP2 domain class transcription factor (AP2D43) mRNA, complete cds	K14638//solute carrier family 15 (peptide/histidine transporter), member 3/4;K13434//pathogenesis-related genes transcriptional activator PTI6+ko04626//Plant-pathogen interaction	XP_004236998.1|3.1e-199|PREDICTED: ethylene-responsive transcription factor ERF119-like [Solanum lycopersicum]	GO:0097659//nucleic acid-templated transcription;GO:0044238//primary metabolic process;GO:0034641//cellular nitrogen compound metabolic process;GO:0009987//cellular process;GO:0010467//gene expression;GO:0034645//cellular macromolecule biosynthetic process;GO:0019438//aromatic compound biosynthetic process;GO:0044271//cellular nitrogen compound biosynthetic process;GO:1901576//organic substance b…
Solyc04g012050.3	0.47	0.075	-2.65786	2.99039e-05	3.7968e-05	-2.65786	2.99039e-05	3.7968e-05	AP2-EREBP		K09286//EREBP-like factor;K12900//FUS-interacting serine-arginine-rich protein 1+ko03040//Spliceosome	XP_004237144.1|4.8e-229|PREDICTED: ethylene-responsive transcription factor ABR1-like [Solanum lycopersicum]	GO:0044271//cellular nitrogen compound biosynthetic process;GO:0009987//cellular process;GO:0009058//biosynthetic process;GO:0044260//cellular macromolecule metabolic process;GO:0016070//RNA metabolic process;GO:0009059//macromolecule biosynthetic process;GO:0008152//metabolic process;GO:1901576//organic substance biosynthetic process;GO:0032774//RNA biosynthetic process;GO:0044238//primary metab…
Solyc04g014530.1	9.45	33.645	1.83336	5.47516e-86	1.32579e-86	1.83336	5.47516e-86	1.32579e-86	AP2-EREBP	Malus x domestica AP2 domain class transcription factor (AP2D43) mRNA, complete cds	K14516//ethylene-responsive transcription factor 1+ko04016//MAPK signaling pathway - plant+ko04075//Plant hormone signal transduction	XP_004236685.1|4.4e-133|PREDICTED: ethylene-responsive transcription factor 1B-like [Solanum lycopersicum]	GO:0006807//nitrogen compound metabolic process;GO:0046483//heterocycle metabolic process;GO:1901576//organic substance biosynthetic process;GO:0006351//transcription, DNA-templated;GO:0016070//RNA metabolic process;GO:0009058//biosynthetic process;GO:0044237//cellular metabolic process;GO:1901360//organic cyclic compound metabolic process;GO:0034654//nucleobase-containing compound biosynthetic p…
Solyc04g071770.3	2.455	6.535	1.41544	4.23962e-25	2.41239e-25	1.41544	4.23962e-25	2.41239e-25	AP2-EREBP	Malus x domestica AP2 domain class transcription factor (AP2D43) mRNA, complete cds	K12900//FUS-interacting serine-arginine-rich protein 1+ko03040//Spliceosome;K09286//EREBP-like factor	XP_004237817.1|1.7e-261|PREDICTED: ethylene-responsive transcription factor ABR1-like [Solanum lycopersicum]	GO:0009987//cellular process;GO:0010467//gene expression;GO:0006139//nucleobase-containing compound metabolic process;GO:1901360//organic cyclic compound metabolic process;GO:0071704//organic substance metabolic process;GO:0009059//macromolecule biosynthetic process;GO:1901362//organic cyclic compound biosynthetic process;GO:0016070//RNA metabolic process;GO:0046483//heterocycle metabolic process…
Solyc04g078640.3	65.75	143.245	1.12398	3.83149e-108	7.76667e-109	1.12398	3.83149e-108	7.76667e-109	AP2-EREBP	Malus x domestica AP2 domain class transcription factor (AP2D43) mRNA, complete cds	K09286//EREBP-like factor	NP_001335346.1|1.5e-81|DEAR1-like TCP binding protein [Solanum lycopersicum]	GO:0016070//RNA metabolic process;GO:0071704//organic substance metabolic process;GO:0019438//aromatic compound biosynthetic process;GO:0009059//macromolecule biosynthetic process;GO:0032774//RNA biosynthetic process;GO:0034654//nucleobase-containing compound biosynthetic process;GO:0043170//macromolecule metabolic process;GO:0044249//cellular biosynthetic process;GO:1901362//organic cyclic compo…
Solyc05g009460.3	19.85	8.29	-1.25493	4.41673e-81	1.12107e-81	-1.25493	4.41673e-81	1.12107e-81	AP2-EREBP	Malus x domestica AP2 domain class transcription factor (AP2D43) mRNA, complete cds	K09286//EREBP-like factor	XP_004238935.1|5.5e-170|PREDICTED: ethylene-responsive transcription factor ERF118 [Solanum lycopersicum]	GO:0006351//transcription, DNA-templated;GO:0032774//RNA biosynthetic process;GO:0044271//cellular nitrogen compound biosynthetic process;GO:0071704//organic substance metabolic process;GO:0034654//nucleobase-containing compound biosynthetic process;GO:0010467//gene expression;GO:0006139//nucleobase-containing compound metabolic process;GO:0090304//nucleic acid metabolic process;GO:0009059//macro…
Solyc05g009790.1	91.875	30.44	-1.58852	0	0	-1.58852	0	0	AP2-EREBP	Hordeum vulgare subsp. vulgare mRNA for predicted protein, complete cds, clone: NIASHv2087M16	K09287//RAV-like factor	NP_001307390.1|3.4e-226|transcription factor RELATED TO ABI3/VP1 2 [Solanum lycopersicum]	GO:0044237//cellular metabolic process;GO:0034645//cellular macromolecule biosynthetic process;GO:0009058//biosynthetic process;GO:0006725//cellular aromatic compound metabolic process;GO:0097659//nucleic acid-templated transcription;GO:0019438//aromatic compound biosynthetic process;GO:0043170//macromolecule metabolic process;GO:0034641//cellular nitrogen compound metabolic process;GO:1901576//o…
Solyc05g050830.3	3.305	0.3	-3.44399	6.9575e-20	4.49543e-20	-3.44399	6.9575e-20	4.49543e-20	AP2-EREBP	Malus x domestica AP2 domain class transcription factor (AP2D43) mRNA, complete cds	K09286//EREBP-like factor	XP_004240059.1|4.9e-146|PREDICTED: ethylene-responsive transcription factor ERF038-like [Solanum lycopersicum]	GO:0019438//aromatic compound biosynthetic process;GO:0090304//nucleic acid metabolic process;GO:1901360//organic cyclic compound metabolic process;GO:0097659//nucleic acid-templated transcription;GO:0044237//cellular metabolic process;GO:0006139//nucleobase-containing compound metabolic process;GO:0044260//cellular macromolecule metabolic process;GO:0034654//nucleobase-containing compound biosyn…
Solyc05g051200.1	1.32	2.65	1.00706	0.000420531	0.000592171	1.00706	0.000420531	0.000592171	AP2-EREBP	Malus x domestica AP2 domain class transcription factor (AP2D43) mRNA, complete cds	K14516//ethylene-responsive transcription factor 1+ko04016//MAPK signaling pathway - plant+ko04075//Plant hormone signal transduction	NP_001234841.2|3.2e-125|ethylene-responsive transcription factor 1 [Solanum lycopersicum]	GO:0044238//primary metabolic process;GO:0044271//cellular nitrogen compound biosynthetic process;GO:0006139//nucleobase-containing compound metabolic process;GO:0009987//cellular process;GO:0018130//heterocycle biosynthetic process;GO:0071704//organic substance metabolic process;GO:0032774//RNA biosynthetic process;GO:0006725//cellular aromatic compound metabolic process;GO:0044249//cellular bio…
Solyc05g052030.1	205.005	94.105	-1.11885	5.13281e-211	5.71684e-212	-1.11885	5.13281e-211	5.71684e-212	AP2-EREBP	Malus x domestica AP2 domain class transcription factor (AP2D43) mRNA, complete cds	K09286//EREBP-like factor	NP_001234313.1|8.2e-112|ethylene response factor 4 [Solanum lycopersicum]	GO:0097659//nucleic acid-templated transcription;GO:0044238//primary metabolic process;GO:0010467//gene expression;GO:0008152//metabolic process;GO:0046483//heterocycle metabolic process;GO:0006351//transcription, DNA-templated;GO:1901576//organic substance biosynthetic process;GO:0034645//cellular macromolecule biosynthetic process;GO:0032774//RNA biosynthetic process;GO:0009059//macromolecule b…
Solyc05g052410.3	1.53	3.16	1.04489	1.65817e-07	1.78126e-07	1.04489	1.65817e-07	1.78126e-07	AP2-EREBP	Malus x domestica AP2 domain class transcription factor (AP2D43) mRNA, complete cds	K09286//EREBP-like factor	NP_001316142.2|3.1e-235|ethylene-responsive transcription factor 1 [Solanum lycopersicum]	GO:0006139//nucleobase-containing compound metabolic process;GO:0044271//cellular nitrogen compound biosynthetic process;GO:0006725//cellular aromatic compound metabolic process;GO:0019438//aromatic compound biosynthetic process;GO:0034641//cellular nitrogen compound metabolic process;GO:0044237//cellular metabolic process;GO:0034654//nucleobase-containing compound biosynthetic process;GO:0010467…
Solyc06g035700.1	0.2	0.93	2.23392	0.000841118	0.00122565	2.23392	0.000841118	0.00122565	AP2-EREBP		K09286//EREBP-like factor	XP_004240742.1|4.2e-99|PREDICTED: ethylene-responsive transcription factor ERF025-like [Solanum lycopersicum]	GO:0090304//nucleic acid metabolic process;GO:0006807//nitrogen compound metabolic process;GO:0009059//macromolecule biosynthetic process;GO:0032774//RNA biosynthetic process;GO:0006725//cellular aromatic compound metabolic process;GO:0097659//nucleic acid-templated transcription;GO:1901564//organonitrogen compound metabolic process;GO:0034641//cellular nitrogen compound metabolic process;GO:0019…
Solyc06g050520.3	0.225	1.835	3.00836	2.28244e-12	1.90648e-12	3.00836	2.28244e-12	1.90648e-12	AP2-EREBP	Malus x domestica AP2 domain class transcription factor (AP2D43) mRNA, complete cds	K09286//EREBP-like factor	NP_001234689.1|4.1e-176|dehydration responsive element binding protein [Solanum lycopersicum]	GO:0031323//regulation of cellular metabolic process;GO:0071704//organic substance metabolic process;GO:0044260//cellular macromolecule metabolic process;GO:0044237//cellular metabolic process;GO:0044238//primary metabolic process;GO:0019438//aromatic compound biosynthetic process;GO:0045935//positive regulation of nucleobase-containing compound metabolic process;GO:0009059//macromolecule biosynt…
Solyc06g068570.4	2.625	0.94	-1.47591	1.34773e-11	1.1633e-11	-1.47591	1.34773e-11	1.1633e-11	AP2-EREBP		K09285//AP2-like factor, ANT lineage	XP_004241671.1|7.0e-130|PREDICTED: AP2-like ethylene-responsive transcription factor At1g16060 isoform X3 [Solanum lycopersicum]	GO:0007275//multicellular organism development;GO:0006725//cellular aromatic compound metabolic process;GO:0032502//developmental process;GO:0043170//macromolecule metabolic process;GO:0032774//RNA biosynthetic process;GO:1901576//organic substance biosynthetic process;GO:0097659//nucleic acid-templated transcription;GO:0009058//biosynthetic process;GO:1901362//organic cyclic compound biosyntheti…
Solyc06g075510.4	23.405	4.75	-2.30152	1.4548e-209	1.62995e-210	-2.30152	1.4548e-209	1.62995e-210	AP2-EREBP	Malus x domestica AP2 domain class transcription factor (AP2D43) mRNA, complete cds	K09284//AP2-like factor, euAP2 lineage	NP_001233891.2|9.1e-276|AP2 transcription factor SlAP2e [Solanum lycopersicum]	GO:0006351//transcription, DNA-templated;GO:0071704//organic substance metabolic process;GO:0006807//nitrogen compound metabolic process;GO:0009058//biosynthetic process;GO:0009987//cellular process;GO:0007275//multicellular organism development;GO:0032501//multicellular organismal process;GO:0034654//nucleobase-containing compound biosynthetic process;GO:0006139//nucleobase-containing compound m…
Solyc06g082590.1	67.04	28.985	-1.20569	7.03584e-98	1.54558e-98	-1.20569	7.03584e-98	1.54558e-98	AP2-EREBP	Malus x domestica AP2 domain class transcription factor (AP2D43) mRNA, complete cds	K13434//pathogenesis-related genes transcriptional activator PTI6+ko04626//Plant-pathogen interaction	NP_001233991.1|2.3e-140|pathogenesis-related genes transcriptional activator PTI6 [Solanum lycopersicum]	GO:0050896//response to stimulus;GO:0043170//macromolecule metabolic process;GO:0008152//metabolic process;GO:0006807//nitrogen compound metabolic process;GO:0010467//gene expression;GO:0046483//heterocycle metabolic process;GO:0044260//cellular macromolecule metabolic process;GO:0090304//nucleic acid metabolic process;GO:0044271//cellular nitrogen compound biosynthetic process;GO:0044237//cellul…
Solyc07g018290.4	4.035	1.315	-1.61712	2.19625e-20	1.39559e-20	-1.61712	2.19625e-20	1.39559e-20	AP2-EREBP		K09285//AP2-like factor, ANT lineage	XP_010323408.1|2.0e-276|PREDICTED: AP2-like ethylene-responsive transcription factor AIL5 isoform X1 [Solanum lycopersicum]
Solyc07g042230.1	0	8.595	8.34355	1.79493e-34	8.40794e-35	8.34355	1.79493e-34	8.40794e-35	AP2-EREBP		K09286//EREBP-like factor	XP_004243693.1|1.8e-91|PREDICTED: ethylene-responsive transcription factor ERF018-like [Solanum lycopersicum]	GO:0034645//cellular macromolecule biosynthetic process;GO:0018130//heterocycle biosynthetic process;GO:0006725//cellular aromatic compound metabolic process;GO:1901360//organic cyclic compound metabolic process;GO:0097659//nucleic acid-templated transcription;GO:0090304//nucleic acid metabolic process;GO:0010467//gene expression;GO:0009987//cellular process;GO:0043170//macromolecule metabolic pr…
Solyc07g054220.1	2.37	5.045	1.08817	1.81984e-11	1.58163e-11	1.08817	1.81984e-11	1.58163e-11	AP2-EREBP	Malus x domestica AP2 domain class transcription factor (AP2D43) mRNA, complete cds	K09286//EREBP-like factor	XP_004243339.1|3.2e-237|PREDICTED: ethylene-responsive transcription factor ERF054 [Solanum lycopersicum]	GO:0046483//heterocycle metabolic process;GO:0034654//nucleobase-containing compound biosynthetic process;GO:0009987//cellular process;GO:0044249//cellular biosynthetic process;GO:0043170//macromolecule metabolic process;GO:0032774//RNA biosynthetic process;GO:0044238//primary metabolic process;GO:0006807//nitrogen compound metabolic process;GO:0006725//cellular aromatic compound metabolic proces…
Solyc08g008305.1	10.155	2.225	-2.18757	3.18877e-48	1.18597e-48	-2.18757	3.18877e-48	1.18597e-48	AP2-EREBP	Malus x domestica AP2 domain class transcription factor (AP2D43) mRNA, complete cds	K09286//EREBP-like factor	XP_004244631.1|6.6e-191|PREDICTED: ethylene-responsive transcription factor ERF061 [Solanum lycopersicum]	GO:0097659//nucleic acid-templated transcription;GO:0043170//macromolecule metabolic process;GO:0008152//metabolic process;GO:0044238//primary metabolic process;GO:0019438//aromatic compound biosynthetic process;GO:1901360//organic cyclic compound metabolic process;GO:0044249//cellular biosynthetic process;GO:0006351//transcription, DNA-templated;GO:1901362//organic cyclic compound biosynthetic p…
Solyc08g066660.1	2.31	0.12	-4.28702	2.99541e-14	2.32151e-14	-4.28702	2.99541e-14	2.32151e-14	AP2-EREBP	Malus x domestica AP2 domain class transcription factor (AP2D43) mRNA, complete cds	K09286//EREBP-like factor	XP_004245167.1|2.1e-121|PREDICTED: dehydration-responsive element-binding protein 3-like [Solanum lycopersicum]	GO:0009059//macromolecule biosynthetic process;GO:0009058//biosynthetic process;GO:0009987//cellular process;GO:0034641//cellular nitrogen compound metabolic process;GO:1901576//organic substance biosynthetic process;GO:0006139//nucleobase-containing compound metabolic process;GO:1901360//organic cyclic compound metabolic process;GO:1901362//organic cyclic compound biosynthetic process;GO:0044271…
Solyc08g078180.1	0.145	2.17	3.86864	1.3484e-13	1.07059e-13	3.86864	1.3484e-13	1.07059e-13	AP2-EREBP	Malus x domestica AP2 domain class transcription factor (AP2D43) mRNA, complete cds	K14517//ethylene-responsive transcription factor 2+ko04075//Plant hormone signal transduction	XP_004245806.1|4.1e-131|PREDICTED: ethylene-responsive transcription factor 2 [Solanum lycopersicum]	GO:0090304//nucleic acid metabolic process;GO:0009987//cellular process;GO:0018130//heterocycle biosynthetic process;GO:0019438//aromatic compound biosynthetic process;GO:0034641//cellular nitrogen compound metabolic process;GO:1901360//organic cyclic compound metabolic process;GO:0034645//cellular macromolecule biosynthetic process;GO:0044249//cellular biosynthetic process;GO:0044237//cellular m…
Solyc08g078410.2	0	0.835	4.76735	0.000115936	0.000154558	4.76735	0.000115936	0.000154558	AP2-EREBP	Malus x domestica AP2 domain class transcription factor (AP2D43) mRNA, complete cds	K09286//EREBP-like factor	XP_015084575.1|8.2e-77|PREDICTED: ethylene-responsive transcription factor ERF038-like [Solanum pennellii]	GO:0034641//cellular nitrogen compound metabolic process;GO:0009059//macromolecule biosynthetic process;GO:0006725//cellular aromatic compound metabolic process;GO:0032774//RNA biosynthetic process;GO:1901576//organic substance biosynthetic process;GO:0090304//nucleic acid metabolic process;GO:0071704//organic substance metabolic process;GO:0044260//cellular macromolecule metabolic process;GO:000…
Solyc08g078420.2	7.645	1.405	-2.44063	2.35604e-18	1.59005e-18	-2.44063	2.35604e-18	1.59005e-18	AP2-EREBP	Malus x domestica AP2 domain class transcription factor (AP2D43) mRNA, complete cds	K09286//EREBP-like factor	XP_015084575.1|1.4e-76|PREDICTED: ethylene-responsive transcription factor ERF038-like [Solanum pennellii]	GO:0019438//aromatic compound biosynthetic process;GO:0009059//macromolecule biosynthetic process;GO:0018130//heterocycle biosynthetic process;GO:0043170//macromolecule metabolic process;GO:0034654//nucleobase-containing compound biosynthetic process;GO:0006807//nitrogen compound metabolic process;GO:0032774//RNA biosynthetic process;GO:0097659//nucleic acid-templated transcription;GO:1901360//or…
Solyc09g007260.4	7.375	1.375	-2.4172	1.57918e-76	4.20317e-77	-2.4172	1.57918e-76	4.20317e-77	AP2-EREBP		K09284//AP2-like factor, euAP2 lineage	XP_004246701.1|4.7e-270|PREDICTED: ethylene-responsive transcription factor RAP2-7-like isoform X2 [Solanum lycopersicum]	GO:0006807//nitrogen compound metabolic process;GO:0097659//nucleic acid-templated transcription;GO:0006139//nucleobase-containing compound metabolic process;GO:0009059//macromolecule biosynthetic process;GO:0044260//cellular macromolecule metabolic process;GO:0010467//gene expression;GO:0071704//organic substance metabolic process;GO:0034654//nucleobase-containing compound biosynthetic process;G…
Solyc09g066360.1	5.405	2.2	-1.29411	2.90234e-08	2.97838e-08	-1.29411	2.90234e-08	2.97838e-08	AP2-EREBP	Malus x domestica AP2 domain class transcription factor (AP2D43) mRNA, complete cds	K14516//ethylene-responsive transcription factor 1+ko04016//MAPK signaling pathway - plant+ko04075//Plant hormone signal transduction	XP_004247350.1|1.1e-105|PREDICTED: ethylene-responsive transcription factor 1B [Solanum lycopersicum]	GO:0009058//biosynthetic process;GO:0009059//macromolecule biosynthetic process;GO:0071704//organic substance metabolic process;GO:0010467//gene expression;GO:0044237//cellular metabolic process;GO:0006139//nucleobase-containing compound metabolic process;GO:0034645//cellular macromolecule biosynthetic process;GO:1901362//organic cyclic compound biosynthetic process;GO:0016070//RNA metabolic proc…
Solyc09g075420.3	23.11	8.7	-1.4065	1.40398e-67	4.0926e-68	-1.4065	1.40398e-67	4.0926e-68	AP2-EREBP	Malus x domestica AP2 domain class transcription factor (AP2D43) mRNA, complete cds	K09286//EREBP-like factor	NP_001234308.2|2.4e-152|ethylene response factor 2 [Solanum lycopersicum]	GO:0006351//transcription, DNA-templated;GO:0043170//macromolecule metabolic process;GO:0006629//lipid metabolic process;GO:0050794//regulation of cellular process;GO:0044271//cellular nitrogen compound biosynthetic process;GO:0044238//primary metabolic process;GO:0006725//cellular aromatic compound metabolic process;GO:0006807//nitrogen compound metabolic process;GO:1901576//organic substance bi…
Solyc10g050970.1	1.095	2.43	1.15592	0.000177561	0.000240956	1.15592	0.000177561	0.000240956	AP2-EREBP	Malus x domestica AP2 domain class transcription factor (AP2D43) mRNA, complete cds	K09286//EREBP-like factor	XP_004248735.1|1.0e-126|PREDICTED: ethylene-responsive transcription factor ERF109-like [Solanum lycopersicum]	GO:0097659//nucleic acid-templated transcription;GO:0046483//heterocycle metabolic process;GO:0016070//RNA metabolic process;GO:0044271//cellular nitrogen compound biosynthetic process;GO:0010467//gene expression;GO:0006725//cellular aromatic compound metabolic process;GO:0018130//heterocycle biosynthetic process;GO:0034654//nucleobase-containing compound biosynthetic process;GO:0009987//cellular…
Solyc10g084340.2	5.155	1.43	-1.84978	3.07689e-28	1.63147e-28	-1.84978	3.07689e-28	1.63147e-28	AP2-EREBP		K09284//AP2-like factor, euAP2 lineage	XP_004249801.1|3.9e-274|PREDICTED: AP2-like ethylene-responsive transcription factor TOE3 [Solanum lycopersicum]	GO:0043170//macromolecule metabolic process;GO:0044237//cellular metabolic process;GO:0009987//cellular process;GO:0018130//heterocycle biosynthetic process;GO:0032774//RNA biosynthetic process;GO:0034641//cellular nitrogen compound metabolic process;GO:0032501//multicellular organismal process;GO:0048856//anatomical structure development;GO:0006351//transcription, DNA-templated;GO:0009058//biosy…
Solyc11g010710.2	0.915	0.42	-1.11936	0.000101737	0.000135068	-1.11936	0.000101737	0.000135068	AP2-EREBP		K09285//AP2-like factor, ANT lineage	XP_004250153.2|0.0e+00|PREDICTED: AP2-like ethylene-responsive transcription factor AIL6 [Solanum lycopersicum]	GO:0048856//anatomical structure development;GO:0090304//nucleic acid metabolic process;GO:0046483//heterocycle metabolic process;GO:0044249//cellular biosynthetic process;GO:0032501//multicellular organismal process;GO:0043170//macromolecule metabolic process;GO:0044260//cellular macromolecule metabolic process;GO:0097659//nucleic acid-templated transcription;GO:0016070//RNA metabolic process;GO…
Solyc12g008350.3	15.585	2.495	-2.63938	5.96208e-81	1.51726e-81	-2.63938	5.96208e-81	1.51726e-81	AP2-EREBP		K09286//EREBP-like factor	NP_001234759.1|5.8e-170|dehydration responsive element binding protein [Solanum lycopersicum]	GO:0006139//nucleobase-containing compound metabolic process;GO:1901360//organic cyclic compound metabolic process;GO:0044271//cellular nitrogen compound biosynthetic process;GO:0016070//RNA metabolic process;GO:0097659//nucleic acid-templated transcription;GO:0006351//transcription, DNA-templated;GO:1901362//organic cyclic compound biosynthetic process;GO:0044238//primary metabolic process;GO:00…
Solyc12g042210.2	1.105	0.24	-2.22346	5.17485e-06	6.17584e-06	-2.22346	5.17485e-06	6.17584e-06	AP2-EREBP	Malus x domestica AP2 domain class transcription factor (AP2D43) mRNA, complete cds	K12900//FUS-interacting serine-arginine-rich protein 1+ko03040//Spliceosome;K09286//EREBP-like factor	XP_004252471.2|4.2e-170|PREDICTED: ethylene-responsive transcription factor ERF114-like [Solanum lycopersicum]	GO:0019438//aromatic compound biosynthetic process;GO:1901360//organic cyclic compound metabolic process;GO:0006351//transcription, DNA-templated;GO:0097659//nucleic acid-templated transcription;GO:0032774//RNA biosynthetic process;GO:0008152//metabolic process;GO:0034654//nucleobase-containing compound biosynthetic process;GO:0044237//cellular metabolic process;GO:0006139//nucleobase-containing …
Solyc12g044390.3	4.695	36.715	2.96906	1.80701e-98	3.94958e-99	2.96906	1.80701e-98	3.94958e-99	AP2-EREBP	Malus x domestica AP2 domain class transcription factor (AP2D43) mRNA, complete cds	K09286//EREBP-like factor	XP_004252501.1|6.3e-74|PREDICTED: dehydration-responsive element-binding protein 3 [Solanum lycopersicum]	GO:0097659//nucleic acid-templated transcription;GO:0008152//metabolic process;GO:0006807//nitrogen compound metabolic process;GO:0016070//RNA metabolic process;GO:0006351//transcription, DNA-templated;GO:0009987//cellular process;GO:0034654//nucleobase-containing compound biosynthetic process;GO:0044238//primary metabolic process;GO:0044271//cellular nitrogen compound biosynthetic process;GO:001…
Solyc12g056590.2	1.46	6.84	2.23041	2.66775e-38	1.16648e-38	2.23041	2.66775e-38	1.16648e-38	AP2-EREBP	Malus x domestica AP2 domain class transcription factor (AP2D43) mRNA, complete cds	K12900//FUS-interacting serine-arginine-rich protein 1+ko03040//Spliceosome;K09286//EREBP-like factor	NP_001332990.1|4.1e-205|ethylene-responsive transcription factor 2a isoform 2 [Solanum lycopersicum]
Solyc12g056980.1	9.385	4.41	-1.08439	7.92428e-16	5.81499e-16	-1.08439	7.92428e-16	5.81499e-16	AP2-EREBP	Malus x domestica AP2 domain class transcription factor (AP2D43) mRNA, complete cds	K09286//EREBP-like factor	XP_004252538.1|5.7e-165|PREDICTED: ethylene-responsive transcription factor RAP2-13-like [Solanum lycopersicum]	GO:0009059//macromolecule biosynthetic process;GO:0090304//nucleic acid metabolic process;GO:0016070//RNA metabolic process;GO:1901576//organic substance biosynthetic process;GO:0044249//cellular biosynthetic process;GO:0008152//metabolic process;GO:0044238//primary metabolic process;GO:0009058//biosynthetic process;GO:0006139//nucleobase-containing compound metabolic process;GO:0032774//RNA bios…
C2H2
Gene ID	CM10 FPKM	TM10 FPKM	log2(TM10/CM10)	Qvalue(CM10-vs-TM10)	Pvalue(CM10-vs-TM10)	log2(TM10/CM10)	Qvalue(CM10-vs-TM10)	Pvalue(CM10-vs-TM10)	TFs	PRG	Kegg Orthology	Nr	GO
Solyc01g087050.3	0.7	1.415	1.01066	0.00098265	0.00144315	1.01066	0.00098265	0.00144315	C2H2		K22410//PR domain zinc finger protein 16;K12309//beta-galactosidase [EC:3.2.1.23]+ko00600//Sphingolipid metabolism+ko00604//Glycosphingolipid biosynthesis - ganglio series+ko00531//Glycosaminoglycan degradation+ko00511//Other glycan degradation+ko01100//Metabolic pathways+ko00052//Galactose metabolism;K14794//ribosomal RNA-processing protein 12	XP_004231115.1|5.7e-185|PREDICTED: zinc finger protein WIP2-like [Solanum lycopersicum]	GO:1901363//heterocyclic compound binding;GO:0097159//organic cyclic compound binding;GO:0005488//binding;GO:0003676//nucleic acid binding;
Solyc01g107170.2	18.9	111.29	2.56018	0	0	2.56018	0	0	C2H2		K22534//PR domain zinc finger protein 5;K05747//Wiskott-Aldrich syndrome protein+ko04144//Endocytosis	NP_001266186.1|1.0e-180|ZF2 protein [Solanum lycopersicum]	GO:0005622//intracellular;GO:0043226//organelle;GO:0044424//intracellular part;GO:0043231//intracellular membrane-bounded organelle;GO:0005623//cell;GO:0043227//membrane-bounded organelle;GO:0005634//nucleus;GO:0043229//intracellular organelle;GO:0044464//cell part;GO:0003676//nucleic acid binding;GO:0097159//organic cyclic compound binding;GO:0005488//binding;GO:1901363//heterocyclic compound bi…
Solyc02g085580.4	24.425	11.575	-1.07349	4.89674e-86	1.18519e-86	-1.07349	4.89674e-86	1.18519e-86	C2H2		K22410//PR domain zinc finger protein 16;K12309//beta-galactosidase [EC:3.2.1.23]+ko00600//Sphingolipid metabolism+ko00604//Glycosphingolipid biosynthesis - ganglio series+ko00531//Glycosaminoglycan degradation+ko00511//Other glycan degradation+ko01100//Metabolic pathways+ko00052//Galactose metabolism	XP_004232386.1|7.6e-298|PREDICTED: protein indeterminate-domain 2 isoform X1 [Solanum lycopersicum]	GO:0003676//nucleic acid binding;GO:1901363//heterocyclic compound binding;GO:0005488//binding;GO:0097159//organic cyclic compound binding;
Solyc03g059270.4	11.445	4.095	-1.48073	1.96417e-35	9.03625e-36	-1.48073	1.96417e-35	9.03625e-36	C2H2			XP_004234792.2|1.4e-114|PREDICTED: zinc finger protein WIP2 [Solanum lycopersicum]
Solyc03g115450.1	0.74	1.88	1.34445	1.77803e-07	1.91472e-07	1.34445	1.77803e-07	1.91472e-07	C2H2		K22534//PR domain zinc finger protein 5	XP_004236489.1|3.0e-263|PREDICTED: zinc finger protein ZAT9-like [Solanum lycopersicum]	GO:0005634//nucleus;GO:0044424//intracellular part;GO:0043226//organelle;GO:0043229//intracellular organelle;GO:0044464//cell part;GO:0043227//membrane-bounded organelle;GO:0005622//intracellular;GO:0043231//intracellular membrane-bounded organelle;GO:0005623//cell;GO:0003676//nucleic acid binding;GO:1901363//heterocyclic compound binding;GO:0097159//organic cyclic compound binding;GO:0005488//bi…
Solyc03g121660.3	193.9	86.31	-1.16601	0	0	-1.16601	0	0	C2H2		K12309//beta-galactosidase [EC:3.2.1.23]+ko00600//Sphingolipid metabolism+ko00604//Glycosphingolipid biosynthesis - ganglio series+ko00531//Glycosaminoglycan degradation+ko00511//Other glycan degradation+ko01100//Metabolic pathways+ko00052//Galactose metabolism;K22410//PR domain zinc finger protein 16	XP_004235590.1|0.0e+00|PREDICTED: protein indeterminate-domain 7 [Solanum lycopersicum]	GO:0097159//organic cyclic compound binding;GO:0005488//binding;GO:1901363//heterocyclic compound binding;GO:0003676//nucleic acid binding;
Solyc04g008500.4	28.84	13.455	-1.09717	1.85885e-95	4.14072e-96	-1.09717	1.85885e-95	4.14072e-96	C2H2		K12309//beta-galactosidase [EC:3.2.1.23]+ko00600//Sphingolipid metabolism+ko00604//Glycosphingolipid biosynthesis - ganglio series+ko00531//Glycosaminoglycan degradation+ko00511//Other glycan degradation+ko01100//Metabolic pathways+ko00052//Galactose metabolism	XP_004236896.1|1.7e-309|PREDICTED: protein indeterminate-domain 5, chloroplastic isoform X2 [Solanum lycopersicum]
Solyc04g080130.3	8.19	3.41	-1.2604	1.28967e-39	5.48708e-40	-1.2604	1.28967e-39	5.48708e-40	C2H2		K12309//beta-galactosidase [EC:3.2.1.23]+ko00600//Sphingolipid metabolism+ko00604//Glycosphingolipid biosynthesis - ganglio series+ko00531//Glycosaminoglycan degradation+ko00511//Other glycan degradation+ko01100//Metabolic pathways+ko00052//Galactose metabolism;K22410//PR domain zinc finger protein 16	XP_004238241.1|5.8e-293|PREDICTED: protein indeterminate-domain 2-like [Solanum lycopersicum]	GO:0097159//organic cyclic compound binding;GO:0003676//nucleic acid binding;GO:0005488//binding;GO:1901363//heterocyclic compound binding;
Solyc04g081370.2	31.47	11.335	-1.47177	7.55075e-134	1.26856e-134	-1.47177	7.55075e-134	1.26856e-134	C2H2			XP_004238353.1|5.3e-264|PREDICTED: uncharacterized protein LOC101261325 [Solanum lycopersicum]	GO:0016021//integral component of membrane;GO:0044425//membrane part;GO:0016020//membrane;GO:0031224//intrinsic component of membrane;GO:0003676//nucleic acid binding;GO:1901363//heterocyclic compound binding;GO:0005488//binding;GO:0097159//organic cyclic compound binding;
Solyc05g054030.3	10.405	4.97	-1.06111	1.10657e-20	6.97671e-21	-1.06111	1.10657e-20	6.97671e-21	C2H2		K12309//beta-galactosidase [EC:3.2.1.23]+ko00600//Sphingolipid metabolism+ko00604//Glycosphingolipid biosynthesis - ganglio series+ko00531//Glycosaminoglycan degradation+ko00511//Other glycan degradation+ko01100//Metabolic pathways+ko00052//Galactose metabolism;K22410//PR domain zinc finger protein 16	XP_004240203.1|6.6e-227|PREDICTED: protein SHOOT GRAVITROPISM 5-like [Solanum lycopersicum]	GO:0003676//nucleic acid binding;GO:0005488//binding;GO:1901363//heterocyclic compound binding;GO:0097159//organic cyclic compound binding;
Solyc05g054650.1	1.415	4.555	1.68093	5.09101e-08	5.29563e-08	1.68093	5.09101e-08	5.29563e-08	C2H2		K22534//PR domain zinc finger protein 5;K14841//ribosome biogenesis protein NSA1	XP_004239776.1|5.3e-87|PREDICTED: zinc finger protein ZAT11-like [Solanum lycopersicum]	GO:0005488//binding;GO:0097159//organic cyclic compound binding;GO:1901363//heterocyclic compound binding;GO:0003676//nucleic acid binding;
Solyc06g065440.1	71.435	23.355	-1.6098	4.90586e-230	5.01549e-231	-1.6098	4.90586e-230	5.01549e-231	C2H2		K14412//alpha-1,4-fucosyltransferase [EC:2.4.1.65]+ko01100//Metabolic pathways;K22410//PR domain zinc finger protein 16;K12309//beta-galactosidase [EC:3.2.1.23]+ko00600//Sphingolipid metabolism+ko00604//Glycosphingolipid biosynthesis - ganglio series+ko00531//Glycosaminoglycan degradation+ko00511//Other glycan degradation+ko01100//Metabolic pathways+ko00052//Galactose metabolism	XP_010322757.1|6.7e-202|PREDICTED: LOW QUALITY PROTEIN: protein SENSITIVE TO PROTON RHIZOTOXICITY 1-like [Solanum lycopersicum]	GO:0097159//organic cyclic compound binding;GO:0005488//binding;GO:0003676//nucleic acid binding;GO:1901363//heterocyclic compound binding;
Solyc06g075780.3	7.34	35.625	2.2804	7.98429e-78	2.10489e-78	2.2804	7.98429e-78	2.10489e-78	C2H2			XP_004241247.2|3.5e-86|PREDICTED: zinc finger protein ZAT1-like [Solanum lycopersicum]	GO:0003676//nucleic acid binding;GO:1901363//heterocyclic compound binding;GO:0097159//organic cyclic compound binding;GO:0005488//binding;
Solyc09g008440.1	3.455	1.61	-1.09715	5.6195e-07	6.25025e-07	-1.09715	5.6195e-07	6.25025e-07	C2H2		K22534//PR domain zinc finger protein 5	XP_004246607.1|1.2e-183|PREDICTED: zinc finger protein ZAT5 [Solanum lycopersicum]	GO:0043226//organelle;GO:0005623//cell;GO:0043227//membrane-bounded organelle;GO:0043229//intracellular organelle;GO:0043231//intracellular membrane-bounded organelle;GO:0005634//nucleus;GO:0005622//intracellular;GO:0044424//intracellular part;GO:0044464//cell part;GO:0003676//nucleic acid binding;GO:1901363//heterocyclic compound binding;GO:0005488//binding;GO:0097159//organic cyclic compound bi…
Solyc11g073075.1	12.67	5.125	-1.30068	2.33816e-23	1.38479e-23	-1.30068	2.33816e-23	1.38479e-23	C2H2		K22534//PR domain zinc finger protein 5	XP_010313549.1|6.8e-90|PREDICTED: zinc finger protein ZAT11-like [Solanum lycopersicum]	GO:0005488//binding;GO:0097159//organic cyclic compound binding;GO:1901363//heterocyclic compound binding;GO:0003676//nucleic acid binding;
Solyc12g088390.1	3.37	1.21	-1.47344	7.66081e-07	8.60844e-07	-1.47344	7.66081e-07	8.60844e-07	C2H2		K22534//PR domain zinc finger protein 5;K05747//Wiskott-Aldrich syndrome protein+ko04144//Endocytosis	XP_004252818.1|2.5e-113|PREDICTED: zinc finger protein ZAT10-like [Solanum lycopersicum]	GO:0043229//intracellular organelle;GO:0005634//nucleus;GO:0005622//intracellular;GO:0043226//organelle;GO:0044424//intracellular part;GO:0043227//membrane-bounded organelle;GO:0005623//cell;GO:0043231//intracellular membrane-bounded organelle;GO:0044464//cell part;GO:0005488//binding;GO:0097159//organic cyclic compound binding;GO:0003676//nucleic acid binding;GO:1901363//heterocyclic compound bi…
bZIP
Gene ID	CM10 FPKM	TM10 FPKM	log2(TM10/CM10)	Qvalue(CM10-vs-TM10)	Pvalue(CM10-vs-TM10)	log2(TM10/CM10)	Qvalue(CM10-vs-TM10)	Pvalue(CM10-vs-TM10)	TFs	PRG	Kegg Orthology	Nr	GO
Solyc01g097330.3	29.77	14.68	-1.01749	1.65199e-80	4.22044e-81	-1.01749	1.65199e-80	4.22044e-81	bZIP		K04450//cyclic AMP-dependent transcription factor ATF-2;K16241//transcription factor HY5+ko04712//Circadian rhythm - plant;K09060//plant G-box-binding factor	XP_004230097.1|4.6e-256|PREDICTED: light-inducible protein CPRF2 [Solanum lycopersicum]	GO:0140110//transcription regulator activity;GO:0003700//DNA binding transcription factor activity;
Solyc02g061990.3	3.845	0.235	-4.02683	2.16527e-25	1.22515e-25	-4.02683	2.16527e-25	1.22515e-25			K14432//ABA responsive element binding factor+ko04075//Plant hormone signal transduction	XP_010317247.1|1.8e-95|PREDICTED: bZIP transcription factor 27-like [Solanum lycopersicum]	GO:0140110//transcription regulator activity;GO:0003700//DNA binding transcription factor activity;
Solyc03g043895.1	0.15	2.855	4.21866	7.9039e-42	3.24875e-42	4.21866	7.9039e-42	3.24875e-42			K09060//plant G-box-binding factor;K14432//ABA responsive element binding factor+ko04075//Plant hormone signal transduction	XP_004234711.1|2.8e-114|PREDICTED: bZIP transcription factor 11-like [Solanum lycopersicum]	GO:0140110//transcription regulator activity;GO:0003700//DNA binding transcription factor activity;
Solyc04g078840.3	44.56	182.07	2.03289	0	0	2.03289	0	0	bZIP		K14432//ABA responsive element binding factor+ko04075//Plant hormone signal transduction	NP_001234596.1|1.4e-260|AREB-like protein [Solanum lycopersicum]	GO:0003700//DNA binding transcription factor activity;GO:1901363//heterocyclic compound binding;GO:0097159//organic cyclic compound binding;GO:0005488//binding;GO:0003676//nucleic acid binding;GO:0140110//transcription regulator activity;GO:0003677//DNA binding;
Solyc05g010516.1	1.535	7.42	2.27357	7.36673e-22	4.51556e-22	2.27357	7.36673e-22	4.51556e-22	bZIP		K09060//plant G-box-binding factor	XP_004239003.1|7.0e-108|PREDICTED: basic leucine zipper 43 [Solanum lycopersicum]	GO:0140110//transcription regulator activity;GO:0097159//organic cyclic compound binding;GO:0003676//nucleic acid binding;GO:1901363//heterocyclic compound binding;GO:0003677//DNA binding;GO:0005488//binding;GO:0003700//DNA binding transcription factor activity;
Solyc07g053450.4	1.765	0.705	-1.31357	4.31098e-07	4.74973e-07	-1.31357	4.31098e-07	4.74973e-07	bZIP		K04374//cyclic AMP-dependent transcription factor ATF-4+ko04141//Protein processing in endoplasmic reticulum;K20557//transcription factor VIP1+ko04016//MAPK signaling pathway - plant	XP_004243399.1|2.4e-143|PREDICTED: basic leucine zipper 61 [Solanum lycopersicum]	GO:0003676//nucleic acid binding;GO:1901363//heterocyclic compound binding;GO:0003700//DNA binding transcription factor activity;GO:0097159//organic cyclic compound binding;GO:0140110//transcription regulator activity;GO:0005488//binding;GO:0003677//DNA binding;
Solyc07g062710.4	0.7	0.145	-2.26799	4.44515e-05	5.72125e-05	-2.26799	4.44515e-05	5.72125e-05	bZIP		K04374//cyclic AMP-dependent transcription factor ATF-4+ko04141//Protein processing in endoplasmic reticulum;K20557//transcription factor VIP1+ko04016//MAPK signaling pathway - plant	XP_004244256.1|3.6e-171|PREDICTED: basic leucine zipper 61-like [Solanum lycopersicum]	GO:0009889//regulation of biosynthetic process;GO:1903508//positive regulation of nucleic acid-templated transcription;GO:0050789//regulation of biological process;GO:0031326//regulation of cellular biosynthetic process;GO:0048518//positive regulation of biological process;GO:0010628//positive regulation of gene expression;GO:0060255//regulation of macromolecule metabolic process;GO:0051171//regu…
Solyc08g150141.1	0.09	0.715	3.04489	9.23567e-06	1.12379e-05	3.04489	9.23567e-06	1.12379e-05				XP_015159146.1|2.0e-13|PREDICTED: bZIP transcription factor 17-like isoform X1 [Solanum tuberosum]
Solyc09g009490.4	13.13	3.825	-1.77493	5.91275e-63	1.80825e-63	-1.77493	5.91275e-63	1.80825e-63	bZIP		K14432//ABA responsive element binding factor+ko04075//Plant hormone signal transduction	XP_010325918.1|4.3e-246|PREDICTED: protein ABSCISIC ACID-INSENSITIVE 5 isoform X1 [Solanum lycopersicum]	GO:0050794//regulation of cellular process;GO:0009725//response to hormone;GO:0006355//regulation of transcription, DNA-templated;GO:0097305//response to alcohol;GO:0051254//positive regulation of RNA metabolic process;GO:0051171//regulation of nitrogen compound metabolic process;GO:0009889//regulation of biosynthetic process;GO:0010628//positive regulation of gene expression;GO:0045935//positive…
Solyc10g054010.1	26.09	10.315	-1.33593	7.38442e-30	3.78448e-30	-1.33593	7.38442e-30	3.78448e-30			K09060//plant G-box-binding factor;K04450//cyclic AMP-dependent transcription factor ATF-2	XP_019225641.1|1.5e-50|PREDICTED: bZIP transcription factor 11-like [Nicotiana attenuata]	GO:0003700//DNA binding transcription factor activity;GO:0140110//transcription regulator activity;
