# Supplementary material for: Transcriptome and physiological analysis of increase in drought stress tolerance by melatonin in tomato
Source: PLoS One. 2022 May 17;17(5):e0267594. doi: 10.1371/journal.pone.0267594 (PMC9113596; doi:10.1371/journal.pone.0267594)
Supplement: S14 Table — (XLSX) [file pone.0267594.s019.xlsx]

## Sheet: Sheet1
MYB
Gene ID	TM0 FPKM	TM10 FPKM	log2(TM10/TM0)	Qvalue(TM0-vs-TM10)	Pvalue(TM0-vs-TM10)	log2(TM10/TM0)	Qvalue(TM0-vs-TM10)	Pvalue(TM0-vs-TM10)	TFs	PRG	Kegg Orthology	Nr	GO
Solyc01g087130.4	0.48	0.065	-2.88191	5.54868e-05	5.67238e-05	-2.88191	5.54868e-05	5.67238e-05	MYB		K09422//transcription factor MYB, plant	XP_004229624.1|6.2e-209|PREDICTED: transcription factor MYB46-like [Solanum lycopersicum]	GO:0048869//cellular developmental process;GO:0030154//cell differentiation;GO:0051171//regulation of nitrogen compound metabolic process;GO:1903508//positive regulation of nucleic acid-templated transcription;GO:2000112//regulation of cellular macromolecule biosynthetic process;GO:0050794//regulation of cellular process;GO:0060255//regulation of macromolecule metabolic process;GO:0031326//regula…
Solyc01g102340.3	3.45	1.43	-1.26701	6.12112e-15	3.33474e-15	-1.26701	6.12112e-15	3.33474e-15	MYB		K09422//transcription factor MYB, plant	XP_004230371.1|1.2e-254|PREDICTED: transcription factor MYB35 [Solanum lycopersicum]	GO:0010119//regulation of stomatal movement;GO:0065007//biological regulation;GO:0031323//regulation of cellular metabolic process;GO:0032502//developmental process;GO:0030154//cell differentiation;GO:2000112//regulation of cellular macromolecule biosynthetic process;GO:0031326//regulation of cellular biosynthetic process;GO:0009987//cellular process;GO:0050789//regulation of biological process;G…
Solyc01g109690.1	5.65	1.5	-1.92171	2.48038e-06	2.22433e-06	-1.92171	2.48038e-06	2.22433e-06	MYB		K15397//3-ketoacyl-CoA synthase [EC:2.3.1.199]+ko01100//Metabolic pathways+ko01110//Biosynthesis of secondary metabolites+ko00062//Fatty acid elongation;K22390//acid phosphatase type 7;K09522//DnaJ homolog subfamily C member 2	XP_004230980.1|3.8e-39|PREDICTED: protein RADIALIS-like 4 [Solanum lycopersicum]	GO:0043229//intracellular organelle;GO:0043227//membrane-bounded organelle;GO:0044464//cell part;GO:0005634//nucleus;GO:0043226//organelle;GO:0005623//cell;GO:0005622//intracellular;GO:0043231//intracellular membrane-bounded organelle;GO:0044424//intracellular part;GO:0005488//binding;GO:0003676//nucleic acid binding;GO:1901363//heterocyclic compound binding;GO:0003677//DNA binding;GO:0097159//or…
Solyc02g067340.4	6.975	2.38	-1.55649	8.43288e-28	3.03192e-28	-1.55649	8.43288e-28	3.03192e-28	MYB		K09422//transcription factor MYB, plant	CAA67575.1|1.3e-199|transcription factor [Solanum lycopersicum]	GO:0030154//cell differentiation;GO:0010556//regulation of macromolecule biosynthetic process;GO:0048869//cellular developmental process;GO:0032502//developmental process;GO:0051171//regulation of nitrogen compound metabolic process;GO:2000112//regulation of cellular macromolecule biosynthetic process;GO:0031326//regulation of cellular biosynthetic process;GO:0050794//regulation of cellular proce…
Solyc02g068600.3	2.785	0.705	-1.99736	7.18012e-19	3.3446e-19	-1.99736	7.18012e-19	3.3446e-19			K15503//serine/threonine-protein phosphatase 6 regulatory ankyrin repeat subunit B;K09420//transcriptional activator Myb	XP_004233910.2|9.2e-237|PREDICTED: ankyrin repeat-containing protein NPR4-like [Solanum lycopersicum]	GO:0016021//integral component of membrane;GO:0016020//membrane;GO:0044425//membrane part;GO:0031224//intrinsic component of membrane;
Solyc02g068670.3	4.34	0.835	-2.38887	3.98852e-40	1.09892e-40	-2.38887	3.98852e-40	1.09892e-40			K15503//serine/threonine-protein phosphatase 6 regulatory ankyrin repeat subunit B;K09420//transcriptional activator Myb	XP_010317038.1|0.0e+00|PREDICTED: ankyrin repeat-containing protein At5g02620-like [Solanum lycopersicum]	GO:0044425//membrane part;GO:0016021//integral component of membrane;GO:0016020//membrane;GO:0031224//intrinsic component of membrane;
Solyc02g085145.1	4.535	0	-6.70788	1.94433e-13	1.13604e-13	-6.70788	1.94433e-13	1.13604e-13	MYB		K15397//3-ketoacyl-CoA synthase [EC:2.3.1.199]+ko01100//Metabolic pathways+ko01110//Biosynthesis of secondary metabolites+ko00062//Fatty acid elongation;K22390//acid phosphatase type 7;K09522//DnaJ homolog subfamily C member 2	XP_004232415.1|1.1e-38|PREDICTED: protein RADIALIS-like 5 [Solanum lycopersicum]	GO:0044424//intracellular part;GO:0043229//intracellular organelle;GO:0043231//intracellular membrane-bounded organelle;GO:0043227//membrane-bounded organelle;GO:0005623//cell;GO:0044464//cell part;GO:0043226//organelle;GO:0005622//intracellular;GO:0005634//nucleus;GO:0097159//organic cyclic compound binding;GO:0003676//nucleic acid binding;GO:0005488//binding;GO:0003677//DNA binding;GO:1901363//…
Solyc02g087960.3	2.12	0.26	-3.03719	5.9244e-18	2.8474e-18	-3.03719	5.9244e-18	2.8474e-18	MYB		K09422//transcription factor MYB, plant	XP_004232220.1|1.5e-170|PREDICTED: myb-related protein 306-like [Solanum lycopersicum]	GO:0050789//regulation of biological process;GO:0048869//cellular developmental process;GO:0010468//regulation of gene expression;GO:0010556//regulation of macromolecule biosynthetic process;GO:2001141//regulation of RNA biosynthetic process;GO:0032502//developmental process;GO:0019219//regulation of nucleobase-containing compound metabolic process;GO:0060255//regulation of macromolecule metaboli…
Solyc02g088190.4	2.23	0.425	-2.40504	1.86501e-19	8.49962e-20	-2.40504	1.86501e-19	8.49962e-20	MYB	disease resistance protein (TIR-NBS-LRR class), putative (best arabidopsis hit)	K09422//transcription factor MYB, plant	XP_004232212.1|1.1e-245|PREDICTED: myb-related protein 306 [Solanum lycopersicum]	GO:0080090//regulation of primary metabolic process;GO:0060255//regulation of macromolecule metabolic process;GO:0009889//regulation of biosynthetic process;GO:0065007//biological regulation;GO:0010556//regulation of macromolecule biosynthetic process;GO:0019222//regulation of metabolic process;GO:0050794//regulation of cellular process;GO:0051171//regulation of nitrogen compound metabolic proces…
Solyc02g090400.4	3.505	1.015	-1.78926	4.22412e-19	1.94893e-19	-1.78926	4.22412e-19	1.94893e-19	G2-like		K14491//two-component response regulator ARR-B family+ko04075//Plant hormone signal transduction	XP_004233639.1|3.9e-213|PREDICTED: myb family transcription factor EFM-like [Solanum lycopersicum]	GO:0048449//floral organ formation;GO:0034645//cellular macromolecule biosynthetic process;GO:0031323//regulation of cellular metabolic process;GO:0090696//post-embryonic plant organ development;GO:0048444//floral organ morphogenesis;GO:0032774//RNA biosynthetic process;GO:1905393//plant organ formation;GO:0003006//developmental process involved in reproduction;GO:0006807//nitrogen compound metab…
Solyc03g005570.3	15.255	4.795	-1.67511	2.57589e-60	5.2495e-61	-1.67511	2.57589e-60	5.2495e-61	MYB	disease resistance protein (TIR-NBS-LRR class), putative (best arabidopsis hit)	K09422//transcription factor MYB, plant	XP_004234040.1|2.6e-146|PREDICTED: myb-related protein Myb4 [Solanum lycopersicum]	GO:0009889//regulation of biosynthetic process;GO:2000112//regulation of cellular macromolecule biosynthetic process;GO:0050789//regulation of biological process;GO:0060255//regulation of macromolecule metabolic process;GO:0051252//regulation of RNA metabolic process;GO:0006357//regulation of transcription from RNA polymerase II promoter;GO:0010556//regulation of macromolecule biosynthetic proces…
Solyc03g098320.4	0.385	1.465	1.93115	6.76074e-13	4.04349e-13	1.93115	6.76074e-13	4.04349e-13	MYB		K12133//MYB-related transcription factor LHY+ko04712//Circadian rhythm - plant	XP_004235390.1|2.1e-265|PREDICTED: protein REVEILLE 7 [Solanum lycopersicum]	GO:0008152//metabolic process;GO:0032774//RNA biosynthetic process;GO:0009058//biosynthetic process;GO:0010468//regulation of gene expression;GO:0006139//nucleobase-containing compound metabolic process;GO:0044249//cellular biosynthetic process;GO:0006807//nitrogen compound metabolic process;GO:0016070//RNA metabolic process;GO:0009889//regulation of biosynthetic process;GO:0044271//cellular nitr…
Solyc04g079360.1	32.515	0.745	-5.4534	1.95335e-226	1.13737e-227	-5.4534	1.95335e-226	1.13737e-227	MYB		K09422//transcription factor MYB, plant	XP_004238184.1|3.7e-146|PREDICTED: transcription factor MYB44-like [Solanum lycopersicum]	GO:0031326//regulation of cellular biosynthetic process;GO:0019219//regulation of nucleobase-containing compound metabolic process;GO:0019222//regulation of metabolic process;GO:0051171//regulation of nitrogen compound metabolic process;GO:0031323//regulation of cellular metabolic process;GO:0010556//regulation of macromolecule biosynthetic process;GO:0009889//regulation of biosynthetic process;G…
Solyc05g053150.2	11.59	43.24	1.90164	1.78013e-113	2.04613e-114	1.90164	1.78013e-113	2.04613e-114	MYB		K09422//transcription factor MYB, plant	XP_004240221.1|1.2e-135|PREDICTED: transcription factor MYB24-like [Solanum lycopersicum]	GO:2000112//regulation of cellular macromolecule biosynthetic process;GO:0080090//regulation of primary metabolic process;GO:0009889//regulation of biosynthetic process;GO:0009987//cellular process;GO:0060255//regulation of macromolecule metabolic process;GO:0051171//regulation of nitrogen compound metabolic process;GO:1903506//regulation of nucleic acid-templated transcription;GO:0031326//regula…
Solyc05g053330.3	1.82	0.715	-1.35703	3.18331e-06	2.88357e-06	-1.35703	3.18331e-06	2.88357e-06	MYB		K09422//transcription factor MYB, plant	XP_004239882.1|3.6e-190|PREDICTED: transcription factor MYB108-like [Solanum lycopersicum]	GO:0060255//regulation of macromolecule metabolic process;GO:0065007//biological regulation;GO:0051252//regulation of RNA metabolic process;GO:0031326//regulation of cellular biosynthetic process;GO:1903506//regulation of nucleic acid-templated transcription;GO:0050789//regulation of biological process;GO:0010556//regulation of macromolecule biosynthetic process;GO:0009889//regulation of biosynth…
Solyc06g005310.3	9.85	39.88	2.01602	3.229e-149	2.93082e-150	2.01602	3.229e-149	2.93082e-150	MYB		K09422//transcription factor MYB, plant	XP_004240351.1|1.1e-99|PREDICTED: transcription factor MYB48-like [Solanum lycopersicum]	GO:1901363//heterocyclic compound binding;GO:0005488//binding;GO:0003676//nucleic acid binding;GO:0097159//organic cyclic compound binding;GO:0003677//DNA binding;
Solyc06g005320.1	2.76	10.72	1.95306	1.19888e-11	7.63651e-12	1.95306	1.19888e-11	7.63651e-12	MYB		K09422//transcription factor MYB, plant	XP_015077550.1|3.2e-15|PREDICTED: transcription factor MYB48-like [Solanum pennellii]	GO:0003676//nucleic acid binding;GO:1901363//heterocyclic compound binding;GO:0097159//organic cyclic compound binding;GO:0005488//binding;GO:0003677//DNA binding;
Solyc06g068130.3	6.3	31.15	2.30105	8.65385e-187	6.05012e-188	2.30105	8.65385e-187	6.05012e-188				XP_004241695.1|8.4e-140|PREDICTED: myb-like protein O [Solanum lycopersicum]
Solyc06g083900.3	16.885	0.305	-5.79404	2.49594e-131	2.52694e-132	-5.79404	2.49594e-131	2.52694e-132	MYB		K09422//transcription factor MYB, plant	XP_004242359.1|5.2e-149|PREDICTED: myb-related protein Myb4-like [Solanum lycopersicum]	GO:0019219//regulation of nucleobase-containing compound metabolic process;GO:0010468//regulation of gene expression;GO:0031323//regulation of cellular metabolic process;GO:0019222//regulation of metabolic process;GO:0050794//regulation of cellular process;GO:0051171//regulation of nitrogen compound metabolic process;GO:0006355//regulation of transcription, DNA-templated;GO:0050789//regulation of…
Solyc07g008010.4	8.84	3.57	-1.31001	2.52646e-18	1.20079e-18	-1.31001	2.52646e-18	1.20079e-18	MYB		K09422//transcription factor MYB, plant	XP_004242766.1|2.1e-121|PREDICTED: transcription factor MYB82 [Solanum lycopersicum]	GO:0010556//regulation of macromolecule biosynthetic process;GO:0009888//tissue development;GO:0048522//positive regulation of cellular process;GO:0010468//regulation of gene expression;GO:0065007//biological regulation;GO:0051254//positive regulation of RNA metabolic process;GO:0019219//regulation of nucleobase-containing compound metabolic process;GO:0032502//developmental process;GO:0090558//p…
Solyc07g053230.3	14.235	3.23	-2.14329	1.40445e-66	2.63015e-67	-2.14329	1.40445e-66	2.63015e-67	MYB		K09422//transcription factor MYB, plant	XP_015081791.1|1.1e-145|PREDICTED: transcription factor WER-like [Solanum pennellii]	GO:0003676//nucleic acid binding;GO:1901363//heterocyclic compound binding;GO:0005488//binding;GO:0097159//organic cyclic compound binding;GO:0003677//DNA binding;
Solyc07g053240.3	2.71	0.175	-3.97843	2.33709e-21	1.01001e-21	-3.97843	2.33709e-21	1.01001e-21	MYB		K09422//transcription factor MYB, plant	XP_004243822.2|2.8e-148|PREDICTED: transcription factor WER-like [Solanum lycopersicum]	GO:0003677//DNA binding;GO:0003676//nucleic acid binding;GO:0005488//binding;GO:0097159//organic cyclic compound binding;GO:1901363//heterocyclic compound binding;
Solyc08g065910.1	0.77	0.16	-2.25537	0.000932047	0.00109902	-2.25537	0.000932047	0.00109902	MYB		K09422//transcription factor MYB, plant	XP_004245380.1|4.0e-125|PREDICTED: transcription factor MYB36-like [Solanum lycopersicum]	GO:0050794//regulation of cellular process;GO:0019222//regulation of metabolic process;GO:0019219//regulation of nucleobase-containing compound metabolic process;GO:0031326//regulation of cellular biosynthetic process;GO:2001141//regulation of RNA biosynthetic process;GO:0009889//regulation of biosynthetic process;GO:0060255//regulation of macromolecule metabolic process;GO:2000112//regulation of…
Solyc08g076010.4	1.8	0.7	-1.36108	4.93645e-07	4.17525e-07	-1.36108	4.93645e-07	4.17525e-07	G2-like		K06236//collagen, type I, alpha+ko04933//AGE-RAGE signaling pathway in diabetic complications;K14491//two-component response regulator ARR-B family+ko04075//Plant hormone signal transduction	XP_004245962.1|1.8e-156|PREDICTED: myb family transcription factor PHL11 isoform X2 [Solanum lycopersicum]
Solyc08g082890.3	1.33	0.33	-2.00744	1.62371e-06	1.43451e-06	-2.00744	1.62371e-06	1.43451e-06	MYB		K09422//transcription factor MYB, plant	XP_004246088.1|2.2e-164|PREDICTED: myb-related protein 330 [Solanum lycopersicum]	GO:0051171//regulation of nitrogen compound metabolic process;GO:0031323//regulation of cellular metabolic process;GO:0050789//regulation of biological process;GO:0048869//cellular developmental process;GO:0019222//regulation of metabolic process;GO:0050794//regulation of cellular process;GO:0060255//regulation of macromolecule metabolic process;GO:0030154//cell differentiation;GO:0010468//regula…
Solyc09g008250.4	1.31	2.825	1.11013	1.72559e-06	1.52765e-06	1.11013	1.72559e-06	1.52765e-06	MYB		K09422//transcription factor MYB, plant	NP_001315982.1|3.6e-176|protein blind-like1 [Solanum lycopersicum]	GO:0006355//regulation of transcription, DNA-templated;GO:1903506//regulation of nucleic acid-templated transcription;GO:0051252//regulation of RNA metabolic process;GO:2001141//regulation of RNA biosynthetic process;GO:0065007//biological regulation;GO:0009889//regulation of biosynthetic process;GO:0019219//regulation of nucleobase-containing compound metabolic process;GO:0010556//regulation of …
Solyc09g010840.1	30.27	7.25	-2.06671	3.18681e-142	3.04341e-143	-2.06671	3.18681e-142	3.04341e-143	MYB		K09422//transcription factor MYB, plant	NP_001234276.2|6.2e-211|phantastica [Solanum lycopersicum]	GO:0016070//RNA metabolic process;GO:0048856//anatomical structure development;GO:0032774//RNA biosynthetic process;GO:0007275//multicellular organism development;GO:1903506//regulation of nucleic acid-templated transcription;GO:0051252//regulation of RNA metabolic process;GO:0019219//regulation of nucleobase-containing compound metabolic process;GO:0006357//regulation of transcription from RNA p…
Solyc09g090130.3	21.635	4.19	-2.37342	1.1858e-134	1.17664e-135	-2.37342	1.1858e-134	1.17664e-135	MYB		K09422//transcription factor MYB, plant	XP_004247733.1|1.7e-156|PREDICTED: myb-related protein Myb4-like [Solanum lycopersicum]	GO:0009889//regulation of biosynthetic process;GO:0010556//regulation of macromolecule biosynthetic process;GO:2000112//regulation of cellular macromolecule biosynthetic process;GO:0031323//regulation of cellular metabolic process;GO:0030154//cell differentiation;GO:0009987//cellular process;GO:0048869//cellular developmental process;GO:0019219//regulation of nucleobase-containing compound metabo…
Solyc09g090790.3	0.03	0.34	3.57752	0.000932829	0.00110031	3.57752	0.000932829	0.00110031	MYB		K09422//transcription factor MYB, plant	XP_004247779.1|8.9e-155|PREDICTED: myb-related protein 305 [Solanum lycopersicum]	GO:0097159//organic cyclic compound binding;GO:0003676//nucleic acid binding;GO:1901363//heterocyclic compound binding;GO:0005488//binding;GO:0003677//DNA binding;
Solyc10g005550.3	8.955	4.01	-1.15631	2.05849e-13	1.20316e-13	-1.15631	2.05849e-13	1.20316e-13	MYB		K09422//transcription factor MYB, plant	XP_010327227.1|9.9e-144|PREDICTED: myb-related protein Zm1 [Solanum lycopersicum]	GO:1903506//regulation of nucleic acid-templated transcription;GO:0009889//regulation of biosynthetic process;GO:0032502//developmental process;GO:0019219//regulation of nucleobase-containing compound metabolic process;GO:0065007//biological regulation;GO:0080090//regulation of primary metabolic process;GO:0050789//regulation of biological process;GO:0010556//regulation of macromolecule biosynthe…
Solyc10g055410.2	33.44	68.545	1.03328	3.93391e-101	5.12014e-102	1.03328	3.93391e-101	5.12014e-102	MYB		K09422//transcription factor MYB, plant	NP_001233975.1|1.0e-161|transcription factor [Solanum lycopersicum]	GO:0050794//regulation of cellular process;GO:0065007//biological regulation;GO:0032502//developmental process;GO:0006355//regulation of transcription, DNA-templated;GO:0050789//regulation of biological process;GO:0051252//regulation of RNA metabolic process;GO:0010556//regulation of macromolecule biosynthetic process;GO:0019222//regulation of metabolic process;GO:0031326//regulation of cellular …
Solyc10g076820.2	1.985	0.6	-1.72991	3.82673e-07	3.21004e-07	-1.72991	3.82673e-07	3.21004e-07	MYB		K08869//aarF domain-containing kinase;K17613//calcineurin-binding protein cabin-1;K15397//3-ketoacyl-CoA synthase [EC:2.3.1.199]+ko01100//Metabolic pathways+ko01110//Biosynthesis of secondary metabolites+ko00062//Fatty acid elongation;K05909//laccase [EC:1.10.3.2]	XP_004249083.1|2.1e-166|PREDICTED: transcription factor DIVARICATA-like [Solanum lycopersicum]	GO:0034654//nucleobase-containing compound biosynthetic process;GO:1901360//organic cyclic compound metabolic process;GO:0044260//cellular macromolecule metabolic process;GO:0019438//aromatic compound biosynthetic process;GO:0016070//RNA metabolic process;GO:0006807//nitrogen compound metabolic process;GO:0034645//cellular macromolecule biosynthetic process;GO:0044238//primary metabolic process;G…
Solyc10g078720.2	1.245	3.665	1.56241	1.6654e-15	8.86996e-16	1.56241	1.6654e-15	8.86996e-16	G2-like		K01940//argininosuccinate synthase [EC:6.3.4.5]+ko00250//Alanine, aspartate and glutamate metabolism+ko00220//Arginine biosynthesis+ko01230//Biosynthesis of amino acids+ko01100//Metabolic pathways+ko01110//Biosynthesis of secondary metabolites;K06236//collagen, type I, alpha+ko04933//AGE-RAGE signaling pathway in diabetic complications;K14491//two-component response regulator ARR-B family+ko04075…	XP_004249167.1|6.3e-234|PREDICTED: myb family transcription factor PHL5-like [Solanum lycopersicum]	GO:0065007//biological regulation;GO:2001141//regulation of RNA biosynthetic process;GO:0097659//nucleic acid-templated transcription;GO:0090304//nucleic acid metabolic process;GO:1901360//organic cyclic compound metabolic process;GO:0006725//cellular aromatic compound metabolic process;GO:0009059//macromolecule biosynthetic process;GO:1901362//organic cyclic compound biosynthetic process;GO:0019…
Solyc10g080920.2	26.08	6.675	-1.97092	2.08827e-41	5.61686e-42	-1.97092	2.08827e-41	5.61686e-42	MYB		K15397//3-ketoacyl-CoA synthase [EC:2.3.1.199]+ko01100//Metabolic pathways+ko01110//Biosynthesis of secondary metabolites+ko00062//Fatty acid elongation;K22390//acid phosphatase type 7	XP_004249320.1|7.3e-48|PREDICTED: protein RADIALIS-like 1 [Solanum lycopersicum]	GO:0044424//intracellular part;GO:0005634//nucleus;GO:0043227//membrane-bounded organelle;GO:0005622//intracellular;GO:0043226//organelle;GO:0044464//cell part;GO:0043231//intracellular membrane-bounded organelle;GO:0043229//intracellular organelle;GO:0005623//cell;GO:0097159//organic cyclic compound binding;GO:0005488//binding;GO:0003677//DNA binding;GO:0003676//nucleic acid binding;GO:1901363//…
Solyc10g081320.1	1.41	0.27	-2.39447	2.29837e-10	1.56077e-10	-2.39447	2.29837e-10	1.56077e-10	MYB		K09422//transcription factor MYB, plant	NP_001335087.1|8.3e-188|Myb-like DNA-binding family protein [Solanum lycopersicum]	GO:0050789//regulation of biological process;GO:2000112//regulation of cellular macromolecule biosynthetic process;GO:0048869//cellular developmental process;GO:0031326//regulation of cellular biosynthetic process;GO:0006357//regulation of transcription from RNA polymerase II promoter;GO:0019222//regulation of metabolic process;GO:0006355//regulation of transcription, DNA-templated;GO:0065007//bi…
Solyc11g065840.3	0.455	0.095	-2.25537	0.000932047	0.00109902	-2.25537	0.000932047	0.00109902	MYB		K09422//transcription factor MYB, plant	XP_004251366.1|1.6e-211|PREDICTED: transcription factor MYB46 [Solanum lycopersicum]	GO:0019222//regulation of metabolic process;GO:0065007//biological regulation;GO:0050789//regulation of biological process;GO:0051171//regulation of nitrogen compound metabolic process;GO:0030154//cell differentiation;GO:2001141//regulation of RNA biosynthetic process;GO:0050794//regulation of cellular process;GO:0009889//regulation of biosynthetic process;GO:1903506//regulation of nucleic acid-t…
Solyc11g069850.3	0.38	0.04	-3.28046	1.04685e-06	9.08419e-07	-3.28046	1.04685e-06	9.08419e-07	MYB		K11111//telomeric repeat-binding factor 2	XP_004251409.1|6.0e-302|PREDICTED: uncharacterized protein LOC101252053 [Solanum lycopersicum]	GO:1901363//heterocyclic compound binding;GO:0003677//DNA binding;GO:0003676//nucleic acid binding;GO:0005488//binding;GO:0097159//organic cyclic compound binding;
Solyc11g073120.2	15.36	42.9	1.48378	2.67684e-79	4.30648e-80	1.48378	2.67684e-79	4.30648e-80	MYB		K09422//transcription factor MYB, plant	XP_004251308.1|8.7e-126|PREDICTED: transcription factor MYB48 [Solanum lycopersicum]	GO:0031323//regulation of cellular metabolic process;GO:0065007//biological regulation;GO:0051252//regulation of RNA metabolic process;GO:0032502//developmental process;GO:0080090//regulation of primary metabolic process;GO:0019219//regulation of nucleobase-containing compound metabolic process;GO:1903506//regulation of nucleic acid-templated transcription;GO:0010468//regulation of gene expressio…
Solyc12g005640.2	0.985	0.075	-3.76233	6.73748e-07	5.76846e-07	-3.76233	6.73748e-07	5.76846e-07	MYB		K09422//transcription factor MYB, plant	XP_004252033.1|7.1e-139|PREDICTED: myb-related protein Myb4-like [Solanum lycopersicum]	GO:0030154//cell differentiation;GO:2001141//regulation of RNA biosynthetic process;GO:0048869//cellular developmental process;GO:0010556//regulation of macromolecule biosynthetic process;GO:0065007//biological regulation;GO:0051171//regulation of nitrogen compound metabolic process;GO:0031326//regulation of cellular biosynthetic process;GO:0006355//regulation of transcription, DNA-templated;GO:0…
Solyc12g006280.3	3.255	0.455	-2.83752	1.48975e-11	9.54027e-12	-2.83752	1.48975e-11	9.54027e-12	G2-like		K06236//collagen, type I, alpha+ko04933//AGE-RAGE signaling pathway in diabetic complications;K14491//two-component response regulator ARR-B family+ko04075//Plant hormone signal transduction	XP_004251553.1|5.1e-94|PREDICTED: putative Myb family transcription factor At1g14600 [Solanum lycopersicum]	GO:0071704//organic substance metabolic process;GO:0044271//cellular nitrogen compound biosynthetic process;GO:0065007//biological regulation;GO:0046483//heterocycle metabolic process;GO:0034654//nucleobase-containing compound biosynthetic process;GO:1903506//regulation of nucleic acid-templated transcription;GO:0010467//gene expression;GO:0032774//RNA biosynthetic process;GO:0050789//regulation …
Solyc12g008800.3	32.775	5.1	-2.68881	6.14049e-197	4.07646e-198	-2.68881	6.14049e-197	4.07646e-198	G2-like		K08869//aarF domain-containing kinase;K17613//calcineurin-binding protein cabin-1	XP_006353528.1|6.6e-138|PREDICTED: transcription factor MYB1R1-like [Solanum tuberosum]	GO:0010467//gene expression;GO:0065007//biological regulation;GO:0019438//aromatic compound biosynthetic process;GO:0044271//cellular nitrogen compound biosynthetic process;GO:0051171//regulation of nitrogen compound metabolic process;GO:2000112//regulation of cellular macromolecule biosynthetic process;GO:0009889//regulation of biosynthetic process;GO:0009987//cellular process;GO:0016070//RNA me…
Solyc12g049350.2	2.735	0.94	-1.54801	1.64624e-08	1.25391e-08	-1.54801	1.64624e-08	1.25391e-08	MYB		K09422//transcription factor MYB, plant	XP_004252405.1|1.9e-173|PREDICTED: transcription factor MYB12-like isoform X2 [Solanum lycopersicum]	GO:0080090//regulation of primary metabolic process;GO:0050794//regulation of cellular process;GO:0019222//regulation of metabolic process;GO:0010628//positive regulation of gene expression;GO:0019219//regulation of nucleobase-containing compound metabolic process;GO:0048522//positive regulation of cellular process;GO:0032502//developmental process;GO:1902680//positive regulation of RNA biosynthe…
bHLH
Gene ID	TM0 FPKM	TM10 FPKM	log2(TM10/TM0)	Qvalue(TM0-vs-TM10)	Pvalue(TM0-vs-TM10)	log2(TM10/TM0)	Qvalue(TM0-vs-TM10)	Pvalue(TM0-vs-TM10)	TFs	PRG	Kegg Orthology	Nr	GO
Solyc01g080050.4	1.13	0.045	-4.70788	2.27837e-07	1.88321e-07	-4.70788	2.27837e-07	1.88321e-07	bHLH		K20558//transcription factor SPEECHLESS+ko04016//MAPK signaling pathway - plant	XP_004229565.1|2.1e-104|PREDICTED: transcription factor MUTE [Solanum lycopersicum]	GO:0046983//protein dimerization activity;GO:0005488//binding;GO:0005515//protein binding;
Solyc01g086870.3	118.105	46.795	-1.33945	0	0	-1.33945	0	0	bHLH		K04733//interleukin-1 receptor-associated kinase 4 [EC:2.7.11.1];K12126//phytochrome-interacting factor 3+ko04712//Circadian rhythm - plant+ko04075//Plant hormone signal transduction;K11253//histone H3	XP_004229606.1|4.2e-235|PREDICTED: transcription factor bHLH130-like [Solanum lycopersicum]	GO:0034645//cellular macromolecule biosynthetic process;GO:0006366//transcription from RNA polymerase II promoter;GO:0009059//macromolecule biosynthetic process;GO:0006351//transcription, DNA-templated;GO:1901360//organic cyclic compound metabolic process;GO:0044237//cellular metabolic process;GO:0009987//cellular process;GO:0006725//cellular aromatic compound metabolic process;GO:0044260//cellul…
Solyc01g096050.4	36.515	16.78	-1.12379	3.36775e-150	3.0364e-151	-1.12379	3.36775e-150	3.0364e-151	bHLH		K22484//transcriptional regulator CBF1;K13422//transcription factor MYC2+ko04016//MAPK signaling pathway - plant+ko04075//Plant hormone signal transduction	XP_004229991.1|0.0e+00|PREDICTED: transcription factor bHLH13-like [Solanum lycopersicum]	GO:0005488//binding;GO:0046983//protein dimerization activity;GO:0005515//protein binding;
Solyc01g096370.4	19.615	8.425	-1.22234	9.11816e-67	1.70115e-67	-1.22234	9.11816e-67	1.70115e-67	bHLH		K13422//transcription factor MYC2+ko04016//MAPK signaling pathway - plant+ko04075//Plant hormone signal transduction	XP_004230022.1|3.0e-257|PREDICTED: transcription factor MYC2-like isoform X2 [Solanum lycopersicum]	GO:0005488//binding;GO:0005515//protein binding;GO:0046983//protein dimerization activity;
Solyc01g098720.3	2.385	0.12	-4.28046	1.20719e-26	4.47283e-27	-4.28046	1.20719e-26	4.47283e-27	bHLH		K18485//myogenic factor 6;K20558//transcription factor SPEECHLESS+ko04016//MAPK signaling pathway - plant	XP_004230172.1|7.8e-186|PREDICTED: transcription factor bHLH96-like isoform X2 [Solanum lycopersicum]	GO:0046983//protein dimerization activity;GO:0005488//binding;GO:0005515//protein binding;
Solyc01g109700.3	12.43	5.52	-1.17206	1.48721e-43	3.88481e-44	-1.17206	1.48721e-43	3.88481e-44	bHLH		K04733//interleukin-1 receptor-associated kinase 4 [EC:2.7.11.1];K11253//histone H3;K12126//phytochrome-interacting factor 3+ko04712//Circadian rhythm - plant+ko04075//Plant hormone signal transduction;K16189//phytochrome-interacting factor 4+ko04075//Plant hormone signal transduction	NP_001335303.1|3.2e-249|basic helix-loop-helix (bHLH) DNA-binding superfamily protein [Solanum lycopersicum]	GO:0005488//binding;GO:0046983//protein dimerization activity;GO:0005515//protein binding;
Solyc02g063430.4	4.62	1.995	-1.21342	2.98615e-13	1.75589e-13	-1.21342	2.98615e-13	1.75589e-13	bHLH		K13422//transcription factor MYC2+ko04016//MAPK signaling pathway - plant+ko04075//Plant hormone signal transduction	XP_004233470.1|1.9e-182|PREDICTED: transcription factor bHLH93 [Solanum lycopersicum]	GO:0005515//protein binding;GO:0046983//protein dimerization activity;GO:0005488//binding;
Solyc02g076920.3	0.415	7.695	4.21172	4.01558e-97	5.44892e-98	4.21172	4.01558e-97	5.44892e-98	bHLH		K22484//transcriptional regulator CBF1	XP_004232970.1|1.6e-129|PREDICTED: transcription factor bHLH30-like [Solanum lycopersicum]	GO:0005488//binding;GO:0046983//protein dimerization activity;GO:0005515//protein binding;
Solyc02g084880.3	2.13	4.435	1.05967	2.24543e-10	1.52324e-10	1.05967	2.24543e-10	1.52324e-10			K05765//cofilin;K12126//phytochrome-interacting factor 3+ko04712//Circadian rhythm - plant+ko04075//Plant hormone signal transduction	XP_004232434.2|1.2e-202|PREDICTED: transcription factor bHLH110-like [Solanum lycopersicum]	GO:0009059//macromolecule biosynthetic process;GO:0043170//macromolecule metabolic process;GO:0044238//primary metabolic process;GO:0010467//gene expression;GO:0090304//nucleic acid metabolic process;GO:0006807//nitrogen compound metabolic process;GO:0044249//cellular biosynthetic process;GO:0006139//nucleobase-containing compound metabolic process;GO:0044237//cellular metabolic process;GO:007170…
Solyc02g087860.3	1.205	0.23	-2.38596	7.57943e-05	7.85606e-05	-2.38596	7.57943e-05	7.85606e-05	bHLH		K17693//DNA-binding protein inhibitor ID2	NP_001234290.1|5.4e-41|transcription factor style2.1 [Solanum lycopersicum]	GO:0005488//binding;GO:0005515//protein binding;GO:0046983//protein dimerization activity;
Solyc02g091690.3	2.14	0.465	-2.20622	1.94323e-13	1.135e-13	-2.20622	1.94323e-13	1.135e-13	bHLH		K16190//glucuronokinase [EC:2.7.1.43]+ko00520//Amino sugar and nucleotide sugar metabolism+ko00040//Pentose and glucuronate interconversions+ko01100//Metabolic pathways+ko00053//Ascorbate and aldarate metabolism;K13422//transcription factor MYC2+ko04016//MAPK signaling pathway - plant+ko04075//Plant hormone signal transduction	XP_004231971.1|8.7e-190|PREDICTED: transcription factor bHLH93-like [Solanum lycopersicum]	GO:0005515//protein binding;GO:0046983//protein dimerization activity;GO:0005488//binding;
Solyc02g091820.3	0.35	0	-5.00744	3.66008e-05	3.66535e-05	-5.00744	3.66008e-05	3.66535e-05	bHLH		K14963//COMPASS component SWD3;K13422//transcription factor MYC2+ko04016//MAPK signaling pathway - plant+ko04075//Plant hormone signal transduction	XP_004233614.1|7.6e-183|PREDICTED: transcription factor bHLH18-like [Solanum lycopersicum]	GO:0005488//binding;GO:0046983//protein dimerization activity;GO:0005515//protein binding;
Solyc02g093280.2	0.36	0.04	-3.32937	4.03723e-05	4.06378e-05	-3.32937	4.03723e-05	4.06378e-05	bHLH		K04733//interleukin-1 receptor-associated kinase 4 [EC:2.7.11.1]	XP_010315963.1|3.1e-215|PREDICTED: transcription factor SPATULA isoform X1 [Solanum lycopersicum]	GO:0005515//protein binding;GO:0005488//binding;GO:0046983//protein dimerization activity;
Solyc03g007410.4	1.01	0.06	-4.09491	2.72007e-12	1.67999e-12	-4.09491	2.72007e-12	1.67999e-12	bHLH		K20558//transcription factor SPEECHLESS+ko04016//MAPK signaling pathway - plant	XP_004234277.1|4.8e-186|PREDICTED: transcription factor SPEECHLESS [Solanum lycopersicum]	GO:0007275//multicellular organism development;GO:0032502//developmental process;GO:0010374//stomatal complex development;GO:0009791//post-embryonic development;GO:0009888//tissue development;GO:0048856//anatomical structure development;GO:0090558//plant epidermis development;GO:0032501//multicellular organismal process;GO:0043229//intracellular organelle;GO:0005634//nucleus;GO:0005623//cell;GO:0…
Solyc03g113560.4	1.835	6.985	1.92544	6.14012e-14	3.5053e-14	1.92544	6.14012e-14	3.5053e-14			K04733//interleukin-1 receptor-associated kinase 4 [EC:2.7.11.1];K11253//histone H3;K07953//GTP-binding protein SAR1 [EC:3.6.5.-]+ko04141//Protein processing in endoplasmic reticulum	XP_010318955.1|2.9e-51|PREDICTED: transcription factor bHLH79 isoform X1 [Solanum lycopersicum]	GO:1901363//heterocyclic compound binding;GO:0005488//binding;GO:0003677//DNA binding;GO:0003676//nucleic acid binding;GO:0046983//protein dimerization activity;GO:0005515//protein binding;GO:0043565//sequence-specific DNA binding;GO:0097159//organic cyclic compound binding;
Solyc03g114230.2	3.06	0.815	-1.90926	1.85551e-08	1.41742e-08	-1.90926	1.85551e-08	1.41742e-08			K18486//heart-and neural crest derivatives-expressed protein 2	XP_010318915.1|4.1e-95|PREDICTED: transcription factor bHLH27-like [Solanum lycopersicum]	GO:1903506//regulation of nucleic acid-templated transcription;GO:0019222//regulation of metabolic process;GO:0031326//regulation of cellular biosynthetic process;GO:0009889//regulation of biosynthetic process;GO:0010556//regulation of macromolecule biosynthetic process;GO:0080090//regulation of primary metabolic process;GO:0051252//regulation of RNA metabolic process;GO:0051171//regulation of ni…
Solyc03g115540.2	1.675	0.175	-3.29695	2.06702e-17	1.01303e-17	-3.29695	2.06702e-17	1.01303e-17	bHLH		K12126//phytochrome-interacting factor 3+ko04712//Circadian rhythm - plant+ko04075//Plant hormone signal transduction	XP_004236485.1|1.1e-254|PREDICTED: transcription factor UNE10 [Solanum lycopersicum]	GO:0005515//protein binding;GO:0046983//protein dimerization activity;GO:0005488//binding;
Solyc03g118310.4	0.34	0	-5.76233	7.72381e-08	6.1741e-08	-5.76233	7.72381e-08	6.1741e-08	bHLH		K13422//transcription factor MYC2+ko04016//MAPK signaling pathway - plant+ko04075//Plant hormone signal transduction	XP_004235842.1|0.0e+00|PREDICTED: transcription factor ICE1-like [Solanum lycopersicum]
Solyc03g121240.1	12.195	4.405	-1.47148	9.91174e-39	2.80477e-39	-1.47148	9.91174e-39	2.80477e-39	bHLH		K10863//aprataxin [EC:3.1.11.7 3.1.11.8 3.1.12.2];K16189//phytochrome-interacting factor 4+ko04075//Plant hormone signal transduction;K12126//phytochrome-interacting factor 3+ko04712//Circadian rhythm - plant+ko04075//Plant hormone signal transduction	XP_004235627.1|8.8e-216|PREDICTED: transcription factor bHLH87 [Solanum lycopersicum]	GO:0005515//protein binding;GO:0046983//protein dimerization activity;GO:0005488//binding;
Solyc04g014360.3	2.785	1.1	-1.34305	9.42659e-08	7.57282e-08	-1.34305	9.42659e-08	7.57282e-08	bHLH		K22484//transcriptional regulator CBF1	XP_004236697.1|2.6e-152|PREDICTED: transcription factor bHLH30-like [Solanum lycopersicum]	GO:0005515//protein binding;GO:0005488//binding;GO:0046983//protein dimerization activity;
Solyc04g074810.4	0.62	0.045	-3.76233	6.73748e-07	5.76846e-07	-3.76233	6.73748e-07	5.76846e-07	bHLH		K18485//myogenic factor 6;K20558//transcription factor SPEECHLESS+ko04016//MAPK signaling pathway - plant	XP_004237957.1|3.1e-197|PREDICTED: transcription factor bHLH94-like [Solanum lycopersicum]	GO:0005515//protein binding;GO:0005488//binding;GO:0046983//protein dimerization activity;
Solyc04g076845.1	3.965	0.46	-3.11178	8.05869e-46	2.019e-46	-3.11178	8.05869e-46	2.019e-46	bHLH		K13422//transcription factor MYC2+ko04016//MAPK signaling pathway - plant+ko04075//Plant hormone signal transduction;K16190//glucuronokinase [EC:2.7.1.43]+ko00520//Amino sugar and nucleotide sugar metabolism+ko00040//Pentose and glucuronate interconversions+ko01100//Metabolic pathways+ko00053//Ascorbate and aldarate metabolism	NP_001316504.1|9.1e-198|NO FLOWERING IN SHORT DAY-like transcription factor [Solanum lycopersicum]	GO:0005488//binding;GO:0005515//protein binding;GO:0046983//protein dimerization activity;
Solyc04g078690.3	19.22	9.605	-1.00475	3.38704e-41	9.14088e-42	-1.00475	3.38704e-41	9.14088e-42	bHLH		K04733//interleukin-1 receptor-associated kinase 4 [EC:2.7.11.1]	XP_010320325.2|4.4e-177|PREDICTED: probable serine/threonine-protein kinase At1g01540 [Solanum lycopersicum]	GO:0016021//integral component of membrane;GO:0031224//intrinsic component of membrane;GO:0044425//membrane part;GO:0016020//membrane;GO:0032555//purine ribonucleotide binding;GO:0008144//drug binding;GO:0016773//phosphotransferase activity, alcohol group as acceptor;GO:1901265//nucleoside phosphate binding;GO:0030554//adenyl nucleotide binding;GO:0035639//purine ribonucleoside triphosphate bindi…
Solyc04g078790.3	0.28	0	-4.59241	0.000380319	0.000426995	-4.59241	0.000380319	0.000426995	bHLH		K10863//aprataxin [EC:3.1.11.7 3.1.11.8 3.1.12.2];K12126//phytochrome-interacting factor 3+ko04712//Circadian rhythm - plant+ko04075//Plant hormone signal transduction;K16189//phytochrome-interacting factor 4+ko04075//Plant hormone signal transduction	XP_004238146.1|1.6e-137|PREDICTED: transcription factor HEC2-like [Solanum lycopersicum]	GO:0005515//protein binding;GO:0005488//binding;GO:0046983//protein dimerization activity;
Solyc05g005300.2	0.805	0.365	-1.15631	0.000780421	0.000910794	-1.15631	0.000780421	0.000910794	bHLH		K16190//glucuronokinase [EC:2.7.1.43]+ko00520//Amino sugar and nucleotide sugar metabolism+ko00040//Pentose and glucuronate interconversions+ko01100//Metabolic pathways+ko00053//Ascorbate and aldarate metabolism;K02183//calmodulin+ko04016//MAPK signaling pathway - plant+ko04626//Plant-pathogen interaction+ko04070//Phosphatidylinositol signaling system;K13422//transcription factor MYC2+ko04016//MA…	XP_010320569.1|1.2e-279|PREDICTED: transcription factor bHLH90 isoform X1 [Solanum lycopersicum]	GO:0046983//protein dimerization activity;GO:0005515//protein binding;GO:0005488//binding;
Solyc05g006650.3	39.425	9.735	-2.02312	1.5283e-256	7.88269e-258	-2.02312	1.5283e-256	7.88269e-258	bHLH		K04733//interleukin-1 receptor-associated kinase 4 [EC:2.7.11.1];K11253//histone H3;K12126//phytochrome-interacting factor 3+ko04712//Circadian rhythm - plant+ko04075//Plant hormone signal transduction	XP_004238742.1|6.8e-155|PREDICTED: transcription factor bHLH79 [Solanum lycopersicum]	GO:0046983//protein dimerization activity;GO:0005515//protein binding;GO:0005488//binding;
Solyc05g007210.2	1.025	0.09	-3.53101	7.01174e-06	6.57132e-06	-3.53101	7.01174e-06	6.57132e-06	bHLH		K17693//DNA-binding protein inhibitor ID2	XP_004238782.1|5.8e-38|PREDICTED: transcription factor PRE6-like [Solanum lycopersicum]	GO:0046983//protein dimerization activity;GO:0005488//binding;GO:0005515//protein binding;
Solyc05g009880.3	17.68	5.345	-1.7293	4.49668e-80	7.1844e-81	-1.7293	4.49668e-80	7.1844e-81	bHLH		K22484//transcriptional regulator CBF1	XP_004238969.1|2.4e-180|PREDICTED: transcription factor bHLH30-like [Solanum lycopersicum]	GO:0046983//protein dimerization activity;GO:0005488//binding;GO:0005515//protein binding;
Solyc06g008030.3	33.25	10.86	-1.61396	1.05212e-179	7.71596e-181	-1.61396	1.05212e-179	7.71596e-181	bHLH		K16189//phytochrome-interacting factor 4+ko04075//Plant hormone signal transduction	XP_010321805.1|4.3e-299|PREDICTED: transcription factor PIF1 isoform X1 [Solanum lycopersicum]	GO:0005515//protein binding;GO:0046983//protein dimerization activity;GO:0005488//binding;
Solyc06g035490.3	1.175	0.24	-2.28046	1.24431e-08	9.41254e-09	-2.28046	1.24431e-08	9.41254e-09	bHLH		K18486//heart-and neural crest derivatives-expressed protein 2	NP_001333234.1|1.2e-149|basic helix-loop-helix (bHLH) DNA-binding superfamily protein [Solanum lycopersicum]	GO:0060255//regulation of macromolecule metabolic process;GO:0031323//regulation of cellular metabolic process;GO:0006357//regulation of transcription from RNA polymerase II promoter;GO:2001141//regulation of RNA biosynthetic process;GO:0050794//regulation of cellular process;GO:0019222//regulation of metabolic process;GO:0080090//regulation of primary metabolic process;GO:0009889//regulation of …
Solyc06g062460.3	19.5	6.54	-1.57663	4.16075e-97	5.6501e-98	-1.57663	4.16075e-97	5.6501e-98	bHLH		K10863//aprataxin [EC:3.1.11.7 3.1.11.8 3.1.12.2];K12126//phytochrome-interacting factor 3+ko04712//Circadian rhythm - plant+ko04075//Plant hormone signal transduction	XP_004241947.1|1.8e-222|PREDICTED: transcription factor bHLH87-like [Solanum lycopersicum]	GO:0005488//binding;GO:0046983//protein dimerization activity;GO:0005515//protein binding;
Solyc06g069600.3	0.68	0.18	-1.93344	2.89365e-05	2.86459e-05	-1.93344	2.89365e-05	2.86459e-05	bHLH		K12126//phytochrome-interacting factor 3+ko04712//Circadian rhythm - plant+ko04075//Plant hormone signal transduction;K16189//phytochrome-interacting factor 4+ko04075//Plant hormone signal transduction	XP_004242180.1|5.2e-242|PREDICTED: transcription factor UNE10-like [Solanum lycopersicum]	GO:0005515//protein binding;GO:0046983//protein dimerization activity;GO:0005488//binding;
Solyc06g072520.2	1.36	0.095	-3.80915	7.81657e-13	4.70095e-13	-3.80915	7.81657e-13	4.70095e-13	bHLH		K04733//interleukin-1 receptor-associated kinase 4 [EC:2.7.11.1];K11253//histone H3;K12126//phytochrome-interacting factor 3+ko04712//Circadian rhythm - plant+ko04075//Plant hormone signal transduction;K16189//phytochrome-interacting factor 4+ko04075//Plant hormone signal transduction	XP_010322508.1|1.1e-164|PREDICTED: transcription factor bHLH137-like [Solanum lycopersicum]	GO:0005515//protein binding;GO:0005488//binding;GO:0046983//protein dimerization activity;
Solyc06g083170.3	1.49	0.46	-1.68862	3.3728e-09	2.45586e-09	-1.68862	3.3728e-09	2.45586e-09	bHLH		K11253//histone H3;K04733//interleukin-1 receptor-associated kinase 4 [EC:2.7.11.1];K16189//phytochrome-interacting factor 4+ko04075//Plant hormone signal transduction	NP_001335304.1|5.4e-272|basic helix-loop-helix (bHLH) DNA-binding superfamily protein [Solanum lycopersicum]	GO:0046983//protein dimerization activity;GO:0005488//binding;GO:0005515//protein binding;
Solyc07g018010.3	25.32	7.8	-1.70396	5.35002e-94	7.48605e-95	-1.70396	5.35002e-94	7.48605e-95	bHLH		K18486//heart-and neural crest derivatives-expressed protein 2;K04733//interleukin-1 receptor-associated kinase 4 [EC:2.7.11.1];K13422//transcription factor MYC2+ko04016//MAPK signaling pathway - plant+ko04075//Plant hormone signal transduction	XP_004242918.1|7.9e-137|PREDICTED: transcription factor bHLH35 [Solanum lycopersicum]	GO:0005488//binding;GO:0005515//protein binding;GO:0046983//protein dimerization activity;
Solyc07g039570.3	0.3	0.055	-2.53101	0.00011554	0.000122062	-2.53101	0.00011554	0.000122062	bHLH		K13422//transcription factor MYC2+ko04016//MAPK signaling pathway - plant+ko04075//Plant hormone signal transduction	XP_010324053.1|9.0e-290|PREDICTED: putative transcription factor bHLH041 [Solanum lycopersicum]	GO:0005515//protein binding;GO:0005488//binding;GO:0046983//protein dimerization activity;
Solyc08g005050.4	48.82	16.47	-1.57076	1.12265e-248	5.94873e-250	-1.57076	1.12265e-248	5.94873e-250	bHLH		K13422//transcription factor MYC2+ko04016//MAPK signaling pathway - plant+ko04075//Plant hormone signal transduction	NP_001288107.1|3.7e-125|transcription factor MYC1 [Solanum lycopersicum]	GO:0046983//protein dimerization activity;GO:0005515//protein binding;GO:0005488//binding;
Solyc08g076820.3	10.665	0.25	-5.42168	2.14397e-141	2.05613e-142	-5.42168	2.14397e-141	2.05613e-142	bHLH		K18485//myogenic factor 6;K20558//transcription factor SPEECHLESS+ko04016//MAPK signaling pathway - plant	NP_001265931.1|1.4e-183|Hop-interacting protein THI018 [Solanum lycopersicum]	GO:0046983//protein dimerization activity;GO:0005488//binding;GO:0005515//protein binding;
Solyc09g018500.3	0.475	0	-4.46688	0.000690036	0.000800026	-4.46688	0.000690036	0.000800026				XP_004246799.1|6.1e-83|PREDICTED: transcription factor bHLH61-like isoform X1 [Solanum lycopersicum]
Solyc09g065100.3	0.79	0.12	-2.70788	3.16367e-11	2.0634e-11	-2.70788	3.16367e-11	2.0634e-11	bHLH			ALC74034.1|0.0e+00|basic helix-loop-helix transcription factor [Solanum lycopersicum]	GO:0005515//protein binding;GO:0005488//binding;GO:0046983//protein dimerization activity;
Solyc09g083360.3	19.195	0.66	-4.87636	6.31468e-267	3.11704e-268	-4.87636	6.31468e-267	3.11704e-268	bHLH		K02958//small subunit ribosomal protein S15e+ko03010//Ribosome	XP_004247648.1|6.4e-129|PREDICTED: transcription factor bHLH92 [Solanum lycopersicum]	GO:0046983//protein dimerization activity;GO:0005515//protein binding;GO:0005488//binding;
Solyc09g098110.4	5.775	2.055	-1.49606	1.16672e-26	4.31582e-27	-1.49606	1.16672e-26	4.31582e-27	bHLH		K04733//interleukin-1 receptor-associated kinase 4 [EC:2.7.11.1];K11253//histone H3;K12126//phytochrome-interacting factor 3+ko04712//Circadian rhythm - plant+ko04075//Plant hormone signal transduction	XP_010326935.1|5.9e-202|PREDICTED: transcription factor bHLH128 isoform X2 [Solanum lycopersicum]	GO:0044237//cellular metabolic process;GO:0006725//cellular aromatic compound metabolic process;GO:0034641//cellular nitrogen compound metabolic process;GO:0097659//nucleic acid-templated transcription;GO:0006139//nucleobase-containing compound metabolic process;GO:0044249//cellular biosynthetic process;GO:0006807//nitrogen compound metabolic process;GO:0010467//gene expression;GO:0016070//RNA me…
Solyc10g008270.3	10.79	2.05	-2.40234	2.79194e-57	5.89792e-58	-2.40234	2.79194e-57	5.89792e-58	bHLH			XP_004248173.1|1.3e-133|PREDICTED: uncharacterized protein LOC101265482 [Solanum lycopersicum]	GO:0006357//regulation of transcription from RNA polymerase II promoter;GO:0010468//regulation of gene expression;GO:0006355//regulation of transcription, DNA-templated;GO:0009889//regulation of biosynthetic process;GO:0051252//regulation of RNA metabolic process;GO:0050789//regulation of biological process;GO:0019222//regulation of metabolic process;GO:2001141//regulation of RNA biosynthetic pro…
Solyc10g018510.2	0.235	1.19	2.34048	1.4462e-08	1.09747e-08	2.34048	1.4462e-08	1.09747e-08	bHLH		K16189//phytochrome-interacting factor 4+ko04075//Plant hormone signal transduction	XP_019071429.1|1.5e-226|PREDICTED: transcription factor UNE10-like [Solanum lycopersicum]	GO:0005488//binding;GO:0005515//protein binding;GO:0046983//protein dimerization activity;
Solyc12g036470.2	4.105	1.045	-1.97516	3.78984e-15	2.04674e-15	-1.97516	3.78984e-15	2.04674e-15	bHLH		K04733//interleukin-1 receptor-associated kinase 4 [EC:2.7.11.1];K11253//histone H3;K12126//phytochrome-interacting factor 3+ko04712//Circadian rhythm - plant+ko04075//Plant hormone signal transduction	XP_004252234.1|2.2e-155|PREDICTED: transcription factor BEE 1-like [Solanum lycopersicum]	GO:0046983//protein dimerization activity;GO:0005488//binding;GO:0005515//protein binding;
NAC
Gene ID	TM0 FPKM	TM10 FPKM	log2(TM10/TM0)	Qvalue(TM0-vs-TM10)	Pvalue(TM0-vs-TM10)	log2(TM10/TM0)	Qvalue(TM0-vs-TM10)	Pvalue(TM0-vs-TM10)	TFs	PRG	Kegg Orthology	Nr	GO
Solyc01g006240.3	9.7	4.41	-1.13923	5.38748e-13	3.2086e-13	-1.13923	5.38748e-13	3.2086e-13			K04733//interleukin-1 receptor-associated kinase 4 [EC:2.7.11.1]	XP_004228728.1|1.2e-98|PREDICTED: inactive protein RESTRICTED TEV MOVEMENT 1-like [Solanum lycopersicum]
Solyc01g009200.4	5.16	2.325	-1.15534	1.35671e-10	9.10244e-11	-1.15534	1.35671e-10	9.10244e-11				XP_004228876.1|2.9e-127|PREDICTED: inactive protein RESTRICTED TEV MOVEMENT 2-like [Solanum lycopersicum]	GO:0016021//integral component of membrane;GO:0031224//intrinsic component of membrane;GO:0016020//membrane;GO:0044425//membrane part;
Solyc02g081270.4	0.94	0.27	-1.8262	3.12224e-13	1.83685e-13	-1.8262	3.12224e-13	1.83685e-13	NAC	NAC domain containing protein 17 (best arabidopsis hit)	K00521//ferric-chelate reductase [EC:1.16.1.7];K13126//polyadenylate-binding protein+ko03015//mRNA surveillance pathway+ko03018//RNA degradation+ko03013//RNA transport;K12862//pleiotropic regulator 1+ko03040//Spliceosome;K05941//glutathione gamma-glutamylcysteinyltransferase [EC:2.3.2.15]	XP_010316553.1|6.4e-299|PREDICTED: NAC domain-containing protein 86 isoform X1 [Solanum lycopersicum]
Solyc02g093970.4	8.835	3.36	-1.40142	4.35925e-70	7.76846e-71	-1.40142	4.35925e-70	7.76846e-71			K04733//interleukin-1 receptor-associated kinase 4 [EC:2.7.11.1];K13420//LRR receptor-like serine/threonine-protein kinase FLS2 [EC:2.7.11.1]+ko04016//MAPK signaling pathway - plant+ko04626//Plant-pathogen interaction	XP_004231792.1|0.0e+00|PREDICTED: probable inactive leucine-rich repeat receptor-like protein kinase At3g03770 [Solanum lycopersicum]	GO:0031224//intrinsic component of membrane;GO:0016020//membrane;GO:0016021//integral component of membrane;GO:0044425//membrane part;GO:0004672//protein kinase activity;GO:0036094//small molecule binding;GO:0016772//transferase activity, transferring phosphorus-containing groups;GO:0097159//organic cyclic compound binding;GO:0003824//catalytic activity;GO:0016740//transferase activity;GO:0140096…
Solyc03g007485.1	3.135	1.37	-1.20313	2.29585e-18	1.08933e-18	-1.20313	2.29585e-18	1.08933e-18		Leucine-rich repeat protein kinase family protein (best arabidopsis hit)	K04733//interleukin-1 receptor-associated kinase 4 [EC:2.7.11.1]	XP_015070939.1|0.0e+00|PREDICTED: probable inactive receptor kinase At4g23740 [Solanum pennellii]	GO:0016021//integral component of membrane;GO:0044425//membrane part;GO:0031224//intrinsic component of membrane;GO:0016020//membrane;GO:0032555//purine ribonucleotide binding;GO:0032553//ribonucleotide binding;GO:0016773//phosphotransferase activity, alcohol group as acceptor;GO:0004672//protein kinase activity;GO:0000166//nucleotide binding;GO:0043168//anion binding;GO:1901363//heterocyclic com…
Solyc03g097650.3	10.835	2.95	-1.88191	1.01891e-41	2.7293e-42	-1.88191	1.01891e-41	2.7293e-42	NAC	NAC domain containing protein 17 (best arabidopsis hit)	K00521//ferric-chelate reductase [EC:1.16.1.7];K16296//serine carboxypeptidase-like clade I [EC:3.4.16.-]	XP_004235471.1|1.5e-150|PREDICTED: NAC domain-containing protein 83 [Solanum lycopersicum]	GO:0009889//regulation of biosynthetic process;GO:0071704//organic substance metabolic process;GO:0046483//heterocycle metabolic process;GO:0006807//nitrogen compound metabolic process;GO:0009987//cellular process;GO:0050789//regulation of biological process;GO:0043170//macromolecule metabolic process;GO:0009059//macromolecule biosynthetic process;GO:0006355//regulation of transcription, DNA-temp…
Solyc04g005610.3	24.58	64.805	1.39956	5.72781e-199	3.76211e-200	1.39956	5.72781e-199	3.76211e-200	NAC	NAC domain containing protein 17 (best arabidopsis hit)	K00521//ferric-chelate reductase [EC:1.16.1.7];K13126//polyadenylate-binding protein+ko03015//mRNA surveillance pathway+ko03018//RNA degradation+ko03013//RNA transport;K16296//serine carboxypeptidase-like clade I [EC:3.4.16.-];K12862//pleiotropic regulator 1+ko03040//Spliceosome	XP_004237044.1|1.2e-162|PREDICTED: NAC transcription factor 29 [Solanum lycopersicum]	GO:0034654//nucleobase-containing compound biosynthetic process;GO:2001141//regulation of RNA biosynthetic process;GO:1901362//organic cyclic compound biosynthetic process;GO:0090304//nucleic acid metabolic process;GO:0046483//heterocycle metabolic process;GO:0010556//regulation of macromolecule biosynthetic process;GO:0044237//cellular metabolic process;GO:0006807//nitrogen compound metabolic pr…
Solyc04g008650.4	1.495	0.335	-2.15128	3.44795e-17	1.71031e-17	-2.15128	3.44795e-17	1.71031e-17		PREDICTED: Vitis vinifera hypothetical protein LOC100244478 (LOC100244478), mRNA	K04733//interleukin-1 receptor-associated kinase 4 [EC:2.7.11.1]	XP_004237180.2|0.0e+00|PREDICTED: inactive leucine-rich repeat receptor-like serine/threonine-protein kinase At1g60630 [Solanum lycopersicum]	GO:0016021//integral component of membrane;GO:0031224//intrinsic component of membrane;GO:0044425//membrane part;GO:0016020//membrane;GO:0043167//ion binding;GO:0043168//anion binding;GO:0036094//small molecule binding;GO:0016772//transferase activity, transferring phosphorus-containing groups;GO:0140096//catalytic activity, acting on a protein;GO:0000166//nucleotide binding;GO:0030554//adenyl nu…
Solyc04g009440.3	137.125	15.415	-3.16058	0	0	-3.16058	0	0	NAC		K00521//ferric-chelate reductase [EC:1.16.1.7];K13126//polyadenylate-binding protein+ko03015//mRNA surveillance pathway+ko03018//RNA degradation+ko03013//RNA transport;K16296//serine carboxypeptidase-like clade I [EC:3.4.16.-];K05941//glutathione gamma-glutamylcysteinyltransferase [EC:2.3.2.15]	NP_001234482.1|1.6e-181|NAC domain protein [Solanum lycopersicum]	GO:0010556//regulation of macromolecule biosynthetic process;GO:0034641//cellular nitrogen compound metabolic process;GO:0009987//cellular process;GO:0050789//regulation of biological process;GO:0018130//heterocycle biosynthetic process;GO:0006351//transcription, DNA-templated;GO:2000112//regulation of cellular macromolecule biosynthetic process;GO:0034654//nucleobase-containing compound biosynth…
Solyc04g016180.3	3.4	7.965	1.22818	2.31446e-31	7.63816e-32	1.22818	2.31446e-31	7.63816e-32			K18134//EGF domain-specific O-GlcNAc transferase [EC:2.4.1.255]+ko00514//Other types of O-glycan biosynthesis	XP_004236596.1|7.6e-312|PREDICTED: EGF domain-specific O-linked N-acetylglucosamine transferase-like [Solanum lycopersicum]	GO:0016020//membrane;GO:0016021//integral component of membrane;GO:0044425//membrane part;GO:0031224//intrinsic component of membrane;GO:0016757//transferase activity, transferring glycosyl groups;GO:0016740//transferase activity;GO:0003824//catalytic activity;
Solyc04g073940.4	0.705	0.125	-2.48138	2.74189e-08	2.12463e-08	-2.48138	2.74189e-08	2.12463e-08		U-box domain-containing protein kinase family protein (best arabidopsis hit); protein kinase, putative, expressed (best rice hit)	K09527//DnaJ homolog subfamily C member 7	XP_004238521.1|9.0e-308|PREDICTED: inactive TPR repeat-containing thioredoxin TTL3-like [Solanum lycopersicum]	GO:0043226//organelle;GO:0005737//cytoplasm;GO:0044424//intracellular part;GO:0005622//intracellular;GO:0044444//cytoplasmic part;GO:0005739//mitochondrion;GO:0043231//intracellular membrane-bounded organelle;GO:0043229//intracellular organelle;GO:0043227//membrane-bounded organelle;GO:0005623//cell;GO:0044464//cell part;
Solyc04g078590.3	0.66	0.115	-2.52529	3.14037e-10	2.14647e-10	-2.52529	3.14037e-10	2.14647e-10			K04733//interleukin-1 receptor-associated kinase 4 [EC:2.7.11.1]	XP_019069224.1|0.0e+00|PREDICTED: probable inactive receptor kinase At5g67200 [Solanum lycopersicum]	GO:0016020//membrane;GO:0016021//integral component of membrane;GO:0031224//intrinsic component of membrane;GO:0044425//membrane part;GO:0003824//catalytic activity;GO:0005524//ATP binding;GO:0036094//small molecule binding;GO:0140096//catalytic activity, acting on a protein;GO:0016301//kinase activity;GO:0043168//anion binding;GO:0032553//ribonucleotide binding;GO:0000166//nucleotide binding;GO:…
Solyc05g021090.4	0.745	4.48	2.59295	3.35425e-28	1.19752e-28	2.59295	3.35425e-28	1.19752e-28	NAC	NAC domain containing protein 17 (best arabidopsis hit)	K00521//ferric-chelate reductase [EC:1.16.1.7];K03094//S-phase kinase-associated protein 1+ko04141//Protein processing in endoplasmic reticulum+ko04120//Ubiquitin mediated proteolysis;K13126//polyadenylate-binding protein+ko03015//mRNA surveillance pathway+ko03018//RNA degradation+ko03013//RNA transport	XP_019069297.1|3.5e-166|PREDICTED: transcription factor JUNGBRUNNEN 1-like [Solanum lycopersicum]	GO:0006725//cellular aromatic compound metabolic process;GO:0044249//cellular biosynthetic process;GO:0009889//regulation of biosynthetic process;GO:0044238//primary metabolic process;GO:0010556//regulation of macromolecule biosynthetic process;GO:0018130//heterocycle biosynthetic process;GO:0046483//heterocycle metabolic process;GO:0009987//cellular process;GO:0034641//cellular nitrogen compound…
Solyc05g056477.1	212.825	669.49	1.65524	0	0	1.65524	0	0	NAC	NAC domain containing protein 90 (best arabidopsis hit); NBS-LRR disease resistance protein, putative, expressed (best rice hit)	K00521//ferric-chelate reductase [EC:1.16.1.7];K13126//polyadenylate-binding protein+ko03015//mRNA surveillance pathway+ko03018//RNA degradation+ko03013//RNA transport	XP_006345759.1|4.3e-104|PREDICTED: NAC domain-containing protein 68-like [Solanum tuberosum]	GO:0032774//RNA biosynthetic process;GO:1903506//regulation of nucleic acid-templated transcription;GO:0019438//aromatic compound biosynthetic process;GO:0019219//regulation of nucleobase-containing compound metabolic process;GO:2001141//regulation of RNA biosynthetic process;GO:0009059//macromolecule biosynthetic process;GO:0031323//regulation of cellular metabolic process;GO:0060255//regulation…
Solyc06g068910.3	1.275	0.545	-1.22608	4.70242e-08	3.70019e-08	-1.22608	4.70242e-08	3.70019e-08		Solanum lycopersicum cDNA, clone: LEFL1003BH10, HTC in leaf	K04733//interleukin-1 receptor-associated kinase 4 [EC:2.7.11.1]	XP_004241646.1|0.0e+00|PREDICTED: probable inactive receptor kinase At1g48480 [Solanum lycopersicum]	GO:0031224//intrinsic component of membrane;GO:0016020//membrane;GO:0044425//membrane part;GO:0016021//integral component of membrane;GO:0032553//ribonucleotide binding;GO:1901363//heterocyclic compound binding;GO:0032559//adenyl ribonucleotide binding;GO:0017076//purine nucleotide binding;GO:0008144//drug binding;GO:0043167//ion binding;GO:0140096//catalytic activity, acting on a protein;GO:1901…
Solyc06g073050.2	45.005	15.915	-1.50499	5.85149e-287	2.68798e-288	-1.50499	5.85149e-287	2.68798e-288	NAC	NAC domain containing protein 17 (best arabidopsis hit)	K00521//ferric-chelate reductase [EC:1.16.1.7];K13126//polyadenylate-binding protein+ko03015//mRNA surveillance pathway+ko03018//RNA degradation+ko03013//RNA transport	NP_001334624.1|0.0e+00|NAC domain-containing protein NACMTF3 [Solanum lycopersicum]	GO:0043170//macromolecule metabolic process;GO:0019222//regulation of metabolic process;GO:0010556//regulation of macromolecule biosynthetic process;GO:0006355//regulation of transcription, DNA-templated;GO:0009889//regulation of biosynthetic process;GO:1901576//organic substance biosynthetic process;GO:1903506//regulation of nucleic acid-templated transcription;GO:0006351//transcription, DNA-tem…
Solyc07g006480.4	69.185	11.735	-2.56647	0	0	-2.56647	0	0			K04733//interleukin-1 receptor-associated kinase 4 [EC:2.7.11.1]	XP_015081747.1|0.0e+00|PREDICTED: probably inactive leucine-rich repeat receptor-like protein kinase At5g48380 [Solanum pennellii]	GO:0044425//membrane part;GO:0016020//membrane;GO:0016021//integral component of membrane;GO:0031224//intrinsic component of membrane;GO:0008144//drug binding;GO:0032555//purine ribonucleotide binding;GO:0016740//transferase activity;GO:0005524//ATP binding;GO:1901363//heterocyclic compound binding;GO:0004672//protein kinase activity;GO:0017076//purine nucleotide binding;GO:0032553//ribonucleotid…
Solyc07g008570.3	1.625	0.12	-3.74471	2.86474e-30	9.6966e-31	-3.74471	2.86474e-30	9.6966e-31			K22390//acid phosphatase type 7	XP_006362453.1|0.0e+00|PREDICTED: probable inactive purple acid phosphatase 27 [Solanum tuberosum]	GO:0016787//hydrolase activity;GO:0003993//acid phosphatase activity;GO:0043169//cation binding;GO:0043167//ion binding;GO:0016788//hydrolase activity, acting on ester bonds;GO:0003824//catalytic activity;GO:0042578//phosphoric ester hydrolase activity;GO:0046872//metal ion binding;GO:0005488//binding;GO:0016791//phosphatase activity;
Solyc07g045030.4	7.33	16.76	1.19464	1.0871e-48	2.60312e-49	1.19464	1.0871e-48	2.60312e-49	NAC	NAC domain containing protein 17 (best arabidopsis hit)	K00521//ferric-chelate reductase [EC:1.16.1.7];K03094//S-phase kinase-associated protein 1+ko04141//Protein processing in endoplasmic reticulum+ko04120//Ubiquitin mediated proteolysis;K13126//polyadenylate-binding protein+ko03015//mRNA surveillance pathway+ko03018//RNA degradation+ko03013//RNA transport	XP_004243883.3|8.6e-200|PREDICTED: transcription factor JUNGBRUNNEN 1-like isoform X2 [Solanum lycopersicum]
Solyc07g063420.3	5.915	16.565	1.48957	1.16776e-73	1.99749e-74	1.48957	1.16776e-73	1.99749e-74	NAC	NAC domain containing protein 90 (best arabidopsis hit); NBS-LRR disease resistance protein, putative, expressed (best rice hit)	K00521//ferric-chelate reductase [EC:1.16.1.7];K13126//polyadenylate-binding protein+ko03015//mRNA surveillance pathway+ko03018//RNA degradation+ko03013//RNA transport;K12862//pleiotropic regulator 1+ko03040//Spliceosome;K16296//serine carboxypeptidase-like clade I [EC:3.4.16.-]	NP_001266277.2|2.2e-196|NAC domain transcription factor [Solanum lycopersicum]	GO:0051252//regulation of RNA metabolic process;GO:0044237//cellular metabolic process;GO:0019438//aromatic compound biosynthetic process;GO:0090304//nucleic acid metabolic process;GO:0010468//regulation of gene expression;GO:0050789//regulation of biological process;GO:0032774//RNA biosynthetic process;GO:0044260//cellular macromolecule metabolic process;GO:0019222//regulation of metabolic proce…
Solyc07g066330.3	13.02	52.135	2.00439	0	0	2.00439	0	0	NAC	NAC domain containing protein 17 (best arabidopsis hit)	K00521//ferric-chelate reductase [EC:1.16.1.7];K13126//polyadenylate-binding protein+ko03015//mRNA surveillance pathway+ko03018//RNA degradation+ko03013//RNA transport;K16296//serine carboxypeptidase-like clade I [EC:3.4.16.-];K05941//glutathione gamma-glutamylcysteinyltransferase [EC:2.3.2.15]	XP_004243993.1|2.2e-203|PREDICTED: NAC domain-containing protein 21/22 isoform X1 [Solanum lycopersicum]	GO:1901362//organic cyclic compound biosynthetic process;GO:0071704//organic substance metabolic process;GO:0051252//regulation of RNA metabolic process;GO:0006725//cellular aromatic compound metabolic process;GO:1901576//organic substance biosynthetic process;GO:0006807//nitrogen compound metabolic process;GO:0018130//heterocycle biosynthetic process;GO:0044238//primary metabolic process;GO:0009…
Solyc08g077110.4	13.7	5.995	-1.19786	4.62272e-47	1.13767e-47	-1.19786	4.62272e-47	1.13767e-47	NAC	NAC domain containing protein 17 (best arabidopsis hit)	K00521//ferric-chelate reductase [EC:1.16.1.7];K13126//polyadenylate-binding protein+ko03015//mRNA surveillance pathway+ko03018//RNA degradation+ko03013//RNA transport;K12862//pleiotropic regulator 1+ko03040//Spliceosome;K03094//S-phase kinase-associated protein 1+ko04141//Protein processing in endoplasmic reticulum+ko04120//Ubiquitin mediated proteolysis	XP_004245880.1|6.7e-204|PREDICTED: NAC domain-containing protein 86-like [Solanum lycopersicum]	GO:0019438//aromatic compound biosynthetic process;GO:0044237//cellular metabolic process;GO:0010467//gene expression;GO:0006139//nucleobase-containing compound metabolic process;GO:0010468//regulation of gene expression;GO:2001141//regulation of RNA biosynthetic process;GO:0046483//heterocycle metabolic process;GO:0006355//regulation of transcription, DNA-templated;GO:0097659//nucleic acid-templ…
Solyc08g079120.3	0.865	0.17	-2.37668	1.74488e-05	1.69343e-05	-2.37668	1.74488e-05	1.69343e-05	VOZ	NAC domain containing protein 17 (best arabidopsis hit)	K00521//ferric-chelate reductase [EC:1.16.1.7];K16296//serine carboxypeptidase-like clade I [EC:3.4.16.-];K13126//polyadenylate-binding protein+ko03015//mRNA surveillance pathway+ko03018//RNA degradation+ko03013//RNA transport;K12862//pleiotropic regulator 1+ko03040//Spliceosome	XP_004246148.1|1.1e-176|PREDICTED: NAC domain-containing protein 7 [Solanum lycopersicum]	GO:0006355//regulation of transcription, DNA-templated;GO:0010467//gene expression;GO:0071704//organic substance metabolic process;GO:0009889//regulation of biosynthetic process;GO:0046483//heterocycle metabolic process;GO:0006725//cellular aromatic compound metabolic process;GO:0008152//metabolic process;GO:0043170//macromolecule metabolic process;GO:0044260//cellular macromolecule metabolic pro…
Solyc08g081940.3	8.345	3.51	-1.25147	1.27463e-40	3.47204e-41	-1.25147	1.27463e-40	3.47204e-41		Solanum lycopersicum cDNA, clone: LEFL1003BC11, HTC in leaf	K04733//interleukin-1 receptor-associated kinase 4 [EC:2.7.11.1]	XP_004245544.1|0.0e+00|PREDICTED: probable inactive receptor kinase At4g23740 [Solanum lycopersicum]	GO:0005623//cell;GO:0044464//cell part;GO:0044425//membrane part;GO:0031224//intrinsic component of membrane;GO:0071944//cell periphery;GO:0016020//membrane;GO:0016021//integral component of membrane;GO:0005886//plasma membrane;GO:0005524//ATP binding;GO:1901265//nucleoside phosphate binding;GO:0097367//carbohydrate derivative binding;GO:0000166//nucleotide binding;GO:0140096//catalytic activity,…
Solyc09g030450.3	4.14	1.225	-1.76567	1.11463e-39	3.089e-40	-1.76567	1.11463e-39	3.089e-40			K04733//interleukin-1 receptor-associated kinase 4 [EC:2.7.11.1]	XP_004246956.1|0.0e+00|PREDICTED: probable inactive receptor kinase At5g58300 [Solanum lycopersicum]	GO:0071944//cell periphery;GO:0055044//symplast;GO:0030054//cell junction;GO:0030312//external encapsulating structure;GO:0031224//intrinsic component of membrane;GO:0009506//plasmodesma;GO:0005911//cell-cell junction;GO:0005623//cell;GO:0016020//membrane;GO:0009505//plant-type cell wall;GO:0044464//cell part;GO:0005886//plasma membrane;GO:0044425//membrane part;GO:0016021//integral component of …
Solyc09g065240.3	2.21	0.18	-3.62215	3.64963e-30	1.23864e-30	-3.62215	3.64963e-30	1.23864e-30				XP_004247168.1|3.0e-220|PREDICTED: probable inactive patatin-like protein 9 [Solanum lycopersicum]	GO:0008152//metabolic process;GO:1901575//organic substance catabolic process;GO:0044238//primary metabolic process;GO:0006629//lipid metabolic process;GO:0016042//lipid catabolic process;GO:0071704//organic substance metabolic process;GO:0009056//catabolic process;GO:0016787//hydrolase activity;GO:0003824//catalytic activity;
Solyc09g098290.3	10.51	2.605	-2.01701	2.64536e-161	2.20654e-162	-2.01701	2.64536e-161	2.20654e-162			K20718//LRR receptor-like serine/threonine-protein kinase ERECTA [EC:2.7.11.1]+ko04016//MAPK signaling pathway - plant;K17422//large subunit ribosomal protein L41	XP_004247993.1|0.0e+00|PREDICTED: probably inactive leucine-rich repeat receptor-like protein kinase At3g28040 [Solanum lycopersicum]	GO:0031224//intrinsic component of membrane;GO:0016021//integral component of membrane;GO:0016020//membrane;GO:0044425//membrane part;GO:0032555//purine ribonucleotide binding;GO:0043168//anion binding;GO:0097367//carbohydrate derivative binding;GO:0008144//drug binding;GO:0017076//purine nucleotide binding;GO:0032559//adenyl ribonucleotide binding;GO:1901363//heterocyclic compound binding;GO:000…
Solyc10g006880.3	0.055	2.19	5.33833	7.3433e-30	2.51294e-30	5.33833	7.3433e-30	2.51294e-30	NAC	NAC domain containing protein 90 (best arabidopsis hit); NBS-LRR disease resistance protein, putative, expressed (best rice hit)	K00521//ferric-chelate reductase [EC:1.16.1.7];K13126//polyadenylate-binding protein+ko03015//mRNA surveillance pathway+ko03018//RNA degradation+ko03013//RNA transport;K16296//serine carboxypeptidase-like clade I [EC:3.4.16.-];K12862//pleiotropic regulator 1+ko03040//Spliceosome	NP_001234652.1|3.3e-212|NAC domain protein [Solanum lycopersicum]	GO:0051252//regulation of RNA metabolic process;GO:0034654//nucleobase-containing compound biosynthetic process;GO:1901576//organic substance biosynthetic process;GO:0032774//RNA biosynthetic process;GO:0044249//cellular biosynthetic process;GO:0044260//cellular macromolecule metabolic process;GO:0009791//post-embryonic development;GO:0048856//anatomical structure development;GO:0006725//cellular…
Solyc10g052880.1	21.285	8.05	-1.40751	1.53527e-78	2.49622e-79	-1.40751	1.53527e-78	2.49622e-79			K13420//LRR receptor-like serine/threonine-protein kinase FLS2 [EC:2.7.11.1]+ko04016//MAPK signaling pathway - plant+ko04626//Plant-pathogen interaction	XP_004248703.1|2.4e-279|PREDICTED: probably inactive leucine-rich repeat receptor-like protein kinase At2g25790 [Solanum lycopersicum]	GO:0016301//kinase activity;GO:0016772//transferase activity, transferring phosphorus-containing groups;GO:0016740//transferase activity;GO:0003824//catalytic activity;
Solyc10g055760.2	113.67	43.89	-1.3788	0	0	-1.3788	0	0	NAC	NAC domain containing protein 90 (best arabidopsis hit); NBS-LRR disease resistance protein, putative, expressed (best rice hit)	K00521//ferric-chelate reductase [EC:1.16.1.7];K13126//polyadenylate-binding protein+ko03015//mRNA surveillance pathway+ko03018//RNA degradation+ko03013//RNA transport	XP_004248638.1|5.7e-166|PREDICTED: NAC domain-containing protein 35 [Solanum lycopersicum]	GO:0032774//RNA biosynthetic process;GO:1901360//organic cyclic compound metabolic process;GO:0019222//regulation of metabolic process;GO:0010467//gene expression;GO:0034645//cellular macromolecule biosynthetic process;GO:0016070//RNA metabolic process;GO:0019219//regulation of nucleobase-containing compound metabolic process;GO:0044271//cellular nitrogen compound biosynthetic process;GO:0065007/…
Solyc10g080010.2	7.195	3.335	-1.11497	2.01875e-25	7.71975e-26	-1.11497	2.01875e-25	7.71975e-26			K18134//EGF domain-specific O-GlcNAc transferase [EC:2.4.1.255]+ko00514//Other types of O-glycan biosynthesis	XP_004249254.1|1.2e-307|PREDICTED: EGF domain-specific O-linked N-acetylglucosamine transferase [Solanum lycopersicum]	GO:0016020//membrane;GO:0016021//integral component of membrane;GO:0044425//membrane part;GO:0031224//intrinsic component of membrane;GO:0016757//transferase activity, transferring glycosyl groups;GO:0016740//transferase activity;GO:0003824//catalytic activity;
Solyc12g044840.2	1.45	0.465	-1.658	2.13592e-12	1.30995e-12	-1.658	2.13592e-12	1.30995e-12			K04733//interleukin-1 receptor-associated kinase 4 [EC:2.7.11.1]	XP_004252374.1|0.0e+00|PREDICTED: inactive protein kinase SELMODRAFT_444075 [Solanum lycopersicum]	GO:0006796//phosphate-containing compound metabolic process;GO:0006793//phosphorus metabolic process;GO:0016310//phosphorylation;GO:0006807//nitrogen compound metabolic process;GO:0044260//cellular macromolecule metabolic process;GO:0043170//macromolecule metabolic process;GO:0007165//signal transduction;GO:0019538//protein metabolic process;GO:0051716//cellular response to stimulus;GO:0007166//c…
MADS
Gene ID	TM0 FPKM	TM10 FPKM	log2(TM10/TM0)	Qvalue(TM0-vs-TM10)	Pvalue(TM0-vs-TM10)	log2(TM10/TM0)	Qvalue(TM0-vs-TM10)	Pvalue(TM0-vs-TM10)	TFs	PRG	Kegg Orthology	Nr	GO
Solyc01g093960.3	1.125	0.28	-2.00744	4.28315e-06	3.93206e-06	-2.00744	4.28315e-06	3.93206e-06	MADS		K09264//MADS-box transcription factor, plant	XP_004229868.1|5.6e-142|PREDICTED: MADS-box transcription factor 6 isoform X1 [Solanum lycopersicum]	GO:0048518//positive regulation of biological process;GO:0034654//nucleobase-containing compound biosynthetic process;GO:0044249//cellular biosynthetic process;GO:0032774//RNA biosynthetic process;GO:1903506//regulation of nucleic acid-templated transcription;GO:1902680//positive regulation of RNA biosynthetic process;GO:0009889//regulation of biosynthetic process;GO:0046483//heterocycle metaboli…
Solyc01g093965.2	8.275	3.36	-1.30189	3.88232e-16	2.0079e-16	-1.30189	3.88232e-16	2.0079e-16			K09260//MADS-box transcription enhancer factor 2A	XP_010326086.2|2.9e-88|PREDICTED: MADS-box protein SOC1 [Solanum lycopersicum]	GO:0006139//nucleobase-containing compound metabolic process;GO:1901362//organic cyclic compound biosynthetic process;GO:0065007//biological regulation;GO:0097659//nucleic acid-templated transcription;GO:0010467//gene expression;GO:0051171//regulation of nitrogen compound metabolic process;GO:0010468//regulation of gene expression;GO:0060255//regulation of macromolecule metabolic process;GO:00105…
Solyc01g098060.1	3.88	0.115	-5.07353	5.33512e-17	2.66146e-17	-5.07353	5.33512e-17	2.66146e-17	MADS		K12412//pheromone receptor transcription factor	XP_004231248.1|6.3e-80|PREDICTED: agamous-like MADS-box protein AGL23 [Solanum lycopersicum]	GO:0034645//cellular macromolecule biosynthetic process;GO:0034654//nucleobase-containing compound biosynthetic process;GO:0019222//regulation of metabolic process;GO:0006351//transcription, DNA-templated;GO:0043170//macromolecule metabolic process;GO:0044260//cellular macromolecule metabolic process;GO:0050789//regulation of biological process;GO:0010468//regulation of gene expression;GO:0051252…
Solyc01g102260.3	1.58	6.01	1.92874	3.46195e-21	1.50556e-21	1.92874	3.46195e-21	1.50556e-21	MADS		K04454//MADS-box transcription enhancer factor 2C;K09260//MADS-box transcription enhancer factor 2A;K19995//secretory carrier-associated membrane protein	XP_004230363.1|3.8e-139|PREDICTED: agamous-like MADS-box protein AGL80 [Solanum lycopersicum]	GO:0006355//regulation of transcription, DNA-templated;GO:0031326//regulation of cellular biosynthetic process;GO:0034641//cellular nitrogen compound metabolic process;GO:1903506//regulation of nucleic acid-templated transcription;GO:0008152//metabolic process;GO:0032774//RNA biosynthetic process;GO:0031323//regulation of cellular metabolic process;GO:0044249//cellular biosynthetic process;GO:005…
Solyc01g103870.1	3.2	10.15	1.66892	5.65281e-13	3.3689e-13	1.66892	5.65281e-13	3.3689e-13	MADS			XP_015082095.1|7.8e-60|PREDICTED: agamous-like MADS-box protein AGL93 [Solanum pennellii]	GO:0010468//regulation of gene expression;GO:0019222//regulation of metabolic process;GO:0031326//regulation of cellular biosynthetic process;GO:0051252//regulation of RNA metabolic process;GO:0090304//nucleic acid metabolic process;GO:0060255//regulation of macromolecule metabolic process;GO:0044249//cellular biosynthetic process;GO:0080090//regulation of primary metabolic process;GO:0009987//ce…
Solyc01g105800.4	56.97	17.82	-1.681	1.61738e-232	9.17308e-234	-1.681	1.61738e-232	9.17308e-234	MADS		K09260//MADS-box transcription enhancer factor 2A	XP_004230624.1|3.2e-110|PREDICTED: MADS-box protein SVP [Solanum lycopersicum]	GO:0009058//biosynthetic process;GO:0044249//cellular biosynthetic process;GO:0006355//regulation of transcription, DNA-templated;GO:0031328//positive regulation of cellular biosynthetic process;GO:0009059//macromolecule biosynthetic process;GO:2000112//regulation of cellular macromolecule biosynthetic process;GO:0051252//regulation of RNA metabolic process;GO:0010556//regulation of macromolecule…
Solyc02g089210.4	1.495	0.675	-1.14495	0.000552335	0.000632643	-1.14495	0.000552335	0.000632643	MADS		K09264//MADS-box transcription factor, plant	XP_010316206.1|6.5e-140|PREDICTED: truncated transcription factor CAULIFLOWER A [Solanum lycopersicum]	GO:1903508//positive regulation of nucleic acid-templated transcription;GO:0010468//regulation of gene expression;GO:0010467//gene expression;GO:0050794//regulation of cellular process;GO:0009889//regulation of biosynthetic process;GO:0048522//positive regulation of cellular process;GO:2001141//regulation of RNA biosynthetic process;GO:0090304//nucleic acid metabolic process;GO:0080090//regulatio…
Solyc03g006830.3	13.63	4.565	-1.58197	4.5447e-43	1.19401e-43	-1.58197	4.5447e-43	1.19401e-43	MADS		K09260//MADS-box transcription enhancer factor 2A	NP_001276829.1|5.5e-124|MADS-box protein SOC1-like [Solanum lycopersicum]	GO:0006139//nucleobase-containing compound metabolic process;GO:0006355//regulation of transcription, DNA-templated;GO:0044260//cellular macromolecule metabolic process;GO:2001141//regulation of RNA biosynthetic process;GO:0044238//primary metabolic process;GO:0009889//regulation of biosynthetic process;GO:0010468//regulation of gene expression;GO:0016070//RNA metabolic process;GO:0006725//cellul…
Solyc03g114830.3	3.995	0.645	-2.63194	1.02914e-33	3.22737e-34	-2.63194	1.02914e-33	3.22737e-34	MADS		K09264//MADS-box transcription factor, plant	NP_001294867.1|2.4e-138|agamous-like MADS-box protein AGL8 homolog [Solanum lycopersicum]	GO:0051254//positive regulation of RNA metabolic process;GO:0009058//biosynthetic process;GO:0006807//nitrogen compound metabolic process;GO:0048522//positive regulation of cellular process;GO:1901362//organic cyclic compound biosynthetic process;GO:0090304//nucleic acid metabolic process;GO:1902680//positive regulation of RNA biosynthetic process;GO:1901576//organic substance biosynthetic proces…
Solyc04g016070.2	1.91	0.445	-2.1026	1.02921e-06	8.92067e-07	-2.1026	1.02921e-06	8.92067e-07			K09264//MADS-box transcription factor, plant;K09260//MADS-box transcription enhancer factor 2A	XP_019069021.1|4.4e-71|PREDICTED: uncharacterized protein LOC101265121 isoform X2 [Solanum lycopersicum]	GO:0043231//intracellular membrane-bounded organelle;GO:0043229//intracellular organelle;GO:0044424//intracellular part;GO:0043227//membrane-bounded organelle;GO:0005634//nucleus;GO:0005622//intracellular;GO:0043226//organelle;GO:0005623//cell;GO:0044464//cell part;GO:0140110//transcription regulator activity;GO:0003700//DNA binding transcription factor activity;
Solyc04g076690.4	18.205	6.96	-1.38466	1.45336e-35	4.38203e-36	-1.38466	1.45336e-35	4.38203e-36			K09264//MADS-box transcription factor, plant	XP_015073942.1|2.5e-44|PREDICTED: MADS-box transcription factor 23-like isoform X1 [Solanum pennellii]	GO:0065007//biological regulation;GO:0010604//positive regulation of macromolecule metabolic process;GO:0045944//positive regulation of transcription from RNA polymerase II promoter;GO:0044271//cellular nitrogen compound biosynthetic process;GO:0006351//transcription, DNA-templated;GO:0097659//nucleic acid-templated transcription;GO:1902680//positive regulation of RNA biosynthetic process;GO:0050…
Solyc04g081000.3	1.32	7.975	2.58969	3.86068e-52	8.75845e-53	2.58969	3.86068e-52	8.75845e-53	MADS		K09264//MADS-box transcription factor, plant	NP_001234077.2|7.6e-127|DEFICIENS [Solanum lycopersicum]	GO:0006357//regulation of transcription from RNA polymerase II promoter;GO:0000003//reproduction;GO:0048522//positive regulation of cellular process;GO:0050789//regulation of biological process;GO:1905393//plant organ formation;GO:0009653//anatomical structure morphogenesis;GO:0080090//regulation of primary metabolic process;GO:0032501//multicellular organismal process;GO:0043170//macromolecule m…
Solyc06g069430.3	20.31	57.41	1.49724	2.41143e-184	1.70643e-185	1.49724	2.41143e-184	1.70643e-185	MADS		K09264//MADS-box transcription factor, plant	NP_001234173.2|3.5e-135|agamous-like MADS-box protein AGL8 homolog [Solanum lycopersicum]	GO:0018130//heterocycle biosynthetic process;GO:0048518//positive regulation of biological process;GO:0031325//positive regulation of cellular metabolic process;GO:1901576//organic substance biosynthetic process;GO:1901362//organic cyclic compound biosynthetic process;GO:0010468//regulation of gene expression;GO:0045935//positive regulation of nucleobase-containing compound metabolic process;GO:0…
Solyc07g055920.4	0.06	5.835	6.52653	1.64993e-65	3.13475e-66	6.52653	1.64993e-65	3.13475e-66	MADS		K09264//MADS-box transcription factor, plant	XP_006348940.1|5.6e-136|PREDICTED: floral homeotic protein AGAMOUS-like [Solanum tuberosum]
Solyc08g080100.4	7.365	3.41	-1.11402	1.03501e-15	5.46035e-16	-1.11402	1.03501e-15	5.46035e-16	MADS		K09260//MADS-box transcription enhancer factor 2A;K04454//MADS-box transcription enhancer factor 2C	XP_004245665.1|1.7e-118|PREDICTED: agamous-like MADS-box protein AGL19 [Solanum lycopersicum]	GO:0044237//cellular metabolic process;GO:0060255//regulation of macromolecule metabolic process;GO:0044249//cellular biosynthetic process;GO:0043170//macromolecule metabolic process;GO:2000112//regulation of cellular macromolecule biosynthetic process;GO:0044271//cellular nitrogen compound biosynthetic process;GO:0071704//organic substance metabolic process;GO:0006357//regulation of transcriptio…
Solyc10g017640.1	3.95	0.985	-2.00744	0.000569734	0.000653546	-2.00744	0.000569734	0.000653546	MADS		K09260//MADS-box transcription enhancer factor 2A;K04454//MADS-box transcription enhancer factor 2C	XP_004248574.1|4.0e-25|PREDICTED: MADS-box protein SOC1-like [Solanum lycopersicum]	GO:0044237//cellular metabolic process;GO:1902680//positive regulation of RNA biosynthetic process;GO:0080090//regulation of primary metabolic process;GO:0009058//biosynthetic process;GO:2000112//regulation of cellular macromolecule biosynthetic process;GO:0044271//cellular nitrogen compound biosynthetic process;GO:0006139//nucleobase-containing compound metabolic process;GO:0044249//cellular bio…
Solyc11g069770.2	5.435	2.05	-1.40954	1.49887e-08	1.1388e-08	-1.40954	1.49887e-08	1.1388e-08	MADS		K04454//MADS-box transcription enhancer factor 2C;K09260//MADS-box transcription enhancer factor 2A	XP_019066402.1|5.6e-96|PREDICTED: agamous-like MADS-box protein AGL29 [Solanum lycopersicum]	GO:0018130//heterocycle biosynthetic process;GO:0009987//cellular process;GO:0034654//nucleobase-containing compound biosynthetic process;GO:0051171//regulation of nitrogen compound metabolic process;GO:2000112//regulation of cellular macromolecule biosynthetic process;GO:0034645//cellular macromolecule biosynthetic process;GO:0009058//biosynthetic process;GO:0044238//primary metabolic process;GO…
Solyc12g056460.3	26.11	9.885	-1.40696	4.60766e-62	9.15339e-63	-1.40696	4.60766e-62	9.15339e-63	MADS		K09260//MADS-box transcription enhancer factor 2A	XP_004252597.1|5.0e-108|PREDICTED: MADS-box protein SOC1-like [Solanum lycopersicum]	GO:0050794//regulation of cellular process;GO:0010628//positive regulation of gene expression;GO:0031326//regulation of cellular biosynthetic process;GO:0044260//cellular macromolecule metabolic process;GO:0034641//cellular nitrogen compound metabolic process;GO:0048518//positive regulation of biological process;GO:0044249//cellular biosynthetic process;GO:1901362//organic cyclic compound biosynt…
HSF
Gene ID	TM0 FPKM	TM10 FPKM	log2(TM10/TM0)	Qvalue(TM0-vs-TM10)	Pvalue(TM0-vs-TM10)	log2(TM10/TM0)	Qvalue(TM0-vs-TM10)	Pvalue(TM0-vs-TM10)	TFs	PRG	Kegg Orthology	Nr	GO
Solyc04g078770.4	2.595	1.23	-1.07783	9.69366e-07	8.39322e-07	-1.07783	9.69366e-07	8.39322e-07	HSF		K09419//heat shock transcription factor, other eukaryote	XP_004238144.1|6.8e-214|PREDICTED: heat stress transcription factor B-4 [Solanum lycopersicum]	GO:0008356//asymmetric cell division;GO:0009987//cellular process;GO:0051301//cell division;GO:0043226//organelle;GO:0043227//membrane-bounded organelle;GO:0005634//nucleus;GO:0005623//cell;GO:0005622//intracellular;GO:0043229//intracellular organelle;GO:0044424//intracellular part;GO:0043231//intracellular membrane-bounded organelle;GO:0044464//cell part;GO:0005488//binding;GO:0140110//transcrip…
Solyc06g053960.3	7.8	23.115	1.56787	1.06618e-56	2.26948e-57	1.56787	1.06618e-56	2.26948e-57	HSF		K09419//heat shock transcription factor, other eukaryote	XP_004241039.1|8.1e-78|PREDICTED: heat stress transcription factor A-6b-like [Solanum lycopersicum]	GO:0043229//intracellular organelle;GO:0005622//intracellular;GO:0044464//cell part;GO:0043231//intracellular membrane-bounded organelle;GO:0005623//cell;GO:0043226//organelle;GO:0044424//intracellular part;GO:0043227//membrane-bounded organelle;GO:0005634//nucleus;GO:0140110//transcription regulator activity;GO:0003676//nucleic acid binding;GO:0097159//organic cyclic compound binding;GO:0005488/…
Solyc07g055710.3	15.065	6.565	-1.20391	2.81605e-47	6.89921e-48	-1.20391	2.81605e-47	6.89921e-48	HSF		K09419//heat shock transcription factor, other eukaryote	XP_004243245.1|1.8e-227|PREDICTED: heat stress transcription factor A-4c-like [Solanum lycopersicum]	GO:0044424//intracellular part;GO:0005623//cell;GO:0043231//intracellular membrane-bounded organelle;GO:0043229//intracellular organelle;GO:0043227//membrane-bounded organelle;GO:0043226//organelle;GO:0005634//nucleus;GO:0044464//cell part;GO:0005622//intracellular;GO:0097159//organic cyclic compound binding;GO:0003700//DNA binding transcription factor activity;GO:0005488//binding;GO:0043565//seq…
Solyc08g062960.4	13.37	37.605	1.49061	7.5517e-128	7.87372e-129	1.49061	7.5517e-128	7.87372e-129	HSF		K09419//heat shock transcription factor, other eukaryote	XP_010325030.1|1.9e-192|PREDICTED: heat shock factor protein HSF30 [Solanum lycopersicum]	GO:0009642//response to light intensity;GO:0048522//positive regulation of cellular process;GO:0070482//response to oxygen levels;GO:0010556//regulation of macromolecule biosynthetic process;GO:0045935//positive regulation of nucleobase-containing compound metabolic process;GO:0010200//response to chitin;GO:0009893//positive regulation of metabolic process;GO:0048518//positive regulation of biolo…
WRKY
Gene ID	TM0 FPKM	TM10 FPKM	log2(TM10/TM0)	Qvalue(TM0-vs-TM10)	Pvalue(TM0-vs-TM10)	log2(TM10/TM0)	Qvalue(TM0-vs-TM10)	Pvalue(TM0-vs-TM10)	TFs	PRG	Kegg Orthology	Nr	GO
Solyc01g079260.4	21.235	6.98	-1.60909	3.02432e-82	4.71621e-83	-1.60909	3.02432e-82	4.71621e-83	WRKY		K12835//ATP-dependent RNA helicase DDX42 [EC:3.6.4.13]+ko03040//Spliceosome;K18835//WRKY transcription factor 2+ko04626//Plant-pathogen interaction	XP_004229377.1|4.5e-189|PREDICTED: probable WRKY transcription factor 23 [Solanum lycopersicum]	GO:1901362//organic cyclic compound biosynthetic process;GO:0090304//nucleic acid metabolic process;GO:0032774//RNA biosynthetic process;GO:0097659//nucleic acid-templated transcription;GO:0019438//aromatic compound biosynthetic process;GO:0044238//primary metabolic process;GO:0034645//cellular macromolecule biosynthetic process;GO:0044237//cellular metabolic process;GO:0034654//nucleobase-contai…
Solyc01g095100.4	13.955	3.365	-2.05719	2.89298e-81	4.55511e-82	-2.05719	2.89298e-81	4.55511e-82	WRKY	Populus trichocarpa clone 196822 TIR-NBS-TIR-TIR-WRKY type disease resistance protein mRNA, complete cds.	K13425//WRKY transcription factor 22+ko04016//MAPK signaling pathway - plant+ko04626//Plant-pathogen interaction	XP_004229932.1|1.4e-185|PREDICTED: WRKY transcription factor 22 [Solanum lycopersicum]	GO:0044271//cellular nitrogen compound biosynthetic process;GO:0046483//heterocycle metabolic process;GO:0048856//anatomical structure development;GO:0034645//cellular macromolecule biosynthetic process;GO:0032774//RNA biosynthetic process;GO:0044260//cellular macromolecule metabolic process;GO:0090693//plant organ senescence;GO:0044249//cellular biosynthetic process;GO:0009058//biosynthetic proc…
Solyc01g095630.3	202.625	91.63	-1.14846	0	0	-1.14846	0	0	WRKY		K13459//disease resistance protein RPS2+ko04626//Plant-pathogen interaction;K16225//probable WRKY transcription factor 52+ko04626//Plant-pathogen interaction	NP_001234530.1|1.2e-191|WRKY transcription factor [Solanum lycopersicum]	GO:1901576//organic substance biosynthetic process;GO:0090304//nucleic acid metabolic process;GO:0097659//nucleic acid-templated transcription;GO:0019438//aromatic compound biosynthetic process;GO:0009059//macromolecule biosynthetic process;GO:0044249//cellular biosynthetic process;GO:0009058//biosynthetic process;GO:0009987//cellular process;GO:0006139//nucleobase-containing compound metabolic p…
Solyc01g104550.3	0.585	0.155	-1.90556	1.72892e-05	1.6769e-05	-1.90556	1.72892e-05	1.6769e-05	WRKY		K13424//WRKY transcription factor 33+ko04016//MAPK signaling pathway - plant+ko04626//Plant-pathogen interaction;K18835//WRKY transcription factor 2+ko04626//Plant-pathogen interaction	XP_004230606.1|8.6e-279|PREDICTED: probable WRKY transcription factor 9 [Solanum lycopersicum]	GO:0010467//gene expression;GO:0006139//nucleobase-containing compound metabolic process;GO:0034654//nucleobase-containing compound biosynthetic process;GO:1901360//organic cyclic compound metabolic process;GO:0043170//macromolecule metabolic process;GO:1901362//organic cyclic compound biosynthetic process;GO:1901576//organic substance biosynthetic process;GO:0006725//cellular aromatic compound m…
Solyc03g007380.2	2.22	0.655	-1.76995	6.69745e-10	4.66278e-10	-1.76995	6.69745e-10	4.66278e-10	WRKY		K13459//disease resistance protein RPS2+ko04626//Plant-pathogen interaction;K16225//probable WRKY transcription factor 52+ko04626//Plant-pathogen interaction;K13425//WRKY transcription factor 22+ko04016//MAPK signaling pathway - plant+ko04626//Plant-pathogen interaction	XP_004234275.1|2.8e-211|PREDICTED: probable WRKY transcription factor 41 [Solanum lycopersicum]	GO:0097659//nucleic acid-templated transcription;GO:0009987//cellular process;GO:0006139//nucleobase-containing compound metabolic process;GO:0044260//cellular macromolecule metabolic process;GO:1901362//organic cyclic compound biosynthetic process;GO:0032774//RNA biosynthetic process;GO:0034654//nucleobase-containing compound biosynthetic process;GO:0034645//cellular macromolecule biosynthetic p…
Solyc03g095770.3	157.445	68.56	-1.20454	0	0	-1.20454	0	0	WRKY		K13459//disease resistance protein RPS2+ko04626//Plant-pathogen interaction;K16225//probable WRKY transcription factor 52+ko04626//Plant-pathogen interaction	XP_004235231.1|5.9e-160|PREDICTED: probable WRKY transcription factor 70 [Solanum lycopersicum]	GO:0006139//nucleobase-containing compound metabolic process;GO:0044260//cellular macromolecule metabolic process;GO:0071704//organic substance metabolic process;GO:0009987//cellular process;GO:0006725//cellular aromatic compound metabolic process;GO:0034641//cellular nitrogen compound metabolic process;GO:1901576//organic substance biosynthetic process;GO:0009058//biosynthetic process;GO:0043170…
Solyc03g116890.3	166.99	7.205	-4.54193	0	0	-4.54193	0	0	WRKY		K13424//WRKY transcription factor 33+ko04016//MAPK signaling pathway - plant+ko04626//Plant-pathogen interaction	NP_001303844.1|3.0e-197|probable WRKY transcription factor 40 [Solanum lycopersicum]	GO:0009620//response to fungus;GO:0080134//regulation of response to stress;GO:0034654//nucleobase-containing compound biosynthetic process;GO:2000112//regulation of cellular macromolecule biosynthetic process;GO:0031327//negative regulation of cellular biosynthetic process;GO:0009617//response to bacterium;GO:0051707//response to other organism;GO:0006807//nitrogen compound metabolic process;GO:…
Solyc05g007110.2	0.425	0.04	-3.38046	1.48643e-08	1.12904e-08	-3.38046	1.48643e-08	1.12904e-08	WRKY		K13424//WRKY transcription factor 33+ko04016//MAPK signaling pathway - plant+ko04626//Plant-pathogen interaction	XP_010320666.1|2.3e-228|PREDICTED: probable WRKY transcription factor 72 [Solanum lycopersicum]	GO:0006725//cellular aromatic compound metabolic process;GO:0009987//cellular process;GO:0034641//cellular nitrogen compound metabolic process;GO:0034654//nucleobase-containing compound biosynthetic process;GO:0009059//macromolecule biosynthetic process;GO:0034645//cellular macromolecule biosynthetic process;GO:0044238//primary metabolic process;GO:0009058//biosynthetic process;GO:0043170//macrom…
Solyc05g015850.4	3.28	1.41	-1.21801	1.37862e-05	1.3238e-05	-1.21801	1.37862e-05	1.3238e-05	WRKY		K18835//WRKY transcription factor 2+ko04626//Plant-pathogen interaction;K13424//WRKY transcription factor 33+ko04016//MAPK signaling pathway - plant+ko04626//Plant-pathogen interaction	XP_015075730.1|7.4e-95|PREDICTED: probable WRKY transcription factor 75 [Solanum pennellii]	GO:0009987//cellular process;GO:0006139//nucleobase-containing compound metabolic process;GO:0044271//cellular nitrogen compound biosynthetic process;GO:0044260//cellular macromolecule metabolic process;GO:0071704//organic substance metabolic process;GO:0044237//cellular metabolic process;GO:1901362//organic cyclic compound biosynthetic process;GO:1901576//organic substance biosynthetic process;G…
Solyc05g050340.4	45.135	18.505	-1.29169	2.81169e-79	4.53192e-80	-1.29169	2.81169e-79	4.53192e-80	WRKY	Oryza sativa (japonica cultivar-group) genomic DNA, chromosome 11.	K18835//WRKY transcription factor 2+ko04626//Plant-pathogen interaction;K13424//WRKY transcription factor 33+ko04016//MAPK signaling pathway - plant+ko04626//Plant-pathogen interaction	XP_006345566.1|9.2e-103|PREDICTED: probable WRKY transcription factor 41 [Solanum tuberosum]	GO:1901576//organic substance biosynthetic process;GO:0016070//RNA metabolic process;GO:0032774//RNA biosynthetic process;GO:0034645//cellular macromolecule biosynthetic process;GO:0071704//organic substance metabolic process;GO:1901362//organic cyclic compound biosynthetic process;GO:0044249//cellular biosynthetic process;GO:0034654//nucleobase-containing compound biosynthetic process;GO:0009987…
Solyc06g066370.4	81.02	35.175	-1.20662	0	0	-1.20662	0	0	WRKY		K13424//WRKY transcription factor 33+ko04016//MAPK signaling pathway - plant+ko04626//Plant-pathogen interaction	NP_001306910.1|0.0e+00|WRKY transcription factor 33A [Solanum lycopersicum]	GO:0009058//biosynthetic process;GO:0090304//nucleic acid metabolic process;GO:1901360//organic cyclic compound metabolic process;GO:0008152//metabolic process;GO:0044271//cellular nitrogen compound biosynthetic process;GO:0009059//macromolecule biosynthetic process;GO:0046483//heterocycle metabolic process;GO:0006725//cellular aromatic compound metabolic process;GO:0034654//nucleobase-containing…
Solyc06g068460.3	128.49	37.215	-1.79187	0	0	-1.79187	0	0	WRKY		K13424//WRKY transcription factor 33+ko04016//MAPK signaling pathway - plant+ko04626//Plant-pathogen interaction;K18834//WRKY transcription factor 1+ko04626//Plant-pathogen interaction	NP_001234301.2|1.7e-204|WRKY transcription factor 1 [Solanum lycopersicum]	GO:0006351//transcription, DNA-templated;GO:1901362//organic cyclic compound biosynthetic process;GO:0043170//macromolecule metabolic process;GO:0009059//macromolecule biosynthetic process;GO:0032774//RNA biosynthetic process;GO:0097659//nucleic acid-templated transcription;GO:0034645//cellular macromolecule biosynthetic process;GO:0034641//cellular nitrogen compound metabolic process;GO:0006807/…
Solyc07g056280.3	6.155	15.84	1.36301	9.52319e-49	2.27846e-49	1.36301	9.52319e-49	2.27846e-49	WRKY		K12835//ATP-dependent RNA helicase DDX42 [EC:3.6.4.13]+ko03040//Spliceosome;K13424//WRKY transcription factor 33+ko04016//MAPK signaling pathway - plant+ko04626//Plant-pathogen interaction;K18835//WRKY transcription factor 2+ko04626//Plant-pathogen interaction	NP_001266266.1|5.5e-195|probable WRKY transcription factor 71-like [Solanum lycopersicum]	GO:0043170//macromolecule metabolic process;GO:0034654//nucleobase-containing compound biosynthetic process;GO:0006725//cellular aromatic compound metabolic process;GO:0016070//RNA metabolic process;GO:0010467//gene expression;GO:0009058//biosynthetic process;GO:0097659//nucleic acid-templated transcription;GO:0006807//nitrogen compound metabolic process;GO:0018130//heterocycle biosynthetic proce…
Solyc08g008280.3	57.51	15.03	-1.94296	0	0	-1.94296	0	0	WRKY		K13459//disease resistance protein RPS2+ko04626//Plant-pathogen interaction;K18835//WRKY transcription factor 2+ko04626//Plant-pathogen interaction	XP_004244630.1|6.9e-216|PREDICTED: probable WRKY transcription factor 53 [Solanum lycopersicum]	GO:0019438//aromatic compound biosynthetic process;GO:0090304//nucleic acid metabolic process;GO:0009987//cellular process;GO:1901360//organic cyclic compound metabolic process;GO:1901362//organic cyclic compound biosynthetic process;GO:1901576//organic substance biosynthetic process;GO:0071704//organic substance metabolic process;GO:0034645//cellular macromolecule biosynthetic process;GO:0043170…
Solyc08g067340.4	77.35	200.46	1.37158	0	0	1.37158	0	0	WRKY		K18834//WRKY transcription factor 1+ko04626//Plant-pathogen interaction	XP_004245210.1|1.0e-142|PREDICTED: probable WRKY transcription factor 40 [Solanum lycopersicum]	GO:0006351//transcription, DNA-templated;GO:0009059//macromolecule biosynthetic process;GO:0006807//nitrogen compound metabolic process;GO:0097659//nucleic acid-templated transcription;GO:0044260//cellular macromolecule metabolic process;GO:0006725//cellular aromatic compound metabolic process;GO:1901360//organic cyclic compound metabolic process;GO:0044238//primary metabolic process;GO:0009058//…
Solyc08g081610.4	0.85	0.17	-2.32937	6.70913e-06	6.27475e-06	-2.32937	6.70913e-06	6.27475e-06	WRKY	Arabidopsis thaliana TTR1 (WRKY domain family protein 16); transcription factor (TTR1) mRNA, complete cds.	K13426//WRKY transcription factor 29+ko04016//MAPK signaling pathway - plant+ko04626//Plant-pathogen interaction	XP_004245564.1|2.1e-176|PREDICTED: probable WRKY transcription factor 29 [Solanum lycopersicum]	GO:0009058//biosynthetic process;GO:0043170//macromolecule metabolic process;GO:0044237//cellular metabolic process;GO:0018130//heterocycle biosynthetic process;GO:0090304//nucleic acid metabolic process;GO:1901362//organic cyclic compound biosynthetic process;GO:0006139//nucleobase-containing compound metabolic process;GO:0044260//cellular macromolecule metabolic process;GO:1901576//organic subs…
Solyc09g014990.4	20.615	7.155	-1.53172	1.95944e-110	2.32526e-111	-1.53172	1.95944e-110	2.32526e-111	WRKY	STE_MEKK_ste11_MAP3K.12 - STE kinases include homologs to sterile 7, sterile 11 and sterile 20 from yeast, expressed (best arabidopsis hit)	K13424//WRKY transcription factor 33+ko04016//MAPK signaling pathway - plant+ko04626//Plant-pathogen interaction	XP_004246308.1|0.0e+00|PREDICTED: probable WRKY transcription factor 26 [Solanum lycopersicum]	GO:0052314//phytoalexin metabolic process;GO:0051716//cellular response to stimulus;GO:0009651//response to salt stress;GO:0006725//cellular aromatic compound metabolic process;GO:0009987//cellular process;GO:0044249//cellular biosynthetic process;GO:0090304//nucleic acid metabolic process;GO:1901566//organonitrogen compound biosynthetic process;GO:0044260//cellular macromolecule metabolic proces…
Solyc10g009550.3	29.88	9.605	-1.64114	4.40262e-138	4.30208e-139	-1.64114	4.40262e-138	4.30208e-139	WRKY		K16225//probable WRKY transcription factor 52+ko04626//Plant-pathogen interaction;K13459//disease resistance protein RPS2+ko04626//Plant-pathogen interaction	XP_004248079.1|1.0e-168|PREDICTED: probable WRKY transcription factor 30 [Solanum lycopersicum]	GO:0016070//RNA metabolic process;GO:0006725//cellular aromatic compound metabolic process;GO:0044238//primary metabolic process;GO:0097659//nucleic acid-templated transcription;GO:0009987//cellular process;GO:0006139//nucleobase-containing compound metabolic process;GO:1901362//organic cyclic compound biosynthetic process;GO:0044260//cellular macromolecule metabolic process;GO:0010467//gene expr…
Solyc10g011910.4	34.27	2.89	-3.57571	1.3432e-283	6.27844e-285	-3.57571	1.3432e-283	6.27844e-285	WRKY	OsWRKY66 - Superfamily of TFs having WRKY and zinc finger domains, expressed (best arabidopsis hit)	K13425//WRKY transcription factor 22+ko04016//MAPK signaling pathway - plant+ko04626//Plant-pathogen interaction	XP_004248063.1|1.2e-182|PREDICTED: WRKY transcription factor 22-like [Solanum lycopersicum]	GO:0009058//biosynthetic process;GO:0043170//macromolecule metabolic process;GO:0009987//cellular process;GO:0032774//RNA biosynthetic process;GO:0044238//primary metabolic process;GO:0016070//RNA metabolic process;GO:0019438//aromatic compound biosynthetic process;GO:0006725//cellular aromatic compound metabolic process;GO:0044249//cellular biosynthetic process;GO:0097659//nucleic acid-templated…
Solyc10g084380.1	1.05	0.06	-4.17737	4.69049e-13	2.78216e-13	-4.17737	4.69049e-13	2.78216e-13	WRKY		K18835//WRKY transcription factor 2+ko04626//Plant-pathogen interaction	XP_004249802.1|1.6e-253|PREDICTED: WRKY transcription factor 44 [Solanum lycopersicum]	GO:0022414//reproductive process;GO:0019438//aromatic compound biosynthetic process;GO:0010154//fruit development;GO:0003006//developmental process involved in reproduction;GO:0044237//cellular metabolic process;GO:0032774//RNA biosynthetic process;GO:0010214//seed coat development;GO:0044238//primary metabolic process;GO:0000003//reproduction;GO:0097659//nucleic acid-templated transcription;GO:0…
Solyc12g096350.2	21.41	5.195	-2.04964	7.19123e-125	7.63552e-126	-2.04964	7.19123e-125	7.63552e-126	WRKY		K13425//WRKY transcription factor 22+ko04016//MAPK signaling pathway - plant+ko04626//Plant-pathogen interaction	NP_001308135.1|5.2e-191|probable WRKY transcription factor 17 [Solanum lycopersicum]	GO:0034645//cellular macromolecule biosynthetic process;GO:0009059//macromolecule biosynthetic process;GO:0034641//cellular nitrogen compound metabolic process;GO:0006139//nucleobase-containing compound metabolic process;GO:0016070//RNA metabolic process;GO:0090304//nucleic acid metabolic process;GO:0044260//cellular macromolecule metabolic process;GO:0044249//cellular biosynthetic process;GO:001…
AP2
Gene ID	TM0 FPKM	TM10 FPKM	log2(TM10/TM0)	Qvalue(TM0-vs-TM10)	Pvalue(TM0-vs-TM10)	log2(TM10/TM0)	Qvalue(TM0-vs-TM10)	Pvalue(TM0-vs-TM10)	TFs	PRG	Kegg Orthology	Nr	GO
Solyc01g057080.1	2.805	0	-6.13673	1.08664e-09	7.65718e-10	-6.13673	1.08664e-09	7.65718e-10	AP2-EREBP	Malus x domestica AP2 domain class transcription factor (AP2D43) mRNA, complete cds	K09286//EREBP-like factor	XP_004229130.1|5.4e-60|PREDICTED: ethylene-responsive transcription factor ERF020-like [Solanum lycopersicum]	GO:0044249//cellular biosynthetic process;GO:1901360//organic cyclic compound metabolic process;GO:0010467//gene expression;GO:0008152//metabolic process;GO:0034645//cellular macromolecule biosynthetic process;GO:1901576//organic substance biosynthetic process;GO:0071704//organic substance metabolic process;GO:0006139//nucleobase-containing compound metabolic process;GO:0097659//nucleic acid-temp…
Solyc01g090310.3	3.35	0	-7.4993	3.97647e-21	1.73252e-21	-7.4993	3.97647e-21	1.73252e-21	AP2-EREBP	Malus x domestica AP2 domain class transcription factor (AP2D43) mRNA, complete cds	K14517//ethylene-responsive transcription factor 2+ko04075//Plant hormone signal transduction;K09286//EREBP-like factor	XP_010325364.1|4.8e-100|PREDICTED: ethylene-responsive transcription factor 13-like [Solanum lycopersicum]	GO:0009058//biosynthetic process;GO:0043170//macromolecule metabolic process;GO:1901362//organic cyclic compound biosynthetic process;GO:0071704//organic substance metabolic process;GO:0046483//heterocycle metabolic process;GO:1901576//organic substance biosynthetic process;GO:0018130//heterocycle biosynthetic process;GO:0006351//transcription, DNA-templated;GO:0010467//gene expression;GO:0009059…
Solyc01g090340.3	29.99	7.87	-1.93651	1.28126e-114	1.45722e-115	-1.93651	1.28126e-114	1.45722e-115	AP2-EREBP	Malus x domestica AP2 domain class transcription factor (AP2D43) mRNA, complete cds	K14517//ethylene-responsive transcription factor 2+ko04075//Plant hormone signal transduction;K09286//EREBP-like factor	XP_004229751.1|2.2e-119|PREDICTED: ethylene-responsive transcription factor 1 [Solanum lycopersicum]	GO:1901576//organic substance biosynthetic process;GO:0008152//metabolic process;GO:0009059//macromolecule biosynthetic process;GO:0016070//RNA metabolic process;GO:0006725//cellular aromatic compound metabolic process;GO:0097659//nucleic acid-templated transcription;GO:0019438//aromatic compound biosynthetic process;GO:0046483//heterocycle metabolic process;GO:0032774//RNA biosynthetic process;G…
Solyc01g091760.3	0.135	1.23	3.19419	1.5189e-09	1.08194e-09	3.19419	1.5189e-09	1.08194e-09	AP2-EREBP		K09286//EREBP-like factor	XP_004231173.1|1.7e-164|PREDICTED: ethylene-responsive transcription factor ERF086-like [Solanum lycopersicum]	GO:0008152//metabolic process;GO:0090304//nucleic acid metabolic process;GO:0044238//primary metabolic process;GO:0071704//organic substance metabolic process;GO:0044260//cellular macromolecule metabolic process;GO:0044249//cellular biosynthetic process;GO:0006725//cellular aromatic compound metabolic process;GO:1901360//organic cyclic compound metabolic process;GO:0044271//cellular nitrogen comp…
Solyc01g095500.3	2.69	0.695	-1.95682	7.45038e-13	4.47171e-13	-1.95682	7.45038e-13	4.47171e-13	AP2-EREBP	Malus x domestica AP2 domain class transcription factor (AP2D43) mRNA, complete cds	K13434//pathogenesis-related genes transcriptional activator PTI6+ko04626//Plant-pathogen interaction	XP_004231199.1|8.0e-171|PREDICTED: pathogenesis-related genes transcriptional activator PTI6 [Solanum lycopersicum]	GO:1901576//organic substance biosynthetic process;GO:0016070//RNA metabolic process;GO:0032774//RNA biosynthetic process;GO:0044238//primary metabolic process;GO:0046483//heterocycle metabolic process;GO:0044260//cellular macromolecule metabolic process;GO:0010467//gene expression;GO:0044271//cellular nitrogen compound biosynthetic process;GO:1901362//organic cyclic compound biosynthetic process…
Solyc01g108240.3	49.685	1.02	-5.61648	0	0	-5.61648	0	0	AP2-EREBP	Malus x domestica AP2 domain class transcription factor (AP2D43) mRNA, complete cds	K09286//EREBP-like factor	XP_004230791.1|2.4e-169|PREDICTED: ethylene-responsive transcription factor ERF109 [Solanum lycopersicum]	GO:0006139//nucleobase-containing compound metabolic process;GO:0044260//cellular macromolecule metabolic process;GO:1901576//organic substance biosynthetic process;GO:0044237//cellular metabolic process;GO:0044249//cellular biosynthetic process;GO:0034641//cellular nitrogen compound metabolic process;GO:0008152//metabolic process;GO:0097659//nucleic acid-templated transcription;GO:0044238//prima…
Solyc02g088310.1	0.165	1.28	2.94009	3.07229e-10	2.0984e-10	2.94009	3.07229e-10	2.0984e-10	AP2-EREBP		K09286//EREBP-like factor	XP_004233675.1|8.3e-192|PREDICTED: dehydration-responsive element-binding protein 2C-like [Solanum lycopersicum]	GO:0044237//cellular metabolic process;GO:0008152//metabolic process;GO:0010467//gene expression;GO:1901576//organic substance biosynthetic process;GO:0034654//nucleobase-containing compound biosynthetic process;GO:0044249//cellular biosynthetic process;GO:0009058//biosynthetic process;GO:0044238//primary metabolic process;GO:0006725//cellular aromatic compound metabolic process;GO:1901360//organ…
Solyc02g090770.1	12.845	0.13	-6.66089	5.46387e-71	9.63788e-72	-6.66089	5.46387e-71	9.63788e-72	AP2-EREBP	Malus x domestica AP2 domain class transcription factor (AP2D43) mRNA, complete cds	K09286//EREBP-like factor	XP_015065485.1|8.6e-109|PREDICTED: ethylene-responsive transcription factor ERF095-like [Solanum pennellii]	GO:0006139//nucleobase-containing compound metabolic process;GO:0010467//gene expression;GO:1901362//organic cyclic compound biosynthetic process;GO:0032774//RNA biosynthetic process;GO:1901576//organic substance biosynthetic process;GO:0034645//cellular macromolecule biosynthetic process;GO:0016070//RNA metabolic process;GO:0044238//primary metabolic process;GO:0044237//cellular metabolic proces…
Solyc02g090800.1	3.275	0.75	-2.13298	6.32968e-07	5.40465e-07	-2.13298	6.32968e-07	5.40465e-07	AP2-EREBP	Malus x domestica AP2 domain class transcription factor (AP2D43) mRNA, complete cds	K09286//EREBP-like factor	XP_004233630.2|1.9e-69|PREDICTED: ethylene-responsive transcription factor ERF109-like [Solanum lycopersicum]	GO:0044260//cellular macromolecule metabolic process;GO:0090304//nucleic acid metabolic process;GO:1901576//organic substance biosynthetic process;GO:0008152//metabolic process;GO:0006725//cellular aromatic compound metabolic process;GO:0032774//RNA biosynthetic process;GO:0044271//cellular nitrogen compound biosynthetic process;GO:0044249//cellular biosynthetic process;GO:0097659//nucleic acid-t…
Solyc03g006320.1	4.64	2.195	-1.08407	2.28862e-06	2.04753e-06	-1.08407	2.28862e-06	2.04753e-06	AP2-EREBP	Malus x domestica AP2 domain class transcription factor (AP2D43) mRNA, complete cds	K09286//EREBP-like factor	XP_006343223.1|1.9e-90|PREDICTED: ethylene-responsive transcription factor 8-like [Solanum tuberosum]	GO:0018130//heterocycle biosynthetic process;GO:0043170//macromolecule metabolic process;GO:0034641//cellular nitrogen compound metabolic process;GO:0008152//metabolic process;GO:0044260//cellular macromolecule metabolic process;GO:0019438//aromatic compound biosynthetic process;GO:0009059//macromolecule biosynthetic process;GO:0046483//heterocycle metabolic process;GO:0006725//cellular aromatic …
Solyc03g026270.3	27.62	0.545	-5.67331	9.43454e-156	8.1356e-157	-5.67331	9.43454e-156	8.1356e-157	AP2-EREBP	Malus x domestica AP2 domain class transcription factor (AP2D43) mRNA, complete cds	K09286//EREBP-like factor	XP_019068359.1|1.5e-116|PREDICTED: dehydration-responsive element-binding protein 1A-like [Solanum lycopersicum]	GO:0034654//nucleobase-containing compound biosynthetic process;GO:0006351//transcription, DNA-templated;GO:0044271//cellular nitrogen compound biosynthetic process;GO:0043170//macromolecule metabolic process;GO:1901362//organic cyclic compound biosynthetic process;GO:0032774//RNA biosynthetic process;GO:0006139//nucleobase-containing compound metabolic process;GO:0019438//aromatic compound biosy…
Solyc03g026280.3	143.075	44.585	-1.68646	0	0	-1.68646	0	0	AP2-EREBP	Malus x domestica AP2 domain class transcription factor (AP2D43) mRNA, complete cds	K09286//EREBP-like factor	NP_001234123.1|2.8e-116|CBF1 protein [Solanum lycopersicum]	GO:0034654//nucleobase-containing compound biosynthetic process;GO:0043170//macromolecule metabolic process;GO:0006807//nitrogen compound metabolic process;GO:0044237//cellular metabolic process;GO:0032774//RNA biosynthetic process;GO:0006351//transcription, DNA-templated;GO:0034645//cellular macromolecule biosynthetic process;GO:0010467//gene expression;GO:0044238//primary metabolic process;GO:0…
Solyc03g093560.1	230.145	90.755	-1.34555	0	0	-1.34555	0	0	AP2-EREBP	Malus x domestica AP2 domain class transcription factor (AP2D43) mRNA, complete cds	K09286//EREBP-like factor	NP_001317374.2|7.6e-136|ethylene response factor 5 [Solanum lycopersicum]	GO:0016070//RNA metabolic process;GO:0034641//cellular nitrogen compound metabolic process;GO:0097659//nucleic acid-templated transcription;GO:0006139//nucleobase-containing compound metabolic process;GO:0090304//nucleic acid metabolic process;GO:1901360//organic cyclic compound metabolic process;GO:0010467//gene expression;GO:0043170//macromolecule metabolic process;GO:0006725//cellular aromatic…
Solyc03g093610.1	130.375	6.18	-4.40407	0	0	-4.40407	0	0	AP2-EREBP	Malus x domestica AP2 domain class transcription factor (AP2D43) mRNA, complete cds	K09286//EREBP-like factor	NP_001316388.2|2.9e-135|ethylene-responsive transcription factor 1 [Solanum lycopersicum]	GO:0050794//regulation of cellular process;GO:0019438//aromatic compound biosynthetic process;GO:0008152//metabolic process;GO:0090304//nucleic acid metabolic process;GO:0043170//macromolecule metabolic process;GO:0034641//cellular nitrogen compound metabolic process;GO:0071704//organic substance metabolic process;GO:0007165//signal transduction;GO:0035556//intracellular signal transduction;GO:00…
Solyc03g114440.1	0.1	1.75	4.16248	3.82992e-09	2.80067e-09	4.16248	3.82992e-09	2.80067e-09	AP2-EREBP	Malus x domestica AP2 domain class transcription factor (AP2D43) mRNA, complete cds	K01689//enolase [EC:4.2.1.11]+ko00010//Glycolysis / Gluconeogenesis+ko01230//Biosynthesis of amino acids+ko03018//RNA degradation+ko01100//Metabolic pathways+ko01110//Biosynthesis of secondary metabolites+ko01200//Carbon metabolism;K09286//EREBP-like factor	XP_004236505.1|1.5e-96|PREDICTED: ethylene-responsive transcription factor ERF071-like [Solanum lycopersicum]	GO:0010467//gene expression;GO:0016070//RNA metabolic process;GO:0006807//nitrogen compound metabolic process;GO:0044271//cellular nitrogen compound biosynthetic process;GO:0044260//cellular macromolecule metabolic process;GO:0044237//cellular metabolic process;GO:0019438//aromatic compound biosynthetic process;GO:0009059//macromolecule biosynthetic process;GO:0018130//heterocycle biosynthetic pr…
Solyc03g118190.4	0.75	0.205	-1.85544	7.20959e-05	7.45529e-05	-1.85544	7.20959e-05	7.45529e-05	AP2-EREBP		K12900//FUS-interacting serine-arginine-rich protein 1+ko03040//Spliceosome;K09286//EREBP-like factor	XP_004235847.1|3.5e-138|PREDICTED: ethylene-responsive transcription factor ERF114 [Solanum lycopersicum]	GO:1901362//organic cyclic compound biosynthetic process;GO:0034641//cellular nitrogen compound metabolic process;GO:0009059//macromolecule biosynthetic process;GO:0044271//cellular nitrogen compound biosynthetic process;GO:0009987//cellular process;GO:0071704//organic substance metabolic process;GO:0019438//aromatic compound biosynthetic process;GO:0097659//nucleic acid-templated transcription;G…
Solyc03g124110.2	78.535	8.35	-3.24048	0	0	-3.24048	0	0	AP2-EREBP	Malus x domestica AP2 domain class transcription factor (AP2D43) mRNA, complete cds	K09286//EREBP-like factor	XP_004234350.1|5.1e-123|PREDICTED: dehydration-responsive element-binding protein 1A [Solanum lycopersicum]	GO:0009059//macromolecule biosynthetic process;GO:0006139//nucleobase-containing compound metabolic process;GO:0006807//nitrogen compound metabolic process;GO:0034654//nucleobase-containing compound biosynthetic process;GO:0044238//primary metabolic process;GO:0046483//heterocycle metabolic process;GO:0018130//heterocycle biosynthetic process;GO:0010467//gene expression;GO:1901576//organic substa…
Solyc04g007000.2	79.33	11.085	-2.84028	0	0	-2.84028	0	0	AP2-EREBP	Hordeum vulgare subsp. vulgare mRNA for predicted protein, complete cds, clone: NIASHv2087M16	K09287//RAV-like factor	XP_004236999.1|2.6e-212|PREDICTED: AP2/ERF and B3 domain-containing transcription factor RAV1 [Solanum lycopersicum]	GO:0044238//primary metabolic process;GO:0032774//RNA biosynthetic process;GO:0043170//macromolecule metabolic process;GO:0006351//transcription, DNA-templated;GO:0009987//cellular process;GO:0044271//cellular nitrogen compound biosynthetic process;GO:0044249//cellular biosynthetic process;GO:1901362//organic cyclic compound biosynthetic process;GO:0008152//metabolic process;GO:0090304//nucleic a…
Solyc04g012050.3	5.6	0.075	-6.24106	7.95042e-72	1.38638e-72	-6.24106	7.95042e-72	1.38638e-72	AP2-EREBP		K09286//EREBP-like factor;K12900//FUS-interacting serine-arginine-rich protein 1+ko03040//Spliceosome	XP_004237144.1|4.8e-229|PREDICTED: ethylene-responsive transcription factor ABR1-like [Solanum lycopersicum]	GO:0044271//cellular nitrogen compound biosynthetic process;GO:0009987//cellular process;GO:0009058//biosynthetic process;GO:0044260//cellular macromolecule metabolic process;GO:0016070//RNA metabolic process;GO:0009059//macromolecule biosynthetic process;GO:0008152//metabolic process;GO:1901576//organic substance biosynthetic process;GO:0032774//RNA biosynthetic process;GO:0044238//primary metab…
Solyc04g051360.3	2.01	0.115	-4.16125	1.67512e-20	7.42495e-21	-4.16125	1.67512e-20	7.42495e-21	AP2-EREBP		K12900//FUS-interacting serine-arginine-rich protein 1+ko03040//Spliceosome;K09286//EREBP-like factor	XP_004237483.1|3.7e-174|PREDICTED: ethylene-responsive transcription factor ABR1-like [Solanum lycopersicum]	GO:0044260//cellular macromolecule metabolic process;GO:0006351//transcription, DNA-templated;GO:0044237//cellular metabolic process;GO:0034654//nucleobase-containing compound biosynthetic process;GO:0010467//gene expression;GO:0018130//heterocycle biosynthetic process;GO:0046483//heterocycle metabolic process;GO:0006807//nitrogen compound metabolic process;GO:0009058//biosynthetic process;GO:190…
Solyc04g071770.3	21.035	6.535	-1.68576	3.88121e-99	5.15321e-100	-1.68576	3.88121e-99	5.15321e-100	AP2-EREBP	Malus x domestica AP2 domain class transcription factor (AP2D43) mRNA, complete cds	K12900//FUS-interacting serine-arginine-rich protein 1+ko03040//Spliceosome;K09286//EREBP-like factor	XP_004237817.1|1.7e-261|PREDICTED: ethylene-responsive transcription factor ABR1-like [Solanum lycopersicum]	GO:0009987//cellular process;GO:0010467//gene expression;GO:0006139//nucleobase-containing compound metabolic process;GO:1901360//organic cyclic compound metabolic process;GO:0071704//organic substance metabolic process;GO:0009059//macromolecule biosynthetic process;GO:1901362//organic cyclic compound biosynthetic process;GO:0016070//RNA metabolic process;GO:0046483//heterocycle metabolic process…
Solyc04g072900.1	202.81	71.28	-1.51248	0	0	-1.51248	0	0	AP2-EREBP	Malus x domestica AP2 domain class transcription factor (AP2D43) mRNA, complete cds	K09286//EREBP-like factor	NP_001234707.1|9.0e-151|dehydration-responsive element binding protein 3 [Solanum lycopersicum]	GO:0009987//cellular process;GO:0006725//cellular aromatic compound metabolic process;GO:0006807//nitrogen compound metabolic process;GO:0046483//heterocycle metabolic process;GO:0032774//RNA biosynthetic process;GO:0044249//cellular biosynthetic process;GO:0008152//metabolic process;GO:0044237//cellular metabolic process;GO:1901362//organic cyclic compound biosynthetic process;GO:0034641//cellul…
Solyc04g077490.3	5.085	1.99	-1.35703	6.06226e-30	2.06967e-30	-1.35703	6.06226e-30	2.06967e-30	AP2-EREBP		K09285//AP2-like factor, ANT lineage	NP_001287930.1|0.0e+00|AP2-like ethylene-responsive transcription factor ANT-like [Solanum lycopersicum]	GO:0032501//multicellular organismal process;GO:0032502//developmental process;GO:0043170//macromolecule metabolic process;GO:0006725//cellular aromatic compound metabolic process;GO:0048856//anatomical structure development;GO:0010467//gene expression;GO:0006807//nitrogen compound metabolic process;GO:0044271//cellular nitrogen compound biosynthetic process;GO:0008152//metabolic process;GO:00346…
Solyc05g009790.1	131.4	30.44	-2.11445	0	0	-2.11445	0	0	AP2-EREBP	Hordeum vulgare subsp. vulgare mRNA for predicted protein, complete cds, clone: NIASHv2087M16	K09287//RAV-like factor	NP_001307390.1|3.4e-226|transcription factor RELATED TO ABI3/VP1 2 [Solanum lycopersicum]	GO:0044237//cellular metabolic process;GO:0034645//cellular macromolecule biosynthetic process;GO:0009058//biosynthetic process;GO:0006725//cellular aromatic compound metabolic process;GO:0097659//nucleic acid-templated transcription;GO:0019438//aromatic compound biosynthetic process;GO:0043170//macromolecule metabolic process;GO:0034641//cellular nitrogen compound metabolic process;GO:1901576//o…
Solyc05g050830.3	1.45	0.3	-2.26378	9.929e-07	8.59999e-07	-2.26378	9.929e-07	8.59999e-07	AP2-EREBP	Malus x domestica AP2 domain class transcription factor (AP2D43) mRNA, complete cds	K09286//EREBP-like factor	XP_004240059.1|4.9e-146|PREDICTED: ethylene-responsive transcription factor ERF038-like [Solanum lycopersicum]	GO:0019438//aromatic compound biosynthetic process;GO:0090304//nucleic acid metabolic process;GO:1901360//organic cyclic compound metabolic process;GO:0097659//nucleic acid-templated transcription;GO:0044237//cellular metabolic process;GO:0006139//nucleobase-containing compound metabolic process;GO:0044260//cellular macromolecule metabolic process;GO:0034654//nucleobase-containing compound biosyn…
Solyc05g051200.1	8.33	2.65	-1.65381	7.21456e-19	3.36137e-19	-1.65381	7.21456e-19	3.36137e-19	AP2-EREBP	Malus x domestica AP2 domain class transcription factor (AP2D43) mRNA, complete cds	K14516//ethylene-responsive transcription factor 1+ko04016//MAPK signaling pathway - plant+ko04075//Plant hormone signal transduction	NP_001234841.2|3.2e-125|ethylene-responsive transcription factor 1 [Solanum lycopersicum]	GO:0044238//primary metabolic process;GO:0044271//cellular nitrogen compound biosynthetic process;GO:0006139//nucleobase-containing compound metabolic process;GO:0009987//cellular process;GO:0018130//heterocycle biosynthetic process;GO:0071704//organic substance metabolic process;GO:0032774//RNA biosynthetic process;GO:0006725//cellular aromatic compound metabolic process;GO:0044249//cellular bio…
Solyc05g052030.1	267.535	94.105	-1.51223	0	0	-1.51223	0	0	AP2-EREBP	Malus x domestica AP2 domain class transcription factor (AP2D43) mRNA, complete cds	K09286//EREBP-like factor	NP_001234313.1|8.2e-112|ethylene response factor 4 [Solanum lycopersicum]	GO:0097659//nucleic acid-templated transcription;GO:0044238//primary metabolic process;GO:0010467//gene expression;GO:0008152//metabolic process;GO:0046483//heterocycle metabolic process;GO:0006351//transcription, DNA-templated;GO:1901576//organic substance biosynthetic process;GO:0034645//cellular macromolecule biosynthetic process;GO:0032774//RNA biosynthetic process;GO:0009059//macromolecule b…
Solyc05g052040.1	181.61	65.185	-1.48083	0	0	-1.48083	0	0	AP2-EREBP	Malus x domestica AP2 domain class transcription factor (AP2D43) mRNA, complete cds	K09286//EREBP-like factor	NP_001306589.1|1.6e-177|ethylene-responsive transcription factor 5 [Solanum lycopersicum]	GO:0044249//cellular biosynthetic process;GO:0009987//cellular process;GO:0032774//RNA biosynthetic process;GO:0006139//nucleobase-containing compound metabolic process;GO:0044271//cellular nitrogen compound biosynthetic process;GO:1901576//organic substance biosynthetic process;GO:0034645//cellular macromolecule biosynthetic process;GO:0044260//cellular macromolecule metabolic process;GO:0006351…
Solyc05g052050.1	180.265	27.555	-2.71509	0	0	-2.71509	0	0	AP2-EREBP	Malus x domestica AP2 domain class transcription factor (AP2D43) mRNA, complete cds	K13432//pathogenesis-related genes transcriptional activator PTI4+ko04626//Plant-pathogen interaction;K09286//EREBP-like factor	NP_001334005.1|5.4e-131|DNA-binding protein Pti4 [Solanum lycopersicum]	GO:0090304//nucleic acid metabolic process;GO:1901362//organic cyclic compound biosynthetic process;GO:0043170//macromolecule metabolic process;GO:0010467//gene expression;GO:0032774//RNA biosynthetic process;GO:0044271//cellular nitrogen compound biosynthetic process;GO:0006351//transcription, DNA-templated;GO:0006725//cellular aromatic compound metabolic process;GO:0097659//nucleic acid-templat…
Solyc06g035700.1	61.78	0.93	-6.06216	5.18887e-298	2.31564e-299	-6.06216	5.18887e-298	2.31564e-299	AP2-EREBP		K09286//EREBP-like factor	XP_004240742.1|4.2e-99|PREDICTED: ethylene-responsive transcription factor ERF025-like [Solanum lycopersicum]	GO:0090304//nucleic acid metabolic process;GO:0006807//nitrogen compound metabolic process;GO:0009059//macromolecule biosynthetic process;GO:0032774//RNA biosynthetic process;GO:0006725//cellular aromatic compound metabolic process;GO:0097659//nucleic acid-templated transcription;GO:1901564//organonitrogen compound metabolic process;GO:0034641//cellular nitrogen compound metabolic process;GO:0019…
Solyc06g051840.1	2.75	0.36	-2.93344	5.20324e-20	2.33778e-20	-2.93344	5.20324e-20	2.33778e-20	AP2-EREBP	Malus x domestica AP2 domain class transcription factor (AP2D43) mRNA, complete cds	K13434//pathogenesis-related genes transcriptional activator PTI6+ko04626//Plant-pathogen interaction	XP_004241128.1|1.9e-201|PREDICTED: ethylene-responsive transcription factor CRF4-like [Solanum lycopersicum]	GO:0019438//aromatic compound biosynthetic process;GO:0044271//cellular nitrogen compound biosynthetic process;GO:0044238//primary metabolic process;GO:0006725//cellular aromatic compound metabolic process;GO:1901576//organic substance biosynthetic process;GO:0034645//cellular macromolecule biosynthetic process;GO:0006351//transcription, DNA-templated;GO:0008152//metabolic process;GO:0044237//cel…
Solyc06g054630.3	1.95	0.035	-5.76233	3.40097e-14	1.91655e-14	-5.76233	3.40097e-14	1.91655e-14	AP2-EREBP	Malus x domestica AP2 domain class transcription factor (AP2D43) mRNA, complete cds	K09286//EREBP-like factor	XP_004241075.1|1.5e-141|PREDICTED: ethylene-responsive transcription factor ERF016-like [Solanum lycopersicum]	GO:1901576//organic substance biosynthetic process;GO:0090304//nucleic acid metabolic process;GO:0006725//cellular aromatic compound metabolic process;GO:0016070//RNA metabolic process;GO:0006351//transcription, DNA-templated;GO:0044271//cellular nitrogen compound biosynthetic process;GO:0009987//cellular process;GO:0034641//cellular nitrogen compound metabolic process;GO:0034645//cellular macrom…
Solyc06g065820.3	3.44	0.44	-2.9668	1.74193e-24	6.85245e-25	-2.9668	1.74193e-24	6.85245e-25	AP2-EREBP	Malus x domestica AP2 domain class transcription factor (AP2D43) mRNA, complete cds	K09286//EREBP-like factor	NP_001234848.1|6.7e-114|ethylene response factor 3-like [Solanum lycopersicum]	GO:0046483//heterocycle metabolic process;GO:0009059//macromolecule biosynthetic process;GO:0044238//primary metabolic process;GO:0044249//cellular biosynthetic process;GO:1901576//organic substance biosynthetic process;GO:0009058//biosynthetic process;GO:0032774//RNA biosynthetic process;GO:0044260//cellular macromolecule metabolic process;GO:0044237//cellular metabolic process;GO:0018130//heter…
Solyc06g068360.3	5.55	2.335	-1.25225	1.14962e-10	7.69446e-11	-1.25225	1.14962e-10	7.69446e-11	AP2-EREBP	Malus x domestica AP2 domain class transcription factor (AP2D43) mRNA, complete cds	K09286//EREBP-like factor	XP_004242199.1|1.2e-99|PREDICTED: ethylene-responsive transcription factor ERF003-like [Solanum lycopersicum]	GO:0018130//heterocycle biosynthetic process;GO:0071704//organic substance metabolic process;GO:0019438//aromatic compound biosynthetic process;GO:0009059//macromolecule biosynthetic process;GO:0044238//primary metabolic process;GO:0006351//transcription, DNA-templated;GO:0044271//cellular nitrogen compound biosynthetic process;GO:0034641//cellular nitrogen compound metabolic process;GO:1901576//…
Solyc06g068570.4	3.475	0.94	-1.88685	2.5032e-20	1.11458e-20	-1.88685	2.5032e-20	1.11458e-20	AP2-EREBP		K09285//AP2-like factor, ANT lineage	XP_004241671.1|7.0e-130|PREDICTED: AP2-like ethylene-responsive transcription factor At1g16060 isoform X3 [Solanum lycopersicum]	GO:0007275//multicellular organism development;GO:0006725//cellular aromatic compound metabolic process;GO:0032502//developmental process;GO:0043170//macromolecule metabolic process;GO:0032774//RNA biosynthetic process;GO:1901576//organic substance biosynthetic process;GO:0097659//nucleic acid-templated transcription;GO:0009058//biosynthetic process;GO:1901362//organic cyclic compound biosyntheti…
Solyc07g018290.4	4.66	1.315	-1.83295	1.71375e-27	6.20815e-28	-1.83295	1.71375e-27	6.20815e-28	AP2-EREBP		K09285//AP2-like factor, ANT lineage	XP_010323408.1|2.0e-276|PREDICTED: AP2-like ethylene-responsive transcription factor AIL5 isoform X1 [Solanum lycopersicum]
Solyc08g007230.3	2.045	0.26	-2.97707	3.0813e-09	2.23864e-09	-2.97707	3.0813e-09	2.23864e-09	AP2-EREBP	Malus x domestica AP2 domain class transcription factor (AP2D43) mRNA, complete cds	K14517//ethylene-responsive transcription factor 2+ko04075//Plant hormone signal transduction	XP_004244707.2|2.7e-107|PREDICTED: ethylene-responsive transcription factor 2-like [Solanum lycopersicum]	GO:0006351//transcription, DNA-templated;GO:0046483//heterocycle metabolic process;GO:0009059//macromolecule biosynthetic process;GO:0097659//nucleic acid-templated transcription;GO:0044238//primary metabolic process;GO:0043170//macromolecule metabolic process;GO:0006725//cellular aromatic compound metabolic process;GO:0019438//aromatic compound biosynthetic process;GO:0016070//RNA metabolic proc…
Solyc08g007820.1	114.26	8.455	-3.76388	0	0	-3.76388	0	0	AP2-EREBP		K09286//EREBP-like factor	XP_010324621.1|1.5e-139|PREDICTED: dehydration-responsive element-binding protein 1E-like [Solanum lycopersicum]	GO:0034641//cellular nitrogen compound metabolic process;GO:1901576//organic substance biosynthetic process;GO:0044260//cellular macromolecule metabolic process;GO:0044237//cellular metabolic process;GO:0034654//nucleobase-containing compound biosynthetic process;GO:0044249//cellular biosynthetic process;GO:0034645//cellular macromolecule biosynthetic process;GO:0044238//primary metabolic process…
Solyc08g007830.1	75.785	0.6	-6.98973	0	0	-6.98973	0	0	AP2-EREBP		K09286//EREBP-like factor	XP_004244599.1|3.3e-133|PREDICTED: dehydration-responsive element-binding protein 1F-like [Solanum lycopersicum]	GO:1901576//organic substance biosynthetic process;GO:0044271//cellular nitrogen compound biosynthetic process;GO:0090304//nucleic acid metabolic process;GO:0018130//heterocycle biosynthetic process;GO:0009058//biosynthetic process;GO:0006351//transcription, DNA-templated;GO:0010467//gene expression;GO:1901362//organic cyclic compound biosynthetic process;GO:0006807//nitrogen compound metabolic p…
Solyc08g062180.3	25.23	9.625	-1.39495	4.70847e-74	8.00184e-75	-1.39495	4.70847e-74	8.00184e-75			K09285//AP2-like factor, ANT lineage	XP_004245057.1|1.8e-224|PREDICTED: protein BIG GRAIN 1-like A [Solanum lycopersicum]
Solyc08g066660.1	1.86	0.12	-3.97707	2.85108e-11	1.85425e-11	-3.97707	2.85108e-11	1.85425e-11	AP2-EREBP	Malus x domestica AP2 domain class transcription factor (AP2D43) mRNA, complete cds	K09286//EREBP-like factor	XP_004245167.1|2.1e-121|PREDICTED: dehydration-responsive element-binding protein 3-like [Solanum lycopersicum]	GO:0009059//macromolecule biosynthetic process;GO:0009058//biosynthetic process;GO:0009987//cellular process;GO:0034641//cellular nitrogen compound metabolic process;GO:1901576//organic substance biosynthetic process;GO:0006139//nucleobase-containing compound metabolic process;GO:1901360//organic cyclic compound metabolic process;GO:1901362//organic cyclic compound biosynthetic process;GO:0044271…
Solyc08g078190.2	34.775	15.655	-1.1535	6.90033e-63	1.3562e-63	-1.1535	6.90033e-63	1.3562e-63	AP2-EREBP	Malus x domestica AP2 domain class transcription factor (AP2D43) mRNA, complete cds	K09286//EREBP-like factor	NP_001315543.1|5.1e-180|ethylene-responsive transcription factor [Solanum lycopersicum]	GO:0006807//nitrogen compound metabolic process;GO:0018130//heterocycle biosynthetic process;GO:0009987//cellular process;GO:0032774//RNA biosynthetic process;GO:0006351//transcription, DNA-templated;GO:0009059//macromolecule biosynthetic process;GO:0044238//primary metabolic process;GO:0016070//RNA metabolic process;GO:0008152//metabolic process;GO:0044271//cellular nitrogen compound biosyntheti…
Solyc08g078410.2	3.345	0.835	-2.01347	2.66729e-07	2.21247e-07	-2.01347	2.66729e-07	2.21247e-07	AP2-EREBP	Malus x domestica AP2 domain class transcription factor (AP2D43) mRNA, complete cds	K09286//EREBP-like factor	XP_015084575.1|8.2e-77|PREDICTED: ethylene-responsive transcription factor ERF038-like [Solanum pennellii]	GO:0034641//cellular nitrogen compound metabolic process;GO:0009059//macromolecule biosynthetic process;GO:0006725//cellular aromatic compound metabolic process;GO:0032774//RNA biosynthetic process;GO:1901576//organic substance biosynthetic process;GO:0090304//nucleic acid metabolic process;GO:0071704//organic substance metabolic process;GO:0044260//cellular macromolecule metabolic process;GO:000…
Solyc08g080290.4	20.925	0.27	-6.27933	5.21899e-200	3.40162e-201	-6.27933	5.21899e-200	3.40162e-201	AP2-EREBP		K09286//EREBP-like factor	XP_004245652.1|1.7e-149|PREDICTED: ethylene-responsive transcription factor ERF027-like [Solanum lycopersicum]	GO:0034645//cellular macromolecule biosynthetic process;GO:0016070//RNA metabolic process;GO:0010467//gene expression;GO:0090304//nucleic acid metabolic process;GO:0009059//macromolecule biosynthetic process;GO:0006139//nucleobase-containing compound metabolic process;GO:0018130//heterocycle biosynthetic process;GO:0009058//biosynthetic process;GO:0032774//RNA biosynthetic process;GO:0008152//met…
Solyc08g081960.3	1.25	0.315	-2.00398	1.03928e-06	9.01323e-07	-2.00398	1.03928e-06	9.01323e-07	AP2-EREBP	Malus x domestica AP2 domain class transcription factor (AP2D43) mRNA, complete cds	K13434//pathogenesis-related genes transcriptional activator PTI6+ko04626//Plant-pathogen interaction	XP_004245542.1|3.1e-196|PREDICTED: ethylene-responsive transcription factor CRF1 [Solanum lycopersicum]	GO:0043170//macromolecule metabolic process;GO:0006807//nitrogen compound metabolic process;GO:0006139//nucleobase-containing compound metabolic process;GO:0044260//cellular macromolecule metabolic process;GO:0044249//cellular biosynthetic process;GO:0044238//primary metabolic process;GO:0071704//organic substance metabolic process;GO:0046483//heterocycle metabolic process;GO:0016070//RNA metabol…
Solyc09g007260.4	3.86	1.375	-1.48998	3.70893e-22	1.56178e-22	-1.48998	3.70893e-22	1.56178e-22	AP2-EREBP		K09284//AP2-like factor, euAP2 lineage	XP_004246701.1|4.7e-270|PREDICTED: ethylene-responsive transcription factor RAP2-7-like isoform X2 [Solanum lycopersicum]	GO:0006807//nitrogen compound metabolic process;GO:0097659//nucleic acid-templated transcription;GO:0006139//nucleobase-containing compound metabolic process;GO:0009059//macromolecule biosynthetic process;GO:0044260//cellular macromolecule metabolic process;GO:0010467//gene expression;GO:0071704//organic substance metabolic process;GO:0034654//nucleobase-containing compound biosynthetic process;G…
Solyc09g066360.1	18.955	2.2	-3.11383	4.73911e-74	8.06346e-75	-3.11383	4.73911e-74	8.06346e-75	AP2-EREBP	Malus x domestica AP2 domain class transcription factor (AP2D43) mRNA, complete cds	K14516//ethylene-responsive transcription factor 1+ko04016//MAPK signaling pathway - plant+ko04075//Plant hormone signal transduction	XP_004247350.1|1.1e-105|PREDICTED: ethylene-responsive transcription factor 1B [Solanum lycopersicum]	GO:0009058//biosynthetic process;GO:0009059//macromolecule biosynthetic process;GO:0071704//organic substance metabolic process;GO:0010467//gene expression;GO:0044237//cellular metabolic process;GO:0006139//nucleobase-containing compound metabolic process;GO:0034645//cellular macromolecule biosynthetic process;GO:1901362//organic cyclic compound biosynthetic process;GO:0016070//RNA metabolic proc…
Solyc09g075420.3	42.335	8.7	-2.28712	1.34381e-238	7.39141e-240	-2.28712	1.34381e-238	7.39141e-240	AP2-EREBP	Malus x domestica AP2 domain class transcription factor (AP2D43) mRNA, complete cds	K09286//EREBP-like factor	NP_001234308.2|2.4e-152|ethylene response factor 2 [Solanum lycopersicum]	GO:0006351//transcription, DNA-templated;GO:0043170//macromolecule metabolic process;GO:0006629//lipid metabolic process;GO:0050794//regulation of cellular process;GO:0044271//cellular nitrogen compound biosynthetic process;GO:0044238//primary metabolic process;GO:0006725//cellular aromatic compound metabolic process;GO:0006807//nitrogen compound metabolic process;GO:1901576//organic substance bi…
Solyc09g089910.1	1.175	0.06	-4.25537	1.38843e-05	1.33378e-05	-4.25537	1.38843e-05	1.33378e-05	AP2-EREBP	Malus x domestica AP2 domain class transcription factor (AP2D43) mRNA, complete cds	K13433//pathogenesis-related genes transcriptional activator PTI5+ko04626//Plant-pathogen interaction	XP_004247924.1|9.2e-73|PREDICTED: ethylene-responsive transcription factor ERF096 [Solanum lycopersicum]	GO:0019438//aromatic compound biosynthetic process;GO:0008152//metabolic process;GO:0006725//cellular aromatic compound metabolic process;GO:0090304//nucleic acid metabolic process;GO:0009987//cellular process;GO:0071704//organic substance metabolic process;GO:0044237//cellular metabolic process;GO:0044271//cellular nitrogen compound biosynthetic process;GO:0044238//primary metabolic process;GO:0…
Solyc09g089930.3	132.335	25.44	-2.38222	0	0	-2.38222	0	0	AP2-EREBP	Malus x domestica AP2 domain class transcription factor (AP2D43) mRNA, complete cds	K14516//ethylene-responsive transcription factor 1+ko04016//MAPK signaling pathway - plant+ko04075//Plant hormone signal transduction	NP_001234818.1|1.0e-132|ethylene responsive element binding protein [Solanum lycopersicum]	GO:0046483//heterocycle metabolic process;GO:0044260//cellular macromolecule metabolic process;GO:0044249//cellular biosynthetic process;GO:0008152//metabolic process;GO:0009058//biosynthetic process;GO:0043170//macromolecule metabolic process;GO:0006725//cellular aromatic compound metabolic process;GO:0006351//transcription, DNA-templated;GO:0010467//gene expression;GO:0009059//macromolecule bio…
Solyc10g006130.1	246.875	106.635	-1.21442	0	0	-1.21442	0	0	AP2-EREBP	Malus x domestica AP2 domain class transcription factor (AP2D43) mRNA, complete cds	K09286//EREBP-like factor	XP_004248374.1|4.0e-128|PREDICTED: ethylene-responsive transcription factor 3-like [Solanum lycopersicum]	GO:1901362//organic cyclic compound biosynthetic process;GO:0019438//aromatic compound biosynthetic process;GO:1901360//organic cyclic compound metabolic process;GO:0032774//RNA biosynthetic process;GO:0090304//nucleic acid metabolic process;GO:0008152//metabolic process;GO:0010467//gene expression;GO:0097659//nucleic acid-templated transcription;GO:0018130//heterocycle biosynthetic process;GO:00…
Solyc10g009110.1	158.68	61.695	-1.36462	8.97598e-249	4.74718e-250	-1.36462	8.97598e-249	4.74718e-250	AP2-EREBP	Malus x domestica AP2 domain class transcription factor (AP2D43) mRNA, complete cds	K09286//EREBP-like factor	NP_001233796.2|3.0e-123|ethylene response factor 3 [Solanum lycopersicum]	GO:1901362//organic cyclic compound biosynthetic process;GO:0034654//nucleobase-containing compound biosynthetic process;GO:0071704//organic substance metabolic process;GO:0006725//cellular aromatic compound metabolic process;GO:0044237//cellular metabolic process;GO:0097659//nucleic acid-templated transcription;GO:0009058//biosynthetic process;GO:1901576//organic substance biosynthetic process;G…
Solyc10g050960.3	1.665	0	-5.13343	1.58037e-05	1.52629e-05	-5.13343	1.58037e-05	1.52629e-05	AP2-EREBP		K09286//EREBP-like factor	XP_004248735.1|2.6e-31|PREDICTED: ethylene-responsive transcription factor ERF109-like [Solanum lycopersicum]	GO:0044260//cellular macromolecule metabolic process;GO:0010467//gene expression;GO:0044238//primary metabolic process;GO:0008152//metabolic process;GO:0044237//cellular metabolic process;GO:0006139//nucleobase-containing compound metabolic process;GO:0044249//cellular biosynthetic process;GO:0046483//heterocycle metabolic process;GO:0097659//nucleic acid-templated transcription;GO:0006807//nitro…
Solyc10g050970.1	66.955	2.43	-4.79133	0	0	-4.79133	0	0	AP2-EREBP	Malus x domestica AP2 domain class transcription factor (AP2D43) mRNA, complete cds	K09286//EREBP-like factor	XP_004248735.1|1.0e-126|PREDICTED: ethylene-responsive transcription factor ERF109-like [Solanum lycopersicum]	GO:0097659//nucleic acid-templated transcription;GO:0046483//heterocycle metabolic process;GO:0016070//RNA metabolic process;GO:0044271//cellular nitrogen compound biosynthetic process;GO:0010467//gene expression;GO:0006725//cellular aromatic compound metabolic process;GO:0018130//heterocycle biosynthetic process;GO:0034654//nucleobase-containing compound biosynthetic process;GO:0009987//cellular…
Solyc10g078610.1	0.525	1.605	1.60399	1.08636e-05	1.03452e-05	1.60399	1.08636e-05	1.03452e-05	AP2-EREBP		K09286//EREBP-like factor	XP_004249156.1|2.2e-166|PREDICTED: ethylene-responsive transcription factor RAP2-11-like [Solanum lycopersicum]	GO:0090304//nucleic acid metabolic process;GO:0009058//biosynthetic process;GO:0043170//macromolecule metabolic process;GO:0044260//cellular macromolecule metabolic process;GO:0006351//transcription, DNA-templated;GO:1901362//organic cyclic compound biosynthetic process;GO:0097659//nucleic acid-templated transcription;GO:0044249//cellular biosynthetic process;GO:0034641//cellular nitrogen compoun…
Solyc11g010710.2	1.79	0.42	-2.09233	5.59771e-17	2.79584e-17	-2.09233	5.59771e-17	2.79584e-17	AP2-EREBP		K09285//AP2-like factor, ANT lineage	XP_004250153.2|0.0e+00|PREDICTED: AP2-like ethylene-responsive transcription factor AIL6 [Solanum lycopersicum]	GO:0048856//anatomical structure development;GO:0090304//nucleic acid metabolic process;GO:0046483//heterocycle metabolic process;GO:0044249//cellular biosynthetic process;GO:0032501//multicellular organismal process;GO:0043170//macromolecule metabolic process;GO:0044260//cellular macromolecule metabolic process;GO:0097659//nucleic acid-templated transcription;GO:0016070//RNA metabolic process;GO…
Solyc11g012980.1	0.785	0.12	-2.74441	0.00016889	0.000181349	-2.74441	0.00016889	0.000181349	AP2-EREBP		K09286//EREBP-like factor	XP_010312777.1|5.4e-125|PREDICTED: ethylene-responsive transcription factor ERF014 [Solanum lycopersicum]	GO:0006725//cellular aromatic compound metabolic process;GO:0044238//primary metabolic process;GO:0044271//cellular nitrogen compound biosynthetic process;GO:0043170//macromolecule metabolic process;GO:0097659//nucleic acid-templated transcription;GO:0006351//transcription, DNA-templated;GO:1901360//organic cyclic compound metabolic process;GO:0034645//cellular macromolecule biosynthetic process;…
Solyc11g042560.1	0.805	0.05	-4.00744	8.2172e-05	8.55353e-05	-4.00744	8.2172e-05	8.55353e-05	AP2-EREBP		K09286//EREBP-like factor	XP_004250806.1|1.4e-99|PREDICTED: ethylene-responsive transcription factor ERF022-like [Solanum lycopersicum]	GO:0010467//gene expression;GO:0097659//nucleic acid-templated transcription;GO:0034654//nucleobase-containing compound biosynthetic process;GO:0006725//cellular aromatic compound metabolic process;GO:0043170//macromolecule metabolic process;GO:0009987//cellular process;GO:0009058//biosynthetic process;GO:0044249//cellular biosynthetic process;GO:0044260//cellular macromolecule metabolic process;…
Solyc11g042580.1	1.29	0	-5.59241	4.01138e-07	3.36817e-07	-5.59241	4.01138e-07	3.36817e-07	AP2-EREBP	Malus x domestica AP2 domain class transcription factor (AP2D43) mRNA, complete cds	K09286//EREBP-like factor	XP_004250714.1|4.5e-92|PREDICTED: ethylene-responsive transcription factor ERF021 [Solanum lycopersicum]	GO:0097659//nucleic acid-templated transcription;GO:0043170//macromolecule metabolic process;GO:0032774//RNA biosynthetic process;GO:0044271//cellular nitrogen compound biosynthetic process;GO:0006351//transcription, DNA-templated;GO:0044249//cellular biosynthetic process;GO:0034654//nucleobase-containing compound biosynthetic process;GO:0034641//cellular nitrogen compound metabolic process;GO:19…
Solyc12g008350.3	29.29	2.495	-3.56064	1.60583e-200	1.04503e-201	-3.56064	1.60583e-200	1.04503e-201	AP2-EREBP		K09286//EREBP-like factor	NP_001234759.1|5.8e-170|dehydration responsive element binding protein [Solanum lycopersicum]	GO:0006139//nucleobase-containing compound metabolic process;GO:1901360//organic cyclic compound metabolic process;GO:0044271//cellular nitrogen compound biosynthetic process;GO:0016070//RNA metabolic process;GO:0097659//nucleic acid-templated transcription;GO:0006351//transcription, DNA-templated;GO:1901362//organic cyclic compound biosynthetic process;GO:0044238//primary metabolic process;GO:00…
Solyc12g044390.3	13.075	36.715	1.4902	2.86851e-42	7.63456e-43	1.4902	2.86851e-42	7.63456e-43	AP2-EREBP	Malus x domestica AP2 domain class transcription factor (AP2D43) mRNA, complete cds	K09286//EREBP-like factor	XP_004252501.1|6.3e-74|PREDICTED: dehydration-responsive element-binding protein 3 [Solanum lycopersicum]	GO:0097659//nucleic acid-templated transcription;GO:0008152//metabolic process;GO:0006807//nitrogen compound metabolic process;GO:0016070//RNA metabolic process;GO:0006351//transcription, DNA-templated;GO:0009987//cellular process;GO:0034654//nucleobase-containing compound biosynthetic process;GO:0044238//primary metabolic process;GO:0044271//cellular nitrogen compound biosynthetic process;GO:001…
C2H2
Gene ID	TM0 FPKM	TM10 FPKM	log2(TM10/TM0)	Qvalue(TM0-vs-TM10)	Pvalue(TM0-vs-TM10)	log2(TM10/TM0)	Qvalue(TM0-vs-TM10)	Pvalue(TM0-vs-TM10)	TFs	PRG	Kegg Orthology	Nr	GO
Solyc02g088670.1	0.31	0.02	-4.09491	4.53542e-05	4.59403e-05	-4.09491	4.53542e-05	4.59403e-05	C2H2			XP_004233667.1|3.4e-270|PREDICTED: zinc finger protein ZAT1-like [Solanum lycopersicum]	GO:0097159//organic cyclic compound binding;GO:0005488//binding;GO:1901363//heterocyclic compound binding;GO:0003676//nucleic acid binding;
Solyc04g077980.1	402.075	138.71	-1.53876	0	0	-1.53876	0	0			K22534//PR domain zinc finger protein 5	NP_001234718.1|2.8e-152|C2H2-type zinc finger protein [Solanum lycopersicum]	GO:0043229//intracellular organelle;GO:0044464//cell part;GO:0005623//cell;GO:0005634//nucleus;GO:0043231//intracellular membrane-bounded organelle;GO:0005622//intracellular;GO:0044424//intracellular part;GO:0043226//organelle;GO:0043227//membrane-bounded organelle;GO:0005488//binding;GO:1901363//heterocyclic compound binding;GO:0097159//organic cyclic compound binding;GO:0003676//nucleic acid bi…
Solyc06g075780.3	113.575	35.625	-1.67564	7.57244e-164	6.11794e-165	-1.67564	7.57244e-164	6.11794e-165	C2H2			XP_004241247.2|3.5e-86|PREDICTED: zinc finger protein ZAT1-like [Solanum lycopersicum]	GO:0003676//nucleic acid binding;GO:1901363//heterocyclic compound binding;GO:0097159//organic cyclic compound binding;GO:0005488//binding;
Solyc09g074780.3	0.42	1.215	1.52861	1.06035e-07	8.55078e-08	1.52861	1.06035e-07	8.55078e-08	C2H2		K22410//PR domain zinc finger protein 16;K12309//beta-galactosidase [EC:3.2.1.23]+ko00600//Sphingolipid metabolism+ko00604//Glycosphingolipid biosynthesis - ganglio series+ko00531//Glycosaminoglycan degradation+ko00511//Other glycan degradation+ko01100//Metabolic pathways+ko00052//Galactose metabolism	XP_004247541.1|6.9e-308|PREDICTED: protein indeterminate-domain 2-like [Solanum lycopersicum]	GO:0097159//organic cyclic compound binding;GO:0005488//binding;GO:0003676//nucleic acid binding;GO:1901363//heterocyclic compound binding;
Solyc11g066420.1	2.74	1.315	-1.06634	1.31523e-06	1.15178e-06	-1.06634	1.31523e-06	1.15178e-06	C2H2		K22410//PR domain zinc finger protein 16;K12309//beta-galactosidase [EC:3.2.1.23]+ko00600//Sphingolipid metabolism+ko00604//Glycosphingolipid biosynthesis - ganglio series+ko00531//Glycosaminoglycan degradation+ko00511//Other glycan degradation+ko01100//Metabolic pathways+ko00052//Galactose metabolism	XP_004250985.1|1.7e-227|PREDICTED: zinc finger protein STOP1 homolog [Solanum lycopersicum]	GO:0005488//binding;GO:0097159//organic cyclic compound binding;GO:1901363//heterocyclic compound binding;GO:0003676//nucleic acid binding;
Solyc11g073060.3	7.79	0.63	-3.63548	4.30386e-28	1.53958e-28	-3.63548	4.30386e-28	1.53958e-28	C2H2		K22534//PR domain zinc finger protein 5	XP_004251306.1|5.0e-85|PREDICTED: zinc finger protein ZAT11-like [Solanum lycopersicum]	GO:0010200//response to chitin;GO:0042493//response to drug;GO:0010243//response to organonitrogen compound;GO:0010033//response to organic substance;GO:1901698//response to nitrogen compound;GO:0050896//response to stimulus;GO:0042221//response to chemical;GO:1901700//response to oxygen-containing compound;GO:0043226//organelle;GO:0043227//membrane-bounded organelle;GO:0044424//intracellular par…
Solyc11g073075.1	82.945	5.125	-4.02255	0	0	-4.02255	0	0	C2H2		K22534//PR domain zinc finger protein 5	XP_010313549.1|6.8e-90|PREDICTED: zinc finger protein ZAT11-like [Solanum lycopersicum]	GO:0005488//binding;GO:0097159//organic cyclic compound binding;GO:1901363//heterocyclic compound binding;GO:0003676//nucleic acid binding;
Solyc12g088390.1	5.54	1.21	-2.20009	1.42041e-16	7.21747e-17	-2.20009	1.42041e-16	7.21747e-17	C2H2		K22534//PR domain zinc finger protein 5;K05747//Wiskott-Aldrich syndrome protein+ko04144//Endocytosis	XP_004252818.1|2.5e-113|PREDICTED: zinc finger protein ZAT10-like [Solanum lycopersicum]	GO:0043229//intracellular organelle;GO:0005634//nucleus;GO:0005622//intracellular;GO:0043226//organelle;GO:0044424//intracellular part;GO:0043227//membrane-bounded organelle;GO:0005623//cell;GO:0043231//intracellular membrane-bounded organelle;GO:0044464//cell part;GO:0005488//binding;GO:0097159//organic cyclic compound binding;GO:0003676//nucleic acid binding;GO:1901363//heterocyclic compound bi…
bZIP
Gene ID	TM0 FPKM	TM10 FPKM	log2(TM10/TM0)	Qvalue(TM0-vs-TM10)	Pvalue(TM0-vs-TM10)	log2(TM10/TM0)	Qvalue(TM0-vs-TM10)	Pvalue(TM0-vs-TM10)	TFs	PRG	Kegg Orthology	Nr	GO
Solyc01g108080.4	20.705	41.78	1.01481	7.58484e-95	1.04832e-95	1.01481	7.58484e-95	1.04832e-95	bZIP		K14432//ABA responsive element binding factor+ko04075//Plant hormone signal transduction	XP_004230778.1|6.5e-235|PREDICTED: ABSCISIC ACID-INSENSITIVE 5-like protein 7 [Solanum lycopersicum]	GO:0140110//transcription regulator activity;GO:0003700//DNA binding transcription factor activity;
Solyc02g061990.3	3.1	0.235	-3.72365	8.3911e-20	3.78697e-20	-3.72365	8.3911e-20	3.78697e-20			K14432//ABA responsive element binding factor+ko04075//Plant hormone signal transduction	XP_010317247.1|1.8e-95|PREDICTED: bZIP transcription factor 27-like [Solanum lycopersicum]	GO:0140110//transcription regulator activity;GO:0003700//DNA binding transcription factor activity;
Solyc03g043895.1	1.16	2.855	1.29922	5.35515e-12	3.35388e-12	1.29922	5.35515e-12	3.35388e-12			K09060//plant G-box-binding factor;K14432//ABA responsive element binding factor+ko04075//Plant hormone signal transduction	XP_004234711.1|2.8e-114|PREDICTED: bZIP transcription factor 11-like [Solanum lycopersicum]	GO:0140110//transcription regulator activity;GO:0003700//DNA binding transcription factor activity;
Solyc05g010516.1	3.5	7.42	1.08219	1.99891e-08	1.53099e-08	1.08219	1.99891e-08	1.53099e-08	bZIP		K09060//plant G-box-binding factor	XP_004239003.1|7.0e-108|PREDICTED: basic leucine zipper 43 [Solanum lycopersicum]	GO:0140110//transcription regulator activity;GO:0097159//organic cyclic compound binding;GO:0003676//nucleic acid binding;GO:1901363//heterocyclic compound binding;GO:0003677//DNA binding;GO:0005488//binding;GO:0003700//DNA binding transcription factor activity;
Solyc07g053450.4	2.605	0.705	-1.88191	2.92975e-15	1.57427e-15	-1.88191	2.92975e-15	1.57427e-15	bZIP		K04374//cyclic AMP-dependent transcription factor ATF-4+ko04141//Protein processing in endoplasmic reticulum;K20557//transcription factor VIP1+ko04016//MAPK signaling pathway - plant	XP_004243399.1|2.4e-143|PREDICTED: basic leucine zipper 61 [Solanum lycopersicum]	GO:0003676//nucleic acid binding;GO:1901363//heterocyclic compound binding;GO:0003700//DNA binding transcription factor activity;GO:0097159//organic cyclic compound binding;GO:0140110//transcription regulator activity;GO:0005488//binding;GO:0003677//DNA binding;
Solyc07g062710.4	0.585	0.145	-2.00744	0.000569734	0.000653546	-2.00744	0.000569734	0.000653546	bZIP		K04374//cyclic AMP-dependent transcription factor ATF-4+ko04141//Protein processing in endoplasmic reticulum;K20557//transcription factor VIP1+ko04016//MAPK signaling pathway - plant	XP_004244256.1|3.6e-171|PREDICTED: basic leucine zipper 61-like [Solanum lycopersicum]	GO:0009889//regulation of biosynthetic process;GO:1903508//positive regulation of nucleic acid-templated transcription;GO:0050789//regulation of biological process;GO:0031326//regulation of cellular biosynthetic process;GO:0048518//positive regulation of biological process;GO:0010628//positive regulation of gene expression;GO:0060255//regulation of macromolecule metabolic process;GO:0051171//regu…
Solyc08g150141.1	0.205	0.715	1.82906	0.000942046	0.00111176	1.82906	0.000942046	0.00111176				XP_015159146.1|2.0e-13|PREDICTED: bZIP transcription factor 17-like isoform X1 [Solanum tuberosum]
Solyc12g010800.2	0.665	0.055	-3.59241	3.91254e-06	3.57724e-06	-3.59241	3.91254e-06	3.57724e-06	bZIP		K04374//cyclic AMP-dependent transcription factor ATF-4+ko04141//Protein processing in endoplasmic reticulum;K20557//transcription factor VIP1+ko04016//MAPK signaling pathway - plant	XP_004251798.1|5.7e-173|PREDICTED: basic leucine zipper 34-like [Solanum lycopersicum]	GO:0097159//organic cyclic compound binding;GO:0003677//DNA binding;GO:0140110//transcription regulator activity;GO:0005488//binding;GO:1901363//heterocyclic compound binding;GO:0003676//nucleic acid binding;GO:0003700//DNA binding transcription factor activity;
