# Supplementary material for: Transcriptome and physiological analysis of increase in drought stress tolerance by melatonin in tomato
Source: PLoS One. 2022 May 17;17(5):e0267594. doi: 10.1371/journal.pone.0267594 (PMC9113596; doi:10.1371/journal.pone.0267594)
Supplement: S15 Table — (CSV) [file pone.0267594.s020.csv]

Gene ID	Symbol/Other Gene ID	PPI Protein ID	Nr	TFs	PRG	Kegg Orthology	Nr	GO
Solyc01g094360.3		4081.Solyc01g094360.2.1	XP_004229941.1|3.5e-181|PREDICTED: myb-related protein Zm38-like [Solanum lycopersicum]	MYB		K09422//transcription factor MYB, plant	XP_004229941.1|3.5e-181|PREDICTED: myb-related protein Zm38-like [Solanum lycopersicum]	GO:0051171//regulation of nitrogen compound metabolic process;GO:1903506//regulation of nucleic acid-templated transcription;GO:0031323//regulation of cellular metabolic process;GO:0050789//regulation of biological process;GO:0051252//regulation of RNA metabolic process;GO:0032502//developmental process;GO:0048869//cellular developmental process;GO:0065007//biological regulation;GO:0010556//regul…
Solyc03g019710.3		4081.Solyc03g019710.2.1	XP_010317531.1|1.6e-95|PREDICTED: MADS-box transcription factor TDR8 isoform X1 [Solanum lycopersicum]	MADS		K09264//MADS-box transcription factor, plant	XP_010317531.1|1.6e-95|PREDICTED: MADS-box transcription factor TDR8 isoform X1 [Solanum lycopersicum]	GO:0006357//regulation of transcription from RNA polymerase II promoter;GO:0034645//cellular macromolecule biosynthetic process;GO:0006139//nucleobase-containing compound metabolic process;GO:2001141//regulation of RNA biosynthetic process;GO:0031323//regulation of cellular metabolic process;GO:0060255//regulation of macromolecule metabolic process;GO:0031326//regulation of cellular biosynthetic …
Solyc03g034150.2		4081.Solyc03g034150.1.1	XP_004234617.1|2.0e-111|PREDICTED: homeobox-leucine zipper protein ATHB-40-like [Solanum lycopersicum]			K09338//homeobox-leucine zipper protein	XP_004234617.1|2.0e-111|PREDICTED: homeobox-leucine zipper protein ATHB-40-like [Solanum lycopersicum]	GO:0031326//regulation of cellular biosynthetic process;GO:2000112//regulation of cellular macromolecule biosynthetic process;GO:0019219//regulation of nucleobase-containing compound metabolic process;GO:0050789//regulation of biological process;GO:0019222//regulation of metabolic process;GO:0080090//regulation of primary metabolic process;GO:0010556//regulation of macromolecule biosynthetic proc…
Solyc03g114830.3		4081.Solyc03g114830.2.1	NP_001294867.1|2.4e-138|agamous-like MADS-box protein AGL8 homolog [Solanum lycopersicum]	MADS		K09264//MADS-box transcription factor, plant	NP_001294867.1|2.4e-138|agamous-like MADS-box protein AGL8 homolog [Solanum lycopersicum]	GO:0051254//positive regulation of RNA metabolic process;GO:0009058//biosynthetic process;GO:0006807//nitrogen compound metabolic process;GO:0048522//positive regulation of cellular process;GO:1901362//organic cyclic compound biosynthetic process;GO:0090304//nucleic acid metabolic process;GO:1902680//positive regulation of RNA biosynthetic process;GO:1901576//organic substance biosynthetic proces…
Solyc04g078300.3		4081.Solyc04g078300.2.1	XP_010320313.1|3.6e-193|PREDICTED: agamous-like MADS-box protein AGL104 isoform X1 [Solanum lycopersicum]	MADS		K09260//MADS-box transcription enhancer factor 2A	XP_010320313.1|3.6e-193|PREDICTED: agamous-like MADS-box protein AGL104 isoform X1 [Solanum lycopersicum]	GO:0031328//positive regulation of cellular biosynthetic process;GO:0051171//regulation of nitrogen compound metabolic process;GO:0044271//cellular nitrogen compound biosynthetic process;GO:0034645//cellular macromolecule biosynthetic process;GO:0018130//heterocycle biosynthetic process;GO:0031323//regulation of cellular metabolic process;GO:0006355//regulation of transcription, DNA-templated;GO:…
Solyc04g081000.3		4081.Solyc04g081000.2.1	NP_001234077.2|7.6e-127|DEFICIENS [Solanum lycopersicum]	MADS		K09264//MADS-box transcription factor, plant	NP_001234077.2|7.6e-127|DEFICIENS [Solanum lycopersicum]	GO:0006357//regulation of transcription from RNA polymerase II promoter;GO:0000003//reproduction;GO:0048522//positive regulation of cellular process;GO:0050789//regulation of biological process;GO:1905393//plant organ formation;GO:0009653//anatomical structure morphogenesis;GO:0080090//regulation of primary metabolic process;GO:0032501//multicellular organismal process;GO:0043170//macromolecule m…
Solyc05g009230.3		4081.Solyc05g009230.1.1	XP_004239413.2|1.2e-158|PREDICTED: transcription factor MYB108 [Solanum lycopersicum]	MYB		K09422//transcription factor MYB, plant	XP_004239413.2|1.2e-158|PREDICTED: transcription factor MYB108 [Solanum lycopersicum]	GO:0031326//regulation of cellular biosynthetic process;GO:0019219//regulation of nucleobase-containing compound metabolic process;GO:0010468//regulation of gene expression;GO:0010556//regulation of macromolecule biosynthetic process;GO:0065007//biological regulation;GO:0051171//regulation of nitrogen compound metabolic process;GO:0009987//cellular process;GO:0032502//developmental process;GO:190…
Solyc06g005310.3		4081.Solyc06g005310.2.1	XP_004240351.1|1.1e-99|PREDICTED: transcription factor MYB48-like [Solanum lycopersicum]	MYB		K09422//transcription factor MYB, plant	XP_004240351.1|1.1e-99|PREDICTED: transcription factor MYB48-like [Solanum lycopersicum]	GO:1901363//heterocyclic compound binding;GO:0005488//binding;GO:0003676//nucleic acid binding;GO:0097159//organic cyclic compound binding;GO:0003677//DNA binding;
Solyc06g009480.3		4081.Solyc06g009480.1.1	XP_004240646.2|5.3e-145|PREDICTED: transcription factor MYB108-like [Solanum lycopersicum]	MYB		K09422//transcription factor MYB, plant	XP_004240646.2|5.3e-145|PREDICTED: transcription factor MYB108-like [Solanum lycopersicum]	GO:0006355//regulation of transcription, DNA-templated;GO:0010468//regulation of gene expression;GO:0080090//regulation of primary metabolic process;GO:0006357//regulation of transcription from RNA polymerase II promoter;GO:0065007//biological regulation;GO:1903506//regulation of nucleic acid-templated transcription;GO:0031323//regulation of cellular metabolic process;GO:0019219//regulation of nu…
Solyc06g059970.4		4081.Solyc06g059970.2.1	NP_001234075.2|8.8e-118|TPI [Solanum lycopersicum]	MADS		K09264//MADS-box transcription factor, plant	NP_001234075.2|8.8e-118|TPI [Solanum lycopersicum]	GO:1903506//regulation of nucleic acid-templated transcription;GO:0090304//nucleic acid metabolic process;GO:0019219//regulation of nucleobase-containing compound metabolic process;GO:0009058//biosynthetic process;GO:0016070//RNA metabolic process;GO:0045944//positive regulation of transcription from RNA polymerase II promoter;GO:0009893//positive regulation of metabolic process;GO:0010604//posit…
Solyc07g053230.3		4081.Solyc07g053230.2.1	XP_015081791.1|1.1e-145|PREDICTED: transcription factor WER-like [Solanum pennellii]	MYB		K09422//transcription factor MYB, plant	XP_015081791.1|1.1e-145|PREDICTED: transcription factor WER-like [Solanum pennellii]	GO:0003676//nucleic acid binding;GO:1901363//heterocyclic compound binding;GO:0005488//binding;GO:0097159//organic cyclic compound binding;GO:0003677//DNA binding;
Solyc07g053240.3		4081.Solyc07g053240.2.1	XP_004243822.2|2.8e-148|PREDICTED: transcription factor WER-like [Solanum lycopersicum]	MYB		K09422//transcription factor MYB, plant	XP_004243822.2|2.8e-148|PREDICTED: transcription factor WER-like [Solanum lycopersicum]	GO:0003677//DNA binding;GO:0003676//nucleic acid binding;GO:0005488//binding;GO:0097159//organic cyclic compound binding;GO:1901363//heterocyclic compound binding;
Solyc10g079700.2		4081.Solyc10g079700.1.1	XP_004249241.1|2.7e-130|PREDICTED: two-component response regulator ORR9 [Solanum lycopersicum]			K14492//two-component response regulator ARR-A family+ko04075//Plant hormone signal transduction	XP_004249241.1|2.7e-130|PREDICTED: two-component response regulator ORR9 [Solanum lycopersicum]	GO:0050794//regulation of cellular process;GO:0065007//biological regulation;GO:0007165//signal transduction;GO:0050896//response to stimulus;GO:0023052//signaling;GO:0009987//cellular process;GO:0035556//intracellular signal transduction;GO:0050789//regulation of biological process;GO:0051716//cellular response to stimulus;GO:0007154//cell communication;GO:0000160//phosphorelay signal transducti…
