# Supplementary material for: Transcriptome and physiological analysis of increase in drought stress tolerance by melatonin in tomato
Source: PLoS One. 2022 May 17;17(5):e0267594. doi: 10.1371/journal.pone.0267594 (PMC9113596; doi:10.1371/journal.pone.0267594)
Supplement: S16 Table — (CSV) [file pone.0267594.s021.csv]

Gene ID	Symbol/Other Gene ID	PPI Protein ID	Nr	Other Gene ID	Transcripts	Gene Type	log2(TM10/TM0)	Qvalue(TM0-vs-TM10)	Pvalue(TM0-vs-TM10)	TFs	PRG	Kegg Orthology	Nr	GO
Solyc01g005350.4		4081.Solyc01g005350.2.1	XP_004253343.1|3.8e-170|PREDICTED: probable S-adenosylmethionine-dependent methyltransferase At5g38780 [Solanum lycopersicum]	Solyc01g005350.4	Solyc01g005350.4.1	Known_gene	-5.88616992874995	2.09093161166902e-08	1.6046334394347098e-08			K18886//gibberellin A4 carboxyl methyltransferase [EC:2.1.1.276];K18848//indole-3-acetate O-methyltransferase [EC:2.1.1.278]	XP_004253343.1|3.8e-170|PREDICTED: probable S-adenosylmethionine-dependent methyltransferase At5g38780 [Solanum lycopersicum]	GO:0003824//catalytic activity;GO:0008168//methyltransferase activity;GO:0016741//transferase activity, transferring one-carbon groups;GO:0016740//transferase activity;
Solyc01g006290.4		4081.Solyc01g006290.2.1	XP_004228671.1|5.4e-190|PREDICTED: lignin-forming anionic peroxidase [Solanum lycopersicum]	Solyc01g006290.4	Solyc01g006290.4.1	Known_gene	-4.34728884649586	8.740760868861006e-139	8.488311609096378e-140			K00430//peroxidase [EC:1.11.1.7]+ko01100//Metabolic pathways+ko01110//Biosynthesis of secondary metabolites+ko00940//Phenylpropanoid biosynthesis	XP_004228671.1|5.4e-190|PREDICTED: lignin-forming anionic peroxidase [Solanum lycopersicum]	GO:0009056//catabolic process;GO:0009987//cellular process;GO:0044248//cellular catabolic process;GO:0017144//drug metabolic process;GO:0006979//response to oxidative stress;GO:0042744//hydrogen peroxide catabolic process;GO:0008152//metabolic process;GO:0044237//cellular metabolic process;GO:0051186//cofactor metabolic process;GO:0072593//reactive oxygen species metabolic process;GO:0006950//res…
Solyc01g006390.2			NP_001234866.1|9.4e-79|extensin-like protein precursor [Solanum lycopersicum]	Solyc01g006390.2	Solyc01g006390.2.1	Known_gene	-4.81479950932745	0.00011707514990921101	0.000123777642559319				NP_001234866.1|9.4e-79|extensin-like protein precursor [Solanum lycopersicum]
Solyc01g007000.4		4081.Solyc01g007000.2.1	XP_004228696.1|3.2e-228|PREDICTED: E3 ubiquitin-protein ligase PUB22-like [Solanum lycopersicum]	Solyc01g007000.4	Solyc01g007000.4.1	Known_gene	-6.008781487922111	1.9866790935988893e-105	2.4896777807784495e-106		PREDICTED: Vitis vinifera hypothetical protein LOC100249092 (LOC100249092), mRNA	K08332//vacuolar protein 8;K04733//interleukin-1 receptor-associated kinase 4 [EC:2.7.11.1];K10260//F-box and WD-40 domain protein 7+ko04120//Ubiquitin mediated proteolysis	XP_004228696.1|3.2e-228|PREDICTED: E3 ubiquitin-protein ligase PUB22-like [Solanum lycopersicum]	GO:0004842//ubiquitin-protein transferase activity;GO:0016740//transferase activity;GO:0019787//ubiquitin-like protein transferase activity;GO:0003824//catalytic activity;GO:0140096//catalytic activity, acting on a protein;
Solyc01g007030.3		29760.VIT_08s0105g00180.t01	XP_010315681.1|6.6e-120|PREDICTED: LOW QUALITY PROTEIN: E3 ubiquitin-protein ligase PUB22-like [Solanum lycopersicum]	Solyc01g007030.3	Solyc01g007030.3.1	Known_gene	-4.18385093338355	5.680757130637868e-188	3.9314974728616185e-189		PREDICTED: Vitis vinifera hypothetical protein LOC100249092 (LOC100249092), mRNA		XP_010315681.1|6.6e-120|PREDICTED: LOW QUALITY PROTEIN: E3 ubiquitin-protein ligase PUB22-like [Solanum lycopersicum]	GO:0140096//catalytic activity, acting on a protein;GO:0016740//transferase activity;GO:0004842//ubiquitin-protein transferase activity;GO:0019787//ubiquitin-like protein transferase activity;GO:0003824//catalytic activity;
Solyc01g007810.1			XP_010315430.1|3.7e-169|PREDICTED: transcription repressor OFP15 [Solanum lycopersicum]	Solyc01g007810.1	Solyc01g007810.1.1	Known_gene	-4.466876205907139	0.0006900359147704571	0.0008000264155340611	OFP			XP_010315430.1|3.7e-169|PREDICTED: transcription repressor OFP15 [Solanum lycopersicum]
Solyc01g008420.3		3847.GLYMA13G41460.1	XP_010315164.1|1.9e-290|PREDICTED: protein DETOXIFICATION 42-like [Solanum lycopersicum]	Solyc01g008420.3	Solyc01g008420.3.1	Known_gene	-6.7888043007945	4.4856748142497e-14	2.54272705000995e-14			K20456//oxysterol-binding protein 1	XP_010315164.1|1.9e-290|PREDICTED: protein DETOXIFICATION 42-like [Solanum lycopersicum]	GO:0016021//integral component of membrane;GO:0031224//intrinsic component of membrane;GO:0044425//membrane part;GO:0016020//membrane;GO:0015297//antiporter activity;GO:0005215//transporter activity;GO:0022804//active transmembrane transporter activity;GO:0015291//secondary active transmembrane transporter activity;GO:0015238//drug transmembrane transporter activity;GO:0022857//transmembrane tran…
Solyc01g009410.3		4081.Solyc01g009410.2.1	XP_004228865.1|2.6e-190|PREDICTED: peroxidase 57-like [Solanum lycopersicum]	Solyc01g009410.3	Solyc01g009410.3.1	Known_gene	-5.32937268215721	3.72825461480194e-06	3.40048681886657e-06			K00430//peroxidase [EC:1.11.1.7]+ko01100//Metabolic pathways+ko01110//Biosynthesis of secondary metabolites+ko00940//Phenylpropanoid biosynthesis	XP_004228865.1|2.6e-190|PREDICTED: peroxidase 57-like [Solanum lycopersicum]	GO:0016043//cellular component organization;GO:0051187//cofactor catabolic process;GO:0009987//cellular process;GO:0017144//drug metabolic process;GO:0051186//cofactor metabolic process;GO:0072593//reactive oxygen species metabolic process;GO:0042744//hydrogen peroxide catabolic process;GO:0009056//catabolic process;GO:0045229//external encapsulating structure organization;GO:0044248//cellular ca…
Solyc01g017600.3		4081.Solyc04g014520.1.1	XP_004228340.1|1.4e-180|PREDICTED: transmembrane protein 45B-like [Solanum lycopersicum]	Solyc01g017600.3	Solyc01g017600.3.1	Known_gene	-4.31487311246209	9.995637327721838e-88	1.4741667398660395e-88				XP_004228340.1|1.4e-180|PREDICTED: transmembrane protein 45B-like [Solanum lycopersicum]	GO:0044425//membrane part;GO:0031224//intrinsic component of membrane;GO:0016021//integral component of membrane;GO:0016020//membrane;
Solyc01g057080.1		4081.Solyc01g057080.1.1	XP_004229130.1|5.4e-60|PREDICTED: ethylene-responsive transcription factor ERF020-like [Solanum lycopersicum]	Solyc01g057080.1	Solyc01g057080.1.1	Known_gene	-6.13672760421481	1.0866406811360199e-09	7.65717760054981e-10	AP2-EREBP	Malus x domestica AP2 domain class transcription factor (AP2D43) mRNA, complete cds	K09286//EREBP-like factor	XP_004229130.1|5.4e-60|PREDICTED: ethylene-responsive transcription factor ERF020-like [Solanum lycopersicum]	GO:0044249//cellular biosynthetic process;GO:1901360//organic cyclic compound metabolic process;GO:0010467//gene expression;GO:0008152//metabolic process;GO:0034645//cellular macromolecule biosynthetic process;GO:1901576//organic substance biosynthetic process;GO:0071704//organic substance metabolic process;GO:0006139//nucleobase-containing compound metabolic process;GO:0097659//nucleic acid-temp…
Solyc01g057770.3		29760.VIT_07s0005g02060.t01	XP_017975548.1|0.0e+00|PREDICTED: probable boron transporter 2 isoform X1 [Theobroma cacao]	Solyc01g057770.3	Solyc01g057770.3.1	Known_gene	-4.35820927249375	0.0	0.0			K06573//solute carrier family 4 (anion exchanger), member 1;K13862//solute carrier family 4 (sodium borate transporter), member 11;K04733//interleukin-1 receptor-associated kinase 4 [EC:2.7.11.1]	XP_017975548.1|0.0e+00|PREDICTED: probable boron transporter 2 isoform X1 [Theobroma cacao]
Solyc01g058100.2		4081.Solyc01g058100.2.1		Solyc01g058100.2	Solyc01g058100.2.1	Known_gene	-4.466876205907139	0.0006900359147704571	0.0008000264155340611
Solyc01g066680.3		4081.Solyc01g066680.2.1	XP_004229251.1|8.9e-79|PREDICTED: phylloplanin-like [Solanum lycopersicum]	Solyc01g066680.3	Solyc01g066680.3.1	Known_gene	-5.47505013735284	5.38682289440323e-43	1.4163423659904301e-43				XP_004229251.1|8.9e-79|PREDICTED: phylloplanin-like [Solanum lycopersicum]
Solyc01g066760.2		4113.PGSC0003DMT400029434	XP_004229246.1|3.1e-59|PREDICTED: uncharacterized protein LOC101255730 [Solanum lycopersicum]	Solyc01g066760.2	Solyc01g066760.2.1	Known_gene	-4.0430684970005695	1.0217268558653299e-18	4.79125776027975e-19				XP_004229246.1|3.1e-59|PREDICTED: uncharacterized protein LOC101255730 [Solanum lycopersicum]	GO:0016020//membrane;GO:0016021//integral component of membrane;GO:0031224//intrinsic component of membrane;GO:0044425//membrane part;
Solyc01g067295.1		4113.PGSC0003DMT400058340	XP_004229220.1|1.3e-63|PREDICTED: uncharacterized protein LOC101247655 [Solanum lycopersicum]	Solyc01g067295.1	Solyc01g067295.1.1	Known_gene	-4.545101373212639	0.0	0.0				XP_004229220.1|1.3e-63|PREDICTED: uncharacterized protein LOC101247655 [Solanum lycopersicum]
Solyc01g068410.4		4081.Solyc01g068410.2.1	NP_001234192.1|2.5e-204|auxin efflux facilitator SlPIN5 [Solanum lycopersicum]	Solyc01g068410.4	Solyc01g068410.4.1	Known_gene	-4.37667839693556	4.31605672526415e-15	2.3374452407129396e-15			K13947//auxin efflux carrier family	NP_001234192.1|2.5e-204|auxin efflux facilitator SlPIN5 [Solanum lycopersicum]	GO:0009733//response to auxin;GO:0065007//biological regulation;GO:0032870//cellular response to hormone stimulus;GO:0009755//hormone-mediated signaling pathway;GO:0050789//regulation of biological process;GO:0071365//cellular response to auxin stimulus;GO:0042221//response to chemical;GO:0023052//signaling;GO:0051179//localization;GO:0006810//transport;GO:0009719//response to endogenous stimulus…
Solyc01g079200.4		4081.Solyc01g079200.2.1	NP_001234747.2|1.3e-201|gibberellin 2-oxidase [Solanum lycopersicum]	Solyc01g079200.4	Solyc01g079200.4.1	Known_gene	-4.24534638252816	2.2614393968532292e-156	1.9364171529963595e-157			K04125//gibberellin 2beta-dioxygenase [EC:1.14.11.13]+ko00904//Diterpenoid biosynthesis+ko01110//Biosynthesis of secondary metabolites	NP_001234747.2|1.3e-201|gibberellin 2-oxidase [Solanum lycopersicum]	GO:0044282//small molecule catabolic process;GO:0009056//catabolic process;GO:0044248//cellular catabolic process;GO:0016115//terpenoid catabolic process;GO:0065008//regulation of biological quality;GO:0042447//hormone catabolic process;GO:0043436//oxoacid metabolic process;GO:0071704//organic substance metabolic process;GO:0006721//terpenoid metabolic process;GO:0006629//lipid metabolic process;…
Solyc01g080050.4		4081.Solyc01g080050.2.1	XP_004229565.1|2.1e-104|PREDICTED: transcription factor MUTE [Solanum lycopersicum]	Solyc01g080050.4	Solyc01g080050.4.1	Known_gene	-4.707884305410941	2.2783748752828698e-07	1.88321025172983e-07	bHLH		K20558//transcription factor SPEECHLESS+ko04016//MAPK signaling pathway - plant	XP_004229565.1|2.1e-104|PREDICTED: transcription factor MUTE [Solanum lycopersicum]	GO:0046983//protein dimerization activity;GO:0005488//binding;GO:0005515//protein binding;
Solyc01g080790.3		4081.Solyc01g080790.2.1	XP_004229500.1|3.6e-131|PREDICTED: uncharacterized protein LOC101249206 [Solanum lycopersicum]	Solyc01g080790.3	Solyc01g080790.3.1	Known_gene	-4.91684032663943	3.024945772066599e-119	3.333726420928489e-120		Glycine max cv Williams 82 BAC clone Gm_ISb001_091_F11, complete sequence.		XP_004229500.1|3.6e-131|PREDICTED: uncharacterized protein LOC101249206 [Solanum lycopersicum]
Solyc01g081605.1		4081.Solyc08g066370.1.1	XP_015064383.1|9.0e-268|PREDICTED: serine/threonine-protein phosphatase 7 long form homolog [Solanum pennellii]	Solyc01g081605.1	Solyc01g081605.1.1	Known_gene	-4.9579130014199695	4.9958920132290204e-05	5.08109629854678e-05			K12448//UDP-arabinose 4-epimerase [EC:5.1.3.5]+ko00520//Amino sugar and nucleotide sugar metabolism+ko01100//Metabolic pathways;K00134//glyceraldehyde 3-phosphate dehydrogenase [EC:1.2.1.12]+ko00010//Glycolysis / Gluconeogenesis+ko01230//Biosynthesis of amino acids+ko01100//Metabolic pathways+ko01110//Biosynthesis of secondary metabolites+ko00710//Carbon fixation in photosynthetic organisms+ko012…	XP_015064383.1|9.0e-268|PREDICTED: serine/threonine-protein phosphatase 7 long form homolog [Solanum pennellii]
Solyc01g087590.3		4081.Solyc01g087590.2.1	XP_004229651.1|4.4e-290|PREDICTED: polyamine oxidase 1 [Solanum lycopersicum]	Solyc01g087590.3	Solyc01g087590.3.1	Known_gene	-4.14467255089271	0.0	0.0			K13366//polyamine oxidase [EC:1.5.3.14 1.5.3.16 1.5.3.-]+ko00410//beta-Alanine metabolism+ko00330//Arginine and proline metabolism+ko01100//Metabolic pathways	XP_004229651.1|4.4e-290|PREDICTED: polyamine oxidase 1 [Solanum lycopersicum]	GO:0044237//cellular metabolic process;GO:0006595//polyamine metabolic process;GO:0006576//cellular biogenic amine metabolic process;GO:0071704//organic substance metabolic process;GO:1901565//organonitrogen compound catabolic process;GO:0042402//cellular biogenic amine catabolic process;GO:0009308//amine metabolic process;GO:0044106//cellular amine metabolic process;GO:0009987//cellular process;…
Solyc01g090310.3		4081.Solyc01g090310.2.1	XP_010325364.1|4.8e-100|PREDICTED: ethylene-responsive transcription factor 13-like [Solanum lycopersicum]	Solyc01g090310.3	Solyc01g090310.3.1	Known_gene	-7.4992976835995195	3.97647093735327e-21	1.7325228293304298e-21	AP2-EREBP	Malus x domestica AP2 domain class transcription factor (AP2D43) mRNA, complete cds	K14517//ethylene-responsive transcription factor 2+ko04075//Plant hormone signal transduction;K09286//EREBP-like factor	XP_010325364.1|4.8e-100|PREDICTED: ethylene-responsive transcription factor 13-like [Solanum lycopersicum]	GO:0009058//biosynthetic process;GO:0043170//macromolecule metabolic process;GO:1901362//organic cyclic compound biosynthetic process;GO:0071704//organic substance metabolic process;GO:0046483//heterocycle metabolic process;GO:1901576//organic substance biosynthetic process;GO:0018130//heterocycle biosynthetic process;GO:0006351//transcription, DNA-templated;GO:0010467//gene expression;GO:0009059…
Solyc01g090730.3		4081.Solyc01g090730.2.1	XP_004229775.1|3.3e-176|PREDICTED: squamosa promoter-binding-like protein 8 [Solanum lycopersicum]	Solyc01g090730.3	Solyc01g090730.3.1	Known_gene	-5.0358530024556	1.9597984868539794e-84	3.0028640702471396e-85	SBP		K13415//protein brassinosteroid insensitive 1 [EC:2.7.10.1 2.7.11.1]+ko04075//Plant hormone signal transduction;K20641//Rho GTPase-activating protein 20	XP_004229775.1|3.3e-176|PREDICTED: squamosa promoter-binding-like protein 8 [Solanum lycopersicum]	GO:0005634//nucleus;GO:0043231//intracellular membrane-bounded organelle;GO:0044464//cell part;GO:0005623//cell;GO:0005622//intracellular;GO:0044424//intracellular part;GO:0043229//intracellular organelle;GO:0043226//organelle;GO:0043227//membrane-bounded organelle;GO:0003677//DNA binding;GO:0097159//organic cyclic compound binding;GO:0003676//nucleic acid binding;GO:0005488//binding;GO:1901363//…
Solyc01g090800.3		3694.POPTR_0002s14440.1	XP_004229782.1|4.0e-124|PREDICTED: cyclin-U2-1 [Solanum lycopersicum]	Solyc01g090800.3	Solyc01g090800.3.1	Known_gene	-5.24266104896388	3.676733546503679e-54	8.130022053989528e-55			K01255//leucyl aminopeptidase [EC:3.4.11.1]+ko01100//Metabolic pathways+ko00480//Glutathione metabolism	XP_004229782.1|4.0e-124|PREDICTED: cyclin-U2-1 [Solanum lycopersicum]	GO:0001932//regulation of protein phosphorylation;GO:0051726//regulation of cell cycle;GO:0045859//regulation of protein kinase activity;GO:0051174//regulation of phosphorus metabolic process;GO:0051171//regulation of nitrogen compound metabolic process;GO:1904029//regulation of cyclin-dependent protein kinase activity;GO:0050790//regulation of catalytic activity;GO:0019222//regulation of metabol…
Solyc01g090965.1		4081.Solyc01g090970.2.1	NP_001333664.1|3.3e-65|alpha amylase inhibitor/lipid-transfer/seed storage superfamily protein precursor [Solanum lycopersicum]	Solyc01g090965.1	Solyc01g090965.1.1	Known_gene	-4.38248401861677	1.05719398900674e-19	4.77972130831683e-20			K11855//ubiquitin carboxyl-terminal hydrolase 36/42 [EC:3.4.19.12]	NP_001333664.1|3.3e-65|alpha amylase inhibitor/lipid-transfer/seed storage superfamily protein precursor [Solanum lycopersicum]
Solyc01g095140.4		4081.Solyc01g095140.2.1	NP_001233938.1|2.4e-86|ethylene-responsive late embryogenesis-like protein [Solanum lycopersicum]	Solyc01g095140.4	Solyc01g095140.4.1	Known_gene	-4.30626842679783	0.0	0.0				NP_001233938.1|2.4e-86|ethylene-responsive late embryogenesis-like protein [Solanum lycopersicum]	GO:0042221//response to chemical;GO:0009414//response to water deprivation;GO:0050896//response to stimulus;GO:0001101//response to acid chemical;GO:0006950//response to stress;GO:0009269//response to desiccation;GO:0009415//response to water;GO:0010035//response to inorganic substance;GO:0009628//response to abiotic stimulus;GO:1901700//response to oxygen-containing compound;
Solyc01g098060.1		4081.Solyc01g098060.1.1	XP_004231248.1|6.3e-80|PREDICTED: agamous-like MADS-box protein AGL23 [Solanum lycopersicum]	Solyc01g098060.1	Solyc01g098060.1.1	Known_gene	-5.07353377772762	5.3351150420312396e-17	2.66145707524934e-17	MADS		K12412//pheromone receptor transcription factor	XP_004231248.1|6.3e-80|PREDICTED: agamous-like MADS-box protein AGL23 [Solanum lycopersicum]	GO:0034645//cellular macromolecule biosynthetic process;GO:0034654//nucleobase-containing compound biosynthetic process;GO:0019222//regulation of metabolic process;GO:0006351//transcription, DNA-templated;GO:0043170//macromolecule metabolic process;GO:0044260//cellular macromolecule metabolic process;GO:0050789//regulation of biological process;GO:0010468//regulation of gene expression;GO:0051252…
Solyc01g098720.3		4081.Solyc01g098720.2.1	XP_004230172.1|7.8e-186|PREDICTED: transcription factor bHLH96-like isoform X2 [Solanum lycopersicum]	Solyc01g098720.3	Solyc01g098720.3.1	Known_gene	-4.28046308167626	1.2071911885518299e-26	4.47283443951652e-27	bHLH		K18485//myogenic factor 6;K20558//transcription factor SPEECHLESS+ko04016//MAPK signaling pathway - plant	XP_004230172.1|7.8e-186|PREDICTED: transcription factor bHLH96-like isoform X2 [Solanum lycopersicum]	GO:0046983//protein dimerization activity;GO:0005488//binding;GO:0005515//protein binding;
Solyc01g099650.3		4081.Solyc01g099650.2.1	XP_010313078.1|0.0e+00|PREDICTED: formin-like protein 11 [Solanum lycopersicum]	Solyc01g099650.3	Solyc01g099650.3.1	Known_gene	-4.6704095999922695	1.23953678476877e-18	5.83762342835666e-19			K02184//formin 2;K05740//diaphanous 1+ko04933//AGE-RAGE signaling pathway in diabetic complications	XP_010313078.1|0.0e+00|PREDICTED: formin-like protein 11 [Solanum lycopersicum]	GO:0016020//membrane;GO:0031224//intrinsic component of membrane;GO:0016021//integral component of membrane;GO:0044425//membrane part;
Solyc01g102280.3		4113.PGSC0003DMT400047082	XP_010315475.1|4.7e-17|PREDICTED: anaphase-promoting complex subunit 11 [Solanum lycopersicum]	Solyc01g102280.3	Solyc01g102280.3.1	Known_gene	-5.7745696645389195	6.82185983352288e-08	5.42768909501004e-08			K03358//anaphase-promoting complex subunit 11+ko04120//Ubiquitin mediated proteolysis	XP_010315475.1|4.7e-17|PREDICTED: anaphase-promoting complex subunit 11 [Solanum lycopersicum]	GO:1902494//catalytic complex;GO:0043229//intracellular organelle;GO:0044422//organelle part;GO:0044446//intracellular organelle part;GO:0000151//ubiquitin ligase complex;GO:0043227//membrane-bounded organelle;GO:0043226//organelle;GO:0005680//anaphase-promoting complex;GO:0016021//integral component of membrane;GO:0005634//nucleus;GO:0031461//cullin-RING ubiquitin ligase complex;GO:0044464//cell…
Solyc01g103630.4		4081.Solyc01g103630.2.1	XP_004231328.1|2.9e-113|PREDICTED: uncharacterized protein LOC101258312 [Solanum lycopersicum]	Solyc01g103630.4	Solyc01g103630.4.1	Known_gene	-4.41615644829927	0.000866854773893153	0.00101725546575099			K14611//solute carrier family 23 (nucleobase transporter), member 1/2;K08234//glyoxylase I family protein	XP_004231328.1|2.9e-113|PREDICTED: uncharacterized protein LOC101258312 [Solanum lycopersicum]
Solyc01g103700.3		4081.Solyc01g103700.2.1	XP_004231332.1|4.7e-120|PREDICTED: WEB family protein At1g75720 [Solanum lycopersicum]	Solyc01g103700.3	Solyc01g103700.3.1	Known_gene	-4.1229218046897795	1.51302004130736e-12	9.22288673392479e-13				XP_004231332.1|4.7e-120|PREDICTED: WEB family protein At1g75720 [Solanum lycopersicum]	GO:0009658//chloroplast organization;GO:0051640//organelle localization;GO:0051234//establishment of localization;GO:0009902//chloroplast relocation;GO:0009657//plastid organization;GO:0071840//cellular component organization or biogenesis;GO:0051667//establishment of plastid localization;GO:0051656//establishment of organelle localization;GO:0051649//establishment of localization in cell;GO:0009…
Solyc01g104200.4		4081.Solyc01g104200.2.1	XP_019067360.1|2.1e-151|PREDICTED: fatty acyl-CoA reductase 3-like [Solanum lycopersicum]	Solyc01g104200.4	Solyc01g104200.4.1	Known_gene	-4.43370934197194	5.542387301631271e-11	3.6498111822556297e-11			K13356//alcohol-forming fatty acyl-CoA reductase [EC:1.2.1.84]+ko04146//Peroxisome+ko00073//Cutin, suberine and wax biosynthesis	XP_019067360.1|2.1e-151|PREDICTED: fatty acyl-CoA reductase 3-like [Solanum lycopersicum]	GO:0006629//lipid metabolic process;GO:0008152//metabolic process;GO:0071704//organic substance metabolic process;GO:0044238//primary metabolic process;GO:0080019//fatty-acyl-CoA reductase (alcohol-forming) activity;GO:0102965//alcohol-forming fatty acyl-CoA reductase activity;GO:0016491//oxidoreductase activity;GO:0003824//catalytic activity;GO:0016903//oxidoreductase activity, acting on the ald…
Solyc01g105650.4		4081.Solyc01g105650.2.1	XP_004230628.1|5.6e-210|PREDICTED: protein DMR6-LIKE OXYGENASE 2-like [Solanum lycopersicum]	Solyc01g105650.4	Solyc01g105650.4.1	Known_gene	-4.639712802769361	4.59878257484311e-07	3.8799196725144703e-07			K05278//flavonol synthase [EC:1.14.20.6]+ko01100//Metabolic pathways+ko01110//Biosynthesis of secondary metabolites+ko00941//Flavonoid biosynthesis	XP_004230628.1|5.6e-210|PREDICTED: protein DMR6-LIKE OXYGENASE 2-like [Solanum lycopersicum]	GO:0043167//ion binding;GO:0043169//cation binding;GO:0003824//catalytic activity;GO:0016491//oxidoreductase activity;GO:0046872//metal ion binding;GO:0005488//binding;
Solyc01g105850.3		4081.Solyc01g105850.2.1	XP_004230563.1|6.1e-167|PREDICTED: (-)-camphene/tricyclene synthase, chloroplastic-like isoform X2 [Solanum lycopersicum]	Solyc01g105850.3	Solyc01g105850.3.1	Known_gene	-5.325038091893309	3.85526400040828e-06	3.5221558293478897e-06			K12742//isoprene synthase [EC:4.2.3.27]+ko00900//Terpenoid backbone biosynthesis+ko01110//Biosynthesis of secondary metabolites;K21925//(-)-camphene/tricyclene/(4S)-limonene/myrcene synthase [EC:4.2.3.117 4.2.3.105 4.2.3.16 4.2.3.15]+ko00902//Monoterpenoid biosynthesis+ko01100//Metabolic pathways+ko01110//Biosynthesis of secondary metabolites	XP_004230563.1|6.1e-167|PREDICTED: (-)-camphene/tricyclene synthase, chloroplastic-like isoform X2 [Solanum lycopersicum]
Solyc01g105890.3		4081.Solyc01g105890.2.1	NP_001233805.1|0.0e+00|linalool synthase [Solanum lycopersicum]	Solyc01g105890.3	Solyc01g105890.3.1	Known_gene	-4.20200447329246	9.723778231306729e-45	2.4880769250457395e-45			K07385//1,8-cineole synthase [EC:4.2.3.108]+ko00902//Monoterpenoid biosynthesis+ko01100//Metabolic pathways+ko01110//Biosynthesis of secondary metabolites;K12742//isoprene synthase [EC:4.2.3.27]+ko00900//Terpenoid backbone biosynthesis+ko01110//Biosynthesis of secondary metabolites	NP_001233805.1|0.0e+00|linalool synthase [Solanum lycopersicum]	GO:0008152//metabolic process;GO:0000287//magnesium ion binding;GO:0043167//ion binding;GO:0046872//metal ion binding;GO:0005488//binding;GO:0016838//carbon-oxygen lyase activity, acting on phosphates;GO:0016835//carbon-oxygen lyase activity;GO:0043169//cation binding;GO:0003824//catalytic activity;GO:0016829//lyase activity;GO:0010333//terpene synthase activity;
Solyc01g108240.3		4081.Solyc01g108240.2.1	XP_004230791.1|2.4e-169|PREDICTED: ethylene-responsive transcription factor ERF109 [Solanum lycopersicum]	Solyc01g108240.3	Solyc01g108240.3.1	Known_gene	-5.61648122296986	0.0	0.0	AP2-EREBP	Malus x domestica AP2 domain class transcription factor (AP2D43) mRNA, complete cds	K09286//EREBP-like factor	XP_004230791.1|2.4e-169|PREDICTED: ethylene-responsive transcription factor ERF109 [Solanum lycopersicum]	GO:0006139//nucleobase-containing compound metabolic process;GO:0044260//cellular macromolecule metabolic process;GO:1901576//organic substance biosynthetic process;GO:0044237//cellular metabolic process;GO:0044249//cellular biosynthetic process;GO:0034641//cellular nitrogen compound metabolic process;GO:0008152//metabolic process;GO:0097659//nucleic acid-templated transcription;GO:0044238//prima…
Solyc01g109270.3		4081.Solyc01g109270.2.1	XP_019067459.1|0.0e+00|PREDICTED: uncharacterized protein LOC101243651 isoform X1 [Solanum lycopersicum]	Solyc01g109270.3	Solyc01g109270.3.1	Known_gene	-5.255372100713429	6.549270328341299e-06	6.12128114138119e-06				XP_019067459.1|0.0e+00|PREDICTED: uncharacterized protein LOC101243651 isoform X1 [Solanum lycopersicum]
Solyc01g111950.4		4081.Solyc01g111950.2.1	XP_004231459.1|0.0e+00|PREDICTED: receptor-like cytosolic serine/threonine-protein kinase RBK1 [Solanum lycopersicum]	Solyc01g111950.4	Solyc01g111950.4.1	Known_gene	-4.91433518287836	6.518145464101479e-05	6.71861292768518e-05			K04730//interleukin-1 receptor-associated kinase 1 [EC:2.7.11.1];K04733//interleukin-1 receptor-associated kinase 4 [EC:2.7.11.1]	XP_004231459.1|0.0e+00|PREDICTED: receptor-like cytosolic serine/threonine-protein kinase RBK1 [Solanum lycopersicum]	GO:0065007//biological regulation;GO:0007154//cell communication;GO:0006793//phosphorus metabolic process;GO:0006807//nitrogen compound metabolic process;GO:0050789//regulation of biological process;GO:0009987//cellular process;GO:0006464//cellular protein modification process;GO:0007165//signal transduction;GO:0036211//protein modification process;GO:0016310//phosphorylation;GO:1901564//organoni…
Solyc02g037555.1				Solyc02g037555.1	Solyc02g037555.1.1	Known_gene	-6.197269146149861	1.4339479063411e-18	6.773430023258889e-19
Solyc02g062960.4		4081.Solyc02g062960.2.1	XP_004233508.1|5.1e-116|PREDICTED: homeobox-leucine zipper protein ATHB-40-like [Solanum lycopersicum]	Solyc02g062960.4	Solyc02g062960.4.1	Known_gene	-6.255372100713429	2.2730509859970599e-10	1.54289092809659e-10			K09338//homeobox-leucine zipper protein	XP_004233508.1|5.1e-116|PREDICTED: homeobox-leucine zipper protein ATHB-40-like [Solanum lycopersicum]	GO:1903506//regulation of nucleic acid-templated transcription;GO:0031326//regulation of cellular biosynthetic process;GO:0031323//regulation of cellular metabolic process;GO:0010556//regulation of macromolecule biosynthetic process;GO:0060255//regulation of macromolecule metabolic process;GO:0050794//regulation of cellular process;GO:0051171//regulation of nitrogen compound metabolic process;GO:…
Solyc02g062990.1		4081.Solyc02g062990.1.1	XP_015065324.1|5.8e-101|PREDICTED: anthocyanidin 3-O-glucosyltransferase 5-like [Solanum pennellii]	Solyc02g062990.1	Solyc02g062990.1.1	Known_gene	-4.707884305410941	0.00021100853184306698	0.00022925309456660298			K12356//coniferyl-alcohol glucosyltransferase [EC:2.4.1.111]+ko00940//Phenylpropanoid biosynthesis	XP_015065324.1|5.8e-101|PREDICTED: anthocyanidin 3-O-glucosyltransferase 5-like [Solanum pennellii]	GO:0008152//metabolic process;GO:0043229//intracellular organelle;GO:0044424//intracellular part;GO:0043231//intracellular membrane-bounded organelle;GO:0005623//cell;GO:0043227//membrane-bounded organelle;GO:0043226//organelle;GO:0005622//intracellular;GO:0044464//cell part;GO:0003824//catalytic activity;GO:0080044//quercetin 7-O-glucosyltransferase activity;GO:0016758//transferase activity, tra…
Solyc02g063380.1		4081.Solyc02g063380.1.1	XP_004233473.1|7.9e-58|PREDICTED: uncharacterized protein LOC101251647 [Solanum lycopersicum]	Solyc02g063380.1	Solyc02g063380.1.1	Known_gene	-5.007444587269839	7.1258009119124784e-09	5.304132842332929e-09				XP_004233473.1|7.9e-58|PREDICTED: uncharacterized protein LOC101251647 [Solanum lycopersicum]
Solyc02g063540.3		29760.VIT_00s1437g00010.t01	XP_015065486.1|1.4e-157|PREDICTED: 1-aminocyclopropane-1-carboxylate synthase 3-like [Solanum pennellii]	Solyc02g063540.3	Solyc02g063540.3.1	Known_gene	-4.49020575041492	2.9603905132993e-13	1.74014286724259e-13			K01762//1-aminocyclopropane-1-carboxylate synthase [EC:4.4.1.14]+ko01100//Metabolic pathways+ko01110//Biosynthesis of secondary metabolites+ko00270//Cysteine and methionine metabolism	XP_015065486.1|1.4e-157|PREDICTED: 1-aminocyclopropane-1-carboxylate synthase 3-like [Solanum pennellii]	GO:0009058//biosynthetic process;GO:0008152//metabolic process;GO:0003824//catalytic activity;GO:0048037//cofactor binding;GO:0030170//pyridoxal phosphate binding;GO:0043168//anion binding;GO:0036094//small molecule binding;GO:0070279//vitamin B6 binding;GO:0005488//binding;GO:0019842//vitamin binding;GO:0097159//organic cyclic compound binding;GO:1901363//heterocyclic compound binding;GO:0050662…
Solyc02g063543.1		4081.Solyc03g043890.2.1	NP_001234346.1|9.0e-215|1-aminocyclopropane-1-carboxylate synthase [Solanum lycopersicum]	Solyc02g063543.1	Solyc02g063543.1.1	Known_gene	-5.47598286694121	1.4447337929997197e-49	3.423104758076909e-50			K01762//1-aminocyclopropane-1-carboxylate synthase [EC:4.4.1.14]+ko01100//Metabolic pathways+ko01110//Biosynthesis of secondary metabolites+ko00270//Cysteine and methionine metabolism	NP_001234346.1|9.0e-215|1-aminocyclopropane-1-carboxylate synthase [Solanum lycopersicum]	GO:0019842//vitamin binding;GO:0050662//coenzyme binding;GO:0036094//small molecule binding;GO:1901363//heterocyclic compound binding;GO:0097159//organic cyclic compound binding;GO:0043168//anion binding;GO:0070279//vitamin B6 binding;GO:0048037//cofactor binding;GO:0016829//lyase activity;GO:0030170//pyridoxal phosphate binding;GO:0043167//ion binding;GO:0008144//drug binding;GO:0016847//1-amino…
Solyc02g064980.1		4113.PGSC0003DMT400010342	XP_004233440.1|1.2e-211|PREDICTED: mitogen-activated protein kinase kinase kinase 1-like [Solanum lycopersicum]	Solyc02g064980.1	Solyc02g064980.1.1	Known_gene	-4.60690665768612	4.926938850666488e-181	3.593443161388378e-182			K04421//mitogen-activated protein kinase kinase kinase 3 [EC:2.7.11.25];K20716//mitogen-activated protein kinase kinase kinase 17/18+ko04016//MAPK signaling pathway - plant	XP_004233440.1|1.2e-211|PREDICTED: mitogen-activated protein kinase kinase kinase 1-like [Solanum lycopersicum]	GO:0019220//regulation of phosphate metabolic process;GO:0031399//regulation of protein modification process;GO:0032270//positive regulation of cellular protein metabolic process;GO:0019538//protein metabolic process;GO:0050896//response to stimulus;GO:0060255//regulation of macromolecule metabolic process;GO:0044267//cellular protein metabolic process;GO:0071704//organic substance metabolic proc…
Solyc02g065090.4		4113.PGSC0003DMT400025955	XP_004233432.1|8.7e-235|PREDICTED: patatin-like protein 1 [Solanum lycopersicum]	Solyc02g065090.4	Solyc02g065090.4.1	Known_gene	-5.32937268215721	3.72825461480194e-06	3.40048681886657e-06			K16815//calcium-independent phospholipase A2-gamma	XP_004233432.1|8.7e-235|PREDICTED: patatin-like protein 1 [Solanum lycopersicum]	GO:0016042//lipid catabolic process;GO:0071704//organic substance metabolic process;GO:0006629//lipid metabolic process;GO:1901575//organic substance catabolic process;GO:0044238//primary metabolic process;GO:0009056//catabolic process;GO:0008152//metabolic process;GO:0005737//cytoplasm;GO:0044424//intracellular part;GO:0005622//intracellular;GO:0016020//membrane;GO:0005623//cell;GO:0044464//cell…
Solyc02g066970.1		4081.Solyc02g066970.1.1	XP_006363426.1|2.2e-47|PREDICTED: transcription factor PAR1 [Solanum tuberosum]	Solyc02g066970.1	Solyc02g066970.1.1	Known_gene	-5.136727604214809	1.2899774842218799e-09	9.14200118577107e-10			K06672//cohesin loading factor subunit SCC2	XP_006363426.1|2.2e-47|PREDICTED: transcription factor PAR1 [Solanum tuberosum]	GO:0046983//protein dimerization activity;GO:0005488//binding;GO:0005515//protein binding;
Solyc02g067600.1			XP_011094155.2|5.4e-09|histone H3.v1-like [Sesamum indicum]	Solyc02g067600.1	Solyc02g067600.1.1	Known_gene	-4.52472028047943	2.25127793014004e-47	5.50609333590132e-48				XP_011094155.2|5.4e-09|histone H3.v1-like [Sesamum indicum]
Solyc02g067730.2		4081.Solyc02g086850.1.1	XP_004233332.1|4.6e-203|PREDICTED: RNA exonuclease 4-like [Solanum lycopersicum]	Solyc02g067730.2	Solyc02g067730.2.1	Known_gene	-5.17736958871216	1.1592185559361901e-05	1.10658662811739e-05			K18327//RNA exonuclease 4 [EC:3.1.-.-]	XP_004233332.1|4.6e-203|PREDICTED: RNA exonuclease 4-like [Solanum lycopersicum]	GO:1901363//heterocyclic compound binding;GO:0003824//catalytic activity;GO:0016787//hydrolase activity;GO:0003676//nucleic acid binding;GO:0016788//hydrolase activity, acting on ester bonds;GO:0097159//organic cyclic compound binding;GO:0004527//exonuclease activity;GO:0004518//nuclease activity;GO:0005488//binding;
Solyc02g067810.1		4081.Solyc02g067810.1.1	NP_001287929.1|1.4e-54|uncharacterized protein LOC101257136 [Solanum lycopersicum]	Solyc02g067810.1	Solyc02g067810.1.1	Known_gene	-4.09490742852018	2.72007450199937e-12	1.6799917808963702e-12				NP_001287929.1|1.4e-54|uncharacterized protein LOC101257136 [Solanum lycopersicum]
Solyc02g068070.4		4113.PGSC0003DMT400052229	XP_015064076.1|9.7e-242|PREDICTED: triacylglycerol lipase 2-like [Solanum pennellii]	Solyc02g068070.4	Solyc02g068070.4.1	Known_gene	-4.21689795289879	1.87837912047852e-09	1.34482139279018e-09			K01052//lysosomal acid lipase/cholesteryl ester hydrolase [EC:3.1.1.13]+ko00100//Steroid biosynthesis	XP_015064076.1|9.7e-242|PREDICTED: triacylglycerol lipase 2-like [Solanum pennellii]	GO:0006629//lipid metabolic process;GO:0008152//metabolic process;GO:0016042//lipid catabolic process;GO:0009056//catabolic process;GO:1901575//organic substance catabolic process;GO:0071704//organic substance metabolic process;GO:0044238//primary metabolic process;GO:0003824//catalytic activity;GO:0016787//hydrolase activity;GO:0016788//hydrolase activity, acting on ester bonds;
Solyc02g069055.1		4081.Solyc00g048510.2.1	XP_004253374.1|1.1e-92|PREDICTED: protein PHLOEM PROTEIN 2-LIKE A9 [Solanum lycopersicum]	Solyc02g069055.1	Solyc02g069055.1.1	Known_gene	-4.9229654880218	6.19089970292705e-05	6.3607218041791e-05			K12236//transcriptional repressor NF-X1	XP_004253374.1|1.1e-92|PREDICTED: protein PHLOEM PROTEIN 2-LIKE A9 [Solanum lycopersicum]
Solyc02g069060.4		4081.Solyc02g069060.2.1	XP_010317010.1|2.1e-87|PREDICTED: protein PHLOEM PROTEIN 2-LIKE A9-like isoform X2 [Solanum lycopersicum]	Solyc02g069060.4	Solyc02g069060.4.1	Known_gene	-5.2165079826191105	6.15867705806215e-36	1.8413924991418702e-36			K12236//transcriptional repressor NF-X1;K19613//leucine-rich repeat protein SHOC2	XP_010317010.1|2.1e-87|PREDICTED: protein PHLOEM PROTEIN 2-LIKE A9-like isoform X2 [Solanum lycopersicum]
Solyc02g071710.3		4113.PGSC0003DMT400073024	XP_004233007.1|5.6e-223|PREDICTED: GDSL esterase/lipase At1g29670-like [Solanum lycopersicum]	Solyc02g071710.3	Solyc02g071710.3.1	Known_gene	-5.0907134640716105	3.4951427041629984e-182	2.524521708319719e-183			K00679//phospholipid:diacylglycerol acyltransferase [EC:2.3.1.158]+ko01100//Metabolic pathways+ko00561//Glycerolipid metabolism;K10691//E3 ubiquitin-protein ligase UBR4 [EC:2.3.2.27];K14209//solute carrier family 36 (proton-coupled amino acid transporter);K01188//beta-glucosidase [EC:3.2.1.21]+ko01100//Metabolic pathways+ko00500//Starch and sucrose metabolism+ko01110//Biosynthesis of secondary me…	XP_004233007.1|5.6e-223|PREDICTED: GDSL esterase/lipase At1g29670-like [Solanum lycopersicum]	GO:0016020//membrane;GO:0016021//integral component of membrane;GO:0031224//intrinsic component of membrane;GO:0044425//membrane part;GO:0003824//catalytic activity;GO:0016787//hydrolase activity;GO:0016788//hydrolase activity, acting on ester bonds;
Solyc02g075620.4		3694.POPTR_0007s13780.1	XP_019236263.1|1.1e-189|PREDICTED: probable pectinesterase 53 isoform X1 [Nicotiana attenuata]	Solyc02g075620.4	Solyc02g075620.4.1	Known_gene	-4.592407087991	0.000380318811240795	0.000426995129435191			K01051//pectinesterase [EC:3.1.1.11]+ko00040//Pentose and glucuronate interconversions+ko01100//Metabolic pathways	XP_019236263.1|1.1e-189|PREDICTED: probable pectinesterase 53 isoform X1 [Nicotiana attenuata]	GO:0044237//cellular metabolic process;GO:0045488//pectin metabolic process;GO:0009056//catabolic process;GO:0045229//external encapsulating structure organization;GO:0071704//organic substance metabolic process;GO:0005975//carbohydrate metabolic process;GO:0044238//primary metabolic process;GO:0008152//metabolic process;GO:0005976//polysaccharide metabolic process;GO:0017144//drug metabolic proc…
Solyc02g078850.1		4113.PGSC0003DMT400057614	XP_004232821.1|2.0e-83|PREDICTED: glycine-rich cell wall structural protein 1.8-like [Solanum lycopersicum]	Solyc02g078850.1	Solyc02g078850.1.1	Known_gene	-5.17736958871216	1.3422483132416798e-26	4.97865110245247e-27			K01180//endo-1,3(4)-beta-glucanase [EC:3.2.1.6];K01051//pectinesterase [EC:3.1.1.11]+ko00040//Pentose and glucuronate interconversions+ko01100//Metabolic pathways;K05747//Wiskott-Aldrich syndrome protein+ko04144//Endocytosis	XP_004232821.1|2.0e-83|PREDICTED: glycine-rich cell wall structural protein 1.8-like [Solanum lycopersicum]
Solyc02g080200.4		4081.Solyc02g080210.2.1	XP_004232737.1|1.8e-306|PREDICTED: pectinesterase-like [Solanum lycopersicum]	Solyc02g080200.4	Solyc02g080200.4.1	Known_gene	-6.34729459015447	3.706246407116439e-67	6.8698484127683594e-68			K01051//pectinesterase [EC:3.1.1.11]+ko00040//Pentose and glucuronate interconversions+ko01100//Metabolic pathways	XP_004232737.1|1.8e-306|PREDICTED: pectinesterase-like [Solanum lycopersicum]	GO:0045490//pectin catabolic process;GO:0071555//cell wall organization;GO:0045488//pectin metabolic process;GO:0071704//organic substance metabolic process;GO:0042737//drug catabolic process;GO:0010393//galacturonan metabolic process;GO:0016052//carbohydrate catabolic process;GO:0045229//external encapsulating structure organization;GO:0017144//drug metabolic process;GO:0044248//cellular catabol…
Solyc02g080220.3		4081.Solyc02g080220.2.1	XP_010316615.1|0.0e+00|PREDICTED: pectinesterase-like [Solanum lycopersicum]	Solyc02g080220.3	Solyc02g080220.3.1	Known_gene	-4.36786620007598	2.4062952751851897e-107	2.947660995586009e-108			K01051//pectinesterase [EC:3.1.1.11]+ko00040//Pentose and glucuronate interconversions+ko01100//Metabolic pathways	XP_010316615.1|0.0e+00|PREDICTED: pectinesterase-like [Solanum lycopersicum]	GO:0071555//cell wall organization;GO:1901575//organic substance catabolic process;GO:0000272//polysaccharide catabolic process;GO:0044248//cellular catabolic process;GO:0009057//macromolecule catabolic process;GO:0045490//pectin catabolic process;GO:0042737//drug catabolic process;GO:0016052//carbohydrate catabolic process;GO:0044238//primary metabolic process;GO:0071554//cell wall organization …
Solyc02g080275.1		4081.Solyc02g080280.1.1	YP_008563144.1|1.0e-73|NADH-plastoquinone oxidoreductase subunit 1 (chloroplast) [Solanum lycopersicum]	Solyc02g080275.1	Solyc02g080275.1.1	Known_gene	-4.441739205229769	0.000773639844196945	0.000902022453526658			K05572//NAD(P)H-quinone oxidoreductase subunit 1 [EC:7.1.1.2]+ko01100//Metabolic pathways+ko00190//Oxidative phosphorylation	YP_008563144.1|1.0e-73|NADH-plastoquinone oxidoreductase subunit 1 (chloroplast) [Solanum lycopersicum]	GO:0006091//generation of precursor metabolites and energy;GO:0045333//cellular respiration;GO:0009987//cellular process;GO:0008152//metabolic process;GO:0055114//oxidation-reduction process;GO:0015980//energy derivation by oxidation of organic compounds;GO:0015979//photosynthesis;GO:0044237//cellular metabolic process;GO:0019684//photosynthesis, light reaction;GO:0071944//cell periphery;GO:00057…
Solyc02g080330.4		4081.Solyc02g080330.2.1	XP_010316601.1|5.1e-300|PREDICTED: cytochrome P450 77A1 [Solanum lycopersicum]	Solyc02g080330.4	Solyc02g080330.4.1	Known_gene	-4.09490742852018	1.7632710179289e-19	8.02705894430667e-20			K07409//cytochrome P450 family 1 subfamily A polypeptide 2 [EC:1.14.14.1]+ko00380//Tryptophan metabolism+ko00232//Caffeine metabolism+ko00591//Linoleic acid metabolism+ko01100//Metabolic pathways+ko01110//Biosynthesis of secondary metabolites	XP_010316601.1|5.1e-300|PREDICTED: cytochrome P450 77A1 [Solanum lycopersicum]	GO:0019748//secondary metabolic process;GO:0008152//metabolic process;GO:0009058//biosynthetic process;GO:0044550//secondary metabolite biosynthetic process;GO:0044464//cell part;GO:0031224//intrinsic component of membrane;GO:0016021//integral component of membrane;GO:0071944//cell periphery;GO:0005886//plasma membrane;GO:0044425//membrane part;GO:0005623//cell;GO:0016020//membrane;GO:1901363//he…
Solyc02g082870.4		4113.PGSC0003DMT400003871	XP_006340821.2|0.0e+00|PREDICTED: probable acyl-activating enzyme 1, peroxisomal [Solanum tuberosum]	Solyc02g082870.4	Solyc02g082870.4.1	Known_gene	-4.762332089433309	1.2750425058714099e-07	1.0334744225415501e-07			K00666//fatty-acyl-CoA synthase [EC:6.2.1.-];K01913//acetate---CoA ligase [EC:6.2.1.1]+ko00010//Glycolysis / Gluconeogenesis+ko01100//Metabolic pathways+ko01110//Biosynthesis of secondary metabolites+ko00620//Pyruvate metabolism+ko01200//Carbon metabolism+ko00630//Glyoxylate and dicarboxylate metabolism	XP_006340821.2|0.0e+00|PREDICTED: probable acyl-activating enzyme 1, peroxisomal [Solanum tuberosum]	GO:0008152//metabolic process;GO:0003824//catalytic activity;
Solyc02g083880.3		4081.Solyc02g083880.2.1	XP_004232490.1|6.9e-58|PREDICTED: gibberellin-regulated protein 11 [Solanum lycopersicum]	Solyc02g083880.3	Solyc02g083880.3.1	Known_gene	-5.4066156810896695	8.745617722186307e-150	7.911555303348927e-151			K20887//xyloglucan glycosyltransferase 4 [EC:2.4.1.-];K03860//phosphatidylinositol glycan, class Q+ko01100//Metabolic pathways+ko00563//Glycosylphosphatidylinositol (GPI)-anchor biosynthesis	XP_004232490.1|6.9e-58|PREDICTED: gibberellin-regulated protein 11 [Solanum lycopersicum]
Solyc02g085145.1		4113.PGSC0003DMT400009277	XP_004232415.1|1.1e-38|PREDICTED: protein RADIALIS-like 5 [Solanum lycopersicum]	Solyc02g085145.1	Solyc02g085145.1.1	Known_gene	-6.707884305410941	1.9443258319206898e-13	1.1360359665393501e-13	MYB		K15397//3-ketoacyl-CoA synthase [EC:2.3.1.199]+ko01100//Metabolic pathways+ko01110//Biosynthesis of secondary metabolites+ko00062//Fatty acid elongation;K22390//acid phosphatase type 7;K09522//DnaJ homolog subfamily C member 2	XP_004232415.1|1.1e-38|PREDICTED: protein RADIALIS-like 5 [Solanum lycopersicum]	GO:0044424//intracellular part;GO:0043229//intracellular organelle;GO:0043231//intracellular membrane-bounded organelle;GO:0043227//membrane-bounded organelle;GO:0005623//cell;GO:0044464//cell part;GO:0043226//organelle;GO:0005622//intracellular;GO:0005634//nucleus;GO:0097159//organic cyclic compound binding;GO:0003676//nucleic acid binding;GO:0005488//binding;GO:0003677//DNA binding;GO:1901363//…
Solyc02g085400.3		4081.Solyc02g085400.2.1	XP_004232395.1|1.2e-280|PREDICTED: uncharacterized protein LOC101255155 [Solanum lycopersicum]	Solyc02g085400.3	Solyc02g085400.3.1	Known_gene	-4.36938836100509	1.4099956969113697e-73	2.41611244521367e-74			K11996//adenylyltransferase and sulfurtransferase [EC:2.7.7.80 2.8.1.11]+ko04122//Sulfur relay system	XP_004232395.1|1.2e-280|PREDICTED: uncharacterized protein LOC101255155 [Solanum lycopersicum]	GO:0031224//intrinsic component of membrane;GO:0016021//integral component of membrane;GO:0016020//membrane;GO:0044425//membrane part;
Solyc02g085440.4		4081.Solyc02g085440.2.1	XP_019067951.1|2.2e-179|PREDICTED: F-box protein At5g49610-like [Solanum lycopersicum]	Solyc02g085440.4	Solyc02g085440.4.1	Known_gene	-4.91433518287836	6.518145464101479e-05	6.71861292768518e-05				XP_019067951.1|2.2e-179|PREDICTED: F-box protein At5g49610-like [Solanum lycopersicum]
Solyc02g085910.4		4081.Solyc02g085910.2.1	NP_001334838.1|8.0e-155|LOB domain-containing protein 40 [Solanum lycopersicum]	Solyc02g085910.4	Solyc02g085910.4.1	Known_gene	-4.707884305410941	0.00021100853184306698	0.00022925309456660298	LOB		K13945//LOB domain-containing protein 29	NP_001334838.1|8.0e-155|LOB domain-containing protein 40 [Solanum lycopersicum]
Solyc02g086650.3		4081.Solyc02g086650.2.1	XP_004232311.1|1.6e-222|PREDICTED: phosphoenolpyruvate/phosphate translocator 2, chloroplastic [Solanum lycopersicum]	Solyc02g086650.3	Solyc02g086650.3.1	Known_gene	-4.05563527471638	0.0	0.0			K15283//solute carrier family 35, member E1	XP_004232311.1|1.6e-222|PREDICTED: phosphoenolpyruvate/phosphate translocator 2, chloroplastic [Solanum lycopersicum]	GO:0016021//integral component of membrane;GO:0031224//intrinsic component of membrane;GO:0016020//membrane;GO:0044425//membrane part;GO:0015355//secondary active monocarboxylate transmembrane transporter activity;GO:0022804//active transmembrane transporter activity;GO:0015301//anion:anion antiporter activity;GO:0099516//ion antiporter activity;GO:0008514//organic anion transmembrane transporter…
Solyc02g088240.4		4081.Solyc02g088220.2.1	XP_015064023.1|0.0e+00|PREDICTED: phosphate transporter PHO1 homolog 3-like [Solanum pennellii]	Solyc02g088240.4	Solyc02g088240.4.1	Known_gene	-5.19263936570113	2.1424767899058392e-214	1.3057695653506493e-215			K14514//ethylene-insensitive protein 3+ko04016//MAPK signaling pathway - plant+ko04075//Plant hormone signal transduction	XP_015064023.1|0.0e+00|PREDICTED: phosphate transporter PHO1 homolog 3-like [Solanum pennellii]	GO:0031224//intrinsic component of membrane;GO:0016021//integral component of membrane;GO:0016020//membrane;GO:0044425//membrane part;
Solyc02g088380.4		4081.Solyc02g088380.2.1	XP_004232194.1|3.5e-95|PREDICTED: lamin-like protein [Solanum lycopersicum]	Solyc02g088380.4	Solyc02g088380.4.1	Known_gene	-5.094907428520179	2.2792160803652997e-09	1.63960628671108e-09			K03006//DNA-directed RNA polymerase II subunit RPB1 [EC:2.7.7.6]+ko03020//RNA polymerase	XP_004232194.1|3.5e-95|PREDICTED: lamin-like protein [Solanum lycopersicum]	GO:0005886//plasma membrane;GO:0044459//plasma membrane part;GO:0031224//intrinsic component of membrane;GO:0046658//anchored component of plasma membrane;GO:0005623//cell;GO:0044464//cell part;GO:0031225//anchored component of membrane;GO:0071944//cell periphery;GO:0031226//intrinsic component of plasma membrane;GO:0016020//membrane;GO:0044425//membrane part;GO:0009055//electron transfer activit…
Solyc02g088670.1		4081.Solyc02g088670.1.1	XP_004233667.1|3.4e-270|PREDICTED: zinc finger protein ZAT1-like [Solanum lycopersicum]	Solyc02g088670.1	Solyc02g088670.1.1	Known_gene	-4.09490742852018	4.5354162579868296e-05	4.59403467613482e-05	C2H2			XP_004233667.1|3.4e-270|PREDICTED: zinc finger protein ZAT1-like [Solanum lycopersicum]	GO:0097159//organic cyclic compound binding;GO:0005488//binding;GO:1901363//heterocyclic compound binding;GO:0003676//nucleic acid binding;
Solyc02g089030.1		4081.Solyc02g089030.1.1	XP_015064497.1|6.0e-33|PREDICTED: protein LONGIFOLIA 1 [Solanum pennellii]	Solyc02g089030.1	Solyc02g089030.1.1	Known_gene	-4.007444587269839	1.5000425932601098e-21	6.4298108444439e-22				XP_015064497.1|6.0e-33|PREDICTED: protein LONGIFOLIA 1 [Solanum pennellii]	GO:0050789//regulation of biological process;GO:0050793//regulation of developmental process;GO:0065007//biological regulation;GO:0051128//regulation of cellular component organization;GO:0001558//regulation of cell growth;GO:0022603//regulation of anatomical structure morphogenesis;GO:0051513//regulation of monopolar cell growth;GO:0051510//regulation of unidimensional cell growth;GO:0048638//re…
Solyc02g089630.3		4113.PGSC0003DMT400026051	XP_015064077.1|2.9e-275|PREDICTED: proline dehydrogenase 2, mitochondrial-like [Solanum pennellii]	Solyc02g089630.3	Solyc02g089630.3.1	Known_gene	-5.78931154120554	3.4890315822449186e-182	2.5165928851624384e-183			K00318//proline dehydrogenase [EC:1.5.-.-]+ko00330//Arginine and proline metabolism+ko01100//Metabolic pathways+ko01110//Biosynthesis of secondary metabolites	XP_015064077.1|2.9e-275|PREDICTED: proline dehydrogenase 2, mitochondrial-like [Solanum pennellii]	GO:0043436//oxoacid metabolic process;GO:0009987//cellular process;GO:1901564//organonitrogen compound metabolic process;GO:0009064//glutamine family amino acid metabolic process;GO:0006560//proline metabolic process;GO:0044237//cellular metabolic process;GO:0008152//metabolic process;GO:1901606//alpha-amino acid catabolic process;GO:0046483//heterocycle metabolic process;GO:0009063//cellular ami…
Solyc02g090540.4		4081.Solyc02g090540.2.1	XP_004232046.1|2.5e-139|PREDICTED: 3-ketodihydrosphingosine reductase isoform X1 [Solanum lycopersicum]	Solyc02g090540.4	Solyc02g090540.4.1	Known_gene	-4.707884305410941	0.00021100853184306698	0.00022925309456660298			K04708//3-dehydrosphinganine reductase [EC:1.1.1.102]+ko00600//Sphingolipid metabolism+ko01100//Metabolic pathways	XP_004232046.1|2.5e-139|PREDICTED: 3-ketodihydrosphingosine reductase isoform X1 [Solanum lycopersicum]
Solyc02g090770.1		4081.Solyc02g090770.1.1	XP_015065485.1|8.6e-109|PREDICTED: ethylene-responsive transcription factor ERF095-like [Solanum pennellii]	Solyc02g090770.1	Solyc02g090770.1.1	Known_gene	-6.66088682587377	5.463870896753579e-71	9.63788226311285e-72	AP2-EREBP	Malus x domestica AP2 domain class transcription factor (AP2D43) mRNA, complete cds	K09286//EREBP-like factor	XP_015065485.1|8.6e-109|PREDICTED: ethylene-responsive transcription factor ERF095-like [Solanum pennellii]	GO:0006139//nucleobase-containing compound metabolic process;GO:0010467//gene expression;GO:1901362//organic cyclic compound biosynthetic process;GO:0032774//RNA biosynthetic process;GO:1901576//organic substance biosynthetic process;GO:0034645//cellular macromolecule biosynthetic process;GO:0016070//RNA metabolic process;GO:0044238//primary metabolic process;GO:0044237//cellular metabolic proces…
Solyc02g090960.1		4081.Solyc02g090960.1.1	XP_004232024.1|6.4e-64|PREDICTED: protein RALF-like 34 [Solanum lycopersicum]	Solyc02g090960.1	Solyc02g090960.1.1	Known_gene	-5.86542558239742	2.61917421078988e-08	2.02479575778748e-08				XP_004232024.1|6.4e-64|PREDICTED: protein RALF-like 34 [Solanum lycopersicum]	GO:0065007//biological regulation;GO:0035556//intracellular signal transduction;GO:0009987//cellular process;GO:0007165//signal transduction;GO:0019722//calcium-mediated signaling;GO:0023052//signaling;GO:0019932//second-messenger-mediated signaling;GO:0050789//regulation of biological process;GO:0050896//response to stimulus;GO:0050794//regulation of cellular process;GO:0007154//cell communicati…
Solyc02g091260.1		4081.Solyc02g091260.1.1	XP_009773501.1|3.2e-57|PREDICTED: uncharacterized protein LOC104223723 [Nicotiana sylvestris]	Solyc02g091260.1	Solyc02g091260.1.1	Known_gene	-4.707884305410941	2.2783748752828698e-07	1.88321025172983e-07				XP_009773501.1|3.2e-57|PREDICTED: uncharacterized protein LOC104223723 [Nicotiana sylvestris]	GO:0044425//membrane part;GO:0031224//intrinsic component of membrane;GO:0016020//membrane;GO:0016021//integral component of membrane;
Solyc02g091820.3		29760.VIT_07s0205g00160.t01	XP_004233614.1|7.6e-183|PREDICTED: transcription factor bHLH18-like [Solanum lycopersicum]	Solyc02g091820.3	Solyc02g091820.3.1	Known_gene	-5.007444587269839	3.66007808691064e-05	3.66535012766381e-05	bHLH		K14963//COMPASS component SWD3;K13422//transcription factor MYC2+ko04016//MAPK signaling pathway - plant+ko04075//Plant hormone signal transduction	XP_004233614.1|7.6e-183|PREDICTED: transcription factor bHLH18-like [Solanum lycopersicum]	GO:0005488//binding;GO:0046983//protein dimerization activity;GO:0005515//protein binding;
Solyc02g092550.3		4081.Solyc02g092550.2.1	XP_004231911.1|1.2e-124|PREDICTED: LOB domain-containing protein 37 [Solanum lycopersicum]	Solyc02g092550.3	Solyc02g092550.3.1	Known_gene	-4.55176510349366	1.5947162596522997e-126	1.6771772486717896e-127	LOB			XP_004231911.1|1.2e-124|PREDICTED: LOB domain-containing protein 37 [Solanum lycopersicum]
Solyc03g005160.4		4113.PGSC0003DMT400081437	XP_004234011.1|0.0e+00|PREDICTED: primary amine oxidase [Solanum lycopersicum]	Solyc03g005160.4	Solyc03g005160.4.1	Known_gene	-5.420903275277821	1.7862338739626702e-06	1.58403241429469e-06			K00276//primary-amine oxidase [EC:1.4.3.21]+ko00410//beta-Alanine metabolism+ko00960//Tropane, piperidine and pyridine alkaloid biosynthesis+ko00350//Tyrosine metabolism+ko01100//Metabolic pathways+ko00950//Isoquinoline alkaloid biosynthesis+ko01110//Biosynthesis of secondary metabolites+ko00260//Glycine, serine and threonine metabolism+ko00360//Phenylalanine metabolism	XP_004234011.1|0.0e+00|PREDICTED: primary amine oxidase [Solanum lycopersicum]	GO:0009308//amine metabolic process;GO:1901564//organonitrogen compound metabolic process;GO:0071704//organic substance metabolic process;GO:0008152//metabolic process;GO:0006807//nitrogen compound metabolic process;GO:0043167//ion binding;GO:0046872//metal ion binding;GO:0008131//primary amine oxidase activity;GO:0016491//oxidoreductase activity;GO:0005507//copper ion binding;GO:0043169//cation …
Solyc03g005530.1		4113.PGSC0003DMT400044369	AIU41747.1|4.3e-285|phosphorus transporter PT2 [Lycium barbarum]	Solyc03g005530.1	Solyc03g005530.1.1	Known_gene	-6.17636736912278	2.48258612182249e-18	1.17968278271939e-18			K08176//MFS transporter, PHS family, inorganic phosphate transporter	AIU41747.1|4.3e-285|phosphorus transporter PT2 [Lycium barbarum]	GO:0051179//localization;GO:0006817//phosphate ion transport;GO:0006811//ion transport;GO:0051234//establishment of localization;GO:0006820//anion transport;GO:0006810//transport;GO:0015698//inorganic anion transport;GO:0016021//integral component of membrane;GO:0031224//intrinsic component of membrane;GO:0016020//membrane;GO:0044425//membrane part;GO:0022804//active transmembrane transporter act…
Solyc03g005555.1		4113.PGSC0003DMT400044369	AIU41747.1|4.9e-285|phosphorus transporter PT2 [Lycium barbarum]	Solyc03g005555.1	Solyc03g005555.1.1	Known_gene	-5.534139432811821	6.77349346998791e-07	5.80134720814894e-07			K08176//MFS transporter, PHS family, inorganic phosphate transporter	AIU41747.1|4.9e-285|phosphorus transporter PT2 [Lycium barbarum]	GO:0006810//transport;GO:0006817//phosphate ion transport;GO:0051179//localization;GO:0051234//establishment of localization;GO:0006820//anion transport;GO:0015698//inorganic anion transport;GO:0006811//ion transport;GO:0044425//membrane part;GO:0031224//intrinsic component of membrane;GO:0016021//integral component of membrane;GO:0016020//membrane;GO:0005215//transporter activity;GO:0015318//ino…
Solyc03g006550.4		4081.Solyc03g006550.2.1	NP_001289840.1|0.0e+00|(E,E)-geranyllinalool synthase [Solanum lycopersicum]	Solyc03g006550.4	Solyc03g006550.4.1	Known_gene	-4.40954303084119	1.2452767477155998e-66	2.3295542256873297e-67			K17982//geranyllinalool synthase [EC:4.2.3.144]+ko00904//Diterpenoid biosynthesis	NP_001289840.1|0.0e+00|(E,E)-geranyllinalool synthase [Solanum lycopersicum]	GO:0009617//response to bacterium;GO:0044238//primary metabolic process;GO:0016102//diterpenoid biosynthetic process;GO:0009991//response to extracellular stimulus;GO:0009611//response to wounding;GO:0008152//metabolic process;GO:0009987//cellular process;GO:0016101//diterpenoid metabolic process;GO:0006979//response to oxidative stress;GO:0006629//lipid metabolic process;GO:0016114//terpenoid bi…
Solyc03g007050.3		4081.Solyc03g007050.2.1	XP_004234153.1|0.0e+00|PREDICTED: LRR receptor-like serine/threonine-protein kinase ERL1 [Solanum lycopersicum]	Solyc03g007050.3	Solyc03g007050.3.1	Known_gene	-4.05519771871821	9.889135907182648e-47	2.44570957276744e-47			K20718//LRR receptor-like serine/threonine-protein kinase ERECTA [EC:2.7.11.1]+ko04016//MAPK signaling pathway - plant	XP_004234153.1|0.0e+00|PREDICTED: LRR receptor-like serine/threonine-protein kinase ERL1 [Solanum lycopersicum]	GO:0016020//membrane;GO:0016021//integral component of membrane;GO:0031224//intrinsic component of membrane;GO:0044425//membrane part;GO:0000166//nucleotide binding;GO:0005488//binding;GO:0004672//protein kinase activity;GO:0005524//ATP binding;GO:0097367//carbohydrate derivative binding;GO:1901265//nucleoside phosphate binding;GO:0016773//phosphotransferase activity, alcohol group as acceptor;GO…
Solyc03g007410.4		4081.Solyc03g007410.2.1	XP_004234277.1|4.8e-186|PREDICTED: transcription factor SPEECHLESS [Solanum lycopersicum]	Solyc03g007410.4	Solyc03g007410.4.1	Known_gene	-4.09490742852018	2.72007450199937e-12	1.6799917808963702e-12	bHLH		K20558//transcription factor SPEECHLESS+ko04016//MAPK signaling pathway - plant	XP_004234277.1|4.8e-186|PREDICTED: transcription factor SPEECHLESS [Solanum lycopersicum]	GO:0007275//multicellular organism development;GO:0032502//developmental process;GO:0010374//stomatal complex development;GO:0009791//post-embryonic development;GO:0009888//tissue development;GO:0048856//anatomical structure development;GO:0090558//plant epidermis development;GO:0032501//multicellular organismal process;GO:0043229//intracellular organelle;GO:0005634//nucleus;GO:0005623//cell;GO:0…
Solyc03g013340.3		4081.Solyc03g013340.2.1	NP_001274283.1|1.6e-157|Lsi-1 [Solanum lycopersicum]	Solyc03g013340.3	Solyc03g013340.3.1	Known_gene	-4.4224820865486905	1.3410580759374199e-15	7.106051841048401e-16			K09874//aquaporin NIP	NP_001274283.1|1.6e-157|Lsi-1 [Solanum lycopersicum]	GO:0051234//establishment of localization;GO:0055085//transmembrane transport;GO:0006810//transport;GO:0034220//ion transmembrane transport;GO:0051179//localization;GO:0006811//ion transport;GO:0071944//cell periphery;GO:0016020//membrane;GO:0005623//cell;GO:0044459//plasma membrane part;GO:0044425//membrane part;GO:0016021//integral component of membrane;GO:0005887//integral component of plasma …
Solyc03g020040.3		4081.Solyc03g020040.2.1	XP_019068554.1|1.3e-128|PREDICTED: proteinase inhibitor type-2-like [Solanum lycopersicum]	Solyc03g020040.3	Solyc03g020040.3.1	Known_gene	-6.3684233182223	9.391617840562027e-40	2.59798109543997e-40				XP_019068554.1|1.3e-128|PREDICTED: proteinase inhibitor type-2-like [Solanum lycopersicum]	GO:0030234//enzyme regulator activity;GO:0061135//endopeptidase regulator activity;GO:0061134//peptidase regulator activity;GO:0004857//enzyme inhibitor activity;GO:0098772//molecular function regulator;GO:0004866//endopeptidase inhibitor activity;GO:0030414//peptidase inhibitor activity;GO:0004867//serine-type endopeptidase inhibitor activity;
Solyc03g020060.3		4081.Solyc03g020060.2.1	NP_001311403.1|1.4e-126|proteinase inhibitor type-2 precursor [Solanum lycopersicum]	Solyc03g020060.3	Solyc03g020060.3.1	Known_gene	-4.4343802069181795	3.15864981268318e-06	2.85995753858267e-06				NP_001311403.1|1.4e-126|proteinase inhibitor type-2 precursor [Solanum lycopersicum]	GO:0004867//serine-type endopeptidase inhibitor activity;GO:0004857//enzyme inhibitor activity;GO:0061134//peptidase regulator activity;GO:0061135//endopeptidase regulator activity;GO:0030234//enzyme regulator activity;GO:0030414//peptidase inhibitor activity;GO:0004866//endopeptidase inhibitor activity;GO:0098772//molecular function regulator;
Solyc03g020080.4		4081.Solyc03g020080.2.1	XP_019068556.1|2.3e-83|PREDICTED: LOW QUALITY PROTEIN: proteinase inhibitor type-2 P303.51 [Solanum lycopersicum]	Solyc03g020080.4	Solyc03g020080.4.1	Known_gene	-7.357765022656849	1.74495640869265e-19	7.94016841699328e-20				XP_019068556.1|2.3e-83|PREDICTED: LOW QUALITY PROTEIN: proteinase inhibitor type-2 P303.51 [Solanum lycopersicum]	GO:0030414//peptidase inhibitor activity;GO:0061134//peptidase regulator activity;GO:0004866//endopeptidase inhibitor activity;GO:0004857//enzyme inhibitor activity;GO:0030234//enzyme regulator activity;GO:0098772//molecular function regulator;GO:0061135//endopeptidase regulator activity;GO:0004867//serine-type endopeptidase inhibitor activity;
Solyc03g025770.4		4081.Solyc03g025760.2.1	XP_006353390.1|1.0e-278|PREDICTED: O-glucosyltransferase rumi homolog [Solanum tuberosum]	Solyc03g025770.4	Solyc03g025770.4.1	Known_gene	-4.5546476120267805	1.05552222053628e-06	9.162595512150179e-07			K13667//protein glucosyltransferase [EC:2.4.1.-]+ko00514//Other types of O-glycan biosynthesis	XP_006353390.1|1.0e-278|PREDICTED: O-glucosyltransferase rumi homolog [Solanum tuberosum]	GO:0016021//integral component of membrane;GO:0044425//membrane part;GO:0016020//membrane;GO:0031224//intrinsic component of membrane;GO:0003824//catalytic activity;GO:0016740//transferase activity;
Solyc03g026040.4		4081.Solyc03g026040.2.1	XP_004234442.1|0.0e+00|PREDICTED: leucine-rich repeat receptor protein kinase EMS1 [Solanum lycopersicum]	Solyc03g026040.4	Solyc03g026040.4.1	Known_gene	-6.29284680613209	1.08483239349331e-19	4.9068640710270594e-20			K13420//LRR receptor-like serine/threonine-protein kinase FLS2 [EC:2.7.11.1]+ko04016//MAPK signaling pathway - plant+ko04626//Plant-pathogen interaction	XP_004234442.1|0.0e+00|PREDICTED: leucine-rich repeat receptor protein kinase EMS1 [Solanum lycopersicum]	GO:0031224//intrinsic component of membrane;GO:0016020//membrane;GO:0016021//integral component of membrane;GO:0044425//membrane part;GO:0043167//ion binding;GO:0036094//small molecule binding;GO:0005488//binding;GO:0097159//organic cyclic compound binding;GO:0000166//nucleotide binding;GO:0004672//protein kinase activity;GO:0016301//kinase activity;GO:0032553//ribonucleotide binding;GO:0003824//…
Solyc03g026270.3		4081.Solyc03g026270.1.1	XP_019068359.1|1.5e-116|PREDICTED: dehydration-responsive element-binding protein 1A-like [Solanum lycopersicum]	Solyc03g026270.3	Solyc03g026270.3.1	Known_gene	-5.67330847263739	9.434537623847998e-156	8.135596988917597e-157	AP2-EREBP	Malus x domestica AP2 domain class transcription factor (AP2D43) mRNA, complete cds	K09286//EREBP-like factor	XP_019068359.1|1.5e-116|PREDICTED: dehydration-responsive element-binding protein 1A-like [Solanum lycopersicum]	GO:0034654//nucleobase-containing compound biosynthetic process;GO:0006351//transcription, DNA-templated;GO:0044271//cellular nitrogen compound biosynthetic process;GO:0043170//macromolecule metabolic process;GO:1901362//organic cyclic compound biosynthetic process;GO:0032774//RNA biosynthetic process;GO:0006139//nucleobase-containing compound metabolic process;GO:0019438//aromatic compound biosy…
Solyc03g031530.4		4081.Solyc03g031530.2.1	XP_004234468.1|9.4e-264|PREDICTED: uncharacterized protein LOC101251260 [Solanum lycopersicum]	Solyc03g031530.4	Solyc03g031530.4.1	Known_gene	-4.09490742852018	1.0926605442660501e-08	8.241156010622e-09				XP_004234468.1|9.4e-264|PREDICTED: uncharacterized protein LOC101251260 [Solanum lycopersicum]	GO:0044425//membrane part;GO:0016020//membrane;GO:0031224//intrinsic component of membrane;GO:0016021//integral component of membrane;
Solyc03g034380.1		4081.Solyc03g034380.1.1	XP_009777694.1|9.4e-24|PREDICTED: non-specific lipid-transfer protein 2-like [Nicotiana sylvestris]	Solyc03g034380.1	Solyc03g034380.1.1	Known_gene	-4.466876205907139	4.1780593887676203e-16	2.16422157780348e-16				XP_009777694.1|9.4e-24|PREDICTED: non-specific lipid-transfer protein 2-like [Nicotiana sylvestris]	GO:0033036//macromolecule localization;GO:0006869//lipid transport;GO:0051179//localization;GO:0071702//organic substance transport;GO:0006810//transport;GO:0051234//establishment of localization;GO:0010876//lipid localization;
Solyc03g034390.1		4081.Solyc03g034390.1.1	XP_015067984.1|4.6e-20|PREDICTED: non-specific lipid-transfer protein 2-like [Solanum pennellii]	Solyc03g034390.1	Solyc03g034390.1.1	Known_gene	-6.76233208943331	3.2063047711122097e-26	1.19993759646291e-26				XP_015067984.1|4.6e-20|PREDICTED: non-specific lipid-transfer protein 2-like [Solanum pennellii]	GO:0071702//organic substance transport;GO:0051234//establishment of localization;GO:0033036//macromolecule localization;GO:0051179//localization;GO:0006869//lipid transport;GO:0010876//lipid localization;GO:0006810//transport;
Solyc03g044590.2		4081.Solyc03g044590.2.1	XP_015067405.1|1.2e-48|PREDICTED: uncharacterized protein LOC107012153 [Solanum pennellii]	Solyc03g044590.2	Solyc03g044590.2.1	Known_gene	-6.78381181684376	4.91985654350332e-14	2.7942969230837003e-14			K20815//N-terminal acetyltransferase 2	XP_015067405.1|1.2e-48|PREDICTED: uncharacterized protein LOC107012153 [Solanum pennellii]
Solyc03g044600.2		4113.PGSC0003DMT400097268		Solyc03g044600.2	Solyc03g044600.2.1	Known_gene	-5.182170574975981	2.7276883929728297e-18	1.2977999190711699e-18
Solyc03g063140.4		4081.Solyc03g063140.2.1	XP_004234884.2|3.8e-98|PREDICTED: LOB domain-containing protein 6-like [Solanum lycopersicum]	Solyc03g063140.4	Solyc03g063140.4.1	Known_gene	-4.592407087991	0.000380318811240795	0.000426995129435191	LOB		K13944//LOB domain-containing protein 16;K21994//LOB domain-containing protein 18;K13945//LOB domain-containing protein 29	XP_004234884.2|3.8e-98|PREDICTED: LOB domain-containing protein 6-like [Solanum lycopersicum]	GO:0048856//anatomical structure development;GO:0009908//flower development;GO:0022414//reproductive process;GO:0009943//adaxial/abaxial axis specification;GO:0090567//reproductive shoot system development;GO:0065001//specification of axis polarity;GO:0048731//system development;GO:0007389//pattern specification process;GO:0009799//specification of symmetry;GO:0048465//corolla development;GO:0048…
Solyc03g071855.1		4113.PGSC0003DMT400080765	P31425.1|1.7e-33|RecName: Full=Phenylalanine ammonia-lyase 1	Solyc03g071855.1	Solyc03g071855.1.1	Known_gene	-5.07955038775026	2.28457374825251e-05	2.2381533195546e-05			K10775//phenylalanine ammonia-lyase [EC:4.3.1.24]+ko01100//Metabolic pathways+ko01110//Biosynthesis of secondary metabolites+ko00940//Phenylpropanoid biosynthesis+ko00360//Phenylalanine metabolism	P31425.1|1.7e-33|RecName: Full=Phenylalanine ammonia-lyase 1	GO:0044283//small molecule biosynthetic process;GO:0009058//biosynthetic process;GO:0044248//cellular catabolic process;GO:0006558//L-phenylalanine metabolic process;GO:0044237//cellular metabolic process;GO:0009800//cinnamic acid biosynthetic process;GO:1902221//erythrose 4-phosphate/phosphoenolpyruvate family amino acid metabolic process;GO:0019438//aromatic compound biosynthetic process;GO:004…
Solyc03g080110.3		4081.Solyc03g080110.2.1	XP_004235033.1|3.8e-72|PREDICTED: uncharacterized protein LOC101252962 [Solanum lycopersicum]	Solyc03g080110.3	Solyc03g080110.3.1	Known_gene	-5.592407087991001	4.0113781974569703e-07	3.36817195479175e-07				XP_004235033.1|3.8e-72|PREDICTED: uncharacterized protein LOC101252962 [Solanum lycopersicum]	GO:0048878//chemical homeostasis;GO:0042592//homeostatic process;GO:0019725//cellular homeostasis;GO:0055076//transition metal ion homeostasis;GO:0055082//cellular chemical homeostasis;GO:0050801//ion homeostasis;GO:0006875//cellular metal ion homeostasis;GO:0046916//cellular transition metal ion homeostasis;GO:0065008//regulation of biological quality;GO:0006811//ion transport;GO:0051234//establ…
Solyc03g083690.1		4081.Solyc03g083690.1.1	XP_015158308.1|1.7e-08|PREDICTED: sericin-1-like [Solanum tuberosum]	Solyc03g083690.1	Solyc03g083690.1.1	Known_gene	-4.09490742852018	1.0926605442660501e-08	8.241156010622e-09				XP_015158308.1|1.7e-08|PREDICTED: sericin-1-like [Solanum tuberosum]	GO:0044425//membrane part;GO:0016021//integral component of membrane;GO:0031224//intrinsic component of membrane;GO:0016020//membrane;
Solyc03g093080.3		4081.Solyc03g093080.2.1	XP_004235156.1|1.7e-168|PREDICTED: probable xyloglucan endotransglucosylase/hydrolase protein 23 [Solanum lycopersicum]	Solyc03g093080.3	Solyc03g093080.3.1	Known_gene	-6.50318999824283	0.0	0.0			K14504//xyloglucan:xyloglucosyl transferase TCH4 [EC:2.4.1.207]+ko04075//Plant hormone signal transduction	XP_004235156.1|1.7e-168|PREDICTED: probable xyloglucan endotransglucosylase/hydrolase protein 23 [Solanum lycopersicum]	GO:0044085//cellular component biogenesis;GO:0016043//cellular component organization;GO:0045229//external encapsulating structure organization;GO:0009987//cellular process;GO:0071555//cell wall organization;GO:0044260//cellular macromolecule metabolic process;GO:0044036//cell wall macromolecule metabolic process;GO:0044238//primary metabolic process;GO:0044264//cellular polysaccharide metabolic …
Solyc03g093110.3		4081.Solyc03g093110.2.1	XP_004235157.1|2.7e-168|PREDICTED: probable xyloglucan endotransglucosylase/hydrolase protein 23 [Solanum lycopersicum]	Solyc03g093110.3	Solyc03g093110.3.1	Known_gene	-6.226470459002661	0.0	0.0			K14504//xyloglucan:xyloglucosyl transferase TCH4 [EC:2.4.1.207]+ko04075//Plant hormone signal transduction	XP_004235157.1|2.7e-168|PREDICTED: probable xyloglucan endotransglucosylase/hydrolase protein 23 [Solanum lycopersicum]	GO:0044238//primary metabolic process;GO:0044085//cellular component biogenesis;GO:0006073//cellular glucan metabolic process;GO:0071555//cell wall organization;GO:0044260//cellular macromolecule metabolic process;GO:0044042//glucan metabolic process;GO:0016043//cellular component organization;GO:0043170//macromolecule metabolic process;GO:0071554//cell wall organization or biogenesis;GO:0010411/…
Solyc03g093120.5.1		4081.Solyc03g093120.2.1	XP_004235158.1|2.1e-155|PREDICTED: probable xyloglucan endotransglucosylase/hydrolase protein 23 [Solanum lycopersicum]	Solyc03g093120.5.1	Solyc03g093120.5.1.1	Known_gene	-5.6657886074175	0.0	0.0			K14504//xyloglucan:xyloglucosyl transferase TCH4 [EC:2.4.1.207]+ko04075//Plant hormone signal transduction	XP_004235158.1|2.1e-155|PREDICTED: probable xyloglucan endotransglucosylase/hydrolase protein 23 [Solanum lycopersicum]	GO:0044036//cell wall macromolecule metabolic process;GO:0044238//primary metabolic process;GO:0044262//cellular carbohydrate metabolic process;GO:0010411//xyloglucan metabolic process;GO:0044264//cellular polysaccharide metabolic process;GO:0016043//cellular component organization;GO:0045229//external encapsulating structure organization;GO:0042546//cell wall biogenesis;GO:0044260//cellular macr…
Solyc03g093130.3		4081.Solyc03g093130.2.1	NP_001234472.1|9.9e-169|xyloglucan endotransglucosylase-hydrolase XTH3 precursor [Solanum lycopersicum]	Solyc03g093130.3	Solyc03g093130.3.1	Known_gene	-6.00872081678984	0.0	0.0			K14504//xyloglucan:xyloglucosyl transferase TCH4 [EC:2.4.1.207]+ko04075//Plant hormone signal transduction	NP_001234472.1|9.9e-169|xyloglucan endotransglucosylase-hydrolase XTH3 precursor [Solanum lycopersicum]	GO:0044085//cellular component biogenesis;GO:0044260//cellular macromolecule metabolic process;GO:0042546//cell wall biogenesis;GO:0071554//cell wall organization or biogenesis;GO:0045229//external encapsulating structure organization;GO:0044238//primary metabolic process;GO:0005975//carbohydrate metabolic process;GO:0044264//cellular polysaccharide metabolic process;GO:0043170//macromolecule met…
Solyc03g093410.3		4113.PGSC0003DMT400048537	XP_016564950.1|5.7e-270|PREDICTED: hexose carrier protein HEX6-like [Capsicum annuum]	Solyc03g093410.3	Solyc03g093410.3.1	Known_gene	-4.1308270027751295	1.9372437688167998e-27	7.0275255867153e-28		NB-ARC domain-containing disease resistance protein (best arabidopsis hit); disease resistance protein RPM1, putative (best rice hit)	K08150//MFS transporter, SP family, solute carrier family 2 (myo-inositol transporter), member 13	XP_016564950.1|5.7e-270|PREDICTED: hexose carrier protein HEX6-like [Capsicum annuum]	GO:0031224//intrinsic component of membrane;GO:0044425//membrane part;GO:0016021//integral component of membrane;GO:0016020//membrane;
Solyc03g093610.1		4081.Solyc03g093610.1.1	NP_001316388.2|2.9e-135|ethylene-responsive transcription factor 1 [Solanum lycopersicum]	Solyc03g093610.1	Solyc03g093610.1.1	Known_gene	-4.404073831068231	0.0	0.0	AP2-EREBP	Malus x domestica AP2 domain class transcription factor (AP2D43) mRNA, complete cds	K09286//EREBP-like factor	NP_001316388.2|2.9e-135|ethylene-responsive transcription factor 1 [Solanum lycopersicum]	GO:0050794//regulation of cellular process;GO:0019438//aromatic compound biosynthetic process;GO:0008152//metabolic process;GO:0090304//nucleic acid metabolic process;GO:0043170//macromolecule metabolic process;GO:0034641//cellular nitrogen compound metabolic process;GO:0071704//organic substance metabolic process;GO:0007165//signal transduction;GO:0035556//intracellular signal transduction;GO:00…
Solyc03g097050.3		3847.GLYMA01G44281.1	XP_004235281.1|0.0e+00|PREDICTED: cellulose synthase-like protein D3 [Solanum lycopersicum]	Solyc03g097050.3	Solyc03g097050.3.1	Known_gene	-4.08340500051325	0.0	0.0			K20924//cellulose synthase-like protein [EC:2.4.1.-]	XP_004235281.1|0.0e+00|PREDICTED: cellulose synthase-like protein D3 [Solanum lycopersicum]	GO:0034645//cellular macromolecule biosynthetic process;GO:0044042//glucan metabolic process;GO:0044264//cellular polysaccharide metabolic process;GO:0045229//external encapsulating structure organization;GO:0044262//cellular carbohydrate metabolic process;GO:0044237//cellular metabolic process;GO:0043170//macromolecule metabolic process;GO:0071555//cell wall organization;GO:0044249//cellular bio…
Solyc03g098300.1		4081.Solyc03g098300.1.1	XP_004235389.1|9.6e-226|PREDICTED: ornithine decarboxylase-like [Solanum lycopersicum]	Solyc03g098300.1	Solyc03g098300.1.1	Known_gene	-7.27423112796474	1.40295656366438e-18	6.624211956858349e-19			K01581//ornithine decarboxylase [EC:4.1.1.17]+ko00330//Arginine and proline metabolism+ko01100//Metabolic pathways+ko01110//Biosynthesis of secondary metabolites+ko00480//Glutathione metabolism	XP_004235389.1|9.6e-226|PREDICTED: ornithine decarboxylase-like [Solanum lycopersicum]	GO:0044106//cellular amine metabolic process;GO:1901576//organic substance biosynthetic process;GO:0009987//cellular process;GO:0009309//amine biosynthetic process;GO:0042401//cellular biogenic amine biosynthetic process;GO:0006595//polyamine metabolic process;GO:1901564//organonitrogen compound metabolic process;GO:0008152//metabolic process;GO:0006082//organic acid metabolic process;GO:0009445/…
Solyc03g098780.2		4081.Solyc03g098780.1.1	XP_004235413.1|5.5e-128|PREDICTED: aspartic protease inhibitor 1-like [Solanum lycopersicum]	Solyc03g098780.2	Solyc03g098780.2.1	Known_gene	-4.28472806397548	0.0	0.0				XP_004235413.1|5.5e-128|PREDICTED: aspartic protease inhibitor 1-like [Solanum lycopersicum]	GO:0004857//enzyme inhibitor activity;GO:0030414//peptidase inhibitor activity;GO:0004866//endopeptidase inhibitor activity;GO:0030234//enzyme regulator activity;GO:0061135//endopeptidase regulator activity;GO:0098772//molecular function regulator;GO:0061134//peptidase regulator activity;
Solyc03g098790.3		4081.Solyc03g098790.1.1	NP_001234142.2|2.9e-126|cathepsin D inhibitor protein precursor [Solanum lycopersicum]	Solyc03g098790.3	Solyc03g098790.3.1	Known_gene	-8.12274839342196	4.46230328032282e-30	1.51939546403031e-30				NP_001234142.2|2.9e-126|cathepsin D inhibitor protein precursor [Solanum lycopersicum]	GO:0061134//peptidase regulator activity;GO:0004857//enzyme inhibitor activity;GO:0030414//peptidase inhibitor activity;GO:0098772//molecular function regulator;GO:0061135//endopeptidase regulator activity;GO:0030234//enzyme regulator activity;GO:0004866//endopeptidase inhibitor activity;
Solyc03g098795.1		4081.Solyc00g145170.1.1	XP_019067314.1|1.2e-74|PREDICTED: proteinase inhibitor type-2 P303.51-like isoform X1 [Solanum lycopersicum]	Solyc03g098795.1	Solyc03g098795.1.1	Known_gene	-6.90362559865739	3.558027477302918e-218	2.143411335373069e-219				XP_019067314.1|1.2e-74|PREDICTED: proteinase inhibitor type-2 P303.51-like isoform X1 [Solanum lycopersicum]	GO:0061134//peptidase regulator activity;GO:0004867//serine-type endopeptidase inhibitor activity;GO:0030234//enzyme regulator activity;GO:0061135//endopeptidase regulator activity;GO:0030414//peptidase inhibitor activity;GO:0004857//enzyme inhibitor activity;GO:0098772//molecular function regulator;GO:0004866//endopeptidase inhibitor activity;
Solyc03g111280.1		4081.Solyc03g111280.1.1	XP_004236553.1|4.1e-290|PREDICTED: cytochrome P450 94B3-like [Solanum lycopersicum]	Solyc03g111280.1	Solyc03g111280.1.1	Known_gene	-5.05534525880118	1.71902178926728e-41	4.61848395045059e-42			K20665//jasmonoyl-L-amino acid 12-hydroxylase [EC:1.14.14.48]	XP_004236553.1|4.1e-290|PREDICTED: cytochrome P450 94B3-like [Solanum lycopersicum]	GO:0046906//tetrapyrrole binding;GO:0016491//oxidoreductase activity;GO:0004497//monooxygenase activity;GO:0097159//organic cyclic compound binding;GO:0020037//heme binding;GO:0005506//iron ion binding;GO:0016705//oxidoreductase activity, acting on paired donors, with incorporation or reduction of molecular oxygen;GO:0048037//cofactor binding;GO:0043167//ion binding;GO:0005488//binding;GO:0003824…
Solyc03g111290.2		4081.Solyc03g111290.1.1	XP_004236333.1|4.9e-275|PREDICTED: cytochrome P450 94B3-like [Solanum lycopersicum]	Solyc03g111290.2	Solyc03g111290.2.1	Known_gene	-4.88304303607506	3.087232686603889e-133	3.0758184441039894e-134			K20665//jasmonoyl-L-amino acid 12-hydroxylase [EC:1.14.14.48]	XP_004236333.1|4.9e-275|PREDICTED: cytochrome P450 94B3-like [Solanum lycopersicum]	GO:0046914//transition metal ion binding;GO:0020037//heme binding;GO:0046906//tetrapyrrole binding;GO:0043167//ion binding;GO:0003824//catalytic activity;GO:0048037//cofactor binding;GO:0016491//oxidoreductase activity;GO:1901363//heterocyclic compound binding;GO:0046872//metal ion binding;GO:0004497//monooxygenase activity;GO:0043169//cation binding;GO:0005488//binding;GO:0016705//oxidoreductase…
Solyc03g111300.1		4081.Solyc03g111300.1.1	XP_004236332.1|2.7e-289|PREDICTED: cytochrome P450 94B3-like [Solanum lycopersicum]	Solyc03g111300.1	Solyc03g111300.1.1	Known_gene	-4.44887437733582	3.6299769879841295e-55	7.913273384113899e-56			K20665//jasmonoyl-L-amino acid 12-hydroxylase [EC:1.14.14.48]	XP_004236332.1|2.7e-289|PREDICTED: cytochrome P450 94B3-like [Solanum lycopersicum]	GO:0046914//transition metal ion binding;GO:0046906//tetrapyrrole binding;GO:0048037//cofactor binding;GO:0043169//cation binding;GO:0043167//ion binding;GO:0016491//oxidoreductase activity;GO:0005506//iron ion binding;GO:0016705//oxidoreductase activity, acting on paired donors, with incorporation or reduction of molecular oxygen;GO:0097159//organic cyclic compound binding;GO:0046872//metal ion …
Solyc03g111710.3		4081.Solyc03g111710.2.1	XP_004236301.1|7.1e-202|PREDICTED: BTB/POZ and TAZ domain-containing protein 1 [Solanum lycopersicum]	Solyc03g111710.3	Solyc03g111710.3.1	Known_gene	-4.63616747351941	1.7249545446197794e-129	1.7707077197747996e-130	TAZ		K10523//speckle-type POZ protein;K02987//small subunit ribosomal protein S4e+ko03010//Ribosome	XP_004236301.1|7.1e-202|PREDICTED: BTB/POZ and TAZ domain-containing protein 1 [Solanum lycopersicum]	GO:1903506//regulation of nucleic acid-templated transcription;GO:0006508//proteolysis;GO:0051252//regulation of RNA metabolic process;GO:0006464//cellular protein modification process;GO:0044248//cellular catabolic process;GO:0031323//regulation of cellular metabolic process;GO:0010498//proteasomal protein catabolic process;GO:0043412//macromolecule modification;GO:1901564//organonitrogen compou…
Solyc03g113720.3		4081.Solyc03g113720.2.1	XP_004236156.1|1.9e-103|PREDICTED: two-component response regulator ARR15 [Solanum lycopersicum]	Solyc03g113720.3	Solyc03g113720.3.1	Known_gene	-4.58487341530559	2.99746167441262e-44	7.7271432995691e-45			K14492//two-component response regulator ARR-A family+ko04075//Plant hormone signal transduction	XP_004236156.1|1.9e-103|PREDICTED: two-component response regulator ARR15 [Solanum lycopersicum]	GO:0007165//signal transduction;GO:0009987//cellular process;GO:0050789//regulation of biological process;GO:0023052//signaling;GO:0007154//cell communication;GO:0050896//response to stimulus;GO:0035556//intracellular signal transduction;GO:0065007//biological regulation;GO:0050794//regulation of cellular process;GO:0051716//cellular response to stimulus;GO:0000160//phosphorelay signal transducti…
Solyc03g113910.3		4081.Solyc03g113910.2.1	XP_004236143.1|5.1e-82|PREDICTED: gibberellin-regulated protein 10 [Solanum lycopersicum]	Solyc03g113910.3	Solyc03g113910.3.1	Known_gene	-5.8383863296450595	1.4755324706790196e-175	1.1148208330870798e-176			K20887//xyloglucan glycosyltransferase 4 [EC:2.4.1.-];K03860//phosphatidylinositol glycan, class Q+ko01100//Metabolic pathways+ko00563//Glycosylphosphatidylinositol (GPI)-anchor biosynthesis	XP_004236143.1|5.1e-82|PREDICTED: gibberellin-regulated protein 10 [Solanum lycopersicum]
Solyc03g114530.4		4081.Solyc03g114530.2.1	XP_004236090.1|4.7e-191|PREDICTED: protein STRICTOSIDINE SYNTHASE-LIKE 11-like [Solanum lycopersicum]	Solyc03g114530.4	Solyc03g114530.4.1	Known_gene	-4.592407087991	0.000380318811240795	0.000426995129435191			K21407//adipocyte plasma membrane-associated protein	XP_004236090.1|4.7e-191|PREDICTED: protein STRICTOSIDINE SYNTHASE-LIKE 11-like [Solanum lycopersicum]	GO:0008152//metabolic process;GO:0009058//biosynthetic process;GO:0043226//organelle;GO:0012505//endomembrane system;GO:0016020//membrane;GO:0043227//membrane-bounded organelle;GO:0044424//intracellular part;GO:0005623//cell;GO:0005783//endoplasmic reticulum;GO:0043231//intracellular membrane-bounded organelle;GO:0044444//cytoplasmic part;GO:0044464//cell part;GO:0005737//cytoplasm;GO:0043229//in…
Solyc03g116720.3		4081.Solyc03g116720.1.1	XP_015069438.1|7.2e-56|PREDICTED: pseudo histidine-containing phosphotransfer protein 6 [Solanum pennellii]	Solyc03g116720.3	Solyc03g116720.3.1	Known_gene	-4.65130077704457	4.0915970669821295e-07	3.4388255410552604e-07			K14490//histidine-containing phosphotransfer peotein+ko04075//Plant hormone signal transduction	XP_015069438.1|7.2e-56|PREDICTED: pseudo histidine-containing phosphotransfer protein 6 [Solanum pennellii]	GO:0007165//signal transduction;GO:0035556//intracellular signal transduction;GO:0065007//biological regulation;GO:0023052//signaling;GO:0050896//response to stimulus;GO:0050789//regulation of biological process;GO:0007154//cell communication;GO:0009987//cellular process;GO:0051716//cellular response to stimulus;GO:0050794//regulation of cellular process;GO:0000160//phosphorelay signal transducti…
Solyc03g116890.3		4081.Solyc03g116890.2.1	NP_001303844.1|3.0e-197|probable WRKY transcription factor 40 [Solanum lycopersicum]	Solyc03g116890.3	Solyc03g116890.3.1	Known_gene	-4.5419269111684	0.0	0.0	WRKY		K13424//WRKY transcription factor 33+ko04016//MAPK signaling pathway - plant+ko04626//Plant-pathogen interaction	NP_001303844.1|3.0e-197|probable WRKY transcription factor 40 [Solanum lycopersicum]	GO:0009620//response to fungus;GO:0080134//regulation of response to stress;GO:0034654//nucleobase-containing compound biosynthetic process;GO:2000112//regulation of cellular macromolecule biosynthetic process;GO:0031327//negative regulation of cellular biosynthetic process;GO:0009617//response to bacterium;GO:0051707//response to other organism;GO:0006807//nitrogen compound metabolic process;GO:…
Solyc03g117250.4		3694.POPTR_0006s27510.1	NP_001265995.1|6.6e-268|Hop-interacting protein THI116 [Solanum lycopersicum]	Solyc03g117250.4	Solyc03g117250.4.1	Known_gene	-5.01742867584247	2.0155379712953296e-68	3.675061411859229e-69			K07192//flotillin	NP_001265995.1|6.6e-268|Hop-interacting protein THI116 [Solanum lycopersicum]
Solyc03g118310.4		4081.Solyc03g118310.2.1	XP_004235842.1|0.0e+00|PREDICTED: transcription factor ICE1-like [Solanum lycopersicum]	Solyc03g118310.4	Solyc03g118310.4.1	Known_gene	-5.76233208943331	7.72380674147865e-08	6.17409590490577e-08	bHLH		K13422//transcription factor MYC2+ko04016//MAPK signaling pathway - plant+ko04075//Plant hormone signal transduction	XP_004235842.1|0.0e+00|PREDICTED: transcription factor ICE1-like [Solanum lycopersicum]
Solyc03g120790.1		4081.Solyc03g120790.1.1	XP_010318537.1|1.9e-128|PREDICTED: uncharacterized protein LOC104646538 [Solanum lycopersicum]	Solyc03g120790.1	Solyc03g120790.1.1	Known_gene	-4.12845998823121	5.425052430658499e-20	2.44071853951367e-20	OFP		K11273//chromosome transmission fidelity protein 1 [EC:3.6.4.13]	XP_010318537.1|1.9e-128|PREDICTED: uncharacterized protein LOC104646538 [Solanum lycopersicum]
Solyc03g122150.3		4081.Solyc03g122150.2.1	XP_004235560.1|2.2e-48|PREDICTED: peroxisomal (S)-2-hydroxy-acid oxidase GLO4 [Solanum lycopersicum]	Solyc03g122150.3	Solyc03g122150.3.1	Known_gene	-4.85544149382479	9.26297265750596e-05	9.687828635814641e-05			K11517//(S)-2-hydroxy-acid oxidase [EC:1.1.3.15]+ko04146//Peroxisome+ko01100//Metabolic pathways+ko01110//Biosynthesis of secondary metabolites+ko01200//Carbon metabolism+ko00630//Glyoxylate and dicarboxylate metabolism	XP_004235560.1|2.2e-48|PREDICTED: peroxisomal (S)-2-hydroxy-acid oxidase GLO4 [Solanum lycopersicum]	GO:1901265//nucleoside phosphate binding;GO:0043168//anion binding;GO:0043167//ion binding;GO:0000166//nucleotide binding;GO:0097367//carbohydrate derivative binding;GO:0097159//organic cyclic compound binding;GO:0032553//ribonucleotide binding;GO:0050662//coenzyme binding;GO:0003824//catalytic activity;GO:0036094//small molecule binding;GO:0048037//cofactor binding;GO:0010181//FMN binding;GO:001…
Solyc04g007760.3		4081.Solyc04g007760.2.1	XP_004237018.1|1.4e-81|PREDICTED: kirola [Solanum lycopersicum]	Solyc04g007760.3	Solyc04g007760.3.1	Known_gene	-7.26859925988542	7.824100297740579e-172	6.0532787111514285e-173				XP_004237018.1|1.4e-81|PREDICTED: kirola [Solanum lycopersicum]	GO:0006952//defense response;GO:0050896//response to stimulus;GO:0006950//response to stress;GO:0009607//response to biotic stimulus;
Solyc04g007823.1		4081.Solyc04g007830.2.1	XP_004237031.1|2.0e-30|PREDICTED: kirola-like [Solanum lycopersicum]	Solyc04g007823.1	Solyc04g007823.1.1	Known_gene	-4.592407087991	0.000380318811240795	0.000426995129435191				XP_004237031.1|2.0e-30|PREDICTED: kirola-like [Solanum lycopersicum]	GO:0006950//response to stress;GO:0006952//defense response;GO:0050896//response to stimulus;GO:0009607//response to biotic stimulus;
Solyc04g007825.2		4113.PGSC0003DMT400031386	XP_004237027.1|3.7e-83|PREDICTED: kirola-like [Solanum lycopersicum]	Solyc04g007825.2	Solyc04g007825.2.1	Known_gene	-5.34729459015447	1.9692312034562498e-20	8.742483086364159e-21				XP_004237027.1|3.7e-83|PREDICTED: kirola-like [Solanum lycopersicum]
Solyc04g012050.3		29760.VIT_07s0031g01980.t01	XP_004237144.1|4.8e-229|PREDICTED: ethylene-responsive transcription factor ABR1-like [Solanum lycopersicum]	Solyc04g012050.3	Solyc04g012050.3.1	Known_gene	-6.241064264029549	7.950419820222339e-72	1.3863796388514097e-72	AP2-EREBP		K09286//EREBP-like factor;K12900//FUS-interacting serine-arginine-rich protein 1+ko03040//Spliceosome	XP_004237144.1|4.8e-229|PREDICTED: ethylene-responsive transcription factor ABR1-like [Solanum lycopersicum]	GO:0044271//cellular nitrogen compound biosynthetic process;GO:0009987//cellular process;GO:0009058//biosynthetic process;GO:0044260//cellular macromolecule metabolic process;GO:0016070//RNA metabolic process;GO:0009059//macromolecule biosynthetic process;GO:0008152//metabolic process;GO:1901576//organic substance biosynthetic process;GO:0032774//RNA biosynthetic process;GO:0044238//primary metab…
Solyc04g013200.1		4081.Solyc04g013200.1.1	XP_004236705.1|6.8e-88|PREDICTED: uncharacterized protein LOC101247604 [Solanum lycopersicum]	Solyc04g013200.1	Solyc04g013200.1.1	Known_gene	-6.09490742852018	1.8353254510873801e-09	1.31270299882289e-09				XP_004236705.1|6.8e-88|PREDICTED: uncharacterized protein LOC101247604 [Solanum lycopersicum]
Solyc04g014520.1		4081.Solyc04g014520.1.1	XP_004237134.1|9.4e-173|PREDICTED: transmembrane protein 45B-like [Solanum lycopersicum]	Solyc04g014520.1	Solyc04g014520.1.1	Known_gene	-4.707884305410941	0.00021100853184306698	0.00022925309456660298				XP_004237134.1|9.4e-173|PREDICTED: transmembrane protein 45B-like [Solanum lycopersicum]	GO:0044425//membrane part;GO:0016021//integral component of membrane;GO:0031224//intrinsic component of membrane;GO:0016020//membrane;
Solyc04g015030.4		3694.POPTR_0016s00840.1	XP_004236655.1|1.6e-151|PREDICTED: heavy metal-associated isoprenylated plant protein 3-like [Solanum lycopersicum]	Solyc04g015030.4	Solyc04g015030.4.1	Known_gene	-4.74891157367099	9.035649537026729e-26	3.42977249607597e-26			K04733//interleukin-1 receptor-associated kinase 4 [EC:2.7.11.1];K22763//deubiquitinase DESI2 [EC:3.4.19.12]	XP_004236655.1|1.6e-151|PREDICTED: heavy metal-associated isoprenylated plant protein 3-like [Solanum lycopersicum]	GO:0065008//regulation of biological quality;GO:0006810//transport;GO:0055065//metal ion homeostasis;GO:0030003//cellular cation homeostasis;GO:0065007//biological regulation;GO:0030001//metal ion transport;GO:0055076//transition metal ion homeostasis;GO:0048878//chemical homeostasis;GO:0055082//cellular chemical homeostasis;GO:0098771//inorganic ion homeostasis;GO:0006875//cellular metal ion hom…
Solyc04g015635.2		4113.PGSC0003DMT400090750	XP_010314161.1|2.0e-52|PREDICTED: zinc finger BED domain-containing protein RICESLEEPER 1-like isoform X1 [Solanum lycopersicum]	Solyc04g015635.2	Solyc04g015635.2.1	Known_gene	-4.7537573536953	0.000164807613571722	0.000176849350871726				XP_010314161.1|2.0e-52|PREDICTED: zinc finger BED domain-containing protein RICESLEEPER 1-like isoform X1 [Solanum lycopersicum]
Solyc04g015660.3		4081.Solyc04g015660.1.1	XP_010325035.1|1.1e-49|PREDICTED: uncharacterized protein LOC101260845 isoform X1 [Solanum lycopersicum]	Solyc04g015660.3	Solyc04g015660.3.1	Known_gene	-4.6115159109387	0.000346273568881758	0.000386399486196264			K12448//UDP-arabinose 4-epimerase [EC:5.1.3.5]+ko00520//Amino sugar and nucleotide sugar metabolism+ko01100//Metabolic pathways;K00134//glyceraldehyde 3-phosphate dehydrogenase [EC:1.2.1.12]+ko00010//Glycolysis / Gluconeogenesis+ko01230//Biosynthesis of amino acids+ko01100//Metabolic pathways+ko01110//Biosynthesis of secondary metabolites+ko00710//Carbon fixation in photosynthetic organisms+ko012…	XP_010325035.1|1.1e-49|PREDICTED: uncharacterized protein LOC101260845 isoform X1 [Solanum lycopersicum]
Solyc04g017720.3		4081.Solyc04g017720.2.1	XP_004236562.1|1.7e-66|PREDICTED: protein GAST1-like [Solanum lycopersicum]	Solyc04g017720.3	Solyc04g017720.3.1	Known_gene	-5.629496406726219	4.24030094874623e-94	5.9204532051515195e-95			K03860//phosphatidylinositol glycan, class Q+ko01100//Metabolic pathways+ko00563//Glycosylphosphatidylinositol (GPI)-anchor biosynthesis;K20887//xyloglucan glycosyltransferase 4 [EC:2.4.1.-]	XP_004236562.1|1.7e-66|PREDICTED: protein GAST1-like [Solanum lycopersicum]
Solyc04g025005.1		4081.Solyc06g006040.1.1	XP_015078022.1|3.9e-249|PREDICTED: putative receptor-like protein kinase At3g47110 isoform X2 [Solanum pennellii]	Solyc04g025005.1	Solyc04g025005.1.1	Known_gene	-4.5875956594844	1.3474626066017193e-186	9.434015121272285e-188			K13420//LRR receptor-like serine/threonine-protein kinase FLS2 [EC:2.7.11.1]+ko04016//MAPK signaling pathway - plant+ko04626//Plant-pathogen interaction	XP_015078022.1|3.9e-249|PREDICTED: putative receptor-like protein kinase At3g47110 isoform X2 [Solanum pennellii]
Solyc04g025650.3		4081.Solyc04g025650.2.1	XP_004237255.1|4.7e-227|PREDICTED: uncharacterized protein LOC101260928 [Solanum lycopersicum]	Solyc04g025650.3	Solyc04g025650.3.1	Known_gene	-4.380551406082771	0.0	0.0			K09838//zeaxanthin epoxidase [EC:1.14.15.21]+ko00906//Carotenoid biosynthesis+ko01100//Metabolic pathways+ko01110//Biosynthesis of secondary metabolites	XP_004237255.1|4.7e-227|PREDICTED: uncharacterized protein LOC101260928 [Solanum lycopersicum]	GO:0044550//secondary metabolite biosynthetic process;GO:0008152//metabolic process;GO:0019748//secondary metabolic process;GO:0009058//biosynthetic process;GO:0036094//small molecule binding;GO:0071949//FAD binding;GO:0043168//anion binding;GO:0005488//binding;GO:0048037//cofactor binding;GO:0043167//ion binding;GO:0050660//flavin adenine dinucleotide binding;GO:0004497//monooxygenase activity;G…
Solyc04g050730.3		3694.POPTR_0019s04130.1	XP_012089388.1|5.4e-173|GDSL esterase/lipase LTL1 [Jatropha curcas]	Solyc04g050730.3	Solyc04g050730.3.1	Known_gene	-7.69511187152506	3.5544007453641086e-267	1.7509360799482194e-268			K00679//phospholipid:diacylglycerol acyltransferase [EC:2.3.1.158]+ko01100//Metabolic pathways+ko00561//Glycerolipid metabolism;K10691//E3 ubiquitin-protein ligase UBR4 [EC:2.3.2.27];K14209//solute carrier family 36 (proton-coupled amino acid transporter);K01188//beta-glucosidase [EC:3.2.1.21]+ko01100//Metabolic pathways+ko00500//Starch and sucrose metabolism+ko01110//Biosynthesis of secondary me…	XP_012089388.1|5.4e-173|GDSL esterase/lipase LTL1 [Jatropha curcas]
Solyc04g051360.3		4081.Solyc04g051360.2.1	XP_004237483.1|3.7e-174|PREDICTED: ethylene-responsive transcription factor ABR1-like [Solanum lycopersicum]	Solyc04g051360.3	Solyc04g051360.3.1	Known_gene	-4.16124992334888	1.6751203362560198e-20	7.42495334435872e-21	AP2-EREBP		K12900//FUS-interacting serine-arginine-rich protein 1+ko03040//Spliceosome;K09286//EREBP-like factor	XP_004237483.1|3.7e-174|PREDICTED: ethylene-responsive transcription factor ABR1-like [Solanum lycopersicum]	GO:0044260//cellular macromolecule metabolic process;GO:0006351//transcription, DNA-templated;GO:0044237//cellular metabolic process;GO:0034654//nucleobase-containing compound biosynthetic process;GO:0010467//gene expression;GO:0018130//heterocycle biosynthetic process;GO:0046483//heterocycle metabolic process;GO:0006807//nitrogen compound metabolic process;GO:0009058//biosynthetic process;GO:190…
Solyc04g053010.1		4081.Solyc04g053010.1.1	XP_004237451.2|9.8e-78|PREDICTED: auxin-responsive protein SAUR68-like [Solanum lycopersicum]	Solyc04g053010.1	Solyc04g053010.1.1	Known_gene	-5.32937268215721	3.72825461480194e-06	3.40048681886657e-06			K14488//SAUR family protein+ko04075//Plant hormone signal transduction	XP_004237451.2|9.8e-78|PREDICTED: auxin-responsive protein SAUR68-like [Solanum lycopersicum]	GO:0009733//response to auxin;GO:0009914//hormone transport;GO:0009926//auxin polar transport;GO:0065008//regulation of biological quality;GO:0051239//regulation of multicellular organismal process;GO:0065007//biological regulation;GO:0042221//response to chemical;GO:0051234//establishment of localization;GO:0050789//regulation of biological process;GO:0010033//response to organic substance;GO:00…
Solyc04g054220.3		4081.Solyc04g054220.2.1	XP_004237617.1|2.8e-287|PREDICTED: cytochrome P450 CYP736A12-like [Solanum lycopersicum]	Solyc04g054220.3	Solyc04g054220.3.1	Known_gene	-5.433709341971941	1.60690287938505e-06	1.41868847066187e-06			K20562//biphenyl-4-hydroxylase	XP_004237617.1|2.8e-287|PREDICTED: cytochrome P450 CYP736A12-like [Solanum lycopersicum]	GO:0019748//secondary metabolic process;GO:0044550//secondary metabolite biosynthetic process;GO:0009058//biosynthetic process;GO:0008152//metabolic process;GO:0044425//membrane part;GO:0016021//integral component of membrane;GO:0031224//intrinsic component of membrane;GO:0016020//membrane;GO:0046872//metal ion binding;GO:0048037//cofactor binding;GO:0046906//tetrapyrrole binding;GO:0004497//mono…
Solyc04g054223.1		4081.Solyc08g066380.1.1	XP_015064697.1|1.3e-59|PREDICTED: uncharacterized protein LOC107009910 [Solanum pennellii]	Solyc04g054223.1	Solyc04g054223.1.1	Known_gene	-4.63037493819002	0.000315049060040856	0.000349715927876396				XP_015064697.1|1.3e-59|PREDICTED: uncharacterized protein LOC107009910 [Solanum pennellii]
Solyc04g057830.1		4081.Solyc04g057830.1.1	XP_010319727.1|1.3e-117|PREDICTED: uncharacterized protein LOC104646915 [Solanum lycopersicum]	Solyc04g057830.1	Solyc04g057830.1.1	Known_gene	-4.0478588557157495	1.1784995529107498e-115	1.3320401656326098e-116				XP_010319727.1|1.3e-117|PREDICTED: uncharacterized protein LOC104646915 [Solanum lycopersicum]
Solyc04g074400.1		4081.Solyc04g074400.1.1	XP_004237930.1|1.2e-181|PREDICTED: protein EXORDIUM-like [Solanum lycopersicum]	Solyc04g074400.1	Solyc04g074400.1.1	Known_gene	-4.592407087991	0.000380318811240795	0.000426995129435191			K00020//3-hydroxyisobutyrate dehydrogenase [EC:1.1.1.31]+ko00280//Valine, leucine and isoleucine degradation+ko01100//Metabolic pathways;K14299//nucleoporin SEH1+ko03013//RNA transport	XP_004237930.1|1.2e-181|PREDICTED: protein EXORDIUM-like [Solanum lycopersicum]
Solyc04g074450.1		4081.Solyc04g074450.1.1	XP_010320183.1|3.4e-181|PREDICTED: protein EXORDIUM-like [Solanum lycopersicum]	Solyc04g074450.1	Solyc04g074450.1.1	Known_gene	-4.14038913468375	0.0	0.0			K00020//3-hydroxyisobutyrate dehydrogenase [EC:1.1.1.31]+ko00280//Valine, leucine and isoleucine degradation+ko01100//Metabolic pathways;K14299//nucleoporin SEH1+ko03013//RNA transport	XP_010320183.1|3.4e-181|PREDICTED: protein EXORDIUM-like [Solanum lycopersicum]
Solyc04g074780.4		4081.Solyc04g074780.2.1	XP_004237954.1|5.9e-131|PREDICTED: uncharacterized protein LOC101267599 [Solanum lycopersicum]	Solyc04g074780.4	Solyc04g074780.4.1	Known_gene	-4.28046308167626	4.4856748142497e-14	2.54215746178575e-14				XP_004237954.1|5.9e-131|PREDICTED: uncharacterized protein LOC101267599 [Solanum lycopersicum]
Solyc04g077380.2		4081.Solyc04g077380.2.1	XP_015168606.1|8.0e-69|PREDICTED: G-type lectin S-receptor-like serine/threonine-protein kinase At4g27290 [Solanum tuberosum]	Solyc04g077380.2	Solyc04g077380.2.1	Known_gene	-4.666676002931481	7.18239104249931e-08	5.7268394386208795e-08			K04733//interleukin-1 receptor-associated kinase 4 [EC:2.7.11.1]	XP_015168606.1|8.0e-69|PREDICTED: G-type lectin S-receptor-like serine/threonine-protein kinase At4g27290 [Solanum tuberosum]	GO:0009987//cellular process;GO:0009856//pollination;GO:0022414//reproductive process;GO:0044706//multi-multicellular organism process;GO:0048544//recognition of pollen;GO:0007154//cell communication;GO:0008037//cell recognition;GO:0009875//pollen-pistil interaction;GO:0051704//multi-organism process;GO:0032501//multicellular organismal process;GO:0000003//reproduction;GO:0031224//intrinsic compo…
Solyc04g078325.1		4081.Solyc04g078340.2.1	XP_015072985.1|6.7e-292|PREDICTED: cytochrome P450 81E8-like [Solanum pennellii]	Solyc04g078325.1	Solyc04g078325.1.1	Known_gene	-7.0242528749564	6.230167840870449e-60	1.2759456242081798e-60			K00512//steroid 17alpha-monooxygenase / 17alpha-hydroxyprogesterone deacetylase [EC:1.14.14.19 1.14.14.32]+ko01100//Metabolic pathways;K13260//isoflavone/4'-methoxyisoflavone 2'-hydroxylase [EC:1.14.14.90 1.14.14.89]+ko01110//Biosynthesis of secondary metabolites+ko00943//Isoflavonoid biosynthesis	XP_015072985.1|6.7e-292|PREDICTED: cytochrome P450 81E8-like [Solanum pennellii]	GO:0044425//membrane part;GO:0016021//integral component of membrane;GO:0016020//membrane;GO:0031224//intrinsic component of membrane;GO:0005506//iron ion binding;GO:0046906//tetrapyrrole binding;GO:0005488//binding;GO:0097159//organic cyclic compound binding;GO:0043167//ion binding;GO:0046914//transition metal ion binding;GO:0003824//catalytic activity;GO:0043169//cation binding;GO:0016491//oxid…
Solyc04g078370.3		4081.Solyc04g078370.2.1	XP_004238119.1|8.1e-298|PREDICTED: cytochrome P450 81E8 [Solanum lycopersicum]	Solyc04g078370.3	Solyc04g078370.3.1	Known_gene	-5.17736958871216	1.1592185559361901e-05	1.10658662811739e-05			K00512//steroid 17alpha-monooxygenase / 17alpha-hydroxyprogesterone deacetylase [EC:1.14.14.19 1.14.14.32]+ko01100//Metabolic pathways;K13260//isoflavone/4'-methoxyisoflavone 2'-hydroxylase [EC:1.14.14.90 1.14.14.89]+ko01110//Biosynthesis of secondary metabolites+ko00943//Isoflavonoid biosynthesis	XP_004238119.1|8.1e-298|PREDICTED: cytochrome P450 81E8 [Solanum lycopersicum]	GO:0009987//cellular process;GO:0006950//response to stress;GO:0051707//response to other organism;GO:0006790//sulfur compound metabolic process;GO:0008152//metabolic process;GO:0019760//glucosinolate metabolic process;GO:0006952//defense response;GO:0006725//cellular aromatic compound metabolic process;GO:0019748//secondary metabolic process;GO:0043207//response to external biotic stimulus;GO:19…
Solyc04g078790.3		4081.Solyc04g078790.2.1	XP_004238146.1|1.6e-137|PREDICTED: transcription factor HEC2-like [Solanum lycopersicum]	Solyc04g078790.3	Solyc04g078790.3.1	Known_gene	-4.592407087991	0.000380318811240795	0.000426995129435191	bHLH		K10863//aprataxin [EC:3.1.11.7 3.1.11.8 3.1.12.2];K12126//phytochrome-interacting factor 3+ko04712//Circadian rhythm - plant+ko04075//Plant hormone signal transduction;K16189//phytochrome-interacting factor 4+ko04075//Plant hormone signal transduction	XP_004238146.1|1.6e-137|PREDICTED: transcription factor HEC2-like [Solanum lycopersicum]	GO:0005515//protein binding;GO:0005488//binding;GO:0046983//protein dimerization activity;
Solyc04g079360.1		4081.Solyc04g079360.1.1	XP_004238184.1|3.7e-146|PREDICTED: transcription factor MYB44-like [Solanum lycopersicum]	Solyc04g079360.1	Solyc04g079360.1.1	Known_gene	-5.453399973650679	1.953346917936349e-226	1.1373712903283293e-227	MYB		K09422//transcription factor MYB, plant	XP_004238184.1|3.7e-146|PREDICTED: transcription factor MYB44-like [Solanum lycopersicum]	GO:0031326//regulation of cellular biosynthetic process;GO:0019219//regulation of nucleobase-containing compound metabolic process;GO:0019222//regulation of metabolic process;GO:0051171//regulation of nitrogen compound metabolic process;GO:0031323//regulation of cellular metabolic process;GO:0010556//regulation of macromolecule biosynthetic process;GO:0009889//regulation of biosynthetic process;G…
Solyc04g079370.4		4081.Solyc04g079370.2.1	XP_019069235.1|2.3e-223|PREDICTED: LOW QUALITY PROTEIN: serpin-Z10-like [Solanum lycopersicum]	Solyc04g079370.4	Solyc04g079370.4.1	Known_gene	-4.36499659188793	1.79400614219729e-10	1.2108595456197299e-10			K13963//serpin B	XP_019069235.1|2.3e-223|PREDICTED: LOW QUALITY PROTEIN: serpin-Z10-like [Solanum lycopersicum]	GO:0005576//extracellular region;GO:0044421//extracellular region part;GO:0005615//extracellular space;
Solyc04g150160.1		4113.PGSC0003DMT400002036	XP_015073684.1|1.5e-310|PREDICTED: extensin-1-like [Solanum pennellii]	Solyc04g150160.1	Solyc04g150160.1.1	Known_gene	-4.09490742852018	2.72007450199937e-12	1.6799917808963702e-12			K10955//mucin-2	XP_015073684.1|1.5e-310|PREDICTED: extensin-1-like [Solanum pennellii]	GO:0071555//cell wall organization;GO:0009987//cellular process;GO:0071554//cell wall organization or biogenesis;GO:0016043//cellular component organization;GO:0071840//cellular component organization or biogenesis;GO:0071669//plant-type cell wall organization or biogenesis;GO:0045229//external encapsulating structure organization;GO:0009664//plant-type cell wall organization;GO:0005198//structur…
Solyc05g008020.4		4081.Solyc05g008020.2.1	XP_010320705.1|9.3e-177|PREDICTED: mitogen-activated protein kinase 17 [Solanum lycopersicum]	Solyc05g008020.4	Solyc05g008020.4.1	Known_gene	-4.91433518287836	6.518145464101479e-05	6.71861292768518e-05			K20538//mitogen-activated protein kinase 8 [EC:2.7.11.24]+ko04016//MAPK signaling pathway - plant	XP_010320705.1|9.3e-177|PREDICTED: mitogen-activated protein kinase 17 [Solanum lycopersicum]	GO:0065007//biological regulation;GO:0019222//regulation of metabolic process;GO:0050789//regulation of biological process;GO:0060255//regulation of macromolecule metabolic process;GO:0010468//regulation of gene expression;GO:0044464//cell part;GO:0005622//intracellular;GO:0005634//nucleus;GO:0043231//intracellular membrane-bounded organelle;GO:0043226//organelle;GO:0005737//cytoplasm;GO:0044424/…
Solyc05g009270.4		4081.Solyc05g009270.2.1	XP_004238922.1|1.1e-204|PREDICTED: 3-ketoacyl-CoA synthase 6 [Solanum lycopersicum]	Solyc05g009270.4	Solyc05g009270.4.1	Known_gene	-6.707884305410941	1.8856738062337192e-240	1.0295818936058796e-241			K15397//3-ketoacyl-CoA synthase [EC:2.3.1.199]+ko01100//Metabolic pathways+ko01110//Biosynthesis of secondary metabolites+ko00062//Fatty acid elongation	XP_004238922.1|1.1e-204|PREDICTED: 3-ketoacyl-CoA synthase 6 [Solanum lycopersicum]	GO:0072330//monocarboxylic acid biosynthetic process;GO:0044281//small molecule metabolic process;GO:0006633//fatty acid biosynthetic process;GO:0044249//cellular biosynthetic process;GO:0009058//biosynthetic process;GO:0043436//oxoacid metabolic process;GO:0016053//organic acid biosynthetic process;GO:0044255//cellular lipid metabolic process;GO:0008610//lipid biosynthetic process;GO:0071704//or…
Solyc05g009340.1		4081.Solyc05g009340.1.1	XP_010320766.1|1.4e-66|PREDICTED: uncharacterized protein LOC104647284 [Solanum lycopersicum]	Solyc05g009340.1	Solyc05g009340.1.1	Known_gene	-5.38055140608277	8.58973660058849e-89	1.2547086451719398e-89				XP_010320766.1|1.4e-66|PREDICTED: uncharacterized protein LOC104647284 [Solanum lycopersicum]
Solyc05g014000.4		3711.Bra004073.1-P	XP_010320956.1|5.6e-242|PREDICTED: probable pectate lyase 5 [Solanum lycopersicum]	Solyc05g014000.4	Solyc05g014000.4.1	Known_gene	-5.79534714666128	1.8665698956604499e-53	4.1612203395474595e-54			K01728//pectate lyase [EC:4.2.2.2]+ko00040//Pentose and glucuronate interconversions	XP_010320956.1|5.6e-242|PREDICTED: probable pectate lyase 5 [Solanum lycopersicum]	GO:0008152//metabolic process;GO:0010393//galacturonan metabolic process;GO:0009057//macromolecule catabolic process;GO:0045490//pectin catabolic process;GO:0042737//drug catabolic process;GO:0009056//catabolic process;GO:0016052//carbohydrate catabolic process;GO:0000272//polysaccharide catabolic process;GO:0044238//primary metabolic process;GO:0009987//cellular process;GO:0043170//macromolecule…
Solyc05g014140.3		4081.Solyc05g014140.1.1	XP_004239165.1|6.5e-35|PREDICTED: very-long-chain 3-oxoacyl-CoA reductase-like protein At1g24470 isoform X1 [Solanum lycopersicum]	Solyc05g014140.3	Solyc05g014140.3.1	Known_gene	-5.007444587269839	3.66007808691064e-05	3.66535012766381e-05			K10251//17beta-estradiol 17-dehydrogenase / very-long-chain 3-oxoacyl-CoA reductase [EC:1.1.1.62 1.1.1.330]+ko01100//Metabolic pathways+ko01110//Biosynthesis of secondary metabolites+ko00062//Fatty acid elongation+ko01212//Fatty acid metabolism+ko01040//Biosynthesis of unsaturated fatty acids	XP_004239165.1|6.5e-35|PREDICTED: very-long-chain 3-oxoacyl-CoA reductase-like protein At1g24470 isoform X1 [Solanum lycopersicum]	GO:0016020//membrane;GO:0016021//integral component of membrane;GO:0031224//intrinsic component of membrane;GO:0044425//membrane part;
Solyc05g014710.4		4081.Solyc05g014710.2.1	XP_004239190.1|5.1e-201|PREDICTED: uncharacterized protein At3g61260 [Solanum lycopersicum]	Solyc05g014710.4	Solyc05g014710.4.1	Known_gene	-4.3809029827972905	1.5109566162494398e-101	1.9604821806722095e-102			K22455//estrogen receptor-binding fragment-associated gene 9 protein	XP_004239190.1|5.1e-201|PREDICTED: uncharacterized protein At3g61260 [Solanum lycopersicum]
Solyc05g024200.2		4081.Solyc05g024200.1.1	XP_015158844.1|6.0e-14|PREDICTED: E3 ubiquitin-protein ligase MBR1-like [Solanum tuberosum]	Solyc05g024200.2	Solyc05g024200.2.1	Known_gene	-4.466876205907139	0.0006900359147704571	0.0008000264155340611				XP_015158844.1|6.0e-14|PREDICTED: E3 ubiquitin-protein ligase MBR1-like [Solanum tuberosum]
Solyc05g026100.1		4081.Solyc05g026100.1.1	XP_010325035.1|2.1e-08|PREDICTED: uncharacterized protein LOC101260845 isoform X1 [Solanum lycopersicum]	Solyc05g026100.1	Solyc05g026100.1.1	Known_gene	-4.877315993447559	8.13952926141388e-05	8.46939928092034e-05				XP_010325035.1|2.1e-08|PREDICTED: uncharacterized protein LOC101260845 isoform X1 [Solanum lycopersicum]
Solyc05g046200.3		4081.Solyc05g046140.2.1	XP_004240136.1|9.3e-42|PREDICTED: kirola-like [Solanum lycopersicum]	Solyc05g046200.3	Solyc05g046200.3.1	Known_gene	-4.83388157051921	2.9160384279514303e-16	1.49904217834027e-16				XP_004240136.1|9.3e-42|PREDICTED: kirola-like [Solanum lycopersicum]	GO:0050896//response to stimulus;GO:0009607//response to biotic stimulus;GO:0006952//defense response;GO:0006950//response to stress;
Solyc05g048800.3		4081.Solyc05g048800.1.1	XP_006345599.2|1.5e-115|PREDICTED: O-glucosyltransferase rumi homolog [Solanum tuberosum]	Solyc05g048800.3	Solyc05g048800.3.1	Known_gene	-4.466876205907139	0.0006900359147704571	0.0008000264155340611			K13667//protein glucosyltransferase [EC:2.4.1.-]+ko00514//Other types of O-glycan biosynthesis	XP_006345599.2|1.5e-115|PREDICTED: O-glucosyltransferase rumi homolog [Solanum tuberosum]	GO:0016740//transferase activity;GO:0003824//catalytic activity;
Solyc05g050210.4		4081.Solyc05g050210.2.1	XP_004240088.1|5.6e-227|PREDICTED: GDSL esterase/lipase At4g01130-like isoform X1 [Solanum lycopersicum]	Solyc05g050210.4	Solyc05g050210.4.1	Known_gene	-6.88396153383484	5.921259327762988e-162	4.8912850812011277e-163			K01206//alpha-L-fucosidase [EC:3.2.1.51]+ko00511//Other glycan degradation	XP_004240088.1|5.6e-227|PREDICTED: GDSL esterase/lipase At4g01130-like isoform X1 [Solanum lycopersicum]	GO:0016787//hydrolase activity;GO:0003824//catalytic activity;GO:0016788//hydrolase activity, acting on ester bonds;
Solyc05g051010.4		4113.PGSC0003DMT400018059	XP_010321489.2|1.2e-183|PREDICTED: LOW QUALITY PROTEIN: vestitone reductase [Solanum lycopersicum]	Solyc05g051010.4	Solyc05g051010.4.1	Known_gene	-4.0518387066283	1.97221179558402e-08	1.50994867629822e-08			K13265//vestitone reductase [EC:1.1.1.348]+ko01110//Biosynthesis of secondary metabolites+ko00943//Isoflavonoid biosynthesis	XP_010321489.2|1.2e-183|PREDICTED: LOW QUALITY PROTEIN: vestitone reductase [Solanum lycopersicum]	GO:0050662//coenzyme binding;GO:0005488//binding;GO:0048037//cofactor binding;GO:0003824//catalytic activity;
Solyc05g052670.1		4081.Solyc05g052670.1.1	XP_004239936.1|3.1e-271|PREDICTED: BAHD acyltransferase DCR-like [Solanum lycopersicum]	Solyc05g052670.1	Solyc05g052670.1.1	Known_gene	-4.42140410680478	0.0	0.0			K22889//trichothecene 3-O-acetyltransferase [EC:2.3.1.-]	XP_004239936.1|3.1e-271|PREDICTED: BAHD acyltransferase DCR-like [Solanum lycopersicum]	GO:0016747//transferase activity, transferring acyl groups other than amino-acyl groups;GO:0016746//transferase activity, transferring acyl groups;GO:0003824//catalytic activity;GO:0016740//transferase activity;
Solyc05g054025.1		3694.POPTR_0010s17610.1	XP_019238311.1|1.3e-147|PREDICTED: vacuolar amino acid transporter 1-like [Nicotiana attenuata]	Solyc05g054025.1	Solyc05g054025.1.1	Known_gene	-5.8199428126034105	4.2519726114504394e-08	3.338886217497161e-08			K15015//solute carrier family 32 (vesicular inhibitory amino acid transporter)	XP_019238311.1|1.3e-147|PREDICTED: vacuolar amino acid transporter 1-like [Nicotiana attenuata]	GO:0044425//membrane part;GO:0016020//membrane;GO:0016021//integral component of membrane;GO:0031224//intrinsic component of membrane;
Solyc05g055410.3		3694.POPTR_0008s02650.1	XP_016438024.1|8.0e-276|PREDICTED: glucomannan 4-beta-mannosyltransferase 9-like [Nicotiana tabacum]	Solyc05g055410.3	Solyc05g055410.3.1	Known_gene	-4.466876205907139	0.0006900359147704571	0.0008000264155340611			K13680//beta-mannan synthase [EC:2.4.1.32]	XP_016438024.1|8.0e-276|PREDICTED: glucomannan 4-beta-mannosyltransferase 9-like [Nicotiana tabacum]	GO:0031224//intrinsic component of membrane;GO:0016020//membrane;GO:0016021//integral component of membrane;GO:0044425//membrane part;GO:0016740//transferase activity;GO:0016757//transferase activity, transferring glycosyl groups;GO:0003824//catalytic activity;
Solyc06g005980.4		4081.Solyc06g005980.2.1	XP_004240395.1|0.0e+00|PREDICTED: anthranilate synthase alpha subunit 1, chloroplastic-like isoform X1 [Solanum lycopersicum]	Solyc06g005980.4	Solyc06g005980.4.1	Known_gene	-4.91433518287836	6.518145464101479e-05	6.71861292768518e-05			K01657//anthranilate synthase component I [EC:4.1.3.27]+ko01230//Biosynthesis of amino acids+ko01100//Metabolic pathways+ko01110//Biosynthesis of secondary metabolites+ko00400//Phenylalanine, tyrosine and tryptophan biosynthesis	XP_004240395.1|0.0e+00|PREDICTED: anthranilate synthase alpha subunit 1, chloroplastic-like isoform X1 [Solanum lycopersicum]	GO:0044271//cellular nitrogen compound biosynthetic process;GO:1901362//organic cyclic compound biosynthetic process;GO:0000162//tryptophan biosynthetic process;GO:1901360//organic cyclic compound metabolic process;GO:0008152//metabolic process;GO:0006807//nitrogen compound metabolic process;GO:0006576//cellular biogenic amine metabolic process;GO:1901564//organonitrogen compound metabolic proces…
Solyc06g006090.1		4081.Solyc06g006090.1.1	XP_010321914.1|1.4e-70|PREDICTED: josephin-like protein [Solanum lycopersicum]	Solyc06g006090.1	Solyc06g006090.1.1	Known_gene	-5.17736958871216	7.32152402773124e-10	5.10685577211399e-10			K15235//josephin [EC:3.4.19.12]	XP_010321914.1|1.4e-70|PREDICTED: josephin-like protein [Solanum lycopersicum]
Solyc06g008470.3		4081.Solyc06g008470.1.1	XP_006362983.1|1.7e-17|PREDICTED: protein TRANSPORT INHIBITOR RESPONSE 1-like isoform X1 [Solanum tuberosum]	Solyc06g008470.3	Solyc06g008470.3.1	Known_gene	-4.4589854202876795	0.000715486370354454	0.0008309030906599559		RNI-like superfamily protein (best arabidopsis hit)	K14485//transport inhibitor response 1+ko04075//Plant hormone signal transduction	XP_006362983.1|1.7e-17|PREDICTED: protein TRANSPORT INHIBITOR RESPONSE 1-like isoform X1 [Solanum tuberosum]
Solyc06g034255.1		4113.PGSC0003DMT400055558	XP_004240758.1|1.7e-83|PREDICTED: cytochrome P450 71D7-like [Solanum lycopersicum]	Solyc06g034255.1	Solyc06g034255.1.1	Known_gene	-4.707884305410941	0.00021100853184306698	0.00022925309456660298			K00512//steroid 17alpha-monooxygenase / 17alpha-hydroxyprogesterone deacetylase [EC:1.14.14.19 1.14.14.32]+ko01100//Metabolic pathways	XP_004240758.1|1.7e-83|PREDICTED: cytochrome P450 71D7-like [Solanum lycopersicum]
Solyc06g035580.3		4081.Solyc06g035580.2.1	NP_001304261.1|0.0e+00|protein HOTHEAD precursor [Solanum lycopersicum]	Solyc06g035580.3	Solyc06g035580.3.1	Known_gene	-4.41772855657805	1.7354296016599598e-90	2.503485385722819e-91			K00108//choline dehydrogenase [EC:1.1.99.1]+ko01100//Metabolic pathways+ko00260//Glycine, serine and threonine metabolism	NP_001304261.1|0.0e+00|protein HOTHEAD precursor [Solanum lycopersicum]	GO:0016491//oxidoreductase activity;GO:0000166//nucleotide binding;GO:0048037//cofactor binding;GO:1901265//nucleoside phosphate binding;GO:0097159//organic cyclic compound binding;GO:1901363//heterocyclic compound binding;GO:0043168//anion binding;GO:0050662//coenzyme binding;GO:0036094//small molecule binding;GO:0043167//ion binding;GO:0016614//oxidoreductase activity, acting on CH-OH group of …
Solyc06g035700.1		4081.Solyc06g035700.1.1	XP_004240742.1|4.2e-99|PREDICTED: ethylene-responsive transcription factor ERF025-like [Solanum lycopersicum]	Solyc06g035700.1	Solyc06g035700.1.1	Known_gene	-6.062155997613809	5.188871093566607e-298	2.315643234014959e-299	AP2-EREBP		K09286//EREBP-like factor	XP_004240742.1|4.2e-99|PREDICTED: ethylene-responsive transcription factor ERF025-like [Solanum lycopersicum]	GO:0090304//nucleic acid metabolic process;GO:0006807//nitrogen compound metabolic process;GO:0009059//macromolecule biosynthetic process;GO:0032774//RNA biosynthetic process;GO:0006725//cellular aromatic compound metabolic process;GO:0097659//nucleic acid-templated transcription;GO:1901564//organonitrogen compound metabolic process;GO:0034641//cellular nitrogen compound metabolic process;GO:0019…
Solyc06g053440.3		4081.Solyc06g053440.2.1	XP_004240997.1|1.7e-104|PREDICTED: uncharacterized protein LOC101245659 [Solanum lycopersicum]	Solyc06g053440.3	Solyc06g053440.3.1	Known_gene	-4.81479950932745	0.00011707514990921101	0.000123777642559319				XP_004240997.1|1.7e-104|PREDICTED: uncharacterized protein LOC101245659 [Solanum lycopersicum]
Solyc06g054630.3		4081.Solyc06g054630.1.1	XP_004241075.1|1.5e-141|PREDICTED: ethylene-responsive transcription factor ERF016-like [Solanum lycopersicum]	Solyc06g054630.3	Solyc06g054630.3.1	Known_gene	-5.76233208943331	3.40097299922161e-14	1.9165523552592098e-14	AP2-EREBP	Malus x domestica AP2 domain class transcription factor (AP2D43) mRNA, complete cds	K09286//EREBP-like factor	XP_004241075.1|1.5e-141|PREDICTED: ethylene-responsive transcription factor ERF016-like [Solanum lycopersicum]	GO:1901576//organic substance biosynthetic process;GO:0090304//nucleic acid metabolic process;GO:0006725//cellular aromatic compound metabolic process;GO:0016070//RNA metabolic process;GO:0006351//transcription, DNA-templated;GO:0044271//cellular nitrogen compound biosynthetic process;GO:0009987//cellular process;GO:0034641//cellular nitrogen compound metabolic process;GO:0034645//cellular macrom…
Solyc06g059710.3		4113.PGSC0003DMT400079085	XP_015078089.1|3.7e-189|PREDICTED: stearoyl-[acyl-carrier-protein] 9-desaturase 1, chloroplastic-like [Solanum pennellii]	Solyc06g059710.3	Solyc06g059710.3.1	Known_gene	-4.29844120112629	1.1196558217169895e-252	5.865201374965027e-254		Leucine-rich receptor-like protein kinase family protein (best arabidopsis hit); systemin receptor SR160 precursor, putative, expressed (best rice hit)	K03921//acyl-[acyl-carrier-protein] desaturase [EC:1.14.19.2 1.14.19.11 1.14.19.26]+ko00061//Fatty acid biosynthesis+ko01212//Fatty acid metabolism+ko01040//Biosynthesis of unsaturated fatty acids	XP_015078089.1|3.7e-189|PREDICTED: stearoyl-[acyl-carrier-protein] 9-desaturase 1, chloroplastic-like [Solanum pennellii]	GO:0008152//metabolic process;GO:0019752//carboxylic acid metabolic process;GO:0044255//cellular lipid metabolic process;GO:0009987//cellular process;GO:0006082//organic acid metabolic process;GO:0043436//oxoacid metabolic process;GO:0044237//cellular metabolic process;GO:0006631//fatty acid metabolic process;GO:0044238//primary metabolic process;GO:0044281//small molecule metabolic process;GO:00…
Solyc06g059930.4		4113.PGSC0003DMT400075072	NP_001234766.1|0.0e+00|caryophyllene/alpha-humulene synthase [Solanum lycopersicum]	Solyc06g059930.4	Solyc06g059930.4.1	Known_gene	-4.30206533616147	1.27696153964728e-35	3.84373511885494e-36			K15802//germacrene C synthase [EC:4.2.3.60]+ko00909//Sesquiterpenoid and triterpenoid biosynthesis;K15803//(-)-germacrene D synthase [EC:4.2.3.75]+ko00909//Sesquiterpenoid and triterpenoid biosynthesis	NP_001234766.1|0.0e+00|caryophyllene/alpha-humulene synthase [Solanum lycopersicum]	GO:0008299//isoprenoid biosynthetic process;GO:0008152//metabolic process;GO:0006629//lipid metabolic process;GO:0044255//cellular lipid metabolic process;GO:0008610//lipid biosynthetic process;GO:0009987//cellular process;GO:0009058//biosynthetic process;GO:1901576//organic substance biosynthetic process;GO:0044238//primary metabolic process;GO:0006721//terpenoid metabolic process;GO:0044249//ce…
Solyc06g061200.1		4113.PGSC0003DMT400026515	AAP83840.1|4.9e-185|glycine-rich protein TomR2 [Solanum lycopersicum]	Solyc06g061200.1	Solyc06g061200.1.1	Known_gene	-4.09490742852018	1.0926605442660501e-08	8.241156010622e-09			K02184//formin 2	AAP83840.1|4.9e-185|glycine-rich protein TomR2 [Solanum lycopersicum]
Solyc06g062370.4		4081.Solyc06g062370.2.1	XP_004241953.1|1.3e-157|PREDICTED: acid phosphatase 1 [Solanum lycopersicum]	Solyc06g062370.4	Solyc06g062370.4.1	Known_gene	-5.58540852677967	0.0	0.0			K20728//vegetative storage protein 2+ko04016//MAPK signaling pathway - plant	XP_004241953.1|1.3e-157|PREDICTED: acid phosphatase 1 [Solanum lycopersicum]	GO:0016787//hydrolase activity;GO:0003993//acid phosphatase activity;GO:0003824//catalytic activity;GO:0016791//phosphatase activity;GO:0042578//phosphoric ester hydrolase activity;GO:0016788//hydrolase activity, acting on ester bonds;
Solyc06g064820.3		4081.Solyc06g064820.2.1	XP_004241911.1|2.6e-214|PREDICTED: GDSL esterase/lipase At1g71691-like [Solanum lycopersicum]	Solyc06g064820.3	Solyc06g064820.3.1	Known_gene	-4.57222920605337	2.2741828487578796e-17	1.1170795935288399e-17			K00679//phospholipid:diacylglycerol acyltransferase [EC:2.3.1.158]+ko01100//Metabolic pathways+ko00561//Glycerolipid metabolism;K10691//E3 ubiquitin-protein ligase UBR4 [EC:2.3.2.27];K01188//beta-glucosidase [EC:3.2.1.21]+ko01100//Metabolic pathways+ko00500//Starch and sucrose metabolism+ko01110//Biosynthesis of secondary metabolites+ko00460//Cyanoamino acid metabolism+ko00940//Phenylpropanoid bi…	XP_004241911.1|2.6e-214|PREDICTED: GDSL esterase/lipase At1g71691-like [Solanum lycopersicum]	GO:0016787//hydrolase activity;GO:0016788//hydrolase activity, acting on ester bonds;GO:0003824//catalytic activity;
Solyc06g065970.1		4081.Solyc06g065970.1.1	XP_004241782.1|3.9e-67|PREDICTED: 14 kDa proline-rich protein DC2.15-like [Solanum lycopersicum]	Solyc06g065970.1	Solyc06g065970.1.1	Known_gene	-4.32937268215721	1.16021421235703e-27	4.1842367477273e-28			K11855//ubiquitin carboxyl-terminal hydrolase 36/42 [EC:3.4.19.12]	XP_004241782.1|3.9e-67|PREDICTED: 14 kDa proline-rich protein DC2.15-like [Solanum lycopersicum]
Solyc06g066800.2		4081.Solyc06g066800.1.1	XP_004241723.1|7.3e-147|PREDICTED: protein CDI-like [Solanum lycopersicum]	Solyc06g066800.2	Solyc06g066800.2.1	Known_gene	-4.23664040364446	0.0	0.0				XP_004241723.1|7.3e-147|PREDICTED: protein CDI-like [Solanum lycopersicum]
Solyc06g068040.3		4113.PGSC0003DMT400001638	XP_004241700.1|1.1e-261|PREDICTED: probable polygalacturonase At1g80170 [Solanum lycopersicum]	Solyc06g068040.3	Solyc06g068040.3.1	Known_gene	-5.21689795289879	1.00864796305061e-18	4.72890986495111e-19			K01213//galacturan 1,4-alpha-galacturonidase [EC:3.2.1.67]+ko00040//Pentose and glucuronate interconversions+ko01100//Metabolic pathways	XP_004241700.1|1.1e-261|PREDICTED: probable polygalacturonase At1g80170 [Solanum lycopersicum]	GO:0071555//cell wall organization;GO:0071554//cell wall organization or biogenesis;GO:0005975//carbohydrate metabolic process;GO:0071704//organic substance metabolic process;GO:0071840//cellular component organization or biogenesis;GO:0044238//primary metabolic process;GO:0016043//cellular component organization;GO:0008152//metabolic process;GO:0009987//cellular process;GO:0045229//external enca…
Solyc06g069240.2		4081.Solyc06g069240.1.1	NP_001234572.2|2.3e-201|TCP transcription factor BRC1b [Solanum lycopersicum]	Solyc06g069240.2	Solyc06g069240.2.1	Known_gene	-5.6704095999922695	3.2334682954340193e-37	9.41372465291232e-38	TCP		K16221//transcription factor TCP21 (protein CCA1 HIKING EXPEDITION)+ko04712//Circadian rhythm - plant	NP_001234572.2|2.3e-201|TCP transcription factor BRC1b [Solanum lycopersicum]	GO:0019222//regulation of metabolic process;GO:0010556//regulation of macromolecule biosynthetic process;GO:0006807//nitrogen compound metabolic process;GO:0044238//primary metabolic process;GO:0065007//biological regulation;GO:0006351//transcription, DNA-templated;GO:0019438//aromatic compound biosynthetic process;GO:0046483//heterocycle metabolic process;GO:2001141//regulation of RNA biosynthet…
Solyc06g069730.3		4081.Solyc06g069730.2.1	NP_001317570.1|1.3e-143|chlorophyll a-b binding protein Cab12 [Solanum lycopersicum]	Solyc06g069730.3	Solyc06g069730.3.1	Known_gene	-4.91433518287836	2.24748341612302e-08	1.72930338407853e-08			K08910//light-harvesting complex I chlorophyll a/b binding protein 4+ko00196//Photosynthesis - antenna proteins	NP_001317570.1|1.3e-143|chlorophyll a-b binding protein Cab12 [Solanum lycopersicum]	GO:0015979//photosynthesis;GO:0009987//cellular process;GO:0043412//macromolecule modification;GO:0009314//response to radiation;GO:0044260//cellular macromolecule metabolic process;GO:0009768//photosynthesis, light harvesting in photosystem I;GO:0006091//generation of precursor metabolites and energy;GO:0009416//response to light stimulus;GO:0036211//protein modification process;GO:0006464//cell…
Solyc06g072350.3		4081.Solyc06g072350.2.1	XP_004241470.1|3.9e-91|PREDICTED: CASP-like protein 4D1 [Solanum lycopersicum]	Solyc06g072350.3	Solyc06g072350.3.1	Known_gene	-4.44362986141489	0.0	0.0				XP_004241470.1|3.9e-91|PREDICTED: CASP-like protein 4D1 [Solanum lycopersicum]	GO:0044425//membrane part;GO:0005886//plasma membrane;GO:0005623//cell;GO:0044464//cell part;GO:0016020//membrane;GO:0016021//integral component of membrane;GO:0031224//intrinsic component of membrane;GO:0071944//cell periphery;
Solyc06g072550.3		4081.Solyc06g072550.2.1	XP_004241458.1|1.8e-96|PREDICTED: CASP-like protein 1F1 [Solanum lycopersicum]	Solyc06g072550.3	Solyc06g072550.3.1	Known_gene	-4.707884305410941	3.90356449946666e-19	1.79906767177693e-19			K02923//large subunit ribosomal protein L38e+ko03010//Ribosome	XP_004241458.1|1.8e-96|PREDICTED: CASP-like protein 1F1 [Solanum lycopersicum]	GO:0044425//membrane part;GO:0016021//integral component of membrane;GO:0071944//cell periphery;GO:0044464//cell part;GO:0016020//membrane;GO:0005886//plasma membrane;GO:0005623//cell;GO:0031224//intrinsic component of membrane;GO:0005488//binding;GO:0051540//metal cluster binding;GO:0051536//iron-sulfur cluster binding;GO:0048037//cofactor binding;
Solyc06g072670.3		4081.Solyc06g072670.2.1	XP_004241449.1|5.3e-198|PREDICTED: 11-beta-hydroxysteroid dehydrogenase 1B-like [Solanum lycopersicum]	Solyc06g072670.3	Solyc06g072670.3.1	Known_gene	-4.80186045361995	4.67548522058115e-52	1.0630490142043398e-52			K22418//11beta/17beta-hydroxysteroid dehydrogenase [EC:1.1.1.146 1.1.1.-]	XP_004241449.1|5.3e-198|PREDICTED: 11-beta-hydroxysteroid dehydrogenase 1B-like [Solanum lycopersicum]	GO:0044425//membrane part;GO:0016021//integral component of membrane;GO:0031224//intrinsic component of membrane;GO:0016020//membrane;GO:0003824//catalytic activity;GO:0016491//oxidoreductase activity;
Solyc06g073587.1		4113.PGSC0003DMT400015254	XP_004253396.2|0.0e+00|PREDICTED: multicystatin, partial [Solanum lycopersicum]	Solyc06g073587.1	Solyc06g073587.1.1	Known_gene	-6.017776870554661	4.66141403606114e-09	3.43030661891231e-09		LRR and NB-ARC domains-containing disease resistance protein (best arabidopsis hit)	K13902//cystatin-M	XP_004253396.2|0.0e+00|PREDICTED: multicystatin, partial [Solanum lycopersicum]
Solyc06g074140.1		4081.Solyc06g074140.1.1	XP_004241334.1|3.1e-238|PREDICTED: E3 ubiquitin-protein ligase PUB24-like [Solanum lycopersicum]	Solyc06g074140.1	Solyc06g074140.1.1	Known_gene	-6.67986992924134	6.085311359026199e-25	2.3601444000850602e-25		PREDICTED: Vitis vinifera hypothetical protein LOC100249092 (LOC100249092), mRNA	K08332//vacuolar protein 8;K10260//F-box and WD-40 domain protein 7+ko04120//Ubiquitin mediated proteolysis	XP_004241334.1|3.1e-238|PREDICTED: E3 ubiquitin-protein ligase PUB24-like [Solanum lycopersicum]	GO:0016740//transferase activity;GO:0019787//ubiquitin-like protein transferase activity;GO:0003824//catalytic activity;GO:0004842//ubiquitin-protein transferase activity;GO:0140096//catalytic activity, acting on a protein;GO:0016874//ligase activity;
Solyc06g074410.4		4081.Solyc06g074410.2.1	XP_004241312.1|2.3e-281|PREDICTED: probable fatty acyl-CoA reductase 4 [Solanum lycopersicum]	Solyc06g074410.4	Solyc06g074410.4.1	Known_gene	-4.06055592372941	5.69688831892015e-19	2.6410666518639e-19			K13356//alcohol-forming fatty acyl-CoA reductase [EC:1.2.1.84]+ko04146//Peroxisome+ko00073//Cutin, suberine and wax biosynthesis	XP_004241312.1|2.3e-281|PREDICTED: probable fatty acyl-CoA reductase 4 [Solanum lycopersicum]	GO:0009698//phenylpropanoid metabolic process;GO:0006725//cellular aromatic compound metabolic process;GO:0071704//organic substance metabolic process;GO:0008152//metabolic process;GO:0019438//aromatic compound biosynthetic process;GO:0035383//thioester metabolic process;GO:0009699//phenylpropanoid biosynthetic process;GO:0006793//phosphorus metabolic process;GO:0044237//cellular metabolic proces…
Solyc06g074420.1		4081.Solyc06g074420.1.1	XP_010322431.2|9.0e-282|PREDICTED: cytochrome P450 94C1 [Solanum lycopersicum]	Solyc06g074420.1	Solyc06g074420.1.1	Known_gene	-8.927797442684929	3.5361960800894386e-184	2.511426640893489e-185			K20624//12-hydroxyjasmonoyl-L-amino acid 12-hydroxylase / fatty acid hydroxylase [EC:1.14.14.49]	XP_010322431.2|9.0e-282|PREDICTED: cytochrome P450 94C1 [Solanum lycopersicum]	GO:0046872//metal ion binding;GO:1901363//heterocyclic compound binding;GO:0016705//oxidoreductase activity, acting on paired donors, with incorporation or reduction of molecular oxygen;GO:0043167//ion binding;GO:0097159//organic cyclic compound binding;GO:0016491//oxidoreductase activity;GO:0048037//cofactor binding;GO:0005488//binding;GO:0005506//iron ion binding;GO:0046906//tetrapyrrole bindin…
Solyc06g075270.4		4113.PGSC0003DMT400019389	XP_015078738.1|1.4e-169|PREDICTED: vicilin-like antimicrobial peptides 2-3 [Solanum pennellii]	Solyc06g075270.4	Solyc06g075270.4.1	Known_gene	-5.14330775263852	1.47521357837047e-05	1.4208664537589199e-05			K17815//exonuclease V [EC:3.1.-.-];K18626//trichohyalin	XP_015078738.1|1.4e-169|PREDICTED: vicilin-like antimicrobial peptides 2-3 [Solanum pennellii]	GO:0045735//nutrient reservoir activity;
Solyc06g075290.4		4113.PGSC0003DMT400019389	XP_015078738.1|1.3e-265|PREDICTED: vicilin-like antimicrobial peptides 2-3 [Solanum pennellii]	Solyc06g075290.4	Solyc06g075290.4.1	Known_gene	-5.357941834353981	2.97772197686485e-06	2.69103932561994e-06			K17815//exonuclease V [EC:3.1.-.-];K18626//trichohyalin	XP_015078738.1|1.3e-265|PREDICTED: vicilin-like antimicrobial peptides 2-3 [Solanum pennellii]	GO:0045735//nutrient reservoir activity;
Solyc06g075480.4		4081.Solyc06g075480.2.1	XP_004241261.1|0.0e+00|PREDICTED: protein NRT1/ PTR FAMILY 2.7-like [Solanum lycopersicum]	Solyc06g075480.4	Solyc06g075480.4.1	Known_gene	-4.707884305410941	0.00021100853184306698	0.00022925309456660298			K14638//solute carrier family 15 (peptide/histidine transporter), member 3/4	XP_004241261.1|0.0e+00|PREDICTED: protein NRT1/ PTR FAMILY 2.7-like [Solanum lycopersicum]	GO:0031224//intrinsic component of membrane;GO:0044425//membrane part;GO:0016020//membrane;GO:0016021//integral component of membrane;GO:0005215//transporter activity;
Solyc06g076080.3		4081.Solyc06g076080.1.1	XP_015158308.1|7.5e-07|PREDICTED: sericin-1-like [Solanum tuberosum]	Solyc06g076080.3	Solyc06g076080.3.1	Known_gene	-4.23866576798103	3.425722885831219e-131	3.4751754941532695e-132				XP_015158308.1|7.5e-07|PREDICTED: sericin-1-like [Solanum tuberosum]	GO:0016020//membrane;GO:0031224//intrinsic component of membrane;GO:0016021//integral component of membrane;GO:0044425//membrane part;
Solyc06g076550.4		4081.Solyc06g076550.2.1	XP_004242069.2|3.8e-264|PREDICTED: UDP-glucose iridoid glucosyltransferase-like [Solanum lycopersicum]	Solyc06g076550.4	Solyc06g076550.4.1	Known_gene	-4.17736958871216	6.63359780601107e-17	3.32458363947461e-17			K04628//ceramide galactosyltransferase [EC:2.4.1.47]+ko00600//Sphingolipid metabolism+ko01100//Metabolic pathways+ko00565//Ether lipid metabolism;K00699//glucuronosyltransferase [EC:2.4.1.17]+ko00860//Porphyrin and chlorophyll metabolism+ko00040//Pentose and glucuronate interconversions+ko01100//Metabolic pathways+ko00053//Ascorbate and aldarate metabolism+ko01110//Biosynthesis of secondary metab…	XP_004242069.2|3.8e-264|PREDICTED: UDP-glucose iridoid glucosyltransferase-like [Solanum lycopersicum]	GO:0008152//metabolic process;GO:0043226//organelle;GO:0005623//cell;GO:0043227//membrane-bounded organelle;GO:0044464//cell part;GO:0043229//intracellular organelle;GO:0005622//intracellular;GO:0044424//intracellular part;GO:0043231//intracellular membrane-bounded organelle;GO:0080043//quercetin 3-O-glucosyltransferase activity;GO:0080044//quercetin 7-O-glucosyltransferase activity;GO:0003824//c…
Solyc06g083900.3		4081.Solyc06g083900.2.1	XP_004242359.1|5.2e-149|PREDICTED: myb-related protein Myb4-like [Solanum lycopersicum]	Solyc06g083900.3	Solyc06g083900.3.1	Known_gene	-5.794040949160651	2.495937292278289e-131	2.5269390872222492e-132	MYB		K09422//transcription factor MYB, plant	XP_004242359.1|5.2e-149|PREDICTED: myb-related protein Myb4-like [Solanum lycopersicum]	GO:0019219//regulation of nucleobase-containing compound metabolic process;GO:0010468//regulation of gene expression;GO:0031323//regulation of cellular metabolic process;GO:0019222//regulation of metabolic process;GO:0050794//regulation of cellular process;GO:0051171//regulation of nitrogen compound metabolic process;GO:0006355//regulation of transcription, DNA-templated;GO:0050789//regulation of…
Solyc06g150125.1		4113.PGSC0003DMT400068162	XP_010322794.1|7.7e-50|PREDICTED: reticulon-like protein B22 isoform X2 [Solanum lycopersicum]	Solyc06g150125.1	Solyc06g150125.1.1	Known_gene	-5.265963511981139	6.04859079409609e-06	5.63625947461156e-06				XP_010322794.1|7.7e-50|PREDICTED: reticulon-like protein B22 isoform X2 [Solanum lycopersicum]	GO:0031224//intrinsic component of membrane;GO:0044425//membrane part;GO:0016020//membrane;GO:0016021//integral component of membrane;
Solyc06g150133.1		4113.PGSC0003DMT400015254	XP_004253396.2|0.0e+00|PREDICTED: multicystatin, partial [Solanum lycopersicum]	Solyc06g150133.1	Solyc06g150133.1.1	Known_gene	-5.578514585437549	4.5541885598112e-07	3.8409200667262e-07		LRR and NB-ARC domains-containing disease resistance protein (best arabidopsis hit)	K13902//cystatin-M	XP_004253396.2|0.0e+00|PREDICTED: multicystatin, partial [Solanum lycopersicum]
Solyc07g006470.1		4081.Solyc07g006470.1.1	XP_019070220.1|1.3e-272|PREDICTED: protein ASPARTIC PROTEASE IN GUARD CELL 1-like [Solanum lycopersicum]	Solyc07g006470.1	Solyc07g006470.1.1	Known_gene	-6.02670170595093	4.1956972598949895e-09	3.0761764066192603e-09			K22683//aspartyl protease family protein [EC:3.4.23.-]	XP_019070220.1|1.3e-272|PREDICTED: protein ASPARTIC PROTEASE IN GUARD CELL 1-like [Solanum lycopersicum]	GO:0043170//macromolecule metabolic process;GO:0009056//catabolic process;GO:0008152//metabolic process;GO:1901575//organic substance catabolic process;GO:1901565//organonitrogen compound catabolic process;GO:0006807//nitrogen compound metabolic process;GO:0030163//protein catabolic process;GO:0019538//protein metabolic process;GO:0009057//macromolecule catabolic process;GO:0044238//primary metab…
Solyc07g006560.3		4081.Solyc07g006560.2.1	XP_015080705.1|3.3e-144|PREDICTED: ribonuclease MC-like [Solanum pennellii]	Solyc07g006560.3	Solyc07g006560.3.1	Known_gene	-6.4992976835995195	3.39209814254997e-43	8.898246459573961e-44			K01166//ribonuclease T2 [EC:3.1.27.1]	XP_015080705.1|3.3e-144|PREDICTED: ribonuclease MC-like [Solanum pennellii]	GO:0016788//hydrolase activity, acting on ester bonds;GO:0004519//endonuclease activity;GO:0004521//endoribonuclease activity;GO:0016787//hydrolase activity;GO:1901363//heterocyclic compound binding;GO:0016892//endoribonuclease activity, producing 3'-phosphomonoesters;GO:0005488//binding;GO:0003676//nucleic acid binding;GO:0033897//ribonuclease T2 activity;GO:0003824//catalytic activity;GO:000451…
Solyc07g007750.3		4081.Solyc07g007750.2.1	NP_001234872.2|2.9e-38|gamma-thionin precursor [Solanum lycopersicum]	Solyc07g007750.3	Solyc07g007750.3.1	Known_gene	-5.92955591981713	2.7690524006615792e-158	2.3431791908153096e-159				NP_001234872.2|2.9e-38|gamma-thionin precursor [Solanum lycopersicum]	GO:0006950//response to stress;GO:0006952//defense response;GO:0050896//response to stimulus;
Solyc07g007860.1		29760.VIT_11s0016g05840.t01	XP_004242756.1|1.1e-75|PREDICTED: 36.4 kDa proline-rich protein-like [Solanum lycopersicum]	Solyc07g007860.1	Solyc07g007860.1.1	Known_gene	-4.91433518287836	6.518145464101479e-05	6.71861292768518e-05			K11855//ubiquitin carboxyl-terminal hydrolase 36/42 [EC:3.4.19.12]	XP_004242756.1|1.1e-75|PREDICTED: 36.4 kDa proline-rich protein-like [Solanum lycopersicum]
Solyc07g008240.3		4081.Solyc07g008240.2.1	NP_001234498.1|5.2e-80|non-symbiotic hemoglobin class 1 [Solanum lycopersicum]	Solyc07g008240.3	Solyc07g008240.3.1	Known_gene	-4.13672760421481	6.0750801738567505e-09	4.5006027456598205e-09			K21894//cytoglobin	NP_001234498.1|5.2e-80|non-symbiotic hemoglobin class 1 [Solanum lycopersicum]	GO:0043167//ion binding;GO:0005488//binding;GO:0020037//heme binding;GO:0019825//oxygen binding;GO:0046872//metal ion binding;GO:0140104//molecular carrier activity;GO:0008144//drug binding;GO:0005344//oxygen carrier activity;GO:0043169//cation binding;GO:0097159//organic cyclic compound binding;GO:1901363//heterocyclic compound binding;GO:0046906//tetrapyrrole binding;GO:0048037//cofactor bindin…
Solyc07g008710.3		4081.Solyc09g014580.2.1	XP_004242814.1|2.2e-90|PREDICTED: kirola-like [Solanum lycopersicum]	Solyc07g008710.3	Solyc07g008710.3.1	Known_gene	-4.43370934197194	2.0632769309776e-58	4.29628457867832e-59				XP_004242814.1|2.2e-90|PREDICTED: kirola-like [Solanum lycopersicum]	GO:0006950//response to stress;GO:0006952//defense response;GO:0050896//response to stimulus;GO:0009607//response to biotic stimulus;
Solyc07g016210.1		4081.Solyc07g016210.1.1	XP_010323501.1|8.9e-144|PREDICTED: uncharacterized protein LOC104648268 [Solanum lycopersicum]	Solyc07g016210.1	Solyc07g016210.1.1	Known_gene	-6.05910670709234	3.60998591861787e-48	8.71339421641102e-49				XP_010323501.1|8.9e-144|PREDICTED: uncharacterized protein LOC104648268 [Solanum lycopersicum]
Solyc07g017880.4		3847.GLYMA17G06890.1	XP_004242911.1|4.1e-187|PREDICTED: peroxidase 16 [Solanum lycopersicum]	Solyc07g017880.4	Solyc07g017880.4.1	Known_gene	-5.433709341971941	1.4251485468778099e-11	9.11364471087347e-12			K00430//peroxidase [EC:1.11.1.7]+ko01100//Metabolic pathways+ko01110//Biosynthesis of secondary metabolites+ko00940//Phenylpropanoid biosynthesis	XP_004242911.1|4.1e-187|PREDICTED: peroxidase 16 [Solanum lycopersicum]	GO:0044248//cellular catabolic process;GO:0006979//response to oxidative stress;GO:0009056//catabolic process;GO:0017144//drug metabolic process;GO:0051186//cofactor metabolic process;GO:0009987//cellular process;GO:0044237//cellular metabolic process;GO:0008152//metabolic process;GO:0050896//response to stimulus;GO:0051187//cofactor catabolic process;GO:0042743//hydrogen peroxide metabolic proce…
Solyc07g023990.3		4081.Solyc07g023990.1.1	XP_010323445.1|1.4e-235|PREDICTED: LOW QUALITY PROTEIN: protein CfxQ homolog [Solanum lycopersicum]	Solyc07g023990.3	Solyc07g023990.3.1	Known_gene	-5.01284457501243	3.5370627996471504e-05	3.5350312861973e-05			K06694//26S proteasome non-ATPase regulatory subunit 10	XP_010323445.1|1.4e-235|PREDICTED: LOW QUALITY PROTEIN: protein CfxQ homolog [Solanum lycopersicum]	GO:0043168//anion binding;GO:0008144//drug binding;GO:0005524//ATP binding;GO:0032553//ribonucleotide binding;GO:0032555//purine ribonucleotide binding;GO:0030554//adenyl nucleotide binding;GO:0005488//binding;GO:0032559//adenyl ribonucleotide binding;GO:0036094//small molecule binding;GO:0043167//ion binding;GO:0017076//purine nucleotide binding;GO:0035639//purine ribonucleoside triphosphate bin…
Solyc07g041720.1		4081.Solyc07g041720.1.1	XP_004243715.1|7.1e-114|PREDICTED: auxin-binding protein ABP19a-like [Solanum lycopersicum]	Solyc07g041720.1	Solyc07g041720.1.1	Known_gene	-5.140539218164831	0.0	0.0		Leucine-rich repeat protein kinase family protein (best arabidopsis hit)		XP_004243715.1|7.1e-114|PREDICTED: auxin-binding protein ABP19a-like [Solanum lycopersicum]	GO:0005576//extracellular region;GO:0044464//cell part;GO:0005623//cell;GO:0071944//cell periphery;GO:0005618//cell wall;GO:0030312//external encapsulating structure;GO:0030145//manganese ion binding;GO:0005488//binding;GO:0046872//metal ion binding;GO:0045735//nutrient reservoir activity;GO:0043169//cation binding;GO:0046914//transition metal ion binding;GO:0043167//ion binding;
Solyc07g041920.4		4113.PGSC0003DMT400071690	XP_004243707.1|1.4e-208|PREDICTED: cysteine proteinase 3-like [Solanum lycopersicum]	Solyc07g041920.4	Solyc07g041920.4.1	Known_gene	-4.75473819257874	4.632650746162939e-174	3.5281447695671784e-175			K01366//cathepsin H [EC:3.4.22.16]	XP_004243707.1|1.4e-208|PREDICTED: cysteine proteinase 3-like [Solanum lycopersicum]	GO:0070011//peptidase activity, acting on L-amino acid peptides;GO:0140096//catalytic activity, acting on a protein;GO:0008233//peptidase activity;GO:0016787//hydrolase activity;GO:0008234//cysteine-type peptidase activity;GO:0003824//catalytic activity;
Solyc07g043710.4		4081.Solyc07g043710.2.1	XP_004243889.2|3.5e-256|PREDICTED: acylsugar acyltransferase 3-like [Solanum lycopersicum]	Solyc07g043710.4	Solyc07g043710.4.1	Known_gene	-5.255372100713429	6.549270328341299e-06	6.12128114138119e-06			K13065//shikimate O-hydroxycinnamoyltransferase [EC:2.3.1.133]+ko01100//Metabolic pathways+ko01110//Biosynthesis of secondary metabolites+ko00940//Phenylpropanoid biosynthesis+ko00941//Flavonoid biosynthesis+ko00945//Stilbenoid, diarylheptanoid and gingerol biosynthesis	XP_004243889.2|3.5e-256|PREDICTED: acylsugar acyltransferase 3-like [Solanum lycopersicum]	GO:0016746//transferase activity, transferring acyl groups;GO:0016740//transferase activity;GO:0016747//transferase activity, transferring acyl groups other than amino-acyl groups;GO:0003824//catalytic activity;
Solyc07g052800.3		4081.Solyc07g052800.1.1	XP_010324088.1|2.3e-92|PREDICTED: TMV resistance protein N-like [Solanum lycopersicum]	Solyc07g052800.3	Solyc07g052800.3.1	Known_gene	-4.50186019766734	0.000587494754350572	0.0006748669483003759			K22038//volume-regulated anion channel;K19613//leucine-rich repeat protein SHOC2	XP_010324088.1|2.3e-92|PREDICTED: TMV resistance protein N-like [Solanum lycopersicum]	GO:0050789//regulation of biological process;GO:0050896//response to stimulus;GO:0065007//biological regulation;GO:0023052//signaling;GO:0051716//cellular response to stimulus;GO:0009987//cellular process;GO:0050794//regulation of cellular process;GO:0007154//cell communication;GO:0007165//signal transduction;GO:0032559//adenyl ribonucleotide binding;GO:0005488//binding;GO:0030554//adenyl nucleot…
Solyc07g052960.3		4081.Solyc07g052960.1.1	XP_004243434.1|1.0e-252|PREDICTED: scarecrow-like protein 32 [Solanum lycopersicum]	Solyc07g052960.3	Solyc07g052960.3.1	Known_gene	-5.707884305410941	6.065183915485121e-26	2.2961263993482e-26	GRAS		K14494//DELLA protein+ko04075//Plant hormone signal transduction	XP_004243434.1|1.0e-252|PREDICTED: scarecrow-like protein 32 [Solanum lycopersicum]	GO:2000032//regulation of secondary shoot formation;GO:0065007//biological regulation;GO:2000112//regulation of cellular macromolecule biosynthetic process;GO:0051239//regulation of multicellular organismal process;GO:0065008//regulation of biological quality;GO:0010468//regulation of gene expression;GO:0050789//regulation of biological process;GO:0009059//macromolecule biosynthetic process;GO:19…
Solyc07g054310.3		4081.Solyc07g054310.1.1	XP_015081839.1|1.4e-64|PREDICTED: putative cell wall protein [Solanum pennellii]	Solyc07g054310.3	Solyc07g054310.3.1	Known_gene	-4.45370081715941	1.3763618906544902e-25	5.24106421098793e-26				XP_015081839.1|1.4e-64|PREDICTED: putative cell wall protein [Solanum pennellii]	GO:0016020//membrane;GO:0016021//integral component of membrane;GO:0044425//membrane part;GO:0031224//intrinsic component of membrane;
Solyc07g055950.3		4081.Solyc07g055950.2.1	XP_004243231.1|2.8e-153|PREDICTED: protodermal factor 1 [Solanum lycopersicum]	Solyc07g055950.3	Solyc07g055950.3.1	Known_gene	-5.90629786381294	9.826182975323017e-128	1.0255093960356498e-128			K03006//DNA-directed RNA polymerase II subunit RPB1 [EC:2.7.7.6]+ko03020//RNA polymerase	XP_004243231.1|2.8e-153|PREDICTED: protodermal factor 1 [Solanum lycopersicum]
Solyc07g056000.2		4081.Solyc07g056000.2.1	NP_001234207.1|2.2e-167|xyloglycan endo-transglycosylase precursor [Solanum lycopersicum]	Solyc07g056000.2	Solyc07g056000.2.1	Known_gene	-5.40463386825842	0.0	0.0			K08235//xyloglucan:xyloglucosyl transferase [EC:2.4.1.207]	NP_001234207.1|2.2e-167|xyloglycan endo-transglycosylase precursor [Solanum lycopersicum]	GO:0010411//xyloglucan metabolic process;GO:0071555//cell wall organization;GO:0044085//cellular component biogenesis;GO:0044036//cell wall macromolecule metabolic process;GO:0006073//cellular glucan metabolic process;GO:0044042//glucan metabolic process;GO:0009987//cellular process;GO:0044260//cellular macromolecule metabolic process;GO:0071704//organic substance metabolic process;GO:0071840//ce…
Solyc07g056360.1		4081.Solyc07g056360.1.1	XP_010323626.1|1.1e-51|PREDICTED: transcription factor PAR1 [Solanum lycopersicum]	Solyc07g056360.1	Solyc07g056360.1.1	Known_gene	-5.17736958871216	1.1592185559361901e-05	1.10658662811739e-05				XP_010323626.1|1.1e-51|PREDICTED: transcription factor PAR1 [Solanum lycopersicum]	GO:0005488//binding;GO:0046983//protein dimerization activity;GO:0005515//protein binding;
Solyc07g063690.1		4081.Solyc07g063690.1.1	XP_004244177.1|1.4e-60|PREDICTED: calcium-binding protein PBP1 [Solanum lycopersicum]	Solyc07g063690.1	Solyc07g063690.1.1	Known_gene	-6.735365041833039	1.18995096699514e-13	6.885548457214181e-14			K16465//centrin-1	XP_004244177.1|1.4e-60|PREDICTED: calcium-binding protein PBP1 [Solanum lycopersicum]	GO:0043169//cation binding;GO:0046872//metal ion binding;GO:0043167//ion binding;GO:0005488//binding;GO:0005509//calcium ion binding;
Solyc07g063970.3		4081.Solyc07g063970.2.1	XP_004244163.1|1.4e-253|PREDICTED: uncharacterized protein LOC101261138 [Solanum lycopersicum]	Solyc07g063970.3	Solyc07g063970.3.1	Known_gene	-4.06633827632341	4.90095501448763e-12	3.06102902164632e-12				XP_004244163.1|1.4e-253|PREDICTED: uncharacterized protein LOC101261138 [Solanum lycopersicum]	GO:0003676//nucleic acid binding;GO:0005488//binding;GO:0097159//organic cyclic compound binding;GO:1901363//heterocyclic compound binding;
Solyc07g064220.1		4081.Solyc07g064220.1.1	XP_015081843.1|4.4e-66|PREDICTED: 2S sulfur-rich seed storage protein 1-like [Solanum pennellii]	Solyc07g064220.1	Solyc07g064220.1.1	Known_gene	-5.094907428520179	2.0583983018654198e-05	2.0093159581786498e-05				XP_015081843.1|4.4e-66|PREDICTED: 2S sulfur-rich seed storage protein 1-like [Solanum pennellii]
Solyc07g064650.3		4081.Solyc07g064650.1.1	XP_015081728.1|1.0e-97|PREDICTED: transcription repressor OFP14-like [Solanum pennellii]	Solyc07g064650.3	Solyc07g064650.3.1	Known_gene	-4.7389899056518	2.708279528427919e-182	1.9507183542933094e-183			K20855//beta-1,3-galactosyltransferase 1/2/3/4/5/7/8 [EC:2.4.1.-]	XP_015081728.1|1.0e-97|PREDICTED: transcription repressor OFP14-like [Solanum pennellii]
Solyc07g065110.1		4081.Solyc07g065110.1.1	XP_010324294.1|3.1e-54|PREDICTED: putative lipid-transfer protein DIR1 [Solanum lycopersicum]	Solyc07g065110.1	Solyc07g065110.1.1	Known_gene	-4.54660339837787	3.05849790907164e-22	1.2848111130295798e-22			K02605//origin recognition complex subunit 3	XP_010324294.1|3.1e-54|PREDICTED: putative lipid-transfer protein DIR1 [Solanum lycopersicum]
Solyc08g007830.1		4081.Solyc08g007830.1.1	XP_004244599.1|3.3e-133|PREDICTED: dehydration-responsive element-binding protein 1F-like [Solanum lycopersicum]	Solyc08g007830.1	Solyc08g007830.1.1	Known_gene	-6.989725191828129	0.0	0.0	AP2-EREBP		K09286//EREBP-like factor	XP_004244599.1|3.3e-133|PREDICTED: dehydration-responsive element-binding protein 1F-like [Solanum lycopersicum]	GO:1901576//organic substance biosynthetic process;GO:0044271//cellular nitrogen compound biosynthetic process;GO:0090304//nucleic acid metabolic process;GO:0018130//heterocycle biosynthetic process;GO:0009058//biosynthetic process;GO:0006351//transcription, DNA-templated;GO:0010467//gene expression;GO:1901362//organic cyclic compound biosynthetic process;GO:0006807//nitrogen compound metabolic p…
Solyc08g036620.4		4081.Solyc08g036620.2.1	XP_004244919.1|1.3e-50|PREDICTED: protein TIFY 5A-like [Solanum lycopersicum]	Solyc08g036620.4	Solyc08g036620.4.1	Known_gene	-6.190352028383829	1.4097976316919794e-205	8.989913813811636e-207	Tify		K13464//jasmonate ZIM domain-containing protein+ko04075//Plant hormone signal transduction	XP_004244919.1|1.3e-50|PREDICTED: protein TIFY 5A-like [Solanum lycopersicum]	GO:0010605//negative regulation of macromolecule metabolic process;GO:0031326//regulation of cellular biosynthetic process;GO:1902679//negative regulation of RNA biosynthetic process;GO:0065007//biological regulation;GO:0023051//regulation of signaling;GO:0045934//negative regulation of nucleobase-containing compound metabolic process;GO:0031327//negative regulation of cellular biosynthetic proce…
Solyc08g036640.3		4081.Solyc08g036640.2.1	XP_004244920.1|9.7e-57|PREDICTED: protein TIFY 5A-like [Solanum lycopersicum]	Solyc08g036640.3	Solyc08g036640.3.1	Known_gene	-4.797677346916481	2.6517785728397087e-184	1.880636919676979e-185	Tify		K13464//jasmonate ZIM domain-containing protein+ko04075//Plant hormone signal transduction	XP_004244920.1|9.7e-57|PREDICTED: protein TIFY 5A-like [Solanum lycopersicum]	GO:0009966//regulation of signal transduction;GO:0019219//regulation of nucleobase-containing compound metabolic process;GO:0031347//regulation of defense response;GO:0048519//negative regulation of biological process;GO:0050794//regulation of cellular process;GO:0048523//negative regulation of cellular process;GO:0065007//biological regulation;GO:0051253//negative regulation of RNA metabolic pro…
Solyc08g036660.4		4081.Solyc08g036660.2.1	XP_004244921.1|8.9e-66|PREDICTED: protein TIFY 5A-like [Solanum lycopersicum]	Solyc08g036660.4	Solyc08g036660.4.1	Known_gene	-4.45709399550776	5.5510862570550185e-74	9.456199474260938e-75	Tify		K13464//jasmonate ZIM domain-containing protein+ko04075//Plant hormone signal transduction	XP_004244921.1|8.9e-66|PREDICTED: protein TIFY 5A-like [Solanum lycopersicum]	GO:0006950//response to stress;GO:0065007//biological regulation;GO:0010558//negative regulation of macromolecule biosynthetic process;GO:2001141//regulation of RNA biosynthetic process;GO:0080090//regulation of primary metabolic process;GO:0060255//regulation of macromolecule metabolic process;GO:0031327//negative regulation of cellular biosynthetic process;GO:0048583//regulation of response to …
Solyc08g067030.3		29760.VIT_04s0008g05010.t01	XP_004245192.1|4.7e-212|PREDICTED: uncharacterized protein LOC101262737 [Solanum lycopersicum]	Solyc08g067030.3	Solyc08g067030.3.1	Known_gene	-4.03679667174611	0.0	0.0			K03097//casein kinase II subunit alpha [EC:2.7.11.1]+ko04712//Circadian rhythm - plant+ko03008//Ribosome biogenesis in eukaryotes	XP_004245192.1|4.7e-212|PREDICTED: uncharacterized protein LOC101262737 [Solanum lycopersicum]
Solyc08g067550.1		4081.Solyc08g067550.1.1	XP_004245223.1|1.0e-67|PREDICTED: non-specific lipid-transfer protein 1 [Solanum lycopersicum]	Solyc08g067550.1	Solyc08g067550.1.1	Known_gene	-5.007444587269839	2.9477295320787296e-16	1.51592746143561e-16				XP_004245223.1|1.0e-67|PREDICTED: non-specific lipid-transfer protein 1 [Solanum lycopersicum]	GO:0010876//lipid localization;GO:0051234//establishment of localization;GO:0033036//macromolecule localization;GO:0051179//localization;GO:0071702//organic substance transport;GO:0006810//transport;GO:0006869//lipid transport;GO:0016020//membrane;GO:0008289//lipid binding;GO:0005488//binding;
Solyc08g067940.3		4081.Solyc08g067940.2.1	XP_015084591.1|3.2e-58|PREDICTED: uncharacterized protein LOC107028051 [Solanum pennellii]	Solyc08g067940.3	Solyc08g067940.3.1	Known_gene	-6.89008763663169	6.48429670183363e-15	3.5378268675993704e-15				XP_015084591.1|3.2e-58|PREDICTED: uncharacterized protein LOC107028051 [Solanum pennellii]
Solyc08g068630.4		4113.PGSC0003DMT400019360	XP_004245280.1|4.4e-283|PREDICTED: histidine decarboxylase-like [Solanum lycopersicum]	Solyc08g068630.4	Solyc08g068630.4.1	Known_gene	-7.174561617497281	1.5049681066700303e-17	7.34692739047562e-18			K22427//phenylalanine decarboxylase [EC:4.1.1.53]+ko00360//Phenylalanine metabolism	XP_004245280.1|4.4e-283|PREDICTED: histidine decarboxylase-like [Solanum lycopersicum]	GO:0044281//small molecule metabolic process;GO:0044237//cellular metabolic process;GO:0006082//organic acid metabolic process;GO:0009987//cellular process;GO:0008152//metabolic process;GO:0071704//organic substance metabolic process;GO:0019752//carboxylic acid metabolic process;GO:0043436//oxoacid metabolic process;GO:1901363//heterocyclic compound binding;GO:0043168//anion binding;GO:0005488//b…
Solyc08g068660.1		4081.Solyc08g068660.1.1	XP_004245427.1|7.0e-32|PREDICTED: histidine decarboxylase-like [Solanum lycopersicum]	Solyc08g068660.1	Solyc08g068660.1.1	Known_gene	-5.93344400582607	1.23587425809932e-08	9.34496949475207e-09			K22427//phenylalanine decarboxylase [EC:4.1.1.53]+ko00360//Phenylalanine metabolism	XP_004245427.1|7.0e-32|PREDICTED: histidine decarboxylase-like [Solanum lycopersicum]	GO:0044281//small molecule metabolic process;GO:0009987//cellular process;GO:0019752//carboxylic acid metabolic process;GO:0071704//organic substance metabolic process;GO:0044237//cellular metabolic process;GO:0008152//metabolic process;GO:0006082//organic acid metabolic process;GO:0043436//oxoacid metabolic process;GO:0036094//small molecule binding;GO:0019842//vitamin binding;GO:0016831//carbox…
Solyc08g068665.1		4113.PGSC0003DMT400074709	XP_004245281.1|1.6e-271|PREDICTED: histidine decarboxylase-like [Solanum lycopersicum]	Solyc08g068665.1	Solyc08g068665.1.1	Known_gene	-5.5323019506518305	1.21196722975991e-27	4.37332245616606e-28			K22427//phenylalanine decarboxylase [EC:4.1.1.53]+ko00360//Phenylalanine metabolism	XP_004245281.1|1.6e-271|PREDICTED: histidine decarboxylase-like [Solanum lycopersicum]	GO:0043436//oxoacid metabolic process;GO:0044237//cellular metabolic process;GO:0009987//cellular process;GO:0006082//organic acid metabolic process;GO:0044281//small molecule metabolic process;GO:0008152//metabolic process;GO:0071704//organic substance metabolic process;GO:0019752//carboxylic acid metabolic process;GO:0016830//carbon-carbon lyase activity;GO:0070279//vitamin B6 binding;GO:004803…
Solyc08g069130.1		4081.Solyc08g069130.1.1	XP_004238440.1|3.7e-104|PREDICTED: uncharacterized protein At5g43822 isoform X1 [Solanum lycopersicum]	Solyc08g069130.1	Solyc08g069130.1.1	Known_gene	-6.04394792100883	3.41567810926022e-09	2.48811436956294e-09			K12616//enhancer of mRNA-decapping protein 4+ko03018//RNA degradation	XP_004238440.1|3.7e-104|PREDICTED: uncharacterized protein At5g43822 isoform X1 [Solanum lycopersicum]
Solyc08g075240.3		4081.Solyc08g075240.2.1	XP_004246021.1|0.0e+00|PREDICTED: long-chain-alcohol oxidase FAO4A-like [Solanum lycopersicum]	Solyc08g075240.3	Solyc08g075240.3.1	Known_gene	-5.735365041833039	5.83944071068098e-14	3.33129318547224e-14			K17756//long-chain-alcohol oxidase [EC:1.1.3.20]	XP_004246021.1|0.0e+00|PREDICTED: long-chain-alcohol oxidase FAO4A-like [Solanum lycopersicum]	GO:0016021//integral component of membrane;GO:0016020//membrane;GO:0044464//cell part;GO:0044425//membrane part;GO:0031224//intrinsic component of membrane;GO:0005622//intracellular;GO:0005623//cell;GO:0005488//binding;GO:0046577//long-chain-alcohol oxidase activity;GO:0043168//anion binding;GO:0016491//oxidoreductase activity;GO:0050662//coenzyme binding;GO:0097159//organic cyclic compound bindi…
Solyc08g076820.3		4081.Solyc08g076820.2.1	NP_001265931.1|1.4e-183|Hop-interacting protein THI018 [Solanum lycopersicum]	Solyc08g076820.3	Solyc08g076820.3.1	Known_gene	-5.421676786477049	2.1439684839455194e-141	2.0561291343917294e-142	bHLH		K18485//myogenic factor 6;K20558//transcription factor SPEECHLESS+ko04016//MAPK signaling pathway - plant	NP_001265931.1|1.4e-183|Hop-interacting protein THI018 [Solanum lycopersicum]	GO:0046983//protein dimerization activity;GO:0005488//binding;GO:0005515//protein binding;
Solyc08g076883.1		13735.ENSPSIP00000001075	XP_015084387.1|2.7e-183|PREDICTED: glycine-rich cell wall structural protein 1.8-like [Solanum pennellii]	Solyc08g076883.1	Solyc08g076883.1.1	Known_gene	-5.592407087991001	4.0113781974569703e-07	3.36817195479175e-07			K02184//formin 2	XP_015084387.1|2.7e-183|PREDICTED: glycine-rich cell wall structural protein 1.8-like [Solanum pennellii]
Solyc08g077630.3		4081.Solyc08g077630.2.1	XP_004245841.1|4.3e-166|PREDICTED: probable receptor-like protein kinase At5g47070 [Solanum lycopersicum]	Solyc08g077630.3	Solyc08g077630.3.1	Known_gene	-5.94431804909408	1.0922434045868e-08	8.23470889920887e-09			K00924//kinase [EC:2.7.1.-]	XP_004245841.1|4.3e-166|PREDICTED: probable receptor-like protein kinase At5g47070 [Solanum lycopersicum]	GO:0007154//cell communication;GO:0019538//protein metabolic process;GO:1901564//organonitrogen compound metabolic process;GO:0050794//regulation of cellular process;GO:0006464//cellular protein modification process;GO:0044237//cellular metabolic process;GO:0044260//cellular macromolecule metabolic process;GO:0006793//phosphorus metabolic process;GO:0016310//phosphorylation;GO:0023052//signaling;…
Solyc08g079090.4		3694.POPTR_0001s00250.1	XP_021292723.1|2.2e-293|monocopper oxidase-like protein SKU5 [Herrania umbratica]	Solyc08g079090.4	Solyc08g079090.4.1	Known_gene	-4.58376135772378	0.0	0.0			K19791//iron transport multicopper oxidase	XP_021292723.1|2.2e-293|monocopper oxidase-like protein SKU5 [Herrania umbratica]	GO:0005507//copper ion binding;GO:0046914//transition metal ion binding;GO:0043167//ion binding;GO:0016491//oxidoreductase activity;GO:0043169//cation binding;GO:0005488//binding;GO:0046872//metal ion binding;GO:0003824//catalytic activity;
Solyc08g079140.1		4081.Solyc08g079140.1.1	XP_010325465.1|7.2e-81|PREDICTED: auxin-induced protein X10A-like [Solanum lycopersicum]	Solyc08g079140.1	Solyc08g079140.1.1	Known_gene	-4.81479950932745	7.132325444628299e-08	5.68332741818719e-08			K14488//SAUR family protein+ko04075//Plant hormone signal transduction	XP_010325465.1|7.2e-81|PREDICTED: auxin-induced protein X10A-like [Solanum lycopersicum]	GO:0009733//response to auxin;GO:0010033//response to organic substance;GO:0009719//response to endogenous stimulus;GO:0050896//response to stimulus;GO:0042221//response to chemical;GO:0009725//response to hormone;
Solyc08g080290.4			XP_004245652.1|1.7e-149|PREDICTED: ethylene-responsive transcription factor ERF027-like [Solanum lycopersicum]	Solyc08g080290.4	Solyc08g080290.4.1	Known_gene	-6.279331999657611	5.2189886933606377e-200	3.4016190745039784e-201	AP2-EREBP		K09286//EREBP-like factor	XP_004245652.1|1.7e-149|PREDICTED: ethylene-responsive transcription factor ERF027-like [Solanum lycopersicum]	GO:0034645//cellular macromolecule biosynthetic process;GO:0016070//RNA metabolic process;GO:0010467//gene expression;GO:0090304//nucleic acid metabolic process;GO:0009059//macromolecule biosynthetic process;GO:0006139//nucleobase-containing compound metabolic process;GO:0018130//heterocycle biosynthetic process;GO:0009058//biosynthetic process;GO:0032774//RNA biosynthetic process;GO:0008152//met…
Solyc08g080430.2		3694.POPTR_0001s08880.1	XP_019179507.1|3.0e-237|PREDICTED: cytochrome P450 87A3 [Ipomoea nil]	Solyc08g080430.2	Solyc08g080430.2.1	Known_gene	-6.707884305410941	1.9443258319206898e-13	1.1360359665393501e-13			K07437//cytochrome P450 family 26 subfamily A+ko01100//Metabolic pathways	XP_019179507.1|3.0e-237|PREDICTED: cytochrome P450 87A3 [Ipomoea nil]	GO:0008152//metabolic process;GO:1901362//organic cyclic compound biosynthetic process;GO:1901617//organic hydroxy compound biosynthetic process;GO:0010268//brassinosteroid homeostasis;GO:0042592//homeostatic process;GO:0008202//steroid metabolic process;GO:0016132//brassinosteroid biosynthetic process;GO:0006629//lipid metabolic process;GO:0044238//primary metabolic process;GO:0048856//anatomica…
Solyc08g080480.3		4081.Solyc08g080480.2.1	XP_004245641.1|8.3e-86|PREDICTED: 2S sulfur-rich seed storage protein 2-like [Solanum lycopersicum]	Solyc08g080480.3	Solyc08g080480.3.1	Known_gene	-4.09490742852018	4.5354162579868296e-05	4.59403467613482e-05				XP_004245641.1|8.3e-86|PREDICTED: 2S sulfur-rich seed storage protein 2-like [Solanum lycopersicum]	GO:0045735//nutrient reservoir activity;
Solyc08g082160.3		4081.Solyc08g082160.2.1	XP_015084607.1|1.4e-45|PREDICTED: uncharacterized protein LOC107028064 [Solanum pennellii]	Solyc08g082160.3	Solyc08g082160.3.1	Known_gene	-4.30591370933322	3.233734605489829e-134	3.212005872784049e-135				XP_015084607.1|1.4e-45|PREDICTED: uncharacterized protein LOC107028064 [Solanum pennellii]	GO:0016787//hydrolase activity;GO:0140096//catalytic activity, acting on a protein;GO:0008233//peptidase activity;GO:0003824//catalytic activity;
Solyc09g009550.4		4081.Solyc09g009540.2.1	XP_019071011.1|4.2e-211|PREDICTED: uncharacterized protein LOC101260564 isoform X1 [Solanum lycopersicum]	Solyc09g009550.4	Solyc09g009550.4.1	Known_gene	-5.094907428520179	2.0583983018654198e-05	2.0093159581786498e-05			K20363//protein YIPF5/7	XP_019071011.1|4.2e-211|PREDICTED: uncharacterized protein LOC101260564 isoform X1 [Solanum lycopersicum]	GO:0003824//catalytic activity;GO:0016787//hydrolase activity;
Solyc09g010980.1		4081.Solyc09g010980.1.1	OIT36962.1|7.8e-15|hypothetical protein A4A49_17751 [Nicotiana attenuata]	Solyc09g010980.1	Solyc09g010980.1.1	Known_gene	-5.14443569935007	3.020185015317279e-132	3.033358552282499e-133			K05909//laccase [EC:1.10.3.2]	OIT36962.1|7.8e-15|hypothetical protein A4A49_17751 [Nicotiana attenuata]
Solyc09g014940.3		4081.Solyc09g014940.1.1	XP_004246826.1|2.0e-95|PREDICTED: wound-induced protein 1 [Solanum lycopersicum]	Solyc09g014940.3	Solyc09g014940.3.1	Known_gene	-4.38059800551238	0.0	0.0				XP_004246826.1|2.0e-95|PREDICTED: wound-induced protein 1 [Solanum lycopersicum]
Solyc09g018010.3		4113.PGSC0003DMT400004791	XP_004246276.1|3.0e-57|PREDICTED: non-specific lipid-transfer protein 1-like [Solanum lycopersicum]	Solyc09g018010.3	Solyc09g018010.3.1	Known_gene	-5.19919595116534	0.0	0.0				XP_004246276.1|3.0e-57|PREDICTED: non-specific lipid-transfer protein 1-like [Solanum lycopersicum]	GO:0051234//establishment of localization;GO:0071702//organic substance transport;GO:0010876//lipid localization;GO:0006810//transport;GO:0051179//localization;GO:0033036//macromolecule localization;GO:0006869//lipid transport;GO:0005488//binding;GO:0008289//lipid binding;
Solyc09g018500.3		4081.Solyc09g018500.1.1	XP_004246799.1|6.1e-83|PREDICTED: transcription factor bHLH61-like isoform X1 [Solanum lycopersicum]	Solyc09g018500.3	Solyc09g018500.3.1	Known_gene	-4.466876205907139	0.0006900359147704571	0.0008000264155340611				XP_004246799.1|6.1e-83|PREDICTED: transcription factor bHLH61-like isoform X1 [Solanum lycopersicum]
Solyc09g050069.1		4081.Solyc01g007660.2.1	OTF84358.1|5.8e-32|hypothetical protein HannXRQ_Chr00c0572g0575991 [Helianthus annuus]	Solyc09g050069.1	Solyc09g050069.1.1	Known_gene	-5.0235842899250995	3.29983526153266e-05	3.28829981636659e-05			K05573//NAD(P)H-quinone oxidoreductase subunit 2 [EC:7.1.1.2]+ko01100//Metabolic pathways+ko00190//Oxidative phosphorylation	OTF84358.1|5.8e-32|hypothetical protein HannXRQ_Chr00c0572g0575991 [Helianthus annuus]
Solyc09g059170.3		4081.Solyc09g059170.1.1	XP_015088450.1|2.1e-138|PREDICTED: anthocyanidin 3-O-glucosyltransferase-like [Solanum pennellii]	Solyc09g059170.3	Solyc09g059170.3.1	Known_gene	-4.64303316106097	8.378500725408468e-80	1.3428624585659499e-80			K22772//flavonol-3-O-glucoside L-rhamnosyltransferase [EC:2.4.1.159]+ko01110//Biosynthesis of secondary metabolites+ko00944//Flavone and flavonol biosynthesis	XP_015088450.1|2.1e-138|PREDICTED: anthocyanidin 3-O-glucosyltransferase-like [Solanum pennellii]	GO:0008152//metabolic process;GO:0003824//catalytic activity;GO:0016740//transferase activity;GO:0016758//transferase activity, transferring hexosyl groups;GO:0016757//transferase activity, transferring glycosyl groups;
Solyc09g072700.4		4081.Solyc09g072700.2.1	XP_004247506.1|2.1e-184|PREDICTED: peroxidase 44-like [Solanum lycopersicum]	Solyc09g072700.4	Solyc09g072700.4.1	Known_gene	-7.4992976835995195	3.97647093735327e-21	1.7325228293304298e-21			K00430//peroxidase [EC:1.11.1.7]+ko01100//Metabolic pathways+ko01110//Biosynthesis of secondary metabolites+ko00940//Phenylpropanoid biosynthesis	XP_004247506.1|2.1e-184|PREDICTED: peroxidase 44-like [Solanum lycopersicum]	GO:0050896//response to stimulus;GO:0051186//cofactor metabolic process;GO:0051187//cofactor catabolic process;GO:0006979//response to oxidative stress;GO:0042737//drug catabolic process;GO:0042743//hydrogen peroxide metabolic process;GO:0009987//cellular process;GO:0044237//cellular metabolic process;GO:0072593//reactive oxygen species metabolic process;GO:0017144//drug metabolic process;GO:0009…
Solyc09g075590.1		4081.Solyc09g075590.1.1	XP_010326561.1|1.3e-93|PREDICTED: leucine-rich repeat extensin-like protein 1 [Solanum lycopersicum]	Solyc09g075590.1	Solyc09g075590.1.1	Known_gene	-4.27278915379084	1.1842392239146497e-55	2.5613358456338496e-56			K01868//threonyl-tRNA synthetase [EC:6.1.1.3]+ko00970//Aminoacyl-tRNA biosynthesis;K02184//formin 2	XP_010326561.1|1.3e-93|PREDICTED: leucine-rich repeat extensin-like protein 1 [Solanum lycopersicum]
Solyc09g075880.3		4081.Solyc09g075880.2.1	OIT05932.1|3.1e-16|hypothetical protein A4A49_61307 [Nicotiana attenuata]	Solyc09g075880.3	Solyc09g075880.3.1	Known_gene	-4.20384180007335	2.60755908139245e-13	1.5288053135263502e-13				OIT05932.1|3.1e-16|hypothetical protein A4A49_61307 [Nicotiana attenuata]
Solyc09g082760.3		4081.Solyc09g082760.2.1	XP_004247609.1|3.4e-297|PREDICTED: cyprosin [Solanum lycopersicum]	Solyc09g082760.3	Solyc09g082760.3.1	Known_gene	-5.03786092907184	1.1130202861111096e-167	8.846574203412597e-169			K08245//phytepsin [EC:3.4.23.40]	XP_004247609.1|3.4e-297|PREDICTED: cyprosin [Solanum lycopersicum]	GO:0019538//protein metabolic process;GO:0009056//catabolic process;GO:0006807//nitrogen compound metabolic process;GO:0030163//protein catabolic process;GO:0071704//organic substance metabolic process;GO:0006629//lipid metabolic process;GO:1901564//organonitrogen compound metabolic process;GO:0009057//macromolecule catabolic process;GO:0043170//macromolecule metabolic process;GO:1901565//organon…
Solyc09g083360.3		4081.Solyc09g083360.2.1	XP_004247648.1|6.4e-129|PREDICTED: transcription factor bHLH92 [Solanum lycopersicum]	Solyc09g083360.3	Solyc09g083360.3.1	Known_gene	-4.8763624812376705	6.314675175140796e-267	3.117038288540199e-268	bHLH		K02958//small subunit ribosomal protein S15e+ko03010//Ribosome	XP_004247648.1|6.4e-129|PREDICTED: transcription factor bHLH92 [Solanum lycopersicum]	GO:0046983//protein dimerization activity;GO:0005515//protein binding;GO:0005488//binding;
Solyc09g083435.1		4081.Solyc09g083440.2.1	XP_004247654.1|5.4e-41|PREDICTED: wound-induced proteinase inhibitor 1 [Solanum lycopersicum]	Solyc09g083435.1	Solyc09g083435.1.1	Known_gene	-5.36407999114556	0.0	0.0				XP_004247654.1|5.4e-41|PREDICTED: wound-induced proteinase inhibitor 1 [Solanum lycopersicum]	GO:0006950//response to stress;GO:0050896//response to stimulus;GO:0009611//response to wounding;GO:0030234//enzyme regulator activity;GO:0098772//molecular function regulator;GO:0004857//enzyme inhibitor activity;GO:0061134//peptidase regulator activity;GO:0030414//peptidase inhibitor activity;GO:0004866//endopeptidase inhibitor activity;GO:0061135//endopeptidase regulator activity;GO:0004867//s…
Solyc09g084440.2		4081.Solyc09g084440.2.1	XP_004247658.1|5.2e-55|PREDICTED: wound-induced proteinase inhibitor 1 [Solanum lycopersicum]	Solyc09g084440.2	Solyc09g084440.2.1	Known_gene	-8.55811442686567	2.17601177955348e-38	6.19180827906439e-39				XP_004247658.1|5.2e-55|PREDICTED: wound-induced proteinase inhibitor 1 [Solanum lycopersicum]	GO:0009611//response to wounding;GO:0006950//response to stress;GO:0050896//response to stimulus;GO:0004857//enzyme inhibitor activity;GO:0030414//peptidase inhibitor activity;GO:0030234//enzyme regulator activity;GO:0004867//serine-type endopeptidase inhibitor activity;GO:0061135//endopeptidase regulator activity;GO:0098772//molecular function regulator;GO:0004866//endopeptidase inhibitor activi…
Solyc09g084450.3		4081.Solyc09g084450.2.1	NP_001315434.1|7.7e-57|proteinase inhibitor I precursor [Solanum lycopersicum]	Solyc09g084450.3	Solyc09g084450.3.1	Known_gene	-6.40637575176251	4.88587862898627e-35	1.49184482541667e-35				NP_001315434.1|7.7e-57|proteinase inhibitor I precursor [Solanum lycopersicum]	GO:0006950//response to stress;GO:0050896//response to stimulus;GO:0009611//response to wounding;GO:0061135//endopeptidase regulator activity;GO:0098772//molecular function regulator;GO:0030414//peptidase inhibitor activity;GO:0004867//serine-type endopeptidase inhibitor activity;GO:0030234//enzyme regulator activity;GO:0004866//endopeptidase inhibitor activity;GO:0061134//peptidase regulator act…
Solyc09g084470.3		4081.Solyc09g084470.2.1	NP_001295870.1|6.6e-56|wound-induced proteinase inhibitor 1 precursor [Solanum lycopersicum]	Solyc09g084470.3	Solyc09g084470.3.1	Known_gene	-6.074164242259541	1.0461826698573794e-221	6.2391333766283066e-223				NP_001295870.1|6.6e-56|wound-induced proteinase inhibitor 1 precursor [Solanum lycopersicum]	GO:0050896//response to stimulus;GO:0009611//response to wounding;GO:0006950//response to stress;GO:0005576//extracellular region;GO:0004857//enzyme inhibitor activity;GO:0004866//endopeptidase inhibitor activity;GO:0004867//serine-type endopeptidase inhibitor activity;GO:0030414//peptidase inhibitor activity;GO:0061134//peptidase regulator activity;GO:0030234//enzyme regulator activity;GO:009877…
Solyc09g084480.3		4081.Solyc09g084480.2.1	XP_004247657.1|8.5e-57|PREDICTED: wound-induced proteinase inhibitor 1-like [Solanum lycopersicum]	Solyc09g084480.3	Solyc09g084480.3.1	Known_gene	-7.48334010969654	6.1804100385786285e-21	2.70708483628731e-21				XP_004247657.1|8.5e-57|PREDICTED: wound-induced proteinase inhibitor 1-like [Solanum lycopersicum]	GO:0006950//response to stress;GO:0050896//response to stimulus;GO:0009611//response to wounding;GO:0016787//hydrolase activity;GO:0061135//endopeptidase regulator activity;GO:0008233//peptidase activity;GO:0004867//serine-type endopeptidase inhibitor activity;GO:0030234//enzyme regulator activity;GO:0098772//molecular function regulator;GO:0140096//catalytic activity, acting on a protein;GO:0004…
Solyc09g084490.4		4081.Solyc09g084490.2.1	XP_004247659.1|1.3e-55|PREDICTED: wound-induced proteinase inhibitor 1-like [Solanum lycopersicum]	Solyc09g084490.4	Solyc09g084490.4.1	Known_gene	-9.49190500039867	3.085538096691089e-64	5.967977582847619e-65				XP_004247659.1|1.3e-55|PREDICTED: wound-induced proteinase inhibitor 1-like [Solanum lycopersicum]	GO:0009611//response to wounding;GO:0006950//response to stress;GO:0050896//response to stimulus;GO:0030414//peptidase inhibitor activity;GO:0098772//molecular function regulator;GO:0140096//catalytic activity, acting on a protein;GO:0061134//peptidase regulator activity;GO:0061135//endopeptidase regulator activity;GO:0016787//hydrolase activity;GO:0004857//enzyme inhibitor activity;GO:0004867//s…
Solyc09g089490.4		4081.Solyc09g089490.2.1	XP_015087472.1|3.8e-62|PREDICTED: proteinase inhibitor I-B-like [Solanum pennellii]	Solyc09g089490.4	Solyc09g089490.4.1	Known_gene	-5.46045521359452	0.0	0.0				XP_015087472.1|3.8e-62|PREDICTED: proteinase inhibitor I-B-like [Solanum pennellii]	GO:0009611//response to wounding;GO:0006950//response to stress;GO:0050896//response to stimulus;GO:0004866//endopeptidase inhibitor activity;GO:0061134//peptidase regulator activity;GO:0061135//endopeptidase regulator activity;GO:0098772//molecular function regulator;GO:0030414//peptidase inhibitor activity;GO:0030234//enzyme regulator activity;GO:0004867//serine-type endopeptidase inhibitor act…
Solyc09g089500.3		4081.Solyc09g089500.2.1	XP_019071005.1|2.5e-58|PREDICTED: wound-induced proteinase inhibitor 1-like [Solanum lycopersicum]	Solyc09g089500.3	Solyc09g089500.3.1	Known_gene	-4.82434783440798	2.7118923298284597e-14	1.52140451985963e-14				XP_019071005.1|2.5e-58|PREDICTED: wound-induced proteinase inhibitor 1-like [Solanum lycopersicum]	GO:0009611//response to wounding;GO:0006950//response to stress;GO:0050896//response to stimulus;GO:0004867//serine-type endopeptidase inhibitor activity;GO:0061135//endopeptidase regulator activity;GO:0061134//peptidase regulator activity;GO:0004866//endopeptidase inhibitor activity;GO:0098772//molecular function regulator;GO:0030234//enzyme regulator activity;GO:0004857//enzyme inhibitor activi…
Solyc09g089520.4		4081.Solyc09g089520.2.1	XP_004247694.2|1.1e-66|PREDICTED: proteinase inhibitor I-B-like [Solanum lycopersicum]	Solyc09g089520.4	Solyc09g089520.4.1	Known_gene	-5.576084782689071	8.70737362587707e-24	3.49989582137156e-24				XP_004247694.2|1.1e-66|PREDICTED: proteinase inhibitor I-B-like [Solanum lycopersicum]
Solyc09g089530.3		4081.Solyc09g089530.2.1	XP_004247695.1|3.4e-58|PREDICTED: proteinase inhibitor 1-like [Solanum lycopersicum]	Solyc09g089530.3	Solyc09g089530.3.1	Known_gene	-6.119310551137401	1.35243101561879e-09	9.59959260110439e-10				XP_004247695.1|3.4e-58|PREDICTED: proteinase inhibitor 1-like [Solanum lycopersicum]	GO:0006950//response to stress;GO:0009611//response to wounding;GO:0050896//response to stimulus;GO:0030234//enzyme regulator activity;GO:0061134//peptidase regulator activity;GO:0061135//endopeptidase regulator activity;GO:0004866//endopeptidase inhibitor activity;GO:0004867//serine-type endopeptidase inhibitor activity;GO:0004857//enzyme inhibitor activity;GO:0098772//molecular function regulat…
Solyc09g089540.4		4081.Solyc09g089540.2.1	XP_004247696.2|4.3e-48|PREDICTED: wound-induced proteinase inhibitor 1-like [Solanum lycopersicum]	Solyc09g089540.4	Solyc09g089540.4.1	Known_gene	-5.91993478252592	0.0	0.0				XP_004247696.2|4.3e-48|PREDICTED: wound-induced proteinase inhibitor 1-like [Solanum lycopersicum]
Solyc09g089910.1		4081.Solyc09g089910.1.1	XP_004247924.1|9.2e-73|PREDICTED: ethylene-responsive transcription factor ERF096 [Solanum lycopersicum]	Solyc09g089910.1	Solyc09g089910.1.1	Known_gene	-4.25537210071343	1.3884261257255099e-05	1.33377957035081e-05	AP2-EREBP	Malus x domestica AP2 domain class transcription factor (AP2D43) mRNA, complete cds	K13433//pathogenesis-related genes transcriptional activator PTI5+ko04626//Plant-pathogen interaction	XP_004247924.1|9.2e-73|PREDICTED: ethylene-responsive transcription factor ERF096 [Solanum lycopersicum]	GO:0019438//aromatic compound biosynthetic process;GO:0008152//metabolic process;GO:0006725//cellular aromatic compound metabolic process;GO:0090304//nucleic acid metabolic process;GO:0009987//cellular process;GO:0071704//organic substance metabolic process;GO:0044237//cellular metabolic process;GO:0044271//cellular nitrogen compound biosynthetic process;GO:0044238//primary metabolic process;GO:0…
Solyc09g091390.3		4533.OB11G22240.1	OTG33586.1|2.0e-26|hypothetical protein HannXRQ_Chr02g0036351 [Helianthus annuus]	Solyc09g091390.3	Solyc09g091390.3.1	Known_gene	-7.00744458726984	5.96878697981361e-16	3.11466168811746e-16			K05747//Wiskott-Aldrich syndrome protein+ko04144//Endocytosis;K01180//endo-1,3(4)-beta-glucanase [EC:3.2.1.6];K20547//basic endochitinase B [EC:3.2.1.14]+ko04016//MAPK signaling pathway - plant+ko00520//Amino sugar and nucleotide sugar metabolism+ko01100//Metabolic pathways	OTG33586.1|2.0e-26|hypothetical protein HannXRQ_Chr02g0036351 [Helianthus annuus]
Solyc09g092725.1		4113.PGSC0003DMT400080940	XP_015086744.1|1.8e-102|PREDICTED: elastin-like [Solanum pennellii]	Solyc09g092725.1	Solyc09g092725.1.1	Known_gene	-4.48209694284591	1.9392468388727596e-149	1.7562560180103395e-150			K02184//formin 2	XP_015086744.1|1.8e-102|PREDICTED: elastin-like [Solanum pennellii]
Solyc09g098010.3		4081.Solyc09g098010.2.1	XP_010326943.1|7.1e-286|PREDICTED: geraniol 8-hydroxylase-like [Solanum lycopersicum]	Solyc09g098010.3	Solyc09g098010.3.1	Known_gene	-4.32865115423975	3.26566885811785e-10	2.2347492533716298e-10			K20556//cytochrome P450 family 76 subfamily C	XP_010326943.1|7.1e-286|PREDICTED: geraniol 8-hydroxylase-like [Solanum lycopersicum]	GO:0031224//intrinsic component of membrane;GO:0016020//membrane;GO:0044425//membrane part;GO:0016021//integral component of membrane;GO:0003824//catalytic activity;GO:0005506//iron ion binding;GO:0004497//monooxygenase activity;GO:0020037//heme binding;GO:0046872//metal ion binding;GO:0097159//organic cyclic compound binding;GO:0048037//cofactor binding;GO:0043169//cation binding;GO:0046906//tet…
Solyc09g150142.1		4113.PGSC0003DMT400090750	XP_015080347.1|1.7e-57|PREDICTED: zinc finger BED domain-containing protein RICESLEEPER 1-like [Solanum pennellii]	Solyc09g150142.1	Solyc09g150142.1.1	Known_gene	-6.52943754367152	3.9276199688813504e-12	2.4436094064108997e-12			K21437//ankyrin repeat domain-containing protein 13;K04733//interleukin-1 receptor-associated kinase 4 [EC:2.7.11.1];K11866//STAM-binding protein [EC:3.4.19.12]+ko04144//Endocytosis;K10398//kinesin family member 11;K20799//BRISC complex subunit Abro1	XP_015080347.1|1.7e-57|PREDICTED: zinc finger BED domain-containing protein RICESLEEPER 1-like [Solanum pennellii]
Solyc10g005320.3		4113.PGSC0003DMT400029363	XP_004248398.1|3.2e-269|PREDICTED: tryptophan synthase beta chain 1-like [Solanum lycopersicum]	Solyc10g005320.3	Solyc10g005320.3.1	Known_gene	-4.46793351269018	5.577876715370846e-304	2.4555308205374586e-305			K01696//tryptophan synthase beta chain [EC:4.2.1.20]+ko01230//Biosynthesis of amino acids+ko01100//Metabolic pathways+ko01110//Biosynthesis of secondary metabolites+ko00260//Glycine, serine and threonine metabolism+ko00400//Phenylalanine, tyrosine and tryptophan biosynthesis	XP_004248398.1|3.2e-269|PREDICTED: tryptophan synthase beta chain 1-like [Solanum lycopersicum]	GO:1901564//organonitrogen compound metabolic process;GO:0006807//nitrogen compound metabolic process;GO:0044281//small molecule metabolic process;GO:0006082//organic acid metabolic process;GO:0009073//aromatic amino acid family biosynthetic process;GO:0034641//cellular nitrogen compound metabolic process;GO:0046394//carboxylic acid biosynthetic process;GO:0009072//aromatic amino acid family meta…
Solyc10g005410.4		4081.Solyc10g005410.2.1	NP_001307264.1|1.0e-309|(3S,6E)-nerolidol synthase 1-like [Solanum lycopersicum]	Solyc10g005410.4	Solyc10g005410.4.1	Known_gene	-4.721140402113201	0.00019674766446104298	0.000212847458833585			K15086//(3S)-linalool synthase [EC:4.2.3.25]+ko00902//Monoterpenoid biosynthesis+ko01110//Biosynthesis of secondary metabolites;K14175//(3S,6E)-nerolidol synthase [EC:4.2.3.48]+ko00909//Sesquiterpenoid and triterpenoid biosynthesis+ko01100//Metabolic pathways	NP_001307264.1|1.0e-309|(3S,6E)-nerolidol synthase 1-like [Solanum lycopersicum]	GO:0008152//metabolic process;GO:0046872//metal ion binding;GO:0003824//catalytic activity;GO:0016838//carbon-oxygen lyase activity, acting on phosphates;GO:0043167//ion binding;GO:0016829//lyase activity;GO:0016835//carbon-oxygen lyase activity;GO:0005488//binding;GO:0000287//magnesium ion binding;GO:0043169//cation binding;GO:0010333//terpene synthase activity;
Solyc10g005740.3		4081.Solyc10g005740.1.1	XP_010327218.1|0.0e+00|PREDICTED: phosphatidylinositol/phosphatidylcholine transfer protein SFH13-like isoform X2 [Solanum lycopersicum]	Solyc10g005740.3	Solyc10g005740.3.1	Known_gene	-4.592407087991	0.000380318811240795	0.000426995129435191			K02433//aspartyl-tRNA(Asn)/glutamyl-tRNA(Gln) amidotransferase subunit A [EC:6.3.5.6 6.3.5.7]+ko00970//Aminoacyl-tRNA biosynthesis+ko01100//Metabolic pathways;K19996//phosphatidylinositol transfer protein SFH5	XP_010327218.1|0.0e+00|PREDICTED: phosphatidylinositol/phosphatidylcholine transfer protein SFH13-like isoform X2 [Solanum lycopersicum]
Solyc10g006080.3		4081.Solyc10g006080.1.1	XP_010327195.1|1.7e-294|PREDICTED: sodium/hydrogen exchanger 4 [Solanum lycopersicum]	Solyc10g006080.3	Solyc10g006080.3.1	Known_gene	-4.592407087991	0.000380318811240795	0.000426995129435191			K14724//solute carrier family 9 (sodium/hydrogen exchanger), member 8	XP_010327195.1|1.7e-294|PREDICTED: sodium/hydrogen exchanger 4 [Solanum lycopersicum]	GO:0009628//response to abiotic stimulus;GO:0098771//inorganic ion homeostasis;GO:0050801//ion homeostasis;GO:0050896//response to stimulus;GO:0006950//response to stress;GO:0006885//regulation of pH;GO:0065008//regulation of biological quality;GO:0042592//homeostatic process;GO:0055067//monovalent inorganic cation homeostasis;GO:0048878//chemical homeostasis;GO:0055065//metal ion homeostasis;GO:…
Solyc10g007870.3		4081.Solyc10g007870.2.1	XP_004248202.1|2.2e-65|PREDICTED: uncharacterized protein LOC101248720 [Solanum lycopersicum]	Solyc10g007870.3	Solyc10g007870.3.1	Known_gene	-5.0298124002983	1.6015079348338099e-46	3.9784802687061895e-47				XP_004248202.1|2.2e-65|PREDICTED: uncharacterized protein LOC101248720 [Solanum lycopersicum]
Solyc10g008710.3		4081.Solyc10g008710.2.1	XP_004248464.1|1.2e-228|PREDICTED: GDSL esterase/lipase At1g28610-like isoform X1 [Solanum lycopersicum]	Solyc10g008710.3	Solyc10g008710.3.1	Known_gene	-4.592407087991	7.32574762219365e-07	6.29279026597747e-07			K01206//alpha-L-fucosidase [EC:3.2.1.51]+ko00511//Other glycan degradation	XP_004248464.1|1.2e-228|PREDICTED: GDSL esterase/lipase At1g28610-like isoform X1 [Solanum lycopersicum]	GO:0008152//metabolic process;GO:0006629//lipid metabolic process;GO:0071704//organic substance metabolic process;GO:0044238//primary metabolic process;GO:0016021//integral component of membrane;GO:0044425//membrane part;GO:0031224//intrinsic component of membrane;GO:0016020//membrane;GO:0016788//hydrolase activity, acting on ester bonds;GO:0016787//hydrolase activity;GO:0003824//catalytic activi…
Solyc10g009150.3		4081.Solyc10g009150.2.1	XP_004248104.1|9.9e-107|PREDICTED: organ-specific protein S2-like [Solanum lycopersicum]	Solyc10g009150.3	Solyc10g009150.3.1	Known_gene	-6.636801207349451	2.6773226762518898e-24	1.05887831195414e-24				XP_004248104.1|9.9e-107|PREDICTED: organ-specific protein S2-like [Solanum lycopersicum]
Solyc10g050530.2		4113.PGSC0003DMT400001750	XP_015084351.1|1.1e-152|PREDICTED: serine/threonine-protein phosphatase 7 long form homolog [Solanum pennellii]	Solyc10g050530.2	Solyc10g050530.2.1	Known_gene	-4.3806130432540895	2.59293472521321e-24	1.0249805495957499e-24			K12448//UDP-arabinose 4-epimerase [EC:5.1.3.5]+ko00520//Amino sugar and nucleotide sugar metabolism+ko01100//Metabolic pathways;K00134//glyceraldehyde 3-phosphate dehydrogenase [EC:1.2.1.12]+ko00010//Glycolysis / Gluconeogenesis+ko01230//Biosynthesis of amino acids+ko01100//Metabolic pathways+ko01110//Biosynthesis of secondary metabolites+ko00710//Carbon fixation in photosynthetic organisms+ko012…	XP_015084351.1|1.1e-152|PREDICTED: serine/threonine-protein phosphatase 7 long form homolog [Solanum pennellii]
Solyc10g050960.3		4081.Solyc10g050960.1.1	XP_004248735.1|2.6e-31|PREDICTED: ethylene-responsive transcription factor ERF109-like [Solanum lycopersicum]	Solyc10g050960.3	Solyc10g050960.3.1	Known_gene	-5.1334262411245595	1.5803668441256198e-05	1.5262851491685098e-05	AP2-EREBP		K09286//EREBP-like factor	XP_004248735.1|2.6e-31|PREDICTED: ethylene-responsive transcription factor ERF109-like [Solanum lycopersicum]	GO:0044260//cellular macromolecule metabolic process;GO:0010467//gene expression;GO:0044238//primary metabolic process;GO:0008152//metabolic process;GO:0044237//cellular metabolic process;GO:0006139//nucleobase-containing compound metabolic process;GO:0044249//cellular biosynthetic process;GO:0046483//heterocycle metabolic process;GO:0097659//nucleic acid-templated transcription;GO:0006807//nitro…
Solyc10g050970.1		4081.Solyc10g050970.1.1	XP_004248735.1|1.0e-126|PREDICTED: ethylene-responsive transcription factor ERF109-like [Solanum lycopersicum]	Solyc10g050970.1	Solyc10g050970.1.1	Known_gene	-4.79133356461362	0.0	0.0	AP2-EREBP	Malus x domestica AP2 domain class transcription factor (AP2D43) mRNA, complete cds	K09286//EREBP-like factor	XP_004248735.1|1.0e-126|PREDICTED: ethylene-responsive transcription factor ERF109-like [Solanum lycopersicum]	GO:0097659//nucleic acid-templated transcription;GO:0046483//heterocycle metabolic process;GO:0016070//RNA metabolic process;GO:0044271//cellular nitrogen compound biosynthetic process;GO:0010467//gene expression;GO:0006725//cellular aromatic compound metabolic process;GO:0018130//heterocycle biosynthetic process;GO:0034654//nucleobase-containing compound biosynthetic process;GO:0009987//cellular…
Solyc10g052500.2		4081.Solyc10g052510.1.1	XP_009615012.1|4.3e-156|PREDICTED: isoflavone reductase homolog [Nicotiana tomentosiformis]	Solyc10g052500.2	Solyc10g052500.2.1	Known_gene	-5.402507386787421	2.0785772668913004e-06	1.8531240199067901e-06			K23050//phenylcoumaran benzylic ether reductase [EC:1.3.1.-]	XP_009615012.1|4.3e-156|PREDICTED: isoflavone reductase homolog [Nicotiana tomentosiformis]
Solyc10g055780.1		4081.Solyc10g055780.1.1	XP_004248637.1|3.5e-87|PREDICTED: endochitinase 4 [Solanum lycopersicum]	Solyc10g055780.1	Solyc10g055780.1.1	Known_gene	-6.897057191446531	1.1169008810038598e-31	3.6623569294108395e-32			K20547//basic endochitinase B [EC:3.2.1.14]+ko04016//MAPK signaling pathway - plant+ko00520//Amino sugar and nucleotide sugar metabolism+ko01100//Metabolic pathways	XP_004248637.1|3.5e-87|PREDICTED: endochitinase 4 [Solanum lycopersicum]	GO:0009607//response to biotic stimulus;GO:0071704//organic substance metabolic process;GO:0006950//response to stress;GO:0006955//immune response;GO:0046348//amino sugar catabolic process;GO:0042737//drug catabolic process;GO:0012501//programmed cell death;GO:0016052//carbohydrate catabolic process;GO:0009987//cellular process;GO:0009057//macromolecule catabolic process;GO:1901136//carbohydrate …
Solyc10g055790.1		4081.Solyc10g055790.1.1	XP_015170518.1|9.8e-23|PREDICTED: endochitinase 4-like [Solanum tuberosum]	Solyc10g055790.1	Solyc10g055790.1.1	Known_gene	-4.592407087991	0.000380318811240795	0.000426995129435191			K20547//basic endochitinase B [EC:3.2.1.14]+ko04016//MAPK signaling pathway - plant+ko00520//Amino sugar and nucleotide sugar metabolism+ko01100//Metabolic pathways	XP_015170518.1|9.8e-23|PREDICTED: endochitinase 4-like [Solanum tuberosum]	GO:0006026//aminoglycan catabolic process;GO:0006030//chitin metabolic process;GO:1901072//glucosamine-containing compound catabolic process;GO:0044248//cellular catabolic process;GO:0006807//nitrogen compound metabolic process;GO:0044238//primary metabolic process;GO:0006040//amino sugar metabolic process;GO:0009987//cellular process;GO:1901575//organic substance catabolic process;GO:1901564//or…
Solyc10g074540.1		4081.Solyc10g074540.1.1	XP_004249003.1|1.4e-204|PREDICTED: protein EXORDIUM-like 5 [Solanum lycopersicum]	Solyc10g074540.1	Solyc10g074540.1.1	Known_gene	-4.00598952406946	1.2737480689472893e-208	8.032540303488706e-210				XP_004249003.1|1.4e-204|PREDICTED: protein EXORDIUM-like 5 [Solanum lycopersicum]
Solyc10g076670.3		4081.Solyc10g076660.1.1	XP_015055336.1|1.7e-194|PREDICTED: leucoanthocyanidin dioxygenase-like [Solanum pennellii]	Solyc10g076670.3	Solyc10g076670.3.1	Known_gene	-4.43973592551762	3.01241161393338e-06	2.72360305121319e-06			K05277//anthocyanidin synthase [EC:1.14.20.4]+ko01100//Metabolic pathways+ko01110//Biosynthesis of secondary metabolites+ko00941//Flavonoid biosynthesis	XP_015055336.1|1.7e-194|PREDICTED: leucoanthocyanidin dioxygenase-like [Solanum pennellii]	GO:0003824//catalytic activity;GO:0046872//metal ion binding;GO:0005488//binding;GO:0043167//ion binding;GO:0051213//dioxygenase activity;GO:0043169//cation binding;GO:0016491//oxidoreductase activity;
Solyc10g078580.1		4081.Solyc10g078580.1.1	XP_004249150.1|7.4e-24|PREDICTED: arabinogalactan peptide 14-like [Solanum lycopersicum]	Solyc10g078580.1	Solyc10g078580.1.1	Known_gene	-4.37149815782988	2.2697868015872598e-123	2.432885868492299e-124				XP_004249150.1|7.4e-24|PREDICTED: arabinogalactan peptide 14-like [Solanum lycopersicum]	GO:0031224//intrinsic component of membrane;GO:0016020//membrane;GO:0044425//membrane part;GO:0016021//integral component of membrane;
Solyc10g079230.3		4081.Solyc10g079230.1.1	XP_004249736.1|3.7e-287|PREDICTED: UPF0481 protein At3g47200 [Solanum lycopersicum]	Solyc10g079230.3	Solyc10g079230.3.1	Known_gene	-4.592407087991	7.32574762219365e-07	6.29279026597747e-07			K01193//beta-fructofuranosidase [EC:3.2.1.26]+ko01100//Metabolic pathways+ko00052//Galactose metabolism+ko00500//Starch and sucrose metabolism	XP_004249736.1|3.7e-287|PREDICTED: UPF0481 protein At3g47200 [Solanum lycopersicum]	GO:0031224//intrinsic component of membrane;GO:0044425//membrane part;GO:0016020//membrane;GO:0016021//integral component of membrane;
Solyc10g079320.3		4081.Solyc10g079320.1.1	XP_004249738.1|2.1e-281|PREDICTED: zeatin O-glucosyltransferase-like [Solanum lycopersicum]	Solyc10g079320.3	Solyc10g079320.3.1	Known_gene	-6.644069207813491	2.5635591210904606e-47	6.27544680767007e-48			K13495//cis-zeatin O-glucosyltransferase [EC:2.4.1.215]+ko00908//Zeatin biosynthesis	XP_004249738.1|2.1e-281|PREDICTED: zeatin O-glucosyltransferase-like [Solanum lycopersicum]	GO:0008152//metabolic process;GO:0016758//transferase activity, transferring hexosyl groups;GO:0016757//transferase activity, transferring glycosyl groups;GO:0003824//catalytic activity;GO:0016740//transferase activity;
Solyc10g079350.3		4081.Solyc10g079350.1.1	XP_004249229.2|1.2e-286|PREDICTED: zeatin O-glucosyltransferase-like [Solanum lycopersicum]	Solyc10g079350.3	Solyc10g079350.3.1	Known_gene	-5.95977815363953	9.15991850032545e-09	6.86991483402489e-09			K13495//cis-zeatin O-glucosyltransferase [EC:2.4.1.215]+ko00908//Zeatin biosynthesis	XP_004249229.2|1.2e-286|PREDICTED: zeatin O-glucosyltransferase-like [Solanum lycopersicum]	GO:0008152//metabolic process;GO:0043229//intracellular organelle;GO:0043226//organelle;GO:0043231//intracellular membrane-bounded organelle;GO:0044424//intracellular part;GO:0044464//cell part;GO:0005622//intracellular;GO:0043227//membrane-bounded organelle;GO:0005623//cell;GO:0016758//transferase activity, transferring hexosyl groups;GO:0016740//transferase activity;GO:0035251//UDP-glucosyltran…
Solyc10g080060.1		4081.Solyc10g080060.1.1	XP_004249754.2|2.2e-152|PREDICTED: protein MIZU-KUSSEI 1-like [Solanum lycopersicum]	Solyc10g080060.1	Solyc10g080060.1.1	Known_gene	-4.17736958871216	2.51623303619523e-05	2.4726899532660602e-05				XP_004249754.2|2.2e-152|PREDICTED: protein MIZU-KUSSEI 1-like [Solanum lycopersicum]
Solyc10g080640.3		4081.Solyc10g080640.1.1	XP_010312156.1|0.0e+00|PREDICTED: IQ domain-containing protein IQM6-like [Solanum lycopersicum]	Solyc10g080640.3	Solyc10g080640.3.1	Known_gene	-4.466876205907139	0.0006900359147704571	0.0008000264155340611			K04733//interleukin-1 receptor-associated kinase 4 [EC:2.7.11.1];K06892//feruloyl-CoA ortho-hydroxylase [EC:1.14.11.-]+ko01110//Biosynthesis of secondary metabolites+ko00940//Phenylpropanoid biosynthesis;K01214//isoamylase [EC:3.2.1.68]+ko01100//Metabolic pathways+ko00500//Starch and sucrose metabolism+ko01110//Biosynthesis of secondary metabolites	XP_010312156.1|0.0e+00|PREDICTED: IQ domain-containing protein IQM6-like [Solanum lycopersicum]
Solyc10g080690.2		4081.Solyc10g080690.1.1	XP_004249303.1|5.1e-241|PREDICTED: patatin-like protein 3 [Solanum lycopersicum]	Solyc10g080690.2	Solyc10g080690.2.1	Known_gene	-10.4104566108448	2.8025195824015088e-105	3.5149006077122395e-106				XP_004249303.1|5.1e-241|PREDICTED: patatin-like protein 3 [Solanum lycopersicum]	GO:0016042//lipid catabolic process;GO:0044238//primary metabolic process;GO:0009056//catabolic process;GO:0071704//organic substance metabolic process;GO:1901575//organic substance catabolic process;GO:0006629//lipid metabolic process;GO:0008152//metabolic process;GO:0016787//hydrolase activity;GO:0003824//catalytic activity;
Solyc10g084020.1		4081.Solyc10g084020.1.1	XP_004249795.1|8.7e-70|PREDICTED: auxin-responsive protein SAUR71-like [Solanum lycopersicum]	Solyc10g084020.1	Solyc10g084020.1.1	Known_gene	-8.38248401861677	8.417605640619309e-35	2.58378320658781e-35			K14488//SAUR family protein+ko04075//Plant hormone signal transduction	XP_004249795.1|8.7e-70|PREDICTED: auxin-responsive protein SAUR71-like [Solanum lycopersicum]	GO:0010033//response to organic substance;GO:0009719//response to endogenous stimulus;GO:0050896//response to stimulus;GO:0042221//response to chemical;GO:0009733//response to auxin;GO:0009725//response to hormone;
Solyc10g084380.1		4081.Solyc10g084380.1.1	XP_004249802.1|1.6e-253|PREDICTED: WRKY transcription factor 44 [Solanum lycopersicum]	Solyc10g084380.1	Solyc10g084380.1.1	Known_gene	-4.17736958871216	4.69049383470712e-13	2.78215557938861e-13	WRKY		K18835//WRKY transcription factor 2+ko04626//Plant-pathogen interaction	XP_004249802.1|1.6e-253|PREDICTED: WRKY transcription factor 44 [Solanum lycopersicum]	GO:0022414//reproductive process;GO:0019438//aromatic compound biosynthetic process;GO:0010154//fruit development;GO:0003006//developmental process involved in reproduction;GO:0044237//cellular metabolic process;GO:0032774//RNA biosynthetic process;GO:0010214//seed coat development;GO:0044238//primary metabolic process;GO:0000003//reproduction;GO:0097659//nucleic acid-templated transcription;GO:0…
Solyc10g150148.1		4113.PGSC0003DMT400072454	XP_009613076.1|9.3e-36|PREDICTED: auxin-responsive protein SAUR32-like [Nicotiana tomentosiformis]	Solyc10g150148.1	Solyc10g150148.1.1	Known_gene	-4.592407087991	0.000380318811240795	0.000426995129435191			K14488//SAUR family protein+ko04075//Plant hormone signal transduction	XP_009613076.1|9.3e-36|PREDICTED: auxin-responsive protein SAUR32-like [Nicotiana tomentosiformis]	GO:0009733//response to auxin;GO:0050896//response to stimulus;GO:0010033//response to organic substance;GO:0009725//response to hormone;GO:0009719//response to endogenous stimulus;GO:0042221//response to chemical;
Solyc11g005240.1		4113.PGSC0003DMT400015531	XP_019066652.1|3.0e-244|PREDICTED: protein SENSITIVITY TO RED LIGHT REDUCED 1-like [Solanum lycopersicum]	Solyc11g005240.1	Solyc11g005240.1.1	Known_gene	-4.466876205907139	5.6374066855209396e-21	2.46810782915393e-21			K13091//RNA-binding protein 39	XP_019066652.1|3.0e-244|PREDICTED: protein SENSITIVITY TO RED LIGHT REDUCED 1-like [Solanum lycopersicum]	GO:0005488//binding;GO:0097159//organic cyclic compound binding;GO:0003676//nucleic acid binding;GO:1901363//heterocyclic compound binding;
Solyc11g005820.1		4081.Solyc11g005820.1.1	XP_004249898.1|2.4e-105|PREDICTED: cell wall / vacuolar inhibitor of fructosidase 2 [Solanum lycopersicum]	Solyc11g005820.1	Solyc11g005820.1.1	Known_gene	-8.67278050445502	6.398743736077139e-41	1.73590563252284e-41			K07575//PUA domain protein	XP_004249898.1|2.4e-105|PREDICTED: cell wall / vacuolar inhibitor of fructosidase 2 [Solanum lycopersicum]	GO:0030234//enzyme regulator activity;GO:0098772//molecular function regulator;GO:0004857//enzyme inhibitor activity;
Solyc11g006250.2		4113.PGSC0003DMT400002599	NP_001307298.1|3.8e-208|GDSL esterase/lipase precursor [Solanum lycopersicum]	Solyc11g006250.2	Solyc11g006250.2.1	Known_gene	-6.89922829048815	1.7490332118425796e-109	2.0914323275788196e-110			K00679//phospholipid:diacylglycerol acyltransferase [EC:2.3.1.158]+ko01100//Metabolic pathways+ko00561//Glycerolipid metabolism;K10691//E3 ubiquitin-protein ligase UBR4 [EC:2.3.2.27];K14209//solute carrier family 36 (proton-coupled amino acid transporter);K01188//beta-glucosidase [EC:3.2.1.21]+ko01100//Metabolic pathways+ko00500//Starch and sucrose metabolism+ko01110//Biosynthesis of secondary me…	NP_001307298.1|3.8e-208|GDSL esterase/lipase precursor [Solanum lycopersicum]	GO:0016787//hydrolase activity;GO:0016788//hydrolase activity, acting on ester bonds;GO:0003824//catalytic activity;
Solyc11g008830.2		4081.Solyc11g008830.1.1	XP_004250508.1|1.9e-133|PREDICTED: LOB domain-containing protein 6 [Solanum lycopersicum]	Solyc11g008830.2	Solyc11g008830.2.1	Known_gene	-5.92232797363189	5.072565372057019e-44	1.31429742919452e-44	LOB		K13944//LOB domain-containing protein 16;K21994//LOB domain-containing protein 18	XP_004250508.1|1.9e-133|PREDICTED: LOB domain-containing protein 6 [Solanum lycopersicum]
Solyc11g010410.2		4081.Solyc11g010410.1.1	XP_004250131.2|9.7e-201|PREDICTED: hyoscyamine 6-dioxygenase-like [Solanum lycopersicum]	Solyc11g010410.2	Solyc11g010410.2.1	Known_gene	-5.32937268215721	7.63594581295685e-11	5.0638605147868604e-11			K18054//2'-deoxymugineic-acid 2'-dioxygenase / mugineic-acid 3-dioxygenase [EC:1.14.11.24 1.14.11.25]	XP_004250131.2|9.7e-201|PREDICTED: hyoscyamine 6-dioxygenase-like [Solanum lycopersicum]	GO:0051213//dioxygenase activity;GO:0005488//binding;GO:0043169//cation binding;GO:0043167//ion binding;GO:0016491//oxidoreductase activity;GO:0046872//metal ion binding;GO:0003824//catalytic activity;
Solyc11g018772.1		3847.GLYMA20G31190.1	XP_015057952.1|5.5e-176|PREDICTED: lignin-forming anionic peroxidase [Solanum pennellii]	Solyc11g018772.1	Solyc11g018772.1.1	Known_gene	-9.89393376749122	7.35505625303529e-80	1.1773482357618198e-80			K00430//peroxidase [EC:1.11.1.7]+ko01100//Metabolic pathways+ko01110//Biosynthesis of secondary metabolites+ko00940//Phenylpropanoid biosynthesis	XP_015057952.1|5.5e-176|PREDICTED: lignin-forming anionic peroxidase [Solanum pennellii]
Solyc11g018774.1		3847.GLYMA20G31190.1	XP_015057952.1|2.3e-175|PREDICTED: lignin-forming anionic peroxidase [Solanum pennellii]	Solyc11g018774.1	Solyc11g018774.1.1	Known_gene	-7.401045082073081	0.0	0.0			K00430//peroxidase [EC:1.11.1.7]+ko01100//Metabolic pathways+ko01110//Biosynthesis of secondary metabolites+ko00940//Phenylpropanoid biosynthesis	XP_015057952.1|2.3e-175|PREDICTED: lignin-forming anionic peroxidase [Solanum pennellii]
Solyc11g018805.1		3847.GLYMA20G31190.1	XP_015057952.1|5.3e-176|PREDICTED: lignin-forming anionic peroxidase [Solanum pennellii]	Solyc11g018805.1	Solyc11g018805.1.1	Known_gene	-4.8967890294556105	1.0860287030573499e-51	2.4823947318531798e-52			K00430//peroxidase [EC:1.11.1.7]+ko01100//Metabolic pathways+ko01110//Biosynthesis of secondary metabolites+ko00940//Phenylpropanoid biosynthesis	XP_015057952.1|5.3e-176|PREDICTED: lignin-forming anionic peroxidase [Solanum pennellii]
Solyc11g021060.2		4081.Solyc11g021060.1.1	NP_001234661.1|1.3e-134|proteinase inhibitor type-2 TR8 precursor [Solanum lycopersicum]	Solyc11g021060.2	Solyc11g021060.2.1	Known_gene	-8.879862965621221	0.0	0.0				NP_001234661.1|1.3e-134|proteinase inhibitor type-2 TR8 precursor [Solanum lycopersicum]	GO:0004867//serine-type endopeptidase inhibitor activity;GO:0061134//peptidase regulator activity;GO:0061135//endopeptidase regulator activity;GO:0004866//endopeptidase inhibitor activity;GO:0098772//molecular function regulator;GO:0030234//enzyme regulator activity;GO:0004857//enzyme inhibitor activity;GO:0030414//peptidase inhibitor activity;
Solyc11g022590.1		4081.Solyc11g022590.1.1	NP_001233769.1|2.7e-127|uncharacterized protein LOC544001 precursor [Solanum lycopersicum]	Solyc11g022590.1	Solyc11g022590.1.1	Known_gene	-7.23722475400317	0.0	0.0				NP_001233769.1|2.7e-127|uncharacterized protein LOC544001 precursor [Solanum lycopersicum]	GO:0004866//endopeptidase inhibitor activity;GO:0004857//enzyme inhibitor activity;GO:0030414//peptidase inhibitor activity;GO:0061135//endopeptidase regulator activity;GO:0030234//enzyme regulator activity;GO:0098772//molecular function regulator;GO:0061134//peptidase regulator activity;
Solyc11g042560.1		4081.Solyc11g042560.1.1	XP_004250806.1|1.4e-99|PREDICTED: ethylene-responsive transcription factor ERF022-like [Solanum lycopersicum]	Solyc11g042560.1	Solyc11g042560.1.1	Known_gene	-4.007444587269839	8.21720302822162e-05	8.55353207744549e-05	AP2-EREBP		K09286//EREBP-like factor	XP_004250806.1|1.4e-99|PREDICTED: ethylene-responsive transcription factor ERF022-like [Solanum lycopersicum]	GO:0010467//gene expression;GO:0097659//nucleic acid-templated transcription;GO:0034654//nucleobase-containing compound biosynthetic process;GO:0006725//cellular aromatic compound metabolic process;GO:0043170//macromolecule metabolic process;GO:0009987//cellular process;GO:0009058//biosynthetic process;GO:0044249//cellular biosynthetic process;GO:0044260//cellular macromolecule metabolic process;…
Solyc11g042580.1		4081.Solyc11g042580.1.1	XP_004250714.1|4.5e-92|PREDICTED: ethylene-responsive transcription factor ERF021 [Solanum lycopersicum]	Solyc11g042580.1	Solyc11g042580.1.1	Known_gene	-5.592407087991001	4.0113781974569703e-07	3.36817195479175e-07	AP2-EREBP	Malus x domestica AP2 domain class transcription factor (AP2D43) mRNA, complete cds	K09286//EREBP-like factor	XP_004250714.1|4.5e-92|PREDICTED: ethylene-responsive transcription factor ERF021 [Solanum lycopersicum]	GO:0097659//nucleic acid-templated transcription;GO:0043170//macromolecule metabolic process;GO:0032774//RNA biosynthetic process;GO:0044271//cellular nitrogen compound biosynthetic process;GO:0006351//transcription, DNA-templated;GO:0044249//cellular biosynthetic process;GO:0034654//nucleobase-containing compound biosynthetic process;GO:0034641//cellular nitrogen compound metabolic process;GO:19…
Solyc11g042880.3		4081.Solyc11g042880.1.1	XP_010313063.1|4.1e-120|PREDICTED: uncharacterized protein LOC101261986 [Solanum lycopersicum]	Solyc11g042880.3	Solyc11g042880.3.1	Known_gene	-4.466876205907139	0.0006900359147704571	0.0008000264155340611			K19042//E3 ubiquitin-protein ligase BOI and related proteins [EC:2.3.2.27]	XP_010313063.1|4.1e-120|PREDICTED: uncharacterized protein LOC101261986 [Solanum lycopersicum]	GO:0044425//membrane part;GO:0016021//integral component of membrane;GO:0031224//intrinsic component of membrane;GO:0016020//membrane;
Solyc11g044453.1		4081.Solyc11g044440.1.1	XP_015075570.1|2.4e-117|PREDICTED: serine/threonine-protein phosphatase 7 long form homolog [Solanum pennellii]	Solyc11g044453.1	Solyc11g044453.1.1	Known_gene	-4.49145393025191	7.056149249698316e-223	4.193868524380758e-224			K12448//UDP-arabinose 4-epimerase [EC:5.1.3.5]+ko00520//Amino sugar and nucleotide sugar metabolism+ko01100//Metabolic pathways	XP_015075570.1|2.4e-117|PREDICTED: serine/threonine-protein phosphatase 7 long form homolog [Solanum pennellii]
Solyc11g063573.1		3847.GLYMA17G23821.1	OIT00792.1|8.9e-105|atp synthase protein mi25 [Nicotiana attenuata]	Solyc11g063573.1	Solyc11g063573.1.1	Known_gene	-4.91433518287836	6.518145464101479e-05	6.71861292768518e-05				OIT00792.1|8.9e-105|atp synthase protein mi25 [Nicotiana attenuata]	GO:0044237//cellular metabolic process;GO:0034654//nucleobase-containing compound biosynthetic process;GO:1901576//organic substance biosynthetic process;GO:0009142//nucleoside triphosphate biosynthetic process;GO:0009124//nucleoside monophosphate biosynthetic process;GO:0006818//hydrogen transport;GO:0009161//ribonucleoside monophosphate metabolic process;GO:0006796//phosphate-containing compoun…
Solyc11g065600.2		4081.Solyc11g065600.1.1	NP_001234369.2|4.0e-177|xyloglucan endotransglycosylase precursor [Solanum lycopersicum]	Solyc11g065600.2	Solyc11g065600.2.1	Known_gene	-4.23498031188225	4.35302480535483e-62	8.638779909565508e-63			K08235//xyloglucan:xyloglucosyl transferase [EC:2.4.1.207]	NP_001234369.2|4.0e-177|xyloglucan endotransglycosylase precursor [Solanum lycopersicum]	GO:0071704//organic substance metabolic process;GO:0071554//cell wall organization or biogenesis;GO:0042546//cell wall biogenesis;GO:0005976//polysaccharide metabolic process;GO:0044237//cellular metabolic process;GO:0009987//cellular process;GO:0044262//cellular carbohydrate metabolic process;GO:0044260//cellular macromolecule metabolic process;GO:0044042//glucan metabolic process;GO:0010383//ce…
Solyc11g066880.2		4081.Solyc11g066880.1.1	NP_001266262.1|1.2e-48|putative phytosulfokines 6-like precursor [Solanum lycopersicum]	Solyc11g066880.2	Solyc11g066880.2.1	Known_gene	-5.32937268215721	3.72825461480194e-06	3.40048681886657e-06				NP_001266262.1|1.2e-48|putative phytosulfokines 6-like precursor [Solanum lycopersicum]	GO:0008283//cell proliferation;GO:0005576//extracellular region;GO:0048018//receptor ligand activity;GO:0098772//molecular function regulator;GO:0008083//growth factor activity;GO:0005515//protein binding;GO:0005102//receptor binding;GO:0005488//binding;GO:0030545//receptor regulator activity;
Solyc11g073075.1		4113.PGSC0003DMT400040143	XP_010313549.1|6.8e-90|PREDICTED: zinc finger protein ZAT11-like [Solanum lycopersicum]	Solyc11g073075.1	Solyc11g073075.1.1	Known_gene	-4.022550408470241	0.0	0.0	C2H2		K22534//PR domain zinc finger protein 5	XP_010313549.1|6.8e-90|PREDICTED: zinc finger protein ZAT11-like [Solanum lycopersicum]	GO:0005488//binding;GO:0097159//organic cyclic compound binding;GO:1901363//heterocyclic compound binding;GO:0003676//nucleic acid binding;
Solyc11g150123.1		4113.PGSC0003DMT400090750	XP_015060454.1|2.2e-31|PREDICTED: zinc finger BED domain-containing protein RICESLEEPER 1-like [Solanum pennellii]	Solyc11g150123.1	Solyc11g150123.1.1	Known_gene	-6.92559226114667	3.20576625740143e-15	1.7248426120899197e-15				XP_015060454.1|2.2e-31|PREDICTED: zinc finger BED domain-containing protein RICESLEEPER 1-like [Solanum pennellii]
Solyc12g005020.2		4081.Solyc12g005020.1.1	XP_004251461.1|2.9e-125|PREDICTED: NEP1-interacting protein-like 1 isoform X1 [Solanum lycopersicum]	Solyc12g005020.2	Solyc12g005020.2.1	Known_gene	-6.433709341971941	1.74452397716631e-11	1.1198187926697301e-11			K19041//E3 ubiquitin-protein ligase RNF38/44 [EC:2.3.2.27]	XP_004251461.1|2.9e-125|PREDICTED: NEP1-interacting protein-like 1 isoform X1 [Solanum lycopersicum]	GO:0030163//protein catabolic process;GO:0006511//ubiquitin-dependent protein catabolic process;GO:0044265//cellular macromolecule catabolic process;GO:0043632//modification-dependent macromolecule catabolic process;GO:0044237//cellular metabolic process;GO:0009057//macromolecule catabolic process;GO:0043170//macromolecule metabolic process;GO:0044267//cellular protein metabolic process;GO:001994…
Solyc12g005300.2		4081.Solyc12g005300.1.1	XP_004251483.1|2.3e-182|PREDICTED: chlorophyllase-2, chloroplastic [Solanum lycopersicum]	Solyc12g005300.2	Solyc12g005300.2.1	Known_gene	-4.08639592866466	6.10540579440947e-73	1.0517334492619599e-73			K08099//chlorophyllase [EC:3.1.1.14]+ko00860//Porphyrin and chlorophyll metabolism+ko01100//Metabolic pathways+ko01110//Biosynthesis of secondary metabolites	XP_004251483.1|2.3e-182|PREDICTED: chlorophyllase-2, chloroplastic [Solanum lycopersicum]	GO:0033015//tetrapyrrole catabolic process;GO:0044248//cellular catabolic process;GO:0042440//pigment metabolic process;GO:0015996//chlorophyll catabolic process;GO:0015994//chlorophyll metabolic process;GO:0071704//organic substance metabolic process;GO:1901564//organonitrogen compound metabolic process;GO:0046149//pigment catabolic process;GO:0044270//cellular nitrogen compound catabolic proces…
Solyc12g005350.2		4081.Solyc12g005350.1.1	XP_004251489.1|2.8e-196|PREDICTED: dihydroflavonol 4-reductase isoform X2 [Solanum lycopersicum]	Solyc12g005350.2	Solyc12g005350.2.1	Known_gene	-6.09490742852018	1.8353254510873801e-09	1.31270299882289e-09			K13082//bifunctional dihydroflavonol 4-reductase/flavanone 4-reductase [EC:1.1.1.219 1.1.1.234]+ko01100//Metabolic pathways+ko01110//Biosynthesis of secondary metabolites+ko00941//Flavonoid biosynthesis	XP_004251489.1|2.8e-196|PREDICTED: dihydroflavonol 4-reductase isoform X2 [Solanum lycopersicum]	GO:0050662//coenzyme binding;GO:0005488//binding;GO:0048037//cofactor binding;GO:0003824//catalytic activity;
Solyc12g005430.1		4113.PGSC0003DMT400046332	XP_004251494.1|5.9e-267|PREDICTED: acetyl-CoA-benzylalcohol acetyltransferase-like [Solanum lycopersicum]	Solyc12g005430.1	Solyc12g005430.1.1	Known_gene	-4.15800426384523	7.14704647362922e-13	4.2824530214914e-13			K13065//shikimate O-hydroxycinnamoyltransferase [EC:2.3.1.133]+ko01100//Metabolic pathways+ko01110//Biosynthesis of secondary metabolites+ko00940//Phenylpropanoid biosynthesis+ko00941//Flavonoid biosynthesis+ko00945//Stilbenoid, diarylheptanoid and gingerol biosynthesis	XP_004251494.1|5.9e-267|PREDICTED: acetyl-CoA-benzylalcohol acetyltransferase-like [Solanum lycopersicum]	GO:0003824//catalytic activity;GO:0016746//transferase activity, transferring acyl groups;GO:0016740//transferase activity;GO:0016747//transferase activity, transferring acyl groups other than amino-acyl groups;
Solyc12g005450.1		4081.Solyc12g005450.1.1	XP_004251495.1|3.8e-194|PREDICTED: probable receptor-like protein kinase At4g10390 [Solanum lycopersicum]	Solyc12g005450.1	Solyc12g005450.1.1	Known_gene	-5.991252553767261	1.5561228859678395e-105	1.9469756825815999e-106			K04733//interleukin-1 receptor-associated kinase 4 [EC:2.7.11.1]	XP_004251495.1|3.8e-194|PREDICTED: probable receptor-like protein kinase At4g10390 [Solanum lycopersicum]	GO:0016310//phosphorylation;GO:1901564//organonitrogen compound metabolic process;GO:0043412//macromolecule modification;GO:0065007//biological regulation;GO:0007166//cell surface receptor signaling pathway;GO:0043170//macromolecule metabolic process;GO:0006464//cellular protein modification process;GO:0006796//phosphate-containing compound metabolic process;GO:0007165//signal transduction;GO:004…
Solyc12g007040.3		4081.Solyc12g007040.1.1	XP_006353455.1|1.6e-52|PREDICTED: uncharacterized protein LOC102591922 [Solanum tuberosum]	Solyc12g007040.3	Solyc12g007040.3.1	Known_gene	-4.592407087991	0.000380318811240795	0.000426995129435191				XP_006353455.1|1.6e-52|PREDICTED: uncharacterized protein LOC102591922 [Solanum tuberosum]
Solyc12g007080.2		4113.PGSC0003DMT400000838	XP_004251604.1|1.1e-40|PREDICTED: transcription repressor OFP8 [Solanum lycopersicum]	Solyc12g007080.2	Solyc12g007080.2.1	Known_gene	-4.466876205907139	0.0006900359147704571	0.0008000264155340611				XP_004251604.1|1.1e-40|PREDICTED: transcription repressor OFP8 [Solanum lycopersicum]
Solyc12g007160.2		4081.Solyc12g007160.1.1	XP_004252057.2|6.4e-142|PREDICTED: probable protein ABIL5 [Solanum lycopersicum]	Solyc12g007160.2	Solyc12g007160.2.1	Known_gene	-6.914335182878361	4.0117483354996e-15	2.16940796206331e-15				XP_004252057.2|6.4e-142|PREDICTED: probable protein ABIL5 [Solanum lycopersicum]
Solyc12g009290.1		4081.Solyc12g009290.1.1	XP_006345245.2|6.6e-54|PREDICTED: putative uncharacterized protein DDB_G0289009 [Solanum tuberosum]	Solyc12g009290.1	Solyc12g009290.1.1	Known_gene	-4.43370934197194	5.542387301631271e-11	3.6498111822556297e-11			K07441//beta-1,4-N-acetylglucosaminyltransferase [EC:2.4.1.141]+ko00510//N-Glycan biosynthesis+ko01100//Metabolic pathways;K14488//SAUR family protein+ko04075//Plant hormone signal transduction	XP_006345245.2|6.6e-54|PREDICTED: putative uncharacterized protein DDB_G0289009 [Solanum tuberosum]	GO:0009719//response to endogenous stimulus;GO:0050896//response to stimulus;GO:0009733//response to auxin;GO:0010033//response to organic substance;GO:0042221//response to chemical;GO:0009725//response to hormone;
Solyc12g010980.3		4081.Solyc12g010980.1.1	XP_004251812.1|3.4e-259|PREDICTED: acetyl-CoA-benzylalcohol acetyltransferase [Solanum lycopersicum]	Solyc12g010980.3	Solyc12g010980.3.1	Known_gene	-6.87251500718374	2.414141540502199e-187	1.6780575893145293e-188			K13065//shikimate O-hydroxycinnamoyltransferase [EC:2.3.1.133]+ko01100//Metabolic pathways+ko01110//Biosynthesis of secondary metabolites+ko00940//Phenylpropanoid biosynthesis+ko00941//Flavonoid biosynthesis+ko00945//Stilbenoid, diarylheptanoid and gingerol biosynthesis	XP_004251812.1|3.4e-259|PREDICTED: acetyl-CoA-benzylalcohol acetyltransferase [Solanum lycopersicum]	GO:0016747//transferase activity, transferring acyl groups other than amino-acyl groups;GO:0003824//catalytic activity;GO:0016740//transferase activity;GO:0016746//transferase activity, transferring acyl groups;
Solyc12g011010.2		4081.Solyc12g011010.1.1	XP_004251814.1|1.1e-254|PREDICTED: protodermal factor 1 [Solanum lycopersicum]	Solyc12g011010.2	Solyc12g011010.2.1	Known_gene	-6.28542933456961	0.0	0.0			K03006//DNA-directed RNA polymerase II subunit RPB1 [EC:2.7.7.6]+ko03020//RNA polymerase	XP_004251814.1|1.1e-254|PREDICTED: protodermal factor 1 [Solanum lycopersicum]
Solyc12g011023.1		4081.Solyc07g055990.2.1	NP_001234478.1|3.0e-171|xyloglucan endotransglucosylase-hydrolase XTH9 precursor [Solanum lycopersicum]	Solyc12g011023.1	Solyc12g011023.1.1	Known_gene	-5.181377001269049	6.529875165821109e-124	6.972777152646649e-125			K08235//xyloglucan:xyloglucosyl transferase [EC:2.4.1.207]	NP_001234478.1|3.0e-171|xyloglucan endotransglucosylase-hydrolase XTH9 precursor [Solanum lycopersicum]	GO:0043170//macromolecule metabolic process;GO:0009987//cellular process;GO:0044036//cell wall macromolecule metabolic process;GO:0010411//xyloglucan metabolic process;GO:0044260//cellular macromolecule metabolic process;GO:0044237//cellular metabolic process;GO:0006073//cellular glucan metabolic process;GO:0044042//glucan metabolic process;GO:0071555//cell wall organization;GO:0016043//cellular …
Solyc12g011030.3		4113.PGSC0003DMT400044559	NP_001296988.1|3.6e-171|brassinosteroid-regulated protein BRU1-like precursor [Solanum lycopersicum]	Solyc12g011030.3	Solyc12g011030.3.1	Known_gene	-4.48659306118934	7.553959330613277e-172	5.8366687686212976e-173			K08235//xyloglucan:xyloglucosyl transferase [EC:2.4.1.207]	NP_001296988.1|3.6e-171|brassinosteroid-regulated protein BRU1-like precursor [Solanum lycopersicum]	GO:0071840//cellular component organization or biogenesis;GO:0071554//cell wall organization or biogenesis;GO:0006073//cellular glucan metabolic process;GO:0044264//cellular polysaccharide metabolic process;GO:0044260//cellular macromolecule metabolic process;GO:0044262//cellular carbohydrate metabolic process;GO:0010410//hemicellulose metabolic process;GO:0044237//cellular metabolic process;GO:0…
Solyc12g014570.2		4113.PGSC0003DMT400033463	XP_004251903.1|0.0e+00|PREDICTED: glycerophosphodiester phosphodiesterase GDPDL3-like [Solanum lycopersicum]	Solyc12g014570.2	Solyc12g014570.2.1	Known_gene	-4.81479950932745	0.00011707514990921101	0.000123777642559319			K01126//glycerophosphoryl diester phosphodiesterase [EC:3.1.4.46]+ko00564//Glycerophospholipid metabolism	XP_004251903.1|0.0e+00|PREDICTED: glycerophosphodiester phosphodiesterase GDPDL3-like [Solanum lycopersicum]	GO:0006629//lipid metabolic process;GO:0008152//metabolic process;GO:0071704//organic substance metabolic process;GO:0044238//primary metabolic process;GO:0016787//hydrolase activity;GO:0003824//catalytic activity;GO:0008081//phosphoric diester hydrolase activity;GO:0042578//phosphoric ester hydrolase activity;GO:0016788//hydrolase activity, acting on ester bonds;
Solyc12g040470.2		4081.Solyc12g040470.1.1		Solyc12g040470.2	Solyc12g040470.2.1	Known_gene	-5.094907428520179	2.0583983018654198e-05	2.0093159581786498e-05
Solyc12g042520.3		4081.Solyc12g042520.1.1	XP_004252297.1|3.3e-49|PREDICTED: peamaclein [Solanum lycopersicum]	Solyc12g042520.3	Solyc12g042520.3.1	Known_gene	-4.25537210071343	1.0451804376647399e-09	7.358704347834309e-10			K03860//phosphatidylinositol glycan, class Q+ko01100//Metabolic pathways+ko00563//Glycosylphosphatidylinositol (GPI)-anchor biosynthesis;K20887//xyloglucan glycosyltransferase 4 [EC:2.4.1.-]	XP_004252297.1|3.3e-49|PREDICTED: peamaclein [Solanum lycopersicum]
Solyc12g042797.1		4081.Solyc00g144470.1.1	XP_015064383.1|5.7e-64|PREDICTED: serine/threonine-protein phosphatase 7 long form homolog [Solanum pennellii]	Solyc12g042797.1	Solyc12g042797.1.1	Known_gene	-4.7472926899691705	0.000170669920764749	0.00018351823631274699			K12448//UDP-arabinose 4-epimerase [EC:5.1.3.5]+ko00520//Amino sugar and nucleotide sugar metabolism+ko01100//Metabolic pathways;K04460//serine/threonine-protein phosphatase 5 [EC:3.1.3.16];K09833//homogentisate phytyltransferase / homogentisate geranylgeranyltransferase [EC:2.5.1.115 2.5.1.116]+ko00130//Ubiquinone and other terpenoid-quinone biosynthesis+ko01100//Metabolic pathways+ko01110//Biosy…	XP_015064383.1|5.7e-64|PREDICTED: serine/threonine-protein phosphatase 7 long form homolog [Solanum pennellii]
Solyc12g056676.1				Solyc12g056676.1	Solyc12g056676.1.1	Known_gene	-5.136727604214809	1.2899774842218799e-09	9.14200118577107e-10
Solyc12g056700.2		4081.Solyc12g056700.1.1	XP_004252564.1|4.6e-170|PREDICTED: secoisolariciresinol dehydrogenase-like [Solanum lycopersicum]	Solyc12g056700.2	Solyc12g056700.2.1	Known_gene	-4.81479950932745	7.132325444628299e-08	5.68332741818719e-08			K09841//xanthoxin dehydrogenase [EC:1.1.1.288]+ko00906//Carotenoid biosynthesis+ko01100//Metabolic pathways+ko01110//Biosynthesis of secondary metabolites	XP_004252564.1|4.6e-170|PREDICTED: secoisolariciresinol dehydrogenase-like [Solanum lycopersicum]	GO:0003824//catalytic activity;GO:0016491//oxidoreductase activity;
Solyc12g056710.3		4081.Solyc12g056710.1.1	XP_004252563.1|2.1e-153|PREDICTED: secoisolariciresinol dehydrogenase-like [Solanum lycopersicum]	Solyc12g056710.3	Solyc12g056710.3.1	Known_gene	-4.949489847185889	5.26606791483286e-05	5.36609392721111e-05			K09841//xanthoxin dehydrogenase [EC:1.1.1.288]+ko00906//Carotenoid biosynthesis+ko01100//Metabolic pathways+ko01110//Biosynthesis of secondary metabolites	XP_004252563.1|2.1e-153|PREDICTED: secoisolariciresinol dehydrogenase-like [Solanum lycopersicum]	GO:0016616//oxidoreductase activity, acting on the CH-OH group of donors, NAD or NADP as acceptor;GO:0016614//oxidoreductase activity, acting on CH-OH group of donors;GO:0003824//catalytic activity;GO:0004022//alcohol dehydrogenase (NAD) activity;GO:0016491//oxidoreductase activity;
Solyc12g056920.3		4113.PGSC0003DMT400024517	XP_004252542.2|0.0e+00|PREDICTED: low affinity sulfate transporter 3-like [Solanum lycopersicum]	Solyc12g056920.3	Solyc12g056920.3.1	Known_gene	-4.3997620100486	4.25730176102355e-06	3.906182210739e-06			K17469//sulfate transporter 2, low-affinity	XP_004252542.2|0.0e+00|PREDICTED: low affinity sulfate transporter 3-like [Solanum lycopersicum]	GO:0016020//membrane;GO:0016021//integral component of membrane;GO:0044425//membrane part;GO:0031224//intrinsic component of membrane;GO:0015103//inorganic anion transmembrane transporter activity;GO:0022804//active transmembrane transporter activity;GO:0008271//secondary active sulfate transmembrane transporter activity;GO:0022857//transmembrane transporter activity;GO:0015318//inorganic molecul…
Solyc12g087940.2		4081.Solyc12g087940.1.1	XP_004252715.1|3.7e-257|PREDICTED: aspartyl protease AED3-like [Solanum lycopersicum]	Solyc12g087940.2	Solyc12g087940.2.1	Known_gene	-8.620313084560891	1.3861978836272296e-154	1.1995364154298997e-155			K01381//saccharopepsin [EC:3.4.23.25];K01379//cathepsin D [EC:3.4.23.5]	XP_004252715.1|3.7e-257|PREDICTED: aspartyl protease AED3-like [Solanum lycopersicum]	GO:1901575//organic substance catabolic process;GO:0071704//organic substance metabolic process;GO:0030163//protein catabolic process;GO:1901564//organonitrogen compound metabolic process;GO:0044238//primary metabolic process;GO:0006807//nitrogen compound metabolic process;GO:0009057//macromolecule catabolic process;GO:0008152//metabolic process;GO:0009056//catabolic process;GO:0006508//proteolys…
Solyc12g088220.2		4113.PGSC0003DMT400012709	XP_016551413.1|3.5e-185|PREDICTED: branched-chain-amino-acid aminotransferase 2, chloroplastic-like [Capsicum annuum]	Solyc12g088220.2	Solyc12g088220.2.1	Known_gene	-5.136727604214809	9.715844484866589e-18	4.70782892178276e-18			K00826//branched-chain amino acid aminotransferase [EC:2.6.1.42]+ko00290//Valine, leucine and isoleucine biosynthesis+ko00280//Valine, leucine and isoleucine degradation+ko00770//Pantothenate and CoA biosynthesis+ko01230//Biosynthesis of amino acids+ko01100//Metabolic pathways+ko01110//Biosynthesis of secondary metabolites+ko01210//2-Oxocarboxylic acid metabolism+ko00270//Cysteine and methionine …	XP_016551413.1|3.5e-185|PREDICTED: branched-chain-amino-acid aminotransferase 2, chloroplastic-like [Capsicum annuum]	GO:1901576//organic substance biosynthetic process;GO:0046394//carboxylic acid biosynthetic process;GO:0071704//organic substance metabolic process;GO:0006520//cellular amino acid metabolic process;GO:0006082//organic acid metabolic process;GO:0044283//small molecule biosynthetic process;GO:0009987//cellular process;GO:0044249//cellular biosynthetic process;GO:1901564//organonitrogen compound met…
Solyc12g088640.2		4113.PGSC0003DMT400039899	XP_004252750.1|6.0e-136|PREDICTED: probable carbohydrate esterase At4g34215 isoform X1 [Solanum lycopersicum]	Solyc12g088640.2	Solyc12g088640.2.1	Known_gene	-4.707884305410941	0.00021100853184306698	0.00022925309456660298		PREDICTED: Vitis vinifera hypothetical protein LOC100260676 (LOC100260676), mRNA		XP_004252750.1|6.0e-136|PREDICTED: probable carbohydrate esterase At4g34215 isoform X1 [Solanum lycopersicum]
Solyc12g089050.3		4081.Solyc12g089050.1.1	XP_010314632.1|6.3e-183|PREDICTED: acyl-CoA--sterol O-acyltransferase 1-like [Solanum lycopersicum]	Solyc12g089050.3	Solyc12g089050.3.1	Known_gene	-5.4992976835995195	4.69497592927958e-12	2.92954121611886e-12			K17275//plastin-1	XP_010314632.1|6.3e-183|PREDICTED: acyl-CoA--sterol O-acyltransferase 1-like [Solanum lycopersicum]	GO:0031224//intrinsic component of membrane;GO:0016021//integral component of membrane;GO:0016020//membrane;GO:0044425//membrane part;GO:0003824//catalytic activity;GO:0016746//transferase activity, transferring acyl groups;GO:0016740//transferase activity;
Solyc12g089330.2		4113.PGSC0003DMT400075422	XP_015060663.1|0.0e+00|PREDICTED: synaptotagmin-1-like isoform X2 [Solanum pennellii]	Solyc12g089330.2	Solyc12g089330.2.1	Known_gene	-4.3997620100486	4.25730176102355e-06	3.906182210739e-06			K19916//double C2-like domain-containing protein alpha;K04733//interleukin-1 receptor-associated kinase 4 [EC:2.7.11.1];K03511//DNA polymerase kappa [EC:2.7.7.7];K19938//rabphilin-3A	XP_015060663.1|0.0e+00|PREDICTED: synaptotagmin-1-like isoform X2 [Solanum pennellii]	GO:0002790//peptide secretion;GO:0009987//cellular process;GO:0051234//establishment of localization;GO:0006810//transport;GO:0015031//protein transport;GO:0008104//protein localization;GO:0045184//establishment of protein localization;GO:0042886//amide transport;GO:0071702//organic substance transport;GO:0071705//nitrogen compound transport;GO:0032940//secretion by cell;GO:0009306//protein secre…
Solyc12g096770.1		4081.Solyc12g096770.1.1	XP_004253033.1|3.2e-262|PREDICTED: acetyl-CoA-benzylalcohol acetyltransferase-like [Solanum lycopersicum]	Solyc12g096770.1	Solyc12g096770.1.1	Known_gene	-4.093947367658379	2.0444792345490694e-106	2.535337606176439e-107			K13065//shikimate O-hydroxycinnamoyltransferase [EC:2.3.1.133]+ko01100//Metabolic pathways+ko01110//Biosynthesis of secondary metabolites+ko00940//Phenylpropanoid biosynthesis+ko00941//Flavonoid biosynthesis+ko00945//Stilbenoid, diarylheptanoid and gingerol biosynthesis	XP_004253033.1|3.2e-262|PREDICTED: acetyl-CoA-benzylalcohol acetyltransferase-like [Solanum lycopersicum]	GO:0016740//transferase activity;GO:0003824//catalytic activity;GO:0016746//transferase activity, transferring acyl groups;GO:0016747//transferase activity, transferring acyl groups other than amino-acyl groups;
Solyc12g098110.1		4081.Solyc12g098110.1.1	XP_019066986.1|2.5e-89|PREDICTED: uncharacterized protein LOC109119116 [Solanum lycopersicum]	Solyc12g098110.1	Solyc12g098110.1.1	Known_gene	-4.25537210071343	1.3884261257255099e-05	1.33377957035081e-05				XP_019066986.1|2.5e-89|PREDICTED: uncharacterized protein LOC109119116 [Solanum lycopersicum]	GO:0016020//membrane;GO:0044425//membrane part;GO:0031224//intrinsic component of membrane;GO:0016021//integral component of membrane;
Solyc12g098130.1		888060.HMPREF9081_0396	XP_002301827.1|5.0e-28|glycine-rich family protein [Populus trichocarpa]	Solyc12g098130.1	Solyc12g098130.1.1	Known_gene	-6.2168979528987895	3.8268163465313997e-10	2.6253050491513e-10			K20547//basic endochitinase B [EC:3.2.1.14]+ko04016//MAPK signaling pathway - plant+ko00520//Amino sugar and nucleotide sugar metabolism+ko01100//Metabolic pathways	XP_002301827.1|5.0e-28|glycine-rich family protein [Populus trichocarpa]
Solyc12g098603.1		4081.Solyc12g098610.1.1	XP_015061746.1|5.7e-81|PREDICTED: xyloglucan endotransglucosylase/hydrolase 2-like [Solanum pennellii]	Solyc12g098603.1	Solyc12g098603.1.1	Known_gene	-5.007444587269839	3.66007808691064e-05	3.66535012766381e-05			K08235//xyloglucan:xyloglucosyl transferase [EC:2.4.1.207]	XP_015061746.1|5.7e-81|PREDICTED: xyloglucan endotransglucosylase/hydrolase 2-like [Solanum pennellii]	GO:0008152//metabolic process;GO:0005976//polysaccharide metabolic process;GO:0071555//cell wall organization;GO:0016043//cellular component organization;GO:0042546//cell wall biogenesis;GO:0044238//primary metabolic process;GO:0006073//cellular glucan metabolic process;GO:0009987//cellular process;GO:0010410//hemicellulose metabolic process;GO:0044085//cellular component biogenesis;GO:0071704//o…
Solyc12g100260.1		4081.Solyc12g100260.1.1	XP_019067122.1|2.1e-25|PREDICTED: delta(12)-fatty-acid desaturase FAD2-like [Solanum lycopersicum]	Solyc12g100260.1	Solyc12g100260.1.1	Known_gene	-5.17736958871216	1.1592185559361901e-05	1.10658662811739e-05			K10256//omega-6 fatty acid desaturase / acyl-lipid omega-6 desaturase (Delta-12 desaturase) [EC:1.14.19.6 1.14.19.22]+ko01212//Fatty acid metabolism+ko01040//Biosynthesis of unsaturated fatty acids	XP_019067122.1|2.1e-25|PREDICTED: delta(12)-fatty-acid desaturase FAD2-like [Solanum lycopersicum]	GO:0008152//metabolic process;GO:0006629//lipid metabolic process;GO:0044238//primary metabolic process;GO:0071704//organic substance metabolic process;GO:0016021//integral component of membrane;GO:0044425//membrane part;GO:0016020//membrane;GO:0031224//intrinsic component of membrane;GO:0016717//oxidoreductase activity, acting on paired donors, with oxidation of a pair of donors resulting in the…
Solyc12g100280.3		4081.Solyc12g100280.1.1	XP_004252844.1|1.2e-65|PREDICTED: uncharacterized protein LOC101268370 [Solanum lycopersicum]	Solyc12g100280.3	Solyc12g100280.3.1	Known_gene	-5.007444587269839	3.66007808691064e-05	3.66535012766381e-05			K00059//3-oxoacyl-[acyl-carrier protein] reductase [EC:1.1.1.100]+ko01100//Metabolic pathways+ko00061//Fatty acid biosynthesis+ko01212//Fatty acid metabolism+ko00780//Biotin metabolism	XP_004252844.1|1.2e-65|PREDICTED: uncharacterized protein LOC101268370 [Solanum lycopersicum]	GO:0016491//oxidoreductase activity;GO:0003824//catalytic activity;
Solyc12g150108.1		4113.PGSC0003DMT400042322	XP_019232412.1|1.2e-64|PREDICTED: zinc finger BED domain-containing protein RICESLEEPER 2-like, partial [Nicotiana attenuata]	Solyc12g150108.1	Solyc12g150108.1.1	Known_gene	-7.32937268215721	3.5886102375758702e-19	1.6510200404343099e-19			K19984//exocyst complex component 5	XP_019232412.1|1.2e-64|PREDICTED: zinc finger BED domain-containing protein RICESLEEPER 2-like, partial [Nicotiana attenuata]	GO:0003677//DNA binding;GO:0005488//binding;GO:0005515//protein binding;GO:1901363//heterocyclic compound binding;GO:0046983//protein dimerization activity;GO:0003676//nucleic acid binding;GO:0097159//organic cyclic compound binding;
