# Supplementary material for: Transcriptome and physiological analysis of increase in drought stress tolerance by melatonin in tomato
Source: PLoS One. 2022 May 17;17(5):e0267594. doi: 10.1371/journal.pone.0267594 (PMC9113596; doi:10.1371/journal.pone.0267594)
Supplement: S17 Table — (CSV) [file pone.0267594.s022.csv]

Gene ID	GO Term	Level 2	Level 1	Other Gene ID	Transcripts	Gene Type	Transcripts Number	log2(CM10/CM0)	Qvalue(CM0-vs-CM10)	Pvalue(CM0-vs-CM10)	log2(TM0/CM0)	Qvalue(CM0-vs-TM0)	Pvalue(CM0-vs-TM0)	log2(TM10/CM10)	Qvalue(CM10-vs-TM10)	Pvalue(CM10-vs-TM10)	log2(TM10/TM0)	Qvalue(TM0-vs-TM10)	Pvalue(TM0-vs-TM10)	TFs	PRG	Kegg Orthology	Nr	GO
Solyc00g500087.1	[P]GO:0006091//generation of precursor metabolites and energy;GO:0006810//transport;GO:0044237//cellular metabolic process;GO:0019684//photosynthesis, light reaction;GO:0051179//localization;GO:0015979//photosynthesis;GO:0009987//cellular process;GO:0008152//metabolic process;GO:0051234//establishment of localization;[C]GO:0016020//membrane;GO:0009536//plastid;GO:0005622//intracellular;GO:0005737…	[C]membrane;organelle;organelle part;cell;[P]metabolic process;localization;cellular process;[F]catalytic activity;binding;	cellular_component;biological_process;molecular_function	Solyc00g500087.1	Solyc00g500087.1.1	Known_gene	1	-0.791352273	4.53E-07	1.27E-07	-2.048967458	6.88E-28	3.29E-28	0.679242358	7.23E-06	8.71E-06	1.936857542	4.55E-24	1.81E-24			K05579//NAD(P)H-quinone oxidoreductase subunit H [EC:7.1.1.2]+ko01100//Metabolic pathways+ko00190//Oxidative phosphorylation	OTF84786.1|1.6e-247|putative ribosomal protein S15 (plastid) [Helianthus annuus]	GO:0006091//generation of precursor metabolites and energy;GO:0006810//transport;GO:0044237//cellular metabolic process;GO:0019684//photosynthesis, light reaction;GO:0051179//localization;GO:0015979//photosynthesis;GO:0009987//cellular process;GO:0008152//metabolic process;GO:0051234//establishment of localization;GO:0016020//membrane;GO:0009536//plastid;GO:0005622//intracellular;GO:0005737//cyto…
Solyc00g500124.1	[P]GO:0044237//cellular metabolic process;GO:0009987//cellular process;GO:0019684//photosynthesis, light reaction;GO:0008152//metabolic process;GO:0006091//generation of precursor metabolites and energy;GO:0051179//localization;GO:0015979//photosynthesis;GO:0006810//transport;GO:0051234//establishment of localization;[C]GO:0044434//chloroplast part;GO:0009534//chloroplast thylakoid;GO:0034357//ph…	[C]organelle;cell;organelle part;membrane;[P]localization;cellular process;metabolic process;[F]binding;catalytic activity;	molecular_function;biological_process;cellular_component	Solyc00g500124.1	Solyc00g500124.1.1	Known_gene	1	-0.661190257	0.394483565	0.537773088	2.44208846	8.08E-05	9.58E-05	0.662173363	0.223606838	0.537168994	-2.441105353	9.22E-05	9.64E-05			K05579//NAD(P)H-quinone oxidoreductase subunit H [EC:7.1.1.2]+ko01100//Metabolic pathways+ko00190//Oxidative phosphorylation	OTF84786.1|1.6e-247|putative ribosomal protein S15 (plastid) [Helianthus annuus]	GO:0044237//cellular metabolic process;GO:0009987//cellular process;GO:0019684//photosynthesis, light reaction;GO:0008152//metabolic process;GO:0006091//generation of precursor metabolites and energy;GO:0051179//localization;GO:0015979//photosynthesis;GO:0006810//transport;GO:0051234//establishment of localization;GO:0044434//chloroplast part;GO:0009534//chloroplast thylakoid;GO:0034357//photosyn…
Solyc00g500257.1	[C]GO:0043231//intracellular membrane-bounded organelle;GO:0005622//intracellular;GO:0043229//intracellular organelle;GO:0016020//membrane;GO:0005737//cytoplasm;GO:0043227//membrane-bounded organelle;GO:0031224//intrinsic component of membrane;GO:0043226//organelle;GO:0044444//cytoplasmic part;GO:0044464//cell part;GO:0005739//mitochondrion;GO:0005623//cell;GO:0044424//intracellular part;GO:00444…	[C]membrane;membrane part;cell;organelle;	cellular_component	Solyc00g500257.1	Solyc00g500257.1.1	Known_gene	1	0.465154484	0.021711957	0.014694465	-2.228863944	2.98E-13	2.16E-13	-0.231717404	0.09719302	0.205743117	2.462301024	6.34E-17	3.17E-17			K02261//cytochrome c oxidase subunit 2+ko01100//Metabolic pathways+ko00190//Oxidative phosphorylation	XP_016673548.1|6.4e-63|PREDICTED: uncharacterized protein LOC107893139 [Gossypium hirsutum]	GO:0043231//intracellular membrane-bounded organelle;GO:0005622//intracellular;GO:0043229//intracellular organelle;GO:0016020//membrane;GO:0005737//cytoplasm;GO:0043227//membrane-bounded organelle;GO:0031224//intrinsic component of membrane;GO:0043226//organelle;GO:0044444//cytoplasmic part;GO:0044464//cell part;GO:0005739//mitochondrion;GO:0005623//cell;GO:0044424//intracellular part;GO:0044425/…
Solyc00g500324.1	[P]GO:0015031//protein transport;GO:0042886//amide transport;GO:0008104//protein localization;GO:0071705//nitrogen compound transport;GO:0033036//macromolecule localization;GO:0015833//peptide transport;GO:0051234//establishment of localization;GO:0051179//localization;GO:0071702//organic substance transport;GO:0045184//establishment of protein localization;GO:0006810//transport;[C]GO:0043231//in…	[C]cell;membrane part;organelle part;membrane;organelle;[P]localization;	cellular_component;biological_process	Solyc00g500324.1	Solyc00g500324.1.1	Known_gene	1	-0.042818165	0.487611452	0.748401651	0.045127607	0.300488992	0.73112633	1.111764133	2.08E-23	1.23E-23	1.023818361	1.48E-20	6.55E-21			K02690//photosystem I P700 chlorophyll a apoprotein A2+ko01100//Metabolic pathways+ko00195//Photosynthesis	YP_008563147.1|0.0e+00|hypothetical chloroplast RF1 (chloroplast) [Solanum lycopersicum]	GO:0015031//protein transport;GO:0042886//amide transport;GO:0008104//protein localization;GO:0071705//nitrogen compound transport;GO:0033036//macromolecule localization;GO:0015833//peptide transport;GO:0051234//establishment of localization;GO:0051179//localization;GO:0071702//organic substance transport;GO:0045184//establishment of protein localization;GO:0006810//transport;GO:0043231//intracel…
Solyc01g005470.3	[C]GO:0031224//intrinsic component of membrane;GO:0044425//membrane part;GO:0016021//integral component of membrane;GO:0016020//membrane;	[C]membrane part;membrane;	cellular_component	Solyc01g005470.3	Solyc01g005470.3.1	Known_gene	1	-0.91769497	7.39E-42	3.06E-43	0.577745013	4.47E-29	2.07E-29	-2.057074377	1.84E-75	4.95E-76	-3.552514361	0	0				XP_004228721.1|2.4e-100|PREDICTED: protein PLANT CADMIUM RESISTANCE 2 [Solanum lycopersicum]	GO:0031224//intrinsic component of membrane;GO:0044425//membrane part;GO:0016021//integral component of membrane;GO:0016020//membrane;
Solyc01g005590.2	[C]GO:0016021//integral component of membrane;GO:0031224//intrinsic component of membrane;GO:0016020//membrane;GO:0044425//membrane part;	[C]membrane;membrane part;	cellular_component	Solyc01g005590.2	Solyc01g005590.2.1	Known_gene	1	-0.547506399	0.000613994	0.000277803	-0.064551752	0.270494058	0.640835242	-1.697821543	2.85E-14	2.21E-14	-2.18077619	3.41E-26	1.28E-26				XP_010316319.1|7.6e-24|PREDICTED: arabinogalactan peptide 13 [Solanum lycopersicum]	GO:0016021//integral component of membrane;GO:0031224//intrinsic component of membrane;GO:0016020//membrane;GO:0044425//membrane part;
Solyc01g005980.4	[C]GO:0044424//intracellular part;GO:0016021//integral component of membrane;GO:0031224//intrinsic component of membrane;GO:0005623//cell;GO:0005622//intracellular;GO:0044444//cytoplasmic part;GO:0005737//cytoplasm;GO:0043231//intracellular membrane-bounded organelle;GO:0016020//membrane;GO:0043227//membrane-bounded organelle;GO:0043229//intracellular organelle;GO:0044464//cell part;GO:0005773//v…	[C]organelle;membrane part;cell;membrane;	cellular_component	Solyc01g005980.4	Solyc01g005980.4.1	Known_gene	1	-0.021353085	0.524081478	0.834820522	0.401770122	2.12E-05	2.37E-05	1.567271799	2.17E-88	5.13E-89	1.144148591	4.19E-55	9.14E-56				XP_004228712.1|2.4e-116|PREDICTED: uncharacterized protein LOC101247847 [Solanum lycopersicum]	GO:0044424//intracellular part;GO:0016021//integral component of membrane;GO:0031224//intrinsic component of membrane;GO:0005623//cell;GO:0005622//intracellular;GO:0044444//cytoplasmic part;GO:0005737//cytoplasm;GO:0043231//intracellular membrane-bounded organelle;GO:0016020//membrane;GO:0043227//membrane-bounded organelle;GO:0043229//intracellular organelle;GO:0044464//cell part;GO:0005773//vacu…
Solyc01g006320.4	[P]GO:0050896//response to stimulus;GO:0006950//response to stress;GO:0006952//defense response;[C]GO:0044464//cell part;GO:0005911//cell-cell junction;GO:0031226//intrinsic component of plasma membrane;GO:0016021//integral component of membrane;GO:0031224//intrinsic component of membrane;GO:0044425//membrane part;GO:0016020//membrane;GO:0005886//plasma membrane;GO:0071944//cell periphery;GO:0009…	[C]membrane part;membrane;symplast;cell junction;cell;[P]response to stimulus;[F]signal transducer activity;	biological_process;cellular_component;molecular_function	Solyc01g006320.4	Solyc01g006320.4.1	Known_gene	1	-0.943858336	2.23E-68	4.83E-70	0.673439426	3.12E-62	8.54E-63	-0.539029614	7.36E-15	5.59E-15	-2.156327375	0	0				XP_004228724.1|1.6e-110|PREDICTED: protein NDR1-like [Solanum lycopersicum]	GO:0050896//response to stimulus;GO:0006950//response to stress;GO:0006952//defense response;GO:0044464//cell part;GO:0005911//cell-cell junction;GO:0031226//intrinsic component of plasma membrane;GO:0016021//integral component of membrane;GO:0031224//intrinsic component of membrane;GO:0044425//membrane part;GO:0016020//membrane;GO:0005886//plasma membrane;GO:0071944//cell periphery;GO:0009506//p…
Solyc01g006330.4	[C]GO:0031976//plastid thylakoid;GO:0034357//photosynthetic membrane;GO:0005623//cell;GO:0044424//intracellular part;GO:0044435//plastid part;GO:0009579//thylakoid;GO:0016020//membrane;GO:0043231//intracellular membrane-bounded organelle;GO:0043227//membrane-bounded organelle;GO:0031975//envelope;GO:0005737//cytoplasm;GO:0009535//chloroplast thylakoid membrane;GO:0042651//thylakoid membrane;GO:00…	[C]cell;organelle;organelle part;membrane;	cellular_component	Solyc01g006330.4	Solyc01g006330.4.1	Known_gene	1	-0.454251019	3.11E-09	6.77E-10	-0.167895079	0.010523597	0.016405624	-1.034027959	3.56E-27	1.93E-27	-1.320383899	1.55E-47	3.78E-48				XP_010316007.1|4.0e-226|PREDICTED: probable plastid-lipid-associated protein 12, chloroplastic [Solanum lycopersicum]	GO:0031976//plastid thylakoid;GO:0034357//photosynthetic membrane;GO:0005623//cell;GO:0044424//intracellular part;GO:0044435//plastid part;GO:0009579//thylakoid;GO:0016020//membrane;GO:0043231//intracellular membrane-bounded organelle;GO:0043227//membrane-bounded organelle;GO:0031975//envelope;GO:0005737//cytoplasm;GO:0009535//chloroplast thylakoid membrane;GO:0042651//thylakoid membrane;GO:00319…
Solyc01g006530.1	[P]GO:0006464//cellular protein modification process;GO:0043412//macromolecule modification;GO:1901564//organonitrogen compound metabolic process;GO:0036211//protein modification process;GO:0006468//protein phosphorylation;GO:0006793//phosphorus metabolic process;GO:0044267//cellular protein metabolic process;GO:0016310//phosphorylation;GO:0006796//phosphate-containing compound metabolic process;…	[C]membrane;cell;membrane part;[P]cellular process;metabolic process;[F]catalytic activity;binding;	cellular_component;molecular_function;biological_process	Solyc01g006530.1	Solyc01g006530.1.1	Known_gene	1							5.233921858	5.58E-06	6.68E-06	3.240482926	7.74E-05	8.03E-05		receptor-like protein kinase 1 (best arabidopsis hit)	K04733//interleukin-1 receptor-associated kinase 4 [EC:2.7.11.1]	XP_004228922.1|0.0e+00|PREDICTED: G-type lectin S-receptor-like serine/threonine-protein kinase LECRK3 [Solanum lycopersicum]	GO:0006464//cellular protein modification process;GO:0043412//macromolecule modification;GO:1901564//organonitrogen compound metabolic process;GO:0036211//protein modification process;GO:0006468//protein phosphorylation;GO:0006793//phosphorus metabolic process;GO:0044267//cellular protein metabolic process;GO:0016310//phosphorylation;GO:0006796//phosphate-containing compound metabolic process;GO:…
Solyc01g006720.4	[C]GO:0016021//integral component of membrane;GO:0044425//membrane part;GO:0016020//membrane;GO:0031224//intrinsic component of membrane;[F]GO:0036094//small molecule binding;GO:0035639//purine ribonucleoside triphosphate binding;GO:0017111//nucleoside-triphosphatase activity;GO:0097367//carbohydrate derivative binding;GO:0008144//drug binding;GO:0043168//anion binding;GO:1901265//nucleoside phos…	[C]membrane part;membrane;[F]catalytic activity;binding;	molecular_function;cellular_component	Solyc01g006720.4	Solyc01g006720.4.1	Known_gene	1	0.467832756	6.13E-112	6.86E-114	-0.675904102	1.45E-158	1.83E-159	0.063426131	0.000526715	0.000748889	1.207162989	0	0		ABC-2 type transporter family protein (best arabidopsis hit)	K05681//ATP-binding cassette, subfamily G (WHITE), member 2+ko02010//ABC transporters;K21396//ATP-binding cassette, subfamily G (WHITE), eye pigment precursor transporter	XP_004228604.1|0.0e+00|PREDICTED: ABC transporter G family member 22-like isoform X1 [Solanum lycopersicum]	GO:0016021//integral component of membrane;GO:0044425//membrane part;GO:0016020//membrane;GO:0031224//intrinsic component of membrane;GO:0036094//small molecule binding;GO:0035639//purine ribonucleoside triphosphate binding;GO:0017111//nucleoside-triphosphatase activity;GO:0097367//carbohydrate derivative binding;GO:0008144//drug binding;GO:0043168//anion binding;GO:1901265//nucleoside phosphate …
Solyc01g006950.3	[P]GO:0006996//organelle organization;GO:0022406//membrane docking;GO:0051649//establishment of localization in cell;GO:0033036//macromolecule localization;GO:0032940//secretion by cell;GO:0070727//cellular macromolecule localization;GO:0071705//nitrogen compound transport;GO:0006887//exocytosis;GO:0006906//vesicle fusion;GO:0042886//amide transport;GO:0051641//cellular localization;GO:0006810//t…	[C]membrane part;macromolecular complex;membrane;cell;[P]cellular process;cellular component organization or biogenesis;localization;[F]binding;	biological_process;molecular_function;cellular_component	Solyc01g006950.3	Solyc01g006950.3.1	Known_gene	1	0.378627108	0.00127661	0.000618494	2.038175037	9.41E-133	1.38E-133	0.454233239	1.82E-06	2.10E-06	-1.205314689	1.22E-62	2.40E-63			K08486//syntaxin 1B/2/3+ko04130//SNARE interactions in vesicular transport	XP_004228675.1|3.1e-165|PREDICTED: syntaxin-121-like [Solanum lycopersicum]	GO:0006996//organelle organization;GO:0022406//membrane docking;GO:0051649//establishment of localization in cell;GO:0033036//macromolecule localization;GO:0032940//secretion by cell;GO:0070727//cellular macromolecule localization;GO:0071705//nitrogen compound transport;GO:0006887//exocytosis;GO:0006906//vesicle fusion;GO:0042886//amide transport;GO:0051641//cellular localization;GO:0006810//tran…
Solyc01g007960.3	[P]GO:0036211//protein modification process;GO:0044238//primary metabolic process;GO:0071704//organic substance metabolic process;GO:0006468//protein phosphorylation;GO:0006464//cellular protein modification process;GO:1901564//organonitrogen compound metabolic process;GO:0009987//cellular process;GO:0043170//macromolecule metabolic process;GO:0044237//cellular metabolic process;GO:0044267//cellu…	[C]cell;membrane;membrane part;[P]metabolic process;cellular process;[F]catalytic activity;binding;	biological_process;molecular_function;cellular_component	Solyc01g007960.3	Solyc01g007960.3.1	Known_gene	1	-0.086347046	0.449142299	0.662759839	0.728769457	1.96E-05	2.20E-05	2.15479312	3.31E-54	1.13E-54	1.339676617	1.75E-28	6.20E-29			K04733//interleukin-1 receptor-associated kinase 4 [EC:2.7.11.1]	XP_004228898.1|0.0e+00|PREDICTED: cysteine-rich receptor-like protein kinase 2 [Solanum lycopersicum]	GO:0036211//protein modification process;GO:0044238//primary metabolic process;GO:0071704//organic substance metabolic process;GO:0006468//protein phosphorylation;GO:0006464//cellular protein modification process;GO:1901564//organonitrogen compound metabolic process;GO:0009987//cellular process;GO:0043170//macromolecule metabolic process;GO:0044237//cellular metabolic process;GO:0044267//cellular…
Solyc01g007970.2	[C]GO:0016020//membrane;GO:0031224//intrinsic component of membrane;GO:0016021//integral component of membrane;GO:0044425//membrane part;[F]GO:0005524//ATP binding;GO:0016772//transferase activity, transferring phosphorus-containing groups;GO:0036094//small molecule binding;GO:0004672//protein kinase activity;GO:0005488//binding;GO:0097367//carbohydrate derivative binding;GO:0000166//nucleotide b…	[C]membrane;membrane part;[F]catalytic activity;binding;	cellular_component;molecular_function	Solyc01g007970.2	Solyc01g007970.2.1	Known_gene	1	0.569234221	0.077847319	0.066269009	-1.478290714	0.00062386	0.000811755	0.245773912	0.158945006	0.361187577	2.293298847	3.04E-09	2.20E-09			K04733//interleukin-1 receptor-associated kinase 4 [EC:2.7.11.1]	XP_019068543.1|1.6e-305|PREDICTED: cysteine-rich receptor-like protein kinase 2 [Solanum lycopersicum]	GO:0016020//membrane;GO:0031224//intrinsic component of membrane;GO:0016021//integral component of membrane;GO:0044425//membrane part;GO:0005524//ATP binding;GO:0016772//transferase activity, transferring phosphorus-containing groups;GO:0036094//small molecule binding;GO:0004672//protein kinase activity;GO:0005488//binding;GO:0097367//carbohydrate derivative binding;GO:0000166//nucleotide binding…
Solyc01g008420.3	[C]GO:0016021//integral component of membrane;GO:0031224//intrinsic component of membrane;GO:0044425//membrane part;GO:0016020//membrane;[F]GO:0015297//antiporter activity;GO:0005215//transporter activity;GO:0022804//active transmembrane transporter activity;GO:0015291//secondary active transmembrane transporter activity;GO:0015238//drug transmembrane transporter activity;GO:0022857//transmembran…	[C]membrane;membrane part;[F]transporter activity;	cellular_component;molecular_function	Solyc01g008420.3	Solyc01g008420.3.1	Known_gene	1	-1.923610694	0.002379524	0.001231543	1.266225451	0.000175284	0.000214563	-3.598968156	0.011811627	0.020259107	-6.788804301	4.49E-14	2.54E-14			K20456//oxysterol-binding protein 1	XP_010315164.1|1.9e-290|PREDICTED: protein DETOXIFICATION 42-like [Solanum lycopersicum]	GO:0016021//integral component of membrane;GO:0031224//intrinsic component of membrane;GO:0044425//membrane part;GO:0016020//membrane;GO:0015297//antiporter activity;GO:0005215//transporter activity;GO:0022804//active transmembrane transporter activity;GO:0015291//secondary active transmembrane transporter activity;GO:0015238//drug transmembrane transporter activity;GO:0022857//transmembrane tran…
Solyc01g008670.4	[P]GO:0019748//secondary metabolic process;GO:0044550//secondary metabolite biosynthetic process;GO:0009058//biosynthetic process;GO:0008152//metabolic process;[C]GO:0031224//intrinsic component of membrane;GO:0016020//membrane;GO:0016021//integral component of membrane;GO:0044425//membrane part;[F]GO:0004497//monooxygenase activity;GO:0043167//ion binding;GO:0003824//catalytic activity;GO:004690…	[C]membrane;membrane part;[P]metabolic process;[F]binding;catalytic activity;	biological_process;molecular_function;cellular_component	Solyc01g008670.4	Solyc01g008670.4.1	Known_gene	1	0.244122761	0.165159683	0.169088592	1.175722439	9.63E-15	6.60E-15	-1.851948897	3.89E-15	2.93E-15	-2.783548575	1.06E-43	2.76E-44			K15472//premnaspirodiene oxygenase [EC:1.14.14.151]+ko00909//Sesquiterpenoid and triterpenoid biosynthesis+ko01110//Biosynthesis of secondary metabolites	XP_004228509.1|1.2e-290|PREDICTED: premnaspirodiene oxygenase-like [Solanum lycopersicum]	GO:0019748//secondary metabolic process;GO:0044550//secondary metabolite biosynthetic process;GO:0009058//biosynthetic process;GO:0008152//metabolic process;GO:0031224//intrinsic component of membrane;GO:0016020//membrane;GO:0016021//integral component of membrane;GO:0044425//membrane part;GO:0004497//monooxygenase activity;GO:0043167//ion binding;GO:0003824//catalytic activity;GO:0046906//tetrap…
Solyc01g008690.3	[P]GO:0015931//nucleobase-containing compound transport;GO:0090480//purine nucleotide-sugar transmembrane transport;GO:0071702//organic substance transport;GO:0055085//transmembrane transport;GO:0015780//nucleotide-sugar transmembrane transport;GO:1990570//GDP-mannose transmembrane transport;GO:1901264//carbohydrate derivative transport;GO:0051234//establishment of localization;GO:0006810//transp…	[C]membrane part;membrane;[P]localization;[F]transporter activity;	molecular_function;cellular_component;biological_process	Solyc01g008690.3	Solyc01g008690.3.1	Known_gene	1	0.014988762	0.577909351	0.983421967	-2.991572307	0.008870689	0.013665227	0.985994345	0.052845745	0.104053653	3.992555413	8.71E-05	9.09E-05			K15356//GDP-mannose transporter	XP_004228507.1|2.3e-189|PREDICTED: GDP-mannose transporter GONST1-like isoform X1 [Solanum lycopersicum]	GO:0015931//nucleobase-containing compound transport;GO:0090480//purine nucleotide-sugar transmembrane transport;GO:0071702//organic substance transport;GO:0055085//transmembrane transport;GO:0015780//nucleotide-sugar transmembrane transport;GO:1990570//GDP-mannose transmembrane transport;GO:1901264//carbohydrate derivative transport;GO:0051234//establishment of localization;GO:0006810//transport…
Solyc01g009080.4	[C]GO:0044434//chloroplast part;GO:0043231//intracellular membrane-bounded organelle;GO:0009570//chloroplast stroma;GO:0044444//cytoplasmic part;GO:0005623//cell;GO:0044436//thylakoid part;GO:0044435//plastid part;GO:0009532//plastid stroma;GO:0044446//intracellular organelle part;GO:0009535//chloroplast thylakoid membrane;GO:0009579//thylakoid;GO:0044424//intracellular part;GO:0043229//intracell…	[C]membrane;organelle;organelle part;cell;[F]binding;	cellular_component;molecular_function	Solyc01g009080.4	Solyc01g009080.4.1	Known_gene	1	-0.229893864	3.67E-05	1.32E-05	-0.565493157	8.46E-24	4.43E-24	-1.65248672	2.56E-112	5.03E-113	-1.316887427	3.76E-64	7.28E-65	FHA	NB-ARC domain-containing disease resistance protein (best arabidopsis hit)		XP_004228475.1|1.8e-108|PREDICTED: uncharacterized protein LOC101252420 [Solanum lycopersicum]	GO:0044434//chloroplast part;GO:0043231//intracellular membrane-bounded organelle;GO:0009570//chloroplast stroma;GO:0044444//cytoplasmic part;GO:0005623//cell;GO:0044436//thylakoid part;GO:0044435//plastid part;GO:0009532//plastid stroma;GO:0044446//intracellular organelle part;GO:0009535//chloroplast thylakoid membrane;GO:0009579//thylakoid;GO:0044424//intracellular part;GO:0043229//intracellula…
Solyc01g009160.2	[C]GO:0016021//integral component of membrane;GO:0016020//membrane;GO:0044425//membrane part;GO:0031224//intrinsic component of membrane;	[C]membrane;membrane part;	cellular_component	Solyc01g009160.2	Solyc01g009160.2.1	Known_gene	1	-0.659692554	4.07E-07	1.13E-07	1.699699096	1.59E-93	3.21E-94	-0.463313057	0.001445139	0.002169819	-2.822704707	3.54E-173	2.71E-174			K04077//chaperonin GroEL+ko03018//RNA degradation	NP_001315302.1|1.4e-152|harpin-induced1-like [Solanum lycopersicum]	GO:0016021//integral component of membrane;GO:0016020//membrane;GO:0044425//membrane part;GO:0031224//intrinsic component of membrane;
Solyc01g009200.4	[C]GO:0016021//integral component of membrane;GO:0031224//intrinsic component of membrane;GO:0016020//membrane;GO:0044425//membrane part;	[C]membrane;membrane part;	cellular_component	Solyc01g009200.4	Solyc01g009200.4.1	Known_gene	1	-0.470438066	0.046625192	0.035865964	1.001048163	8.93E-09	7.99E-09	0.316142946	0.081806907	0.169829416	-1.155343282	1.36E-10	9.10E-11				XP_004228876.1|2.9e-127|PREDICTED: inactive protein RESTRICTED TEV MOVEMENT 2-like [Solanum lycopersicum]	GO:0016021//integral component of membrane;GO:0031224//intrinsic component of membrane;GO:0016020//membrane;GO:0044425//membrane part;
Solyc01g010660.3	[P]GO:0050896//response to stimulus;GO:0050789//regulation of biological process;GO:0007154//cell communication;GO:0023052//signaling;GO:0016310//phosphorylation;GO:0043170//macromolecule metabolic process;GO:0036211//protein modification process;GO:0006807//nitrogen compound metabolic process;GO:0065007//biological regulation;GO:0009987//cellular process;GO:0044238//primary metabolic process;GO:…	[C]cell;membrane;[P]signaling;metabolic process;response to stimulus;cellular process;biological regulation;[F]signal transducer activity;binding;catalytic activity;molecular transducer activity;	biological_process;molecular_function;cellular_component	Solyc01g010660.3	Solyc01g010660.3.1	Known_gene	1	-0.115417014	0.127174101	0.120220992	1.466900282	2.94E-148	3.97E-149	0.048116593	0.218370365	0.522063458	-1.534200703	4.23E-158	3.59E-159			K04733//interleukin-1 receptor-associated kinase 4 [EC:2.7.11.1]	XP_004228391.1|6.3e-240|PREDICTED: protein kinase 2B, chloroplastic-like isoform X1 [Solanum lycopersicum]	GO:0050896//response to stimulus;GO:0050789//regulation of biological process;GO:0007154//cell communication;GO:0023052//signaling;GO:0016310//phosphorylation;GO:0043170//macromolecule metabolic process;GO:0036211//protein modification process;GO:0006807//nitrogen compound metabolic process;GO:0065007//biological regulation;GO:0009987//cellular process;GO:0044238//primary metabolic process;GO:004…
Solyc01g011430.4	[P]GO:0046460//neutral lipid biosynthetic process;GO:0019432//triglyceride biosynthetic process;GO:0008152//metabolic process;GO:0009987//cellular process;GO:0044249//cellular biosynthetic process;GO:0071704//organic substance metabolic process;GO:0006629//lipid metabolic process;GO:1901576//organic substance biosynthetic process;GO:0044255//cellular lipid metabolic process;GO:0006641//triglyceri…	[C]cell;membrane;membrane part;[P]metabolic process;cellular process;[F]catalytic activity;	molecular_function;cellular_component;biological_process	Solyc01g011430.4	Solyc01g011430.4.1	Known_gene	1	1.014988762	0.260508563	0.305509173	2.593390194	0.000445404	0.000569578	4.169216169	8.63E-25	4.95E-25	2.590814736	5.77E-17	2.88E-17			K15406//wax-ester synthase / diacylglycerol O-acyltransferase [EC:2.3.1.75 2.3.1.20]+ko00073//Cutin, suberine and wax biosynthesis	XP_004228362.1|5.5e-294|PREDICTED: O-acyltransferase WSD1-like [Solanum lycopersicum]	GO:0046460//neutral lipid biosynthetic process;GO:0019432//triglyceride biosynthetic process;GO:0008152//metabolic process;GO:0009987//cellular process;GO:0044249//cellular biosynthetic process;GO:0071704//organic substance metabolic process;GO:0006629//lipid metabolic process;GO:1901576//organic substance biosynthetic process;GO:0044255//cellular lipid metabolic process;GO:0006641//triglyceride …
Solyc01g014100.3	[C]GO:0016021//integral component of membrane;GO:0031224//intrinsic component of membrane;GO:0044425//membrane part;GO:0016020//membrane;	[C]membrane part;membrane;	cellular_component	Solyc01g014100.3	Solyc01g014100.3.1	Known_gene	1	0.278023167	0.487611452	0.749791094	5.070203891	2.85E-40	1.06E-40	3.423399657	1.12E-13	8.88E-14	-1.368781067	1.18E-11	7.50E-12				XP_019256596.1|4.0e-13|PREDICTED: CLAVATA3/ESR (CLE)-related protein 40 [Nicotiana attenuata]	GO:0016021//integral component of membrane;GO:0031224//intrinsic component of membrane;GO:0044425//membrane part;GO:0016020//membrane;
Solyc01g014150.1	[C]GO:0031224//intrinsic component of membrane;GO:0016021//integral component of membrane;GO:0016020//membrane;GO:0044425//membrane part;[F]GO:0016740//transferase activity;GO:0016301//kinase activity;GO:0003824//catalytic activity;GO:0016772//transferase activity, transferring phosphorus-containing groups;	[C]membrane;membrane part;[F]catalytic activity;	cellular_component;molecular_function	Solyc01g014150.1	Solyc01g014150.1.1	Known_gene	1	0.092188394	0.536022403	0.86304394	0.429552523	0.181719832	0.393590987	2.03035926	3.95E-08	4.08E-08	1.692995131	1.36E-06	1.20E-06			K20718//LRR receptor-like serine/threonine-protein kinase ERECTA [EC:2.7.11.1]+ko04016//MAPK signaling pathway - plant;K13420//LRR receptor-like serine/threonine-protein kinase FLS2 [EC:2.7.11.1]+ko04016//MAPK signaling pathway - plant+ko04626//Plant-pathogen interaction	XP_016476018.1|3.0e-59|PREDICTED: probable LRR receptor-like serine/threonine-protein kinase At4g08850 isoform X2 [Nicotiana tabacum]	GO:0031224//intrinsic component of membrane;GO:0016021//integral component of membrane;GO:0016020//membrane;GO:0044425//membrane part;GO:0016740//transferase activity;GO:0016301//kinase activity;GO:0003824//catalytic activity;GO:0016772//transferase activity, transferring phosphorus-containing groups;
Solyc01g017600.3	[C]GO:0044425//membrane part;GO:0031224//intrinsic component of membrane;GO:0016021//integral component of membrane;GO:0016020//membrane;	[C]membrane;membrane part;	cellular_component	Solyc01g017600.3	Solyc01g017600.3.1	Known_gene	1	0.090499572	0.140746758	0.136437416	-1.462878025	4.45E-75	1.06E-75	-5.86825071	1.42E-274	1.23E-275	-4.314873112	1.00E-87	1.47E-88				XP_004228340.1|1.4e-180|PREDICTED: transmembrane protein 45B-like [Solanum lycopersicum]	GO:0044425//membrane part;GO:0031224//intrinsic component of membrane;GO:0016021//integral component of membrane;GO:0016020//membrane;
Solyc01g065510.3	[C]GO:0016021//integral component of membrane;GO:0044425//membrane part;GO:0016020//membrane;GO:0031224//intrinsic component of membrane;	[C]membrane;membrane part;	cellular_component	Solyc01g065510.3	Solyc01g065510.3.1	Known_gene	1	-0.379401587	7.07E-06	2.31E-06	0.306768968	1.49E-05	1.65E-05	-1.350096868	2.80E-35	1.30E-35	-2.036267422	1.03E-98	1.37E-99			K15174//RNA polymerase II-associated factor 1;K04733//interleukin-1 receptor-associated kinase 4 [EC:2.7.11.1]	XP_010098688.1|5.7e-11|hypothetical protein L484_026066 [Morus notabilis]	GO:0016021//integral component of membrane;GO:0044425//membrane part;GO:0016020//membrane;GO:0031224//intrinsic component of membrane;
Solyc01g065530.3	[P]GO:0009664//plant-type cell wall organization;GO:0009832//plant-type cell wall biogenesis;GO:0071554//cell wall organization or biogenesis;GO:0010215//cellulose microfibril organization;GO:0040007//growth;GO:0071840//cellular component organization or biogenesis;GO:0071668//plant-type cell wall assembly;GO:0016049//cell growth;GO:0070726//cell wall assembly;GO:0009987//cellular process;GO:0022…	[C]membrane;membrane part;[P]growth;cellular component organization or biogenesis;cellular process;	cellular_component;biological_process	Solyc01g065530.3	Solyc01g065530.3.1	Known_gene	1	-0.058497704	0.318452097	0.399428361	2.470816868	0	0	-0.169439654	0.01113391	0.018986306	-2.698754226	0	0			K10956//protein transport protein SEC61 subunit alpha+ko04145//Phagosome+ko04141//Protein processing in endoplasmic reticulum+ko03060//Protein export;K14491//two-component response regulator ARR-B family+ko04075//Plant hormone signal transduction	XP_015060324.1|0.0e+00|PREDICTED: COBRA-like protein 7 [Solanum pennellii]	GO:0009664//plant-type cell wall organization;GO:0009832//plant-type cell wall biogenesis;GO:0071554//cell wall organization or biogenesis;GO:0010215//cellulose microfibril organization;GO:0040007//growth;GO:0071840//cellular component organization or biogenesis;GO:0071668//plant-type cell wall assembly;GO:0016049//cell growth;GO:0070726//cell wall assembly;GO:0009987//cellular process;GO:0022607…
Solyc01g066760.2	[C]GO:0016020//membrane;GO:0016021//integral component of membrane;GO:0031224//intrinsic component of membrane;GO:0044425//membrane part;	[C]membrane;membrane part;	cellular_component	Solyc01g066760.2	Solyc01g066760.2.1	Known_gene	1	-0.647976251	0.092260081	0.080931775	1.118052185	3.70E-05	4.24E-05	-2.277040061	0.000163355	0.000220886	-4.043068497	1.02E-18	4.79E-19				XP_004229246.1|3.1e-59|PREDICTED: uncharacterized protein LOC101255730 [Solanum lycopersicum]	GO:0016020//membrane;GO:0016021//integral component of membrane;GO:0031224//intrinsic component of membrane;GO:0044425//membrane part;
Solyc01g067510.3	[C]GO:0016021//integral component of membrane;GO:0031224//intrinsic component of membrane;GO:0044425//membrane part;GO:0016020//membrane;[F]GO:0030554//adenyl nucleotide binding;GO:0016301//kinase activity;GO:0043167//ion binding;GO:0032555//purine ribonucleotide binding;GO:0016772//transferase activity, transferring phosphorus-containing groups;GO:0008144//drug binding;GO:0016740//transferase ac…	[C]membrane part;membrane;[F]binding;catalytic activity;	molecular_function;cellular_component	Solyc01g067510.3	Solyc01g067510.3.1	Known_gene	1	-0.072883994	0.353226764	0.460509497	-2.045011565	1.26E-48	4.15E-49	-4.31517519	4.56E-92	1.05E-92	-2.343047619	5.64E-15	3.07E-15			K04733//interleukin-1 receptor-associated kinase 4 [EC:2.7.11.1]	XP_015062968.1|1.6e-207|PREDICTED: proline-rich receptor-like protein kinase PERK14 [Solanum pennellii]	GO:0016021//integral component of membrane;GO:0031224//intrinsic component of membrane;GO:0044425//membrane part;GO:0016020//membrane;GO:0030554//adenyl nucleotide binding;GO:0016301//kinase activity;GO:0043167//ion binding;GO:0032555//purine ribonucleotide binding;GO:0016772//transferase activity, transferring phosphorus-containing groups;GO:0008144//drug binding;GO:0016740//transferase activity…
Solyc01g067650.2	[C]GO:0044425//membrane part;GO:0016020//membrane;GO:0016021//integral component of membrane;GO:0031224//intrinsic component of membrane;	[C]membrane part;membrane;	cellular_component	Solyc01g067650.2	Solyc01g067650.2.1	Known_gene	1				6.53198965	3.12E-12	2.36E-12	3.307922439	0.022845726	0.041479965	-3.209078448	1.28E-09	9.05E-10				XP_004229197.1|1.6e-59|PREDICTED: uncharacterized protein LOC101265958 [Solanum lycopersicum]	GO:0044425//membrane part;GO:0016020//membrane;GO:0016021//integral component of membrane;GO:0031224//intrinsic component of membrane;
Solyc01g068410.4	[P]GO:0009733//response to auxin;GO:0065007//biological regulation;GO:0032870//cellular response to hormone stimulus;GO:0009755//hormone-mediated signaling pathway;GO:0050789//regulation of biological process;GO:0071365//cellular response to auxin stimulus;GO:0042221//response to chemical;GO:0023052//signaling;GO:0051179//localization;GO:0006810//transport;GO:0009719//response to endogenous stimu…	[C]cell;organelle;membrane part;membrane;[P]signaling;cellular process;biological regulation;response to stimulus;localization;[F]transporter activity;	molecular_function;biological_process;cellular_component	Solyc01g068410.4	Solyc01g068410.4.1	Known_gene	1	0.097450922	0.526422702	0.841660635	1.875161163	1.70E-07	1.63E-07	-2.598968156	0.000394721	0.00055413	-4.376678397	4.32E-15	2.34E-15			K13947//auxin efflux carrier family	NP_001234192.1|2.5e-204|auxin efflux facilitator SlPIN5 [Solanum lycopersicum]	GO:0009733//response to auxin;GO:0065007//biological regulation;GO:0032870//cellular response to hormone stimulus;GO:0009755//hormone-mediated signaling pathway;GO:0050789//regulation of biological process;GO:0071365//cellular response to auxin stimulus;GO:0042221//response to chemical;GO:0023052//signaling;GO:0051179//localization;GO:0006810//transport;GO:0009719//response to endogenous stimulus…
Solyc01g068500.4	[C]GO:0016021//integral component of membrane;GO:0044425//membrane part;GO:0031224//intrinsic component of membrane;GO:0016020//membrane;	[C]membrane;membrane part;	cellular_component	Solyc01g068500.4	Solyc01g068500.4.1	Known_gene	1	0.469247571	0.008467793	0.005044615	1.123030815	7.46E-14	5.28E-14	1.807493449	2.69E-57	8.81E-58	1.153710205	5.64E-30	1.93E-30			K21989//calcium permeable stress-gated cation channel	XP_004229157.2|0.0e+00|PREDICTED: CSC1-like protein At3g54510 isoform X1 [Solanum lycopersicum]	GO:0016021//integral component of membrane;GO:0044425//membrane part;GO:0031224//intrinsic component of membrane;GO:0016020//membrane;
Solyc01g079850.3	[P]GO:0071554//cell wall organization or biogenesis;GO:0009987//cellular process;[C]GO:0044424//intracellular part;GO:0005737//cytoplasm;GO:0044444//cytoplasmic part;GO:0043226//organelle;GO:0043227//membrane-bounded organelle;GO:0016021//integral component of membrane;GO:0005623//cell;GO:0044464//cell part;GO:0044425//membrane part;GO:0005794//Golgi apparatus;GO:0012505//endomembrane system;GO:0…	[C]membrane part;cell;organelle;membrane;[P]cellular process;[F]catalytic activity;	molecular_function;cellular_component;biological_process	Solyc01g079850.3	Solyc01g079850.3.1	Known_gene	1	0.164735881	0.378717317	0.507381376	0.53198965	0.014012976	0.02236818	-2.163752775	7.86E-10	7.42E-10	-2.531006543	2.75E-14	1.54E-14				XP_004229426.1|5.8e-275|PREDICTED: protein trichome birefringence-like 11 [Solanum lycopersicum]	GO:0071554//cell wall organization or biogenesis;GO:0009987//cellular process;GO:0044424//intracellular part;GO:0005737//cytoplasm;GO:0044444//cytoplasmic part;GO:0043226//organelle;GO:0043227//membrane-bounded organelle;GO:0016021//integral component of membrane;GO:0005623//cell;GO:0044464//cell part;GO:0044425//membrane part;GO:0005794//Golgi apparatus;GO:0012505//endomembrane system;GO:0031224…
Solyc01g080490.2	[P]GO:0007275//multicellular organism development;GO:0016043//cellular component organization;GO:0071840//cellular component organization or biogenesis;GO:0048856//anatomical structure development;GO:0032502//developmental process;GO:0009987//cellular process;GO:0032501//multicellular organismal process;GO:0010256//endomembrane system organization;GO:0009838//abscission;[C]GO:0044437//vacuolar pa…	[C]cell;membrane;organelle;membrane part;organelle part;[P]developmental process;cellular component organization or biogenesis;multicellular organismal process;cellular process;	cellular_component;biological_process	Solyc01g080490.2	Solyc01g080490.2.1	Known_gene	1	0.014988762	0.577909351	0.991710537	3.915318289	9.78E-08	9.25E-08	1.793349267	0.045932876	0.089086011	-2.106980261	8.12E-05	8.45E-05			K01510//apyrase [EC:3.6.1.5]+ko00230//Purine metabolism+ko00240//Pyrimidine metabolism	XP_004229478.1|2.7e-97|PREDICTED: uncharacterized protein LOC101268223 [Solanum lycopersicum]	GO:0007275//multicellular organism development;GO:0016043//cellular component organization;GO:0071840//cellular component organization or biogenesis;GO:0048856//anatomical structure development;GO:0032502//developmental process;GO:0009987//cellular process;GO:0032501//multicellular organismal process;GO:0010256//endomembrane system organization;GO:0009838//abscission;GO:0044437//vacuolar part;GO:…
Solyc01g081600.3	[P]GO:0033036//macromolecule localization;GO:0071702//organic substance transport;GO:0006810//transport;GO:0051179//localization;GO:0051234//establishment of localization;GO:0006869//lipid transport;GO:0010876//lipid localization;[C]GO:0016020//membrane;[F]GO:0008289//lipid binding;GO:0005488//binding;	[C]membrane;[P]localization;[F]binding;	cellular_component;molecular_function;biological_process	Solyc01g081600.3	Solyc01g081600.3.1	Known_gene	1	-0.872536509	0.035102215	0.025713296	0.656955323	0.017426784	0.02841073	3.432250574	3.76E-42	1.54E-42	1.902758742	1.12E-22	4.63E-23				XP_004229551.1|4.8e-63|PREDICTED: non-specific lipid-transfer protein 1-like [Solanum lycopersicum]	GO:0033036//macromolecule localization;GO:0071702//organic substance transport;GO:0006810//transport;GO:0051179//localization;GO:0051234//establishment of localization;GO:0006869//lipid transport;GO:0010876//lipid localization;GO:0016020//membrane;GO:0008289//lipid binding;GO:0005488//binding;
Solyc01g087130.4	[P]GO:0048869//cellular developmental process;GO:0030154//cell differentiation;GO:0051171//regulation of nitrogen compound metabolic process;GO:1903508//positive regulation of nucleic acid-templated transcription;GO:2000112//regulation of cellular macromolecule biosynthetic process;GO:0050794//regulation of cellular process;GO:0060255//regulation of macromolecule metabolic process;GO:0031326//reg…	[C]cell;membrane;membrane part;organelle;[P]developmental process;biological regulation;cellular process;[F]transcription regulator activity;binding;	biological_process;cellular_component;molecular_function	Solyc01g087130.4	Solyc01g087130.4.1	Known_gene	1				5.467859312	1.05E-06	1.06E-06	0.570956845	0.263892275	0.66140089	-2.881913705	5.55E-05	5.67E-05	MYB		K09422//transcription factor MYB, plant	XP_004229624.1|6.2e-209|PREDICTED: transcription factor MYB46-like [Solanum lycopersicum]	GO:0048869//cellular developmental process;GO:0030154//cell differentiation;GO:0051171//regulation of nitrogen compound metabolic process;GO:1903508//positive regulation of nucleic acid-templated transcription;GO:2000112//regulation of cellular macromolecule biosynthetic process;GO:0050794//regulation of cellular process;GO:0060255//regulation of macromolecule metabolic process;GO:0031326//regula…
Solyc01g087140.4	[C]GO:0044425//membrane part;GO:0016021//integral component of membrane;GO:0016020//membrane;GO:0031224//intrinsic component of membrane;	[C]membrane;membrane part;	cellular_component	Solyc01g087140.4	Solyc01g087140.4.1	Known_gene	1	0.014988762	0.577909351	0.982416499	2.230820115	1.40E-06	1.43E-06	-0.862002562	0.125228316	0.273836302	-3.077833915	1.23E-08	9.32E-09			K19042//E3 ubiquitin-protein ligase BOI and related proteins [EC:2.3.2.27]	XP_004229625.1|2.8e-213|PREDICTED: uncharacterized protein LOC101245398 [Solanum lycopersicum]	GO:0044425//membrane part;GO:0016021//integral component of membrane;GO:0016020//membrane;GO:0031224//intrinsic component of membrane;
Solyc01g088160.4	[P]GO:0046483//heterocycle metabolic process;GO:0065007//biological regulation;GO:0010817//regulation of hormone levels;GO:0009308//amine metabolic process;GO:0009987//cellular process;GO:0006725//cellular aromatic compound metabolic process;GO:0071704//organic substance metabolic process;GO:1901564//organonitrogen compound metabolic process;GO:0008152//metabolic process;GO:0009690//cytokinin met…	[C]membrane part;membrane;[P]biological regulation;metabolic process;cellular process;[F]binding;catalytic activity;	biological_process;cellular_component;molecular_function	Solyc01g088160.4	Solyc01g088160.4.1	Known_gene	1	-0.967733247	0.000593527	0.000267796	0.752329335	0.00011059	0.000132598	3.283674893	1.33E-75	3.58E-76	1.563612311	5.68E-32	1.85E-32			K00279//cytokinin dehydrogenase [EC:1.5.99.12]+ko00908//Zeatin biosynthesis	NP_001244909.1|0.0e+00|cytokinin oxidase/dehydrogenase-like 2 [Solanum lycopersicum]	GO:0046483//heterocycle metabolic process;GO:0065007//biological regulation;GO:0010817//regulation of hormone levels;GO:0009308//amine metabolic process;GO:0009987//cellular process;GO:0006725//cellular aromatic compound metabolic process;GO:0071704//organic substance metabolic process;GO:1901564//organonitrogen compound metabolic process;GO:0008152//metabolic process;GO:0009690//cytokinin metabo…
Solyc01g088400.4	[P]GO:0044238//primary metabolic process;GO:0071704//organic substance metabolic process;GO:1901576//organic substance biosynthetic process;GO:0008152//metabolic process;GO:0006629//lipid metabolic process;GO:0008610//lipid biosynthetic process;GO:0009058//biosynthetic process;[C]GO:0044425//membrane part;GO:0016021//integral component of membrane;GO:0016020//membrane;GO:0031224//intrinsic compon…	[C]membrane;membrane part;[P]metabolic process;[F]catalytic activity;binding;	cellular_component;molecular_function;biological_process	Solyc01g088400.4	Solyc01g088400.4.1	Known_gene	1	0.699654779	3.46E-07	9.49E-08	2.153635653	1.25E-98	2.40E-99	-1.018712658	2.46E-13	1.97E-13	-2.472693533	6.49E-116	7.32E-117			K15404//aldehyde decarbonylase [EC:4.1.99.5]+ko01110//Biosynthesis of secondary metabolites+ko00073//Cutin, suberine and wax biosynthesis	XP_006354616.1|0.0e+00|PREDICTED: protein ECERIFERUM 1-like [Solanum tuberosum]	GO:0044238//primary metabolic process;GO:0071704//organic substance metabolic process;GO:1901576//organic substance biosynthetic process;GO:0008152//metabolic process;GO:0006629//lipid metabolic process;GO:0008610//lipid biosynthetic process;GO:0009058//biosynthetic process;GO:0044425//membrane part;GO:0016021//integral component of membrane;GO:0016020//membrane;GO:0031224//intrinsic component of…
Solyc01g088560.3	[P]GO:0016197//endosomal transport;GO:0051234//establishment of localization;GO:0006891//intra-Golgi vesicle-mediated transport;GO:0006810//transport;GO:0051641//cellular localization;GO:0048193//Golgi vesicle transport;GO:0051179//localization;GO:0051649//establishment of localization in cell;GO:0042147//retrograde transport, endosome to Golgi;GO:0016482//cytosolic transport;GO:0016192//vesicle-…	[C]cell junction;symplast;cell;membrane;organelle;organelle part;[P]localization;[F]catalytic activity;binding;	biological_process;cellular_component;molecular_function	Solyc01g088560.3	Solyc01g088560.3.1	Known_gene	1	-0.220915589	1.49E-06	4.43E-07	1.549740918	0	0	0.527102556	1.27E-36	5.72E-37	-1.243553952	0	0			K07893//Ras-related protein Rab-6A	XP_004229706.1|6.6e-110|PREDICTED: ras-related protein RABH1b [Solanum lycopersicum]	GO:0016197//endosomal transport;GO:0051234//establishment of localization;GO:0006891//intra-Golgi vesicle-mediated transport;GO:0006810//transport;GO:0051641//cellular localization;GO:0048193//Golgi vesicle transport;GO:0051179//localization;GO:0051649//establishment of localization in cell;GO:0042147//retrograde transport, endosome to Golgi;GO:0016482//cytosolic transport;GO:0016192//vesicle-med…
Solyc01g088780.3	[P]GO:0050794//regulation of cellular process;GO:0009987//cellular process;GO:0065007//biological regulation;GO:0007165//signal transduction;GO:0050789//regulation of biological process;GO:0023052//signaling;GO:0007154//cell communication;GO:0035556//intracellular signal transduction;GO:0050896//response to stimulus;GO:0051716//cellular response to stimulus;GO:0007264//small GTPase mediated signa…	[C]membrane;cell;[P]signaling;biological regulation;cellular process;response to stimulus;[F]binding;catalytic activity;	biological_process;cellular_component;molecular_function	Solyc01g088780.3	Solyc01g088780.3.1	Known_gene	1	-0.149398056	0.327833329	0.417109885	0.019482882	0.359206645	0.913134289	-1.257276806	8.32E-08	8.76E-08	-1.426157745	5.67E-10	3.93E-10			K04392//Ras-related C3 botulinum toxin substrate 1+ko04145//Phagosome+ko04933//AGE-RAGE signaling pathway in diabetic complications	XP_004229725.1|5.7e-116|PREDICTED: rac-like GTP-binding protein 5 [Solanum lycopersicum]	GO:0050794//regulation of cellular process;GO:0009987//cellular process;GO:0065007//biological regulation;GO:0007165//signal transduction;GO:0050789//regulation of biological process;GO:0023052//signaling;GO:0007154//cell communication;GO:0035556//intracellular signal transduction;GO:0050896//response to stimulus;GO:0051716//cellular response to stimulus;GO:0007264//small GTPase mediated signal t…
Solyc01g088790.2	[P]GO:0071840//cellular component organization or biogenesis;GO:0016070//RNA metabolic process;GO:0008152//metabolic process;GO:0044238//primary metabolic process;GO:0046483//heterocycle metabolic process;GO:0044260//cellular macromolecule metabolic process;GO:0045229//external encapsulating structure organization;GO:0009451//RNA modification;GO:0090304//nucleic acid metabolic process;GO:0071704/…	[C]cell;organelle;membrane;membrane part;organelle part;[P]cellular component organization or biogenesis;cellular process;metabolic process;[F]binding;catalytic activity;	molecular_function;biological_process;cellular_component	Solyc01g088790.2	Solyc01g088790.2.1	Known_gene	1	-0.324497705	0.10477273	0.094941355	-0.588216612	0.00266619	0.003790817	-2.821360577	5.53E-17	3.89E-17	-2.55764167	4.96E-13	2.95E-13			K20892//beta-arabinofuranosyltransferase [EC:2.4.2.-]	XP_004231137.1|5.8e-202|PREDICTED: uncharacterized protein At1g28695-like [Solanum lycopersicum]	GO:0071840//cellular component organization or biogenesis;GO:0016070//RNA metabolic process;GO:0008152//metabolic process;GO:0044238//primary metabolic process;GO:0046483//heterocycle metabolic process;GO:0044260//cellular macromolecule metabolic process;GO:0045229//external encapsulating structure organization;GO:0009451//RNA modification;GO:0090304//nucleic acid metabolic process;GO:0071704//or…
Solyc01g088830.2	[C]GO:0016021//integral component of membrane;GO:0031224//intrinsic component of membrane;GO:0044425//membrane part;GO:0016020//membrane;	[C]membrane;membrane part;	cellular_component	Solyc01g088830.2	Solyc01g088830.2.1	Known_gene	1	0.304495379	0.327336429	0.414850924	-0.424531714	0.149652724	0.315839508	0.895796536	0.002056352	0.003148017	1.624823628	2.55E-06	2.29E-06			K15502//serine/threonine-protein phosphatase 6 regulatory ankyrin repeat subunit A;K21952//CASK-interacting protein	XP_015164519.1|2.7e-241|PREDICTED: ankyrin repeat-containing protein At2g01680-like [Solanum tuberosum]	GO:0016021//integral component of membrane;GO:0031224//intrinsic component of membrane;GO:0044425//membrane part;GO:0016020//membrane;
Solyc01g090350.3	[P]GO:0006810//transport;GO:0051234//establishment of localization;GO:0033036//macromolecule localization;GO:0051179//localization;GO:0006869//lipid transport;GO:0010876//lipid localization;GO:0071702//organic substance transport;[C]GO:0016020//membrane;[F]GO:0005488//binding;GO:0008289//lipid binding;	[C]membrane;[P]localization;[F]binding;	molecular_function;cellular_component;biological_process	Solyc01g090350.3	Solyc01g090350.3.1	Known_gene	1							5.686434063	1.14E-07	1.21E-07	4.692995131	2.49E-07	2.06E-07				NP_001316121.1|3.3e-61|non-specific lipid-transfer protein precursor [Solanum lycopersicum]	GO:0006810//transport;GO:0051234//establishment of localization;GO:0033036//macromolecule localization;GO:0051179//localization;GO:0006869//lipid transport;GO:0010876//lipid localization;GO:0071702//organic substance transport;GO:0016020//membrane;GO:0005488//binding;GO:0008289//lipid binding;
Solyc01g090810.4	[P]GO:0019953//sexual reproduction;GO:0044703//multi-organism reproductive process;GO:0000003//reproduction;GO:0051704//multi-organism process;GO:0022414//reproductive process;[C]GO:0016020//membrane;GO:0005576//extracellular region;GO:0016021//integral component of membrane;GO:0044425//membrane part;GO:0031224//intrinsic component of membrane;	[C]membrane;membrane part;extracellular region;[P]reproduction;multi-organism process;reproductive process;	cellular_component;biological_process	Solyc01g090810.4	Solyc01g090810.4.1	Known_gene	1				7.666639176	2.42E-23	1.28E-23	8.818884359	6.92E-45	2.71E-45	1.167233944	2.94E-12	1.82E-12			K20628//expansin	NP_001234859.2|1.1e-160|beta-expansin precursor [Solanum lycopersicum]	GO:0019953//sexual reproduction;GO:0044703//multi-organism reproductive process;GO:0000003//reproduction;GO:0051704//multi-organism process;GO:0022414//reproductive process;GO:0016020//membrane;GO:0005576//extracellular region;GO:0016021//integral component of membrane;GO:0044425//membrane part;GO:0031224//intrinsic component of membrane;
Solyc01g091180.4	[C]GO:0016020//membrane;GO:0044425//membrane part;GO:0031224//intrinsic component of membrane;GO:0016021//integral component of membrane;[F]GO:0005215//transporter activity;	[C]membrane;membrane part;[F]transporter activity;	cellular_component;molecular_function	Solyc01g091180.4	Solyc01g091180.4.1	Known_gene	1	0.349407801	0.309168867	0.384127056	1.23975324	0.000248731	0.00030945	-1.28702415	0.004043955	0.006438937	-2.177369589	9.06E-08	7.27E-08			K14638//solute carrier family 15 (peptide/histidine transporter), member 3/4	XP_010325672.1|0.0e+00|PREDICTED: protein NRT1/ PTR FAMILY 7.3-like [Solanum lycopersicum]	GO:0016020//membrane;GO:0044425//membrane part;GO:0031224//intrinsic component of membrane;GO:0016021//integral component of membrane;GO:0005215//transporter activity;
Solyc01g091230.3	[C]GO:0005623//cell;GO:0044425//membrane part;GO:0044464//cell part;GO:0016020//membrane;GO:0031224//intrinsic component of membrane;GO:0005886//plasma membrane;GO:0016021//integral component of membrane;GO:0071944//cell periphery;[F]GO:0016301//kinase activity;GO:0016740//transferase activity;GO:0000166//nucleotide binding;GO:0032559//adenyl ribonucleotide binding;GO:1901265//nucleoside phosphat…	[C]cell;membrane;membrane part;[F]binding;catalytic activity;	cellular_component;molecular_function	Solyc01g091230.3	Solyc01g091230.3.1	Known_gene	1	0.582673271	0.001708344	0.000853585	0.823124591	8.75E-07	8.79E-07	-1.804082586	9.27E-17	6.59E-17	-2.044533906	1.20E-22	5.00E-23		Leucine-rich repeat protein kinase family protein (best arabidopsis hit)	K04733//interleukin-1 receptor-associated kinase 4 [EC:2.7.11.1]	XP_004229807.1|0.0e+00|PREDICTED: probable LRR receptor-like serine/threonine-protein kinase At1g34110 [Solanum lycopersicum]	GO:0005623//cell;GO:0044425//membrane part;GO:0044464//cell part;GO:0016020//membrane;GO:0031224//intrinsic component of membrane;GO:0005886//plasma membrane;GO:0016021//integral component of membrane;GO:0071944//cell periphery;GO:0016301//kinase activity;GO:0016740//transferase activity;GO:0000166//nucleotide binding;GO:0032559//adenyl ribonucleotide binding;GO:1901265//nucleoside phosphate bind…
Solyc01g091320.3	[P]GO:1901617//organic hydroxy compound biosynthetic process;GO:0044238//primary metabolic process;GO:1901362//organic cyclic compound biosynthetic process;GO:0071704//organic substance metabolic process;GO:0008610//lipid biosynthetic process;GO:0009058//biosynthetic process;GO:1901360//organic cyclic compound metabolic process;GO:0008202//steroid metabolic process;GO:1901576//organic substance b…	[C]membrane;cell;organelle;membrane part;organelle part;[P]metabolic process;[F]binding;catalytic activity;	cellular_component;biological_process;molecular_function	Solyc01g091320.3	Solyc01g091320.3.1	Known_gene	1	-0.850402798	7.85E-117	8.34E-119	-0.439251357	1.74E-37	6.78E-38	-3.538512918	0	0	-3.949664358	0	0			K14423//methylsterol monooxygenase 1+ko01100//Metabolic pathways+ko01110//Biosynthesis of secondary metabolites+ko00100//Steroid biosynthesis	XP_010325726.1|4.3e-180|PREDICTED: methylsterol monooxygenase 1-1-like [Solanum lycopersicum]	GO:1901617//organic hydroxy compound biosynthetic process;GO:0044238//primary metabolic process;GO:1901362//organic cyclic compound biosynthetic process;GO:0071704//organic substance metabolic process;GO:0008610//lipid biosynthetic process;GO:0009058//biosynthetic process;GO:1901360//organic cyclic compound metabolic process;GO:0008202//steroid metabolic process;GO:1901576//organic substance bios…
Solyc01g091870.3	[P]GO:0055085//transmembrane transport;GO:0006810//transport;GO:0051234//establishment of localization;GO:0051179//localization;[C]GO:0031224//intrinsic component of membrane;GO:0044425//membrane part;GO:0016020//membrane;GO:0016021//integral component of membrane;	[C]membrane;membrane part;[P]localization;	cellular_component;biological_process	Solyc01g091870.3	Solyc01g091870.3.1	Known_gene	1	0.65316794	0.214931845	0.235646295	0.356350997	0.236066848	0.5383728	1.588823266	1.69E-05	2.10E-05	1.885640209	1.78E-06	1.58E-06			K18696//glycerophosphodiester phosphodiesterase [EC:3.1.4.46]+ko00564//Glycerophospholipid metabolism	XP_006339492.1|0.0e+00|PREDICTED: SPX domain-containing membrane protein At4g22990-like isoform X2 [Solanum tuberosum]	GO:0055085//transmembrane transport;GO:0006810//transport;GO:0051234//establishment of localization;GO:0051179//localization;GO:0031224//intrinsic component of membrane;GO:0044425//membrane part;GO:0016020//membrane;GO:0016021//integral component of membrane;
Solyc01g091910.4	[P]GO:0006796//phosphate-containing compound metabolic process;GO:0046470//phosphatidylcholine metabolic process;GO:0006644//phospholipid metabolic process;GO:0044238//primary metabolic process;GO:1901575//organic substance catabolic process;GO:0008152//metabolic process;GO:0071704//organic substance metabolic process;GO:0006807//nitrogen compound metabolic process;GO:0044255//cellular lipid meta…	[C]membrane;[P]metabolic process;cellular process;[F]binding;catalytic activity;	cellular_component;biological_process;molecular_function	Solyc01g091910.4	Solyc01g091910.4.1	Known_gene	1	0.236616233	0.000186254	7.59E-05	1.233494249	3.31E-132	4.90E-133	-0.153691514	0.005623784	0.009136548	-1.150569529	2.44E-118	2.71E-119			K01115//phospholipase D1/2 [EC:3.1.4.4]+ko04144//Endocytosis+ko01100//Metabolic pathways+ko01110//Biosynthesis of secondary metabolites+ko00564//Glycerophospholipid metabolism+ko00565//Ether lipid metabolism	XP_015062293.1|0.0e+00|PREDICTED: phospholipase D gamma 1-like [Solanum pennellii]	GO:0006796//phosphate-containing compound metabolic process;GO:0046470//phosphatidylcholine metabolic process;GO:0006644//phospholipid metabolic process;GO:0044238//primary metabolic process;GO:1901575//organic substance catabolic process;GO:0008152//metabolic process;GO:0071704//organic substance metabolic process;GO:0006807//nitrogen compound metabolic process;GO:0044255//cellular lipid metabol…
Solyc01g094130.2	[C]GO:0016020//membrane;GO:0016021//integral component of membrane;GO:0044425//membrane part;GO:0031224//intrinsic component of membrane;[F]GO:0004497//monooxygenase activity;GO:0005488//binding;GO:0046914//transition metal ion binding;GO:0020037//heme binding;GO:0097159//organic cyclic compound binding;GO:0016705//oxidoreductase activity, acting on paired donors, with incorporation or reduction …	[C]membrane part;membrane;[F]catalytic activity;binding;	cellular_component;molecular_function	Solyc01g094130.2	Solyc01g094130.2.1	Known_gene	1	0.035253855	0.576468447	0.958077902	0.33568344	0.255375693	0.597589073	3.551607209	1.05E-22	6.33E-23	3.251177624	4.09E-21	1.78E-21			K20495//long-chain fatty acid omega-monooxygenase [EC:1.14.14.80]+ko01100//Metabolic pathways+ko00071//Fatty acid degradation+ko00073//Cutin, suberine and wax biosynthesis	XP_004231179.1|1.2e-301|PREDICTED: cytochrome P450 704C1-like [Solanum lycopersicum]	GO:0016020//membrane;GO:0016021//integral component of membrane;GO:0044425//membrane part;GO:0031224//intrinsic component of membrane;GO:0004497//monooxygenase activity;GO:0005488//binding;GO:0046914//transition metal ion binding;GO:0020037//heme binding;GO:0097159//organic cyclic compound binding;GO:0016705//oxidoreductase activity, acting on paired donors, with incorporation or reduction of mol…
Solyc01g094140.3	[C]GO:0016020//membrane;GO:0016021//integral component of membrane;GO:0044425//membrane part;GO:0031224//intrinsic component of membrane;[F]GO:0097159//organic cyclic compound binding;GO:0046914//transition metal ion binding;GO:0043167//ion binding;GO:0016491//oxidoreductase activity;GO:0004497//monooxygenase activity;GO:0048037//cofactor binding;GO:0003824//catalytic activity;GO:0043169//cation …	[C]membrane part;membrane;[F]binding;catalytic activity;	cellular_component;molecular_function	Solyc01g094140.3	Solyc01g094140.3.1	Known_gene	1	-0.743477743	0.004210958	0.002327834	0.439933005	0.016524347	0.026807132	3.82210586	5.21E-156	7.60E-157	2.638695112	1.54E-112	1.79E-113			K20495//long-chain fatty acid omega-monooxygenase [EC:1.14.14.80]+ko01100//Metabolic pathways+ko00071//Fatty acid degradation+ko00073//Cutin, suberine and wax biosynthesis	XP_019071522.1|5.0e-301|PREDICTED: cytochrome P450 704C1 [Solanum lycopersicum]	GO:0016020//membrane;GO:0016021//integral component of membrane;GO:0044425//membrane part;GO:0031224//intrinsic component of membrane;GO:0097159//organic cyclic compound binding;GO:0046914//transition metal ion binding;GO:0043167//ion binding;GO:0016491//oxidoreductase activity;GO:0004497//monooxygenase activity;GO:0048037//cofactor binding;GO:0003824//catalytic activity;GO:0043169//cation bindin…
Solyc01g094380.2	[P]GO:0044237//cellular metabolic process;GO:0044255//cellular lipid metabolic process;GO:0071704//organic substance metabolic process;GO:0044238//primary metabolic process;GO:0006629//lipid metabolic process;GO:1903509//liposaccharide metabolic process;GO:1901135//carbohydrate derivative metabolic process;GO:0009987//cellular process;GO:0006664//glycolipid metabolic process;GO:0006643//membrane …	[C]membrane;membrane part;cell;[P]cellular process;metabolic process;[F]catalytic activity;	cellular_component;molecular_function;biological_process	Solyc01g094380.2	Solyc01g094380.2.1	Known_gene	1	0.57138211	0.016833425	0.010986591	-0.221054153	0.180529953	0.390557142	-3.33593375	5.85E-20	3.77E-20	-2.543497488	1.34E-09	9.48E-10			K13667//protein glucosyltransferase [EC:2.4.1.-]+ko00514//Other types of O-glycan biosynthesis	XP_010326254.1|0.0e+00|PREDICTED: O-glucosyltransferase rumi homolog [Solanum lycopersicum]	GO:0044237//cellular metabolic process;GO:0044255//cellular lipid metabolic process;GO:0071704//organic substance metabolic process;GO:0044238//primary metabolic process;GO:0006629//lipid metabolic process;GO:1903509//liposaccharide metabolic process;GO:1901135//carbohydrate derivative metabolic process;GO:0009987//cellular process;GO:0006664//glycolipid metabolic process;GO:0006643//membrane lip…
Solyc01g094690.4	[P]GO:0051179//localization;GO:0034220//ion transmembrane transport;GO:0055085//transmembrane transport;GO:0006811//ion transport;GO:0051234//establishment of localization;GO:0006810//transport;[C]GO:0005886//plasma membrane;GO:0031226//intrinsic component of plasma membrane;GO:0044425//membrane part;GO:0031224//intrinsic component of membrane;GO:0044459//plasma membrane part;GO:0005623//cell;GO:…	[C]cell;membrane;membrane part;[P]localization;[F]transporter activity;	cellular_component;biological_process;molecular_function	Solyc01g094690.4	Solyc01g094690.4.1	Known_gene	1	-0.271236082	0.000171091	6.94E-05	0.675193589	3.59E-31	1.58E-31	-0.1306693	0.038782979	0.073873046	-1.077098971	6.41E-67	1.19E-67			K09872//aquaporin PIP	NP_001234413.2|1.2e-163|Aqp2 protein [Solanum lycopersicum]	GO:0051179//localization;GO:0034220//ion transmembrane transport;GO:0055085//transmembrane transport;GO:0006811//ion transport;GO:0051234//establishment of localization;GO:0006810//transport;GO:0005886//plasma membrane;GO:0031226//intrinsic component of plasma membrane;GO:0044425//membrane part;GO:0031224//intrinsic component of membrane;GO:0044459//plasma membrane part;GO:0005623//cell;GO:001602…
Solyc01g094700.4	[P]GO:0008152//metabolic process;[C]GO:0016021//integral component of membrane;GO:0044425//membrane part;GO:0031224//intrinsic component of membrane;GO:0016020//membrane;[F]GO:0003824//catalytic activity;GO:0016746//transferase activity, transferring acyl groups;GO:0016740//transferase activity;	[C]membrane part;membrane;[P]metabolic process;[F]catalytic activity;	molecular_function;biological_process;cellular_component	Solyc01g094700.4	Solyc01g094700.4.1	Known_gene	1	-0.057990684	0.357215524	0.467880385	0.700716101	2.46E-23	1.30E-23	1.852398494	9.53E-219	1.02E-219	1.09369171	4.52E-100	5.95E-101			K13508//glycerol-3-phosphate acyltransferase [EC:2.3.1.15 2.3.1.198]+ko01100//Metabolic pathways+ko01110//Biosynthesis of secondary metabolites+ko00564//Glycerophospholipid metabolism+ko00561//Glycerolipid metabolism	XP_006339585.1|9.9e-288|PREDICTED: glycerol-3-phosphate 2-O-acyltransferase 4 [Solanum tuberosum]	GO:0008152//metabolic process;GO:0016021//integral component of membrane;GO:0044425//membrane part;GO:0031224//intrinsic component of membrane;GO:0016020//membrane;GO:0003824//catalytic activity;GO:0016746//transferase activity, transferring acyl groups;GO:0016740//transferase activity;
Solyc01g094910.3	[C]GO:0044425//membrane part;GO:0016020//membrane;GO:0016021//integral component of membrane;GO:0031224//intrinsic component of membrane;[F]GO:0003824//catalytic activity;GO:0016491//oxidoreductase activity;	[C]membrane part;membrane;[F]catalytic activity;	molecular_function;cellular_component	Solyc01g094910.3	Solyc01g094910.3.1	Known_gene	1	0.244218613	1.09E-06	3.20E-07	-0.740581936	1.08E-38	4.14E-39	0.520382975	3.79E-35	1.75E-35	1.505183524	3.69E-201	2.40E-202			K00521//ferric-chelate reductase [EC:1.16.1.7]	NP_001234329.2|0.0e+00|ferric-chelate reductase [Solanum lycopersicum]	GO:0044425//membrane part;GO:0016020//membrane;GO:0016021//integral component of membrane;GO:0031224//intrinsic component of membrane;GO:0003824//catalytic activity;GO:0016491//oxidoreductase activity;
Solyc01g095450.4	[C]GO:0016020//membrane;GO:0031224//intrinsic component of membrane;GO:0044425//membrane part;GO:0016021//integral component of membrane;[F]GO:0016787//hydrolase activity;GO:0016788//hydrolase activity, acting on ester bonds;GO:0003824//catalytic activity;	[C]membrane part;membrane;[F]catalytic activity;	cellular_component;molecular_function	Solyc01g095450.4	Solyc01g095450.4.1	Known_gene	1	0.310444645	0.348786219	0.452544028	2.678279092	2.55E-22	1.38E-22	-0.520965644	0.10508302	0.224285755	-2.888800091	6.86E-24	2.75E-24			K01206//alpha-L-fucosidase [EC:3.2.1.51]+ko00511//Other glycan degradation	XP_004229972.1|9.7e-222|PREDICTED: GDSL esterase/lipase At4g01130 [Solanum lycopersicum]	GO:0016020//membrane;GO:0031224//intrinsic component of membrane;GO:0044425//membrane part;GO:0016021//integral component of membrane;GO:0016787//hydrolase activity;GO:0016788//hydrolase activity, acting on ester bonds;GO:0003824//catalytic activity;
Solyc01g095770.3	[C]GO:0044425//membrane part;GO:0016020//membrane;GO:0016021//integral component of membrane;GO:0031224//intrinsic component of membrane;[F]GO:0015267//channel activity;GO:0005216//ion channel activity;GO:0005215//transporter activity;GO:0022803//passive transmembrane transporter activity;GO:0022857//transmembrane transporter activity;GO:0022838//substrate-specific channel activity;GO:0015075//io…	[C]membrane;membrane part;[F]transporter activity;	molecular_function;cellular_component	Solyc01g095770.3	Solyc01g095770.3.1	Known_gene	1	-0.79236616	0.301543276	0.371661832	3.059053767	2.15E-11	1.69E-11	0.985994345	0.115758548	0.250386959	-2.865425582	1.06E-10	7.11E-11			K05391//cyclic nucleotide gated channel, plant+ko04626//Plant-pathogen interaction	XP_015085371.1|0.0e+00|PREDICTED: cyclic nucleotide-gated ion channel 1-like [Solanum pennellii]	GO:0044425//membrane part;GO:0016020//membrane;GO:0016021//integral component of membrane;GO:0031224//intrinsic component of membrane;GO:0015267//channel activity;GO:0005216//ion channel activity;GO:0005215//transporter activity;GO:0022803//passive transmembrane transporter activity;GO:0022857//transmembrane transporter activity;GO:0022838//substrate-specific channel activity;GO:0015075//ion tran…
Solyc01g095810.3	[P]GO:0044248//cellular catabolic process;GO:0019941//modification-dependent protein catabolic process;GO:0071704//organic substance metabolic process;GO:1901564//organonitrogen compound metabolic process;GO:0009987//cellular process;GO:0006511//ubiquitin-dependent protein catabolic process;GO:0008152//metabolic process;GO:0044267//cellular protein metabolic process;GO:0019538//protein metabolic …	[C]membrane part;membrane;[P]cellular process;metabolic process;[F]catalytic activity;binding;	molecular_function;biological_process;cellular_component	Solyc01g095810.3	Solyc01g095810.3.1	Known_gene	1	-1.685450957	0.035991539	0.026530866	2.937344595	1.05E-17	6.52E-18	6.243382187	1.16E-72	3.19E-73	1.620586635	2.81E-25	1.08E-25		PREDICTED: Vitis vinifera hypothetical protein LOC100250803 (LOC100250803), mRNA	K19041//E3 ubiquitin-protein ligase RNF38/44 [EC:2.3.2.27]	XP_010327016.1|6.4e-172|PREDICTED: putative RING-H2 finger protein ATL21A [Solanum lycopersicum]	GO:0044248//cellular catabolic process;GO:0019941//modification-dependent protein catabolic process;GO:0071704//organic substance metabolic process;GO:1901564//organonitrogen compound metabolic process;GO:0009987//cellular process;GO:0006511//ubiquitin-dependent protein catabolic process;GO:0008152//metabolic process;GO:0044267//cellular protein metabolic process;GO:0019538//protein metabolic pro…
Solyc01g095930.4	[P]GO:0008610//lipid biosynthetic process;GO:1901576//organic substance biosynthetic process;GO:0044255//cellular lipid metabolic process;GO:0044237//cellular metabolic process;GO:0044238//primary metabolic process;GO:0045017//glycerolipid biosynthetic process;GO:0009987//cellular process;GO:0046486//glycerolipid metabolic process;GO:0044249//cellular biosynthetic process;GO:0009058//biosynthetic…	[C]membrane;membrane part;[P]cellular process;metabolic process;[F]catalytic activity;	biological_process;cellular_component;molecular_function	Solyc01g095930.4	Solyc01g095930.4.1	Known_gene	1	0.925741997	9.14E-92	1.34E-93	2.453903052	0	0	3.136415006	0	0	1.608253951	0	0			K15406//wax-ester synthase / diacylglycerol O-acyltransferase [EC:2.3.1.75 2.3.1.20]+ko00073//Cutin, suberine and wax biosynthesis	XP_010315460.1|5.9e-155|PREDICTED: LOW QUALITY PROTEIN: O-acyltransferase WSD1 [Solanum lycopersicum]	GO:0008610//lipid biosynthetic process;GO:1901576//organic substance biosynthetic process;GO:0044255//cellular lipid metabolic process;GO:0044237//cellular metabolic process;GO:0044238//primary metabolic process;GO:0045017//glycerolipid biosynthetic process;GO:0009987//cellular process;GO:0046486//glycerolipid metabolic process;GO:0044249//cellular biosynthetic process;GO:0009058//biosynthetic pr…
Solyc01g096140.3	[P]GO:0006835//dicarboxylic acid transport;GO:0006820//anion transport;GO:0006810//transport;GO:0071702//organic substance transport;GO:0015743//malate transport;GO:0015849//organic acid transport;GO:0051234//establishment of localization;GO:0015740//C4-dicarboxylate transport;GO:0006811//ion transport;GO:0015711//organic anion transport;GO:0046942//carboxylic acid transport;GO:0051179//localizat…	[C]organelle part;cell;membrane;membrane part;organelle;[P]localization;[F]transporter activity;	biological_process;molecular_function;cellular_component	Solyc01g096140.3	Solyc01g096140.3.1	Known_gene	1	0.014988762	0.577909351	0.982416499	-3.161497308	0.004928904	0.007277086	0.516509061	0.17556602	0.405069186	3.692995131	0.000515719	0.00058826			K03695//ATP-dependent Clp protease ATP-binding subunit ClpB	XP_004229999.1|8.6e-285|PREDICTED: aluminum-activated malate transporter 10 [Solanum lycopersicum]	GO:0006835//dicarboxylic acid transport;GO:0006820//anion transport;GO:0006810//transport;GO:0071702//organic substance transport;GO:0015743//malate transport;GO:0015849//organic acid transport;GO:0051234//establishment of localization;GO:0015740//C4-dicarboxylate transport;GO:0006811//ion transport;GO:0015711//organic anion transport;GO:0046942//carboxylic acid transport;GO:0051179//localization…
Solyc01g096360.3	[P]GO:0050789//regulation of biological process;GO:0007154//cell communication;GO:0050896//response to stimulus;GO:0071554//cell wall organization or biogenesis;GO:0071555//cell wall organization;GO:0009987//cellular process;GO:0016043//cellular component organization;GO:0007165//signal transduction;GO:0051716//cellular response to stimulus;GO:0023052//signaling;GO:0071669//plant-type cell wall o…	[C]cell;membrane;[P]signaling;cellular process;biological regulation;response to stimulus;cellular component organization or biogenesis;	biological_process;cellular_component	Solyc01g096360.3	Solyc01g096360.3.1	Known_gene	1	0.024165899	0.395998758	0.540316425	-0.639631643	6.18E-47	2.09E-47	-1.808236555	6.97E-247	6.64E-248	-1.144439014	1.24E-79	1.99E-80			K20642//Rho GTPase-activating protein 22/24/25	NP_001316464.1|8.7e-286|Rho GTPase activating protein 2 [Solanum lycopersicum]	GO:0050789//regulation of biological process;GO:0007154//cell communication;GO:0050896//response to stimulus;GO:0071554//cell wall organization or biogenesis;GO:0071555//cell wall organization;GO:0009987//cellular process;GO:0016043//cellular component organization;GO:0007165//signal transduction;GO:0051716//cellular response to stimulus;GO:0023052//signaling;GO:0071669//plant-type cell wall orga…
Solyc01g096380.1	[C]GO:0031224//intrinsic component of membrane;GO:0016021//integral component of membrane;GO:0044425//membrane part;GO:0016020//membrane;	[C]membrane part;membrane;	cellular_component	Solyc01g096380.1	Solyc01g096380.1.1	Known_gene	1	0.121903966	0.520110251	0.826294187	0.892950476	0.037466528	0.065855549	1.985994345	2.39E-07	2.59E-07	1.214947834	0.000282278	0.000311519				XP_004230023.1|2.5e-184|PREDICTED: uncharacterized protein LOC101264557 [Solanum lycopersicum]	GO:0031224//intrinsic component of membrane;GO:0016021//integral component of membrane;GO:0044425//membrane part;GO:0016020//membrane;
Solyc01g096730.2	[P]GO:0006810//transport;GO:0051179//localization;GO:0055085//transmembrane transport;GO:0051234//establishment of localization;[C]GO:0016020//membrane;GO:0016021//integral component of membrane;GO:0044425//membrane part;GO:0031224//intrinsic component of membrane;	[C]membrane part;membrane;[P]localization;	biological_process;cellular_component	Solyc01g096730.2	Solyc01g096730.2.1	Known_gene	1	0.178690189	0.095787557	0.084742864	1.404100933	1.52E-62	4.13E-63	0.186097495	0.029959742	0.055865316	-1.039313249	2.42E-39	6.74E-40			K12818//ATP-dependent RNA helicase DHX8/PRP22 [EC:3.6.4.13]+ko03040//Spliceosome	XP_004230051.2|9.0e-292|PREDICTED: protein ZINC INDUCED FACILITATOR-LIKE 1 isoform X1 [Solanum lycopersicum]	GO:0006810//transport;GO:0051179//localization;GO:0055085//transmembrane transport;GO:0051234//establishment of localization;GO:0016020//membrane;GO:0016021//integral component of membrane;GO:0044425//membrane part;GO:0031224//intrinsic component of membrane;
Solyc01g096740.4	[P]GO:0050789//regulation of biological process;GO:0065007//biological regulation;GO:0051179//localization;GO:0051234//establishment of localization;GO:0090333//regulation of stomatal closure;GO:0006810//transport;GO:0010119//regulation of stomatal movement;GO:0050794//regulation of cellular process;GO:0055085//transmembrane transport;[C]GO:0043231//intracellular membrane-bounded organelle;GO:004…	[C]membrane;organelle part;membrane part;cell;organelle;[P]localization;biological regulation;[F]transporter activity;	cellular_component;molecular_function;biological_process	Solyc01g096740.4	Solyc01g096740.4.1	Known_gene	1	-0.361338918	0.05797678	0.046548212	0.197056916	0.114815645	0.231267963	-2.30834989	1.62E-15	1.20E-15	-2.866745724	1.59E-27	5.74E-28			K12818//ATP-dependent RNA helicase DHX8/PRP22 [EC:3.6.4.13]+ko03040//Spliceosome	XP_004230052.1|2.2e-279|PREDICTED: protein ZINC INDUCED FACILITATOR-LIKE 1 [Solanum lycopersicum]	GO:0050789//regulation of biological process;GO:0065007//biological regulation;GO:0051179//localization;GO:0051234//establishment of localization;GO:0090333//regulation of stomatal closure;GO:0006810//transport;GO:0010119//regulation of stomatal movement;GO:0050794//regulation of cellular process;GO:0055085//transmembrane transport;GO:0043231//intracellular membrane-bounded organelle;GO:0044464//…
Solyc01g096970.3	[C]GO:0016021//integral component of membrane;GO:0016020//membrane;GO:0044425//membrane part;GO:0031224//intrinsic component of membrane;	[C]membrane;membrane part;	cellular_component	Solyc01g096970.3	Solyc01g096970.3.1	Known_gene	1	0.12177901	0.266709527	0.315821453	-1.119302331	1.37E-13	9.77E-14	0.06762214	0.231688232	0.564964798	1.308703481	5.23E-19	2.42E-19			K20131//Rab5 GDP/GTP exchange factor	XP_015081608.1|5.7e-208|PREDICTED: protein piccolo-like [Solanum pennellii]	GO:0016021//integral component of membrane;GO:0016020//membrane;GO:0044425//membrane part;GO:0031224//intrinsic component of membrane;
Solyc01g097000.3	[P]GO:0005975//carbohydrate metabolic process;GO:0044238//primary metabolic process;GO:0071704//organic substance metabolic process;GO:0008152//metabolic process;[C]GO:0016021//integral component of membrane;GO:0031224//intrinsic component of membrane;GO:0016020//membrane;GO:0044425//membrane part;[F]GO:0016787//hydrolase activity;GO:0004553//hydrolase activity, hydrolyzing O-glycosyl compounds;G…	[C]membrane part;membrane;[P]metabolic process;[F]catalytic activity;	cellular_component;molecular_function;biological_process	Solyc01g097000.3	Solyc01g097000.3.1	Known_gene	1	-0.182611198	0.103892603	0.093954917	0.140675492	0.088389325	0.171890043	-1.237869464	1.05E-18	7.01E-19	-1.561156154	6.52E-32	2.13E-32		PREDICTED: Vitis vinifera putative disease resistance protein RGA3-like (LOC100852663), mRNA.	K05349//beta-glucosidase [EC:3.2.1.21]+ko01100//Metabolic pathways+ko00500//Starch and sucrose metabolism+ko01110//Biosynthesis of secondary metabolites+ko00460//Cyanoamino acid metabolism+ko00940//Phenylpropanoid biosynthesis	XP_016538343.1|0.0e+00|PREDICTED: beta-glucosidase BoGH3B-like isoform X1 [Capsicum annuum]	GO:0005975//carbohydrate metabolic process;GO:0044238//primary metabolic process;GO:0071704//organic substance metabolic process;GO:0008152//metabolic process;GO:0016021//integral component of membrane;GO:0031224//intrinsic component of membrane;GO:0016020//membrane;GO:0044425//membrane part;GO:0016787//hydrolase activity;GO:0004553//hydrolase activity, hydrolyzing O-glycosyl compounds;GO:0003824…
Solyc01g097570.2	[C]GO:0031224//intrinsic component of membrane;GO:0044425//membrane part;GO:0016020//membrane;GO:0016021//integral component of membrane;	[C]membrane part;membrane;	cellular_component	Solyc01g097570.2	Solyc01g097570.2.1	Known_gene	1	-0.382770746	0.118735574	0.110632995	0.644615518	0.000982741	0.001309544	-0.565020824	0.025010166	0.045724377	-1.592407088	2.52E-11	1.63E-11			K10747//DNA ligase 1 [EC:6.5.1.1 6.5.1.6 6.5.1.7]+ko03420//Nucleotide excision repair+ko03030//DNA replication+ko03410//Base excision repair+ko03430//Mismatch repair	OSX73063.1|2.8e-11|hypothetical protein BU14_0381s0004 [Porphyra umbilicalis]	GO:0031224//intrinsic component of membrane;GO:0044425//membrane part;GO:0016020//membrane;GO:0016021//integral component of membrane;
Solyc01g098190.3	[P]GO:0009651//response to salt stress;GO:0042592//homeostatic process;GO:0098739//import across plasma membrane;GO:0006950//response to stress;GO:0051234//establishment of localization;GO:0050794//regulation of cellular process;GO:0050801//ion homeostasis;GO:0098662//inorganic cation transmembrane transport;GO:0055067//monovalent inorganic cation homeostasis;GO:0050789//regulation of biological …	[C]membrane;cell;organelle;organelle part;membrane part;[P]localization;biological regulation;cellular process;response to stimulus;[F]transporter activity;	molecular_function;cellular_component;biological_process	Solyc01g098190.3	Solyc01g098190.3.1	Known_gene	1	0.330628009	2.32E-16	2.92E-17	-0.707187466	4.03E-51	1.28E-51	0.110335571	0.001554096	0.002340261	1.148151045	1.63E-153	1.43E-154			K14724//solute carrier family 9 (sodium/hydrogen exchanger), member 8	CAK12755.2|4.1e-292|(Sodium/potassium)/proton exchanger 4 [Solanum lycopersicum]	GO:0009651//response to salt stress;GO:0042592//homeostatic process;GO:0098739//import across plasma membrane;GO:0006950//response to stress;GO:0051234//establishment of localization;GO:0050794//regulation of cellular process;GO:0050801//ion homeostasis;GO:0098662//inorganic cation transmembrane transport;GO:0055067//monovalent inorganic cation homeostasis;GO:0050789//regulation of biological pro…
Solyc01g098600.3	[C]GO:0044425//membrane part;GO:0031224//intrinsic component of membrane;GO:0016020//membrane;GO:0016021//integral component of membrane;	[C]membrane part;membrane;	cellular_component	Solyc01g098600.3	Solyc01g098600.3.1	Known_gene	1	-0.410843941	0.001856235	0.000935787	0.42231242	7.08E-05	8.34E-05	-0.212855883	0.061967911	0.123913112	-1.046012244	4.66E-18	2.23E-18			K16569//gamma-tubulin complex component 2	XP_004230165.1|7.5e-91|PREDICTED: uncharacterized protein LOC101257216 [Solanum lycopersicum]	GO:0044425//membrane part;GO:0031224//intrinsic component of membrane;GO:0016020//membrane;GO:0016021//integral component of membrane;
Solyc01g098690.2	[C]GO:0016020//membrane;GO:0044425//membrane part;GO:0031224//intrinsic component of membrane;GO:0016021//integral component of membrane;	[C]membrane;membrane part;	cellular_component	Solyc01g098690.2	Solyc01g098690.2.1	Known_gene	1	0.389035652	0.097341149	0.086587842	2.350387371	1.50E-47	5.00E-48	0.757102105	3.72E-05	4.76E-05	-1.204249614	2.02E-19	9.22E-20			K13466//EIX receptor 1/2+ko04626//Plant-pathogen interaction	XP_004231263.2|0.0e+00|PREDICTED: receptor-like protein 12 [Solanum lycopersicum]	GO:0016020//membrane;GO:0044425//membrane part;GO:0031224//intrinsic component of membrane;GO:0016021//integral component of membrane;
Solyc01g098860.3	[C]GO:0016020//membrane;GO:0016021//integral component of membrane;GO:0031224//intrinsic component of membrane;GO:0044425//membrane part;	[C]membrane;membrane part;	cellular_component	Solyc01g098860.3	Solyc01g098860.3.1	Known_gene	1	0.067456182	0.535646123	0.862363178	0.297934311	0.193583193	0.4249786	-1.499432483	0.001745629	0.002644647	-1.729910612	0.00027395	0.000301748			K20606//mitogen-activated protein kinase kinase kinase ANP1 [EC:2.7.11.25]+ko04016//MAPK signaling pathway - plant	XP_004230183.1|1.0e-106|PREDICTED: uncharacterized GPI-anchored protein At3g06035 [Solanum lycopersicum]	GO:0016020//membrane;GO:0016021//integral component of membrane;GO:0031224//intrinsic component of membrane;GO:0044425//membrane part;
Solyc01g098910.3	[P]GO:0042221//response to chemical;GO:0015931//nucleobase-containing compound transport;GO:1901264//carbohydrate derivative transport;GO:0015868//purine ribonucleotide transport;GO:0050896//response to stimulus;GO:0071705//nitrogen compound transport;GO:0051179//localization;GO:0015865//purine nucleotide transport;GO:0071702//organic substance transport;GO:0006810//transport;GO:0006862//nucleoti…	[C]cell;organelle part;organelle;membrane part;membrane;[P]localization;response to stimulus;[F]transporter activity;	biological_process;cellular_component;molecular_function	Solyc01g098910.3	Solyc01g098910.3.1	Known_gene	1	-0.08856743	0.383623942	0.516959603	3.356350997	0	0	1.309263858	5.27E-32	2.59E-32	-2.13565457	1.05E-268	5.13E-270			K13354//solute carrier family 25 (peroxisomal adenine nucleotide transporter), member 17+ko04146//Peroxisome	XP_004230187.1|2.3e-171|PREDICTED: peroxisomal adenine nucleotide carrier 1 [Solanum lycopersicum]	GO:0042221//response to chemical;GO:0015931//nucleobase-containing compound transport;GO:1901264//carbohydrate derivative transport;GO:0015868//purine ribonucleotide transport;GO:0050896//response to stimulus;GO:0071705//nitrogen compound transport;GO:0051179//localization;GO:0015865//purine nucleotide transport;GO:0071702//organic substance transport;GO:0006810//transport;GO:0006862//nucleotide …
Solyc01g099250.3	[C]GO:0031224//intrinsic component of membrane;GO:0016021//integral component of membrane;GO:0044425//membrane part;GO:0016020//membrane;[F]GO:0016301//kinase activity;GO:0016772//transferase activity, transferring phosphorus-containing groups;GO:0003824//catalytic activity;GO:0016740//transferase activity;	[C]membrane;membrane part;[F]catalytic activity;	molecular_function;cellular_component	Solyc01g099250.3	Solyc01g099250.3.1	Known_gene	1	-1.100488456	0.009133804	0.005496317	-0.147691508	0.276332505	0.659938865	-1.014005655	0.039886774	0.07621282	-1.966802603	4.81E-05	4.88E-05			K03021//DNA-directed RNA polymerase III subunit RPC2 [EC:2.7.7.6]+ko03020//RNA polymerase;K13420//LRR receptor-like serine/threonine-protein kinase FLS2 [EC:2.7.11.1]+ko04016//MAPK signaling pathway - plant+ko04626//Plant-pathogen interaction;K13466//EIX receptor 1/2+ko04626//Plant-pathogen interaction	XP_016538608.1|0.0e+00|PREDICTED: LRR receptor-like serine/threonine-protein kinase GSO2 [Capsicum annuum]	GO:0031224//intrinsic component of membrane;GO:0016021//integral component of membrane;GO:0044425//membrane part;GO:0016020//membrane;GO:0016301//kinase activity;GO:0016772//transferase activity, transferring phosphorus-containing groups;GO:0003824//catalytic activity;GO:0016740//transferase activity;
Solyc01g099580.3	[C]GO:0016021//integral component of membrane;GO:0016020//membrane;GO:0031224//intrinsic component of membrane;GO:0044425//membrane part;	[C]membrane;membrane part;	cellular_component	Solyc01g099580.3	Solyc01g099580.3.1	Known_gene	1	0.634334256	0.116483529	0.1080133	2.329418669	3.35E-15	2.26E-15	3.05530465	2.74E-48	1.02E-48	1.360220237	3.73E-18	1.78E-18			K15255//ATP-dependent DNA helicase PIF1 [EC:3.6.4.12];K01206//alpha-L-fucosidase [EC:3.2.1.51]+ko00511//Other glycan degradation	XP_010315468.2|6.5e-170|PREDICTED: desiccation-related protein PCC13-62-like [Solanum lycopersicum]	GO:0016021//integral component of membrane;GO:0016020//membrane;GO:0031224//intrinsic component of membrane;GO:0044425//membrane part;
Solyc01g099620.3	[C]GO:0016021//integral component of membrane;GO:0016020//membrane;GO:0031224//intrinsic component of membrane;GO:0044425//membrane part;GO:0005623//cell;GO:0071944//cell periphery;GO:0044464//cell part;GO:0005886//plasma membrane;[F]GO:0003824//catalytic activity;GO:0043169//cation binding;GO:0016209//antioxidant activity;GO:0005488//binding;GO:0050664//oxidoreductase activity, acting on NAD(P)H…	[C]cell;membrane part;membrane;[F]antioxidant activity;binding;catalytic activity;	molecular_function;cellular_component	Solyc01g099620.3	Solyc01g099620.3.1	Known_gene	1	0.599951262	0.44233784	0.645357022	4.008427693	2.99E-08	2.75E-08	4.445425963	4.14E-16	3.00E-16	1.036949532	0.000500564	0.000570167			K13447//respiratory burst oxidase [EC:1.6.3.- 1.11.1.-]+ko04016//MAPK signaling pathway - plant+ko04626//Plant-pathogen interaction	XP_004230232.1|0.0e+00|PREDICTED: respiratory burst oxidase homolog protein B [Solanum lycopersicum]	GO:0016021//integral component of membrane;GO:0016020//membrane;GO:0031224//intrinsic component of membrane;GO:0044425//membrane part;GO:0005623//cell;GO:0071944//cell periphery;GO:0044464//cell part;GO:0005886//plasma membrane;GO:0003824//catalytic activity;GO:0043169//cation binding;GO:0016209//antioxidant activity;GO:0005488//binding;GO:0050664//oxidoreductase activity, acting on NAD(P)H, oxyg…
Solyc01g099650.3	[C]GO:0016020//membrane;GO:0031224//intrinsic component of membrane;GO:0016021//integral component of membrane;GO:0044425//membrane part;	[C]membrane;membrane part;	cellular_component	Solyc01g099650.3	Solyc01g099650.3.1	Known_gene	1	0.534362921	0.124074389	0.11650118	1.349464611	4.59E-06	4.87E-06	-3.855307909	2.09E-10	1.91E-10	-4.6704096	1.24E-18	5.84E-19			K02184//formin 2;K05740//diaphanous 1+ko04933//AGE-RAGE signaling pathway in diabetic complications	XP_010313078.1|0.0e+00|PREDICTED: formin-like protein 11 [Solanum lycopersicum]	GO:0016020//membrane;GO:0031224//intrinsic component of membrane;GO:0016021//integral component of membrane;GO:0044425//membrane part;
Solyc01g100890.4	[P]GO:0051234//establishment of localization;GO:0051179//localization;GO:0006810//transport;[C]GO:0005886//plasma membrane;GO:0005623//cell;GO:0044425//membrane part;GO:0031224//intrinsic component of membrane;GO:0071944//cell periphery;GO:0016020//membrane;GO:0044464//cell part;GO:0016021//integral component of membrane;[F]GO:0005215//transporter activity;GO:0022857//transmembrane transporter ac…	[C]membrane part;membrane;cell;[P]localization;[F]transporter activity;	molecular_function;biological_process;cellular_component	Solyc01g100890.4	Solyc01g100890.4.1	Known_gene	1	-0.923610694	0.076641452	0.065016939	0.572328579	0.072836721	0.137967815	-0.429043155	0.209596073	0.497830784	-1.924982427	7.66E-05	7.94E-05			K17500//integrin-linked kinase-associated serine/threonine phosphatase 2C [EC:3.1.3.16]	NP_001306254.1|9.1e-215|WAT1-related protein At1g09380-like precursor [Solanum lycopersicum]	GO:0051234//establishment of localization;GO:0051179//localization;GO:0006810//transport;GO:0005886//plasma membrane;GO:0005623//cell;GO:0044425//membrane part;GO:0031224//intrinsic component of membrane;GO:0071944//cell periphery;GO:0016020//membrane;GO:0044464//cell part;GO:0016021//integral component of membrane;GO:0005215//transporter activity;GO:0022857//transmembrane transporter activity;
Solyc01g100910.3	[P]GO:0006810//transport;GO:0051179//localization;GO:0051234//establishment of localization;[C]GO:0016020//membrane;GO:0071944//cell periphery;GO:0031224//intrinsic component of membrane;GO:0044425//membrane part;GO:0005623//cell;GO:0016021//integral component of membrane;GO:0044464//cell part;GO:0005886//plasma membrane;[F]GO:0022857//transmembrane transporter activity;GO:0005215//transporter ac…	[C]cell;membrane;membrane part;[P]localization;[F]transporter activity;	biological_process;molecular_function;cellular_component	Solyc01g100910.3	Solyc01g100910.3.1	Known_gene	1	0.365296868	0.202133781	0.218250569	0.283013328	0.162373737	0.346486254	-1.352648626	9.25E-05	0.000122353	-1.270365086	0.000332342	0.00036995			K17500//integrin-linked kinase-associated serine/threonine phosphatase 2C [EC:3.1.3.16]	XP_004230334.1|5.7e-207|PREDICTED: WAT1-related protein At1g09380 [Solanum lycopersicum]	GO:0006810//transport;GO:0051179//localization;GO:0051234//establishment of localization;GO:0016020//membrane;GO:0071944//cell periphery;GO:0031224//intrinsic component of membrane;GO:0044425//membrane part;GO:0005623//cell;GO:0016021//integral component of membrane;GO:0044464//cell part;GO:0005886//plasma membrane;GO:0022857//transmembrane transporter activity;GO:0005215//transporter activity;
Solyc01g102280.3	[C]GO:1902494//catalytic complex;GO:0043229//intracellular organelle;GO:0044422//organelle part;GO:0044446//intracellular organelle part;GO:0000151//ubiquitin ligase complex;GO:0043227//membrane-bounded organelle;GO:0043226//organelle;GO:0005680//anaphase-promoting complex;GO:0016021//integral component of membrane;GO:0005634//nucleus;GO:0031461//cullin-RING ubiquitin ligase complex;GO:0044464//c…	[C]cell;membrane;organelle;macromolecular complex;organelle part;membrane part;[F]catalytic activity;	cellular_component;molecular_function	Solyc01g102280.3	Solyc01g102280.3.1	Known_gene	1	-1.451822387	0.003176596	0.001698722	-0.239695003	0.230110702	0.522184601	-4.56244228	0.000361077	0.000505626	-5.774569665	6.82E-08	5.43E-08			K03358//anaphase-promoting complex subunit 11+ko04120//Ubiquitin mediated proteolysis	XP_010315475.1|4.7e-17|PREDICTED: anaphase-promoting complex subunit 11 [Solanum lycopersicum]	GO:1902494//catalytic complex;GO:0043229//intracellular organelle;GO:0044422//organelle part;GO:0044446//intracellular organelle part;GO:0000151//ubiquitin ligase complex;GO:0043227//membrane-bounded organelle;GO:0043226//organelle;GO:0005680//anaphase-promoting complex;GO:0016021//integral component of membrane;GO:0005634//nucleus;GO:0031461//cullin-RING ubiquitin ligase complex;GO:0044464//cell…
Solyc01g102610.3	[C]GO:0016021//integral component of membrane;GO:0044425//membrane part;GO:0031224//intrinsic component of membrane;GO:0016020//membrane;[F]GO:0003824//catalytic activity;GO:0016491//oxidoreductase activity;	[C]membrane;membrane part;[F]catalytic activity;	molecular_function;cellular_component	Solyc01g102610.3	Solyc01g102610.3.1	Known_gene	1	0.018282587	0.418804661	0.595793409	-1.625160161	4.89E-275	3.85E-276	-0.534229999	3.50E-45	1.36E-45	1.109212749	7.21E-108	8.77E-109			K00521//ferric-chelate reductase [EC:1.16.1.7]	XP_004230384.1|0.0e+00|PREDICTED: ferric reduction oxidase 6 [Solanum lycopersicum]	GO:0016021//integral component of membrane;GO:0044425//membrane part;GO:0031224//intrinsic component of membrane;GO:0016020//membrane;GO:0003824//catalytic activity;GO:0016491//oxidoreductase activity;
Solyc01g102700.4	[C]GO:0016021//integral component of membrane;GO:0031224//intrinsic component of membrane;GO:0044425//membrane part;GO:0016020//membrane;[F]GO:0003824//catalytic activity;GO:0032559//adenyl ribonucleotide binding;GO:1901363//heterocyclic compound binding;GO:0005488//binding;GO:0008144//drug binding;GO:0004672//protein kinase activity;GO:0000166//nucleotide binding;GO:0097159//organic cyclic compo…	[C]membrane part;membrane;[F]binding;catalytic activity;	cellular_component;molecular_function	Solyc01g102700.4	Solyc01g102700.4.1	Known_gene	1	0.276591212	0.00010106	3.93E-05	0.959518093	1.37E-57	3.97E-58	-0.606149331	2.53E-17	1.76E-17	-1.289076212	1.41E-91	2.01E-92		Leucine-rich repeat protein kinase family protein (best arabidopsis hit)	K04733//interleukin-1 receptor-associated kinase 4 [EC:2.7.11.1]	XP_004230391.1|0.0e+00|PREDICTED: probable leucine-rich repeat receptor-like protein kinase At5g49770 [Solanum lycopersicum]	GO:0016021//integral component of membrane;GO:0031224//intrinsic component of membrane;GO:0044425//membrane part;GO:0016020//membrane;GO:0003824//catalytic activity;GO:0032559//adenyl ribonucleotide binding;GO:1901363//heterocyclic compound binding;GO:0005488//binding;GO:0008144//drug binding;GO:0004672//protein kinase activity;GO:0000166//nucleotide binding;GO:0097159//organic cyclic compound bi…
Solyc01g103500.4	[C]GO:0016020//membrane;GO:0044425//membrane part;GO:0031224//intrinsic component of membrane;GO:0016021//integral component of membrane;	[C]membrane part;membrane;	cellular_component	Solyc01g103500.4	Solyc01g103500.4.1	Known_gene	1	-0.090364239	0.472775603	0.714031703	-0.032794969	0.352788416	0.893025924	-1.20041878	7.59E-05	9.96E-05	-1.257988049	3.72E-05	3.73E-05				XP_004230450.1|1.2e-84|PREDICTED: uncharacterized protein LOC101267165 [Solanum lycopersicum]	GO:0016020//membrane;GO:0044425//membrane part;GO:0031224//intrinsic component of membrane;GO:0016021//integral component of membrane;
Solyc01g103650.3	[P]GO:0071704//organic substance metabolic process;GO:0044238//primary metabolic process;GO:0008152//metabolic process;GO:0044255//cellular lipid metabolic process;GO:0009987//cellular process;GO:0044237//cellular metabolic process;GO:0006629//lipid metabolic process;[C]GO:0016021//integral component of membrane;GO:0016020//membrane;GO:0031224//intrinsic component of membrane;GO:0044425//membrane…	[C]membrane part;membrane;[P]cellular process;metabolic process;[F]catalytic activity;	cellular_component;biological_process;molecular_function	Solyc01g103650.3	Solyc01g103650.3.1	Known_gene	1	-0.912484327	2.59E-16	3.27E-17	0.398413669	3.51E-06	3.69E-06	-0.109708175	0.172200432	0.395596672	-1.420606171	7.19E-43	1.89E-43			K13696//abhydrolase domain-containing protein 1/3	XP_004230460.1|2.4e-260|PREDICTED: phospholipase ABHD3 isoform X1 [Solanum lycopersicum]	GO:0071704//organic substance metabolic process;GO:0044238//primary metabolic process;GO:0008152//metabolic process;GO:0044255//cellular lipid metabolic process;GO:0009987//cellular process;GO:0044237//cellular metabolic process;GO:0006629//lipid metabolic process;GO:0016021//integral component of membrane;GO:0016020//membrane;GO:0031224//intrinsic component of membrane;GO:0044425//membrane part;…
Solyc01g104010.2	[C]GO:0044425//membrane part;GO:0031224//intrinsic component of membrane;GO:0016021//integral component of membrane;GO:0016020//membrane;	[C]membrane;membrane part;	cellular_component	Solyc01g104010.2	Solyc01g104010.2.1	Known_gene	1	-0.145205667	0.203395112	0.21996806	-0.34367855	0.00345552	0.004981578	-1.253614212	1.35E-16	9.66E-17	-1.055141329	2.07E-11	1.34E-11			K18327//RNA exonuclease 4 [EC:3.1.-.-]	XP_004230482.1|7.1e-183|PREDICTED: uncharacterized protein LOC101250842 [Solanum lycopersicum]	GO:0044425//membrane part;GO:0031224//intrinsic component of membrane;GO:0016021//integral component of membrane;GO:0016020//membrane;
Solyc01g105600.3	[C]GO:0016020//membrane;GO:0016021//integral component of membrane;GO:0031224//intrinsic component of membrane;GO:0044425//membrane part;	[C]membrane part;membrane;	cellular_component	Solyc01g105600.3	Solyc01g105600.3.1	Known_gene	1	0.170266987	0.40564514	0.569583692	-0.406609806	0.109289554	0.218616517	-2.458790498	3.24E-08	3.34E-08	-1.881913705	0.000121402	0.000128597				XP_004230621.1|4.1e-115|PREDICTED: uncharacterized protein LOC101265869 [Solanum lycopersicum]	GO:0016020//membrane;GO:0016021//integral component of membrane;GO:0031224//intrinsic component of membrane;GO:0044425//membrane part;
Solyc01g106800.4	[C]GO:0044425//membrane part;GO:0031224//intrinsic component of membrane;GO:0016021//integral component of membrane;GO:0016020//membrane;	[C]membrane;membrane part;	cellular_component	Solyc01g106800.4	Solyc01g106800.4.1	Known_gene	1	-0.179598294	0.009205294	0.005544486	-0.576534807	1.35E-16	8.71E-17	0.760099762	3.70E-38	1.62E-38	1.157036275	2.42E-75	4.05E-76			K14209//solute carrier family 36 (proton-coupled amino acid transporter)	NP_001233983.2|5.1e-276|amino acid transporter [Solanum lycopersicum]	GO:0044425//membrane part;GO:0031224//intrinsic component of membrane;GO:0016021//integral component of membrane;GO:0016020//membrane;
Solyc01g106820.3	[P]GO:0042221//response to chemical;GO:0009266//response to temperature stimulus;GO:0009314//response to radiation;GO:0006979//response to oxidative stress;GO:0050896//response to stimulus;GO:0042493//response to drug;GO:1901700//response to oxygen-containing compound;GO:0009628//response to abiotic stimulus;GO:0009642//response to light intensity;GO:0006950//response to stress;GO:0010035//respon…	[C]membrane part;membrane;[P]response to stimulus;	biological_process;cellular_component	Solyc01g106820.3	Solyc01g106820.3.1	Known_gene	1	0.456360409	3.35E-08	8.18E-09	1.910924462	2.90E-211	2.91E-212	2.498655705	0	0	1.044091652	1.24E-175	9.33E-177				XP_004230679.1|0.0e+00|PREDICTED: probable zinc metallopeptidase EGY3, chloroplastic [Solanum lycopersicum]	GO:0042221//response to chemical;GO:0009266//response to temperature stimulus;GO:0009314//response to radiation;GO:0006979//response to oxidative stress;GO:0050896//response to stimulus;GO:0042493//response to drug;GO:1901700//response to oxygen-containing compound;GO:0009628//response to abiotic stimulus;GO:0009642//response to light intensity;GO:0006950//response to stress;GO:0010035//response …
Solyc01g107650.3	[C]GO:0016021//integral component of membrane;GO:0016020//membrane;GO:0044425//membrane part;GO:0031224//intrinsic component of membrane;[F]GO:0032553//ribonucleotide binding;GO:0000166//nucleotide binding;GO:0005488//binding;GO:1901265//nucleoside phosphate binding;GO:0005524//ATP binding;GO:0003824//catalytic activity;GO:0043167//ion binding;GO:0016772//transferase activity, transferring phosph…	[C]membrane part;membrane;[F]catalytic activity;binding;	molecular_function;cellular_component	Solyc01g107650.3	Solyc01g107650.3.1	Known_gene	1	0.149603363	0.134307221	0.12903401	-0.038172719	0.292224724	0.707409891	-1.634752731	2.81E-37	1.25E-37	-1.446976648	1.09E-27	3.94E-28			K04733//interleukin-1 receptor-associated kinase 4 [EC:2.7.11.1]	XP_004230741.1|0.0e+00|PREDICTED: probable LRR receptor-like serine/threonine-protein kinase At4g37250 [Solanum lycopersicum]	GO:0016021//integral component of membrane;GO:0016020//membrane;GO:0044425//membrane part;GO:0031224//intrinsic component of membrane;GO:0032553//ribonucleotide binding;GO:0000166//nucleotide binding;GO:0005488//binding;GO:1901265//nucleoside phosphate binding;GO:0005524//ATP binding;GO:0003824//catalytic activity;GO:0043167//ion binding;GO:0016772//transferase activity, transferring phosphorus-c…
Solyc01g108000.3	[C]GO:0031224//intrinsic component of membrane;GO:0016020//membrane;GO:0044425//membrane part;GO:0016021//integral component of membrane;[F]GO:0017076//purine nucleotide binding;GO:0005524//ATP binding;GO:0008144//drug binding;GO:0032559//adenyl ribonucleotide binding;GO:0005488//binding;GO:0097367//carbohydrate derivative binding;GO:1901363//heterocyclic compound binding;GO:0000166//nucleotide b…	[C]membrane part;membrane;[F]binding;catalytic activity;	cellular_component;molecular_function	Solyc01g108000.3	Solyc01g108000.3.1	Known_gene	1	-0.422416551	0.128374855	0.121774822	0.767419594	0.000425297	0.000542655	-0.206650733	0.209444749	0.497332917	-1.396486878	2.17E-08	1.67E-08			K04733//interleukin-1 receptor-associated kinase 4 [EC:2.7.11.1]	XP_010315230.1|0.0e+00|PREDICTED: probable receptor-like protein kinase At1g49730 [Solanum lycopersicum]	GO:0031224//intrinsic component of membrane;GO:0016020//membrane;GO:0044425//membrane part;GO:0016021//integral component of membrane;GO:0017076//purine nucleotide binding;GO:0005524//ATP binding;GO:0008144//drug binding;GO:0032559//adenyl ribonucleotide binding;GO:0005488//binding;GO:0097367//carbohydrate derivative binding;GO:1901363//heterocyclic compound binding;GO:0000166//nucleotide binding…
Solyc01g108210.4	[P]GO:1901360//organic cyclic compound metabolic process;GO:0006694//steroid biosynthetic process;GO:0032502//developmental process;GO:0065008//regulation of biological quality;GO:0016132//brassinosteroid biosynthetic process;GO:0048878//chemical homeostasis;GO:0065007//biological regulation;GO:0042445//hormone metabolic process;GO:1901617//organic hydroxy compound biosynthetic process;GO:0048856…	[C]membrane part;membrane;[P]developmental process;multicellular organismal process;metabolic process;biological regulation;[F]binding;catalytic activity;	molecular_function;cellular_component;biological_process	Solyc01g108210.4	Solyc01g108210.4.1	Known_gene	1	-0.14794981	0.199965613	0.215266272	0.511751725	1.47E-06	1.50E-06	-1.168333802	8.90E-15	6.77E-15	-1.828035336	5.15E-42	1.38E-42			K09843//(+)-abscisic acid 8'-hydroxylase [EC:1.14.14.137]+ko00906//Carotenoid biosynthesis	XP_004230788.1|1.6e-278|PREDICTED: abscisic acid 8'-hydroxylase 4 isoform X2 [Solanum lycopersicum]	GO:1901360//organic cyclic compound metabolic process;GO:0006694//steroid biosynthetic process;GO:0032502//developmental process;GO:0065008//regulation of biological quality;GO:0016132//brassinosteroid biosynthetic process;GO:0048878//chemical homeostasis;GO:0065007//biological regulation;GO:0042445//hormone metabolic process;GO:1901617//organic hydroxy compound biosynthetic process;GO:0048856//a…
Solyc01g108520.2	[P]GO:0008152//metabolic process;GO:0009056//catabolic process;[C]GO:0005737//cytoplasm;GO:0044464//cell part;GO:0016020//membrane;GO:0031224//intrinsic component of membrane;GO:0044425//membrane part;GO:0016021//integral component of membrane;GO:0005623//cell;GO:0044424//intracellular part;GO:0005829//cytosol;GO:0005622//intracellular;GO:0044444//cytoplasmic part;[F]GO:0016788//hydrolase activit…	[C]membrane;cell;membrane part;[P]metabolic process;[F]catalytic activity;	biological_process;molecular_function;cellular_component	Solyc01g108520.2	Solyc01g108520.2.1	Known_gene	1	0.441803429	0.000599006	0.000270352	2.768561365	3.23E-255	2.70E-256	3.494948552	0	0	1.168190616	5.10E-178	3.76E-179			K20506//tuliposide A-converting enzyme [EC:4.2.99.22];K13258//2-hydroxyisoflavanone dehydratase [EC:4.2.1.105]+ko01110//Biosynthesis of secondary metabolites+ko00943//Isoflavonoid biosynthesis	XP_010315268.1|6.7e-185|PREDICTED: 2-hydroxyisoflavanone dehydratase-like [Solanum lycopersicum]	GO:0008152//metabolic process;GO:0009056//catabolic process;GO:0005737//cytoplasm;GO:0044464//cell part;GO:0016020//membrane;GO:0031224//intrinsic component of membrane;GO:0044425//membrane part;GO:0016021//integral component of membrane;GO:0005623//cell;GO:0044424//intracellular part;GO:0005829//cytosol;GO:0005622//intracellular;GO:0044444//cytoplasmic part;GO:0016788//hydrolase activity, acting…
Solyc01g109320.4	[C]GO:0016021//integral component of membrane;GO:0016020//membrane;GO:0044425//membrane part;GO:0031224//intrinsic component of membrane;[F]GO:0022804//active transmembrane transporter activity;GO:0022857//transmembrane transporter activity;GO:0015238//drug transmembrane transporter activity;GO:0015297//antiporter activity;GO:0015291//secondary active transmembrane transporter activity;GO:0005215…	[C]membrane part;membrane;[F]transporter activity;	cellular_component;molecular_function	Solyc01g109320.4	Solyc01g109320.4.1	Known_gene	1	-0.985011238	0.403830754	0.565878184	5.516222334	5.72E-23	3.07E-23	5.343546349	3.87E-11	3.42E-11	-1.157687223	9.72E-06	9.22E-06			K03327//multidrug resistance protein, MATE family	XP_009802671.1|2.6e-256|PREDICTED: protein TRANSPARENT TESTA 12-like [Nicotiana sylvestris]	GO:0016021//integral component of membrane;GO:0016020//membrane;GO:0044425//membrane part;GO:0031224//intrinsic component of membrane;GO:0022804//active transmembrane transporter activity;GO:0022857//transmembrane transporter activity;GO:0015238//drug transmembrane transporter activity;GO:0015297//antiporter activity;GO:0015291//secondary active transmembrane transporter activity;GO:0005215//tran…
Solyc01g109380.3	[C]GO:0016021//integral component of membrane;GO:0044425//membrane part;GO:0031224//intrinsic component of membrane;GO:0016020//membrane;	[C]membrane;membrane part;	cellular_component	Solyc01g109380.3	Solyc01g109380.3.1	Known_gene	1	-0.17578321	0.064130087	0.052524519	0.019055329	0.332004793	0.827713307	-1.712893909	7.74E-42	3.18E-42	-1.907732448	6.46E-55	1.41E-55			K04733//interleukin-1 receptor-associated kinase 4 [EC:2.7.11.1]	XP_010315295.1|1.4e-204|PREDICTED: UPF0496 protein At4g34320-like [Solanum lycopersicum]	GO:0016021//integral component of membrane;GO:0044425//membrane part;GO:0031224//intrinsic component of membrane;GO:0016020//membrane;
Solyc01g111310.3	[P]GO:0015849//organic acid transport;GO:0055085//transmembrane transport;GO:0003333//amino acid transmembrane transport;GO:1905039//carboxylic acid transmembrane transport;GO:0034220//ion transmembrane transport;GO:0051234//establishment of localization;GO:0046942//carboxylic acid transport;GO:0006811//ion transport;GO:0098656//anion transmembrane transport;GO:0071702//organic substance transpor…	[C]membrane part;cell;membrane;[P]localization;[F]transporter activity;	biological_process;cellular_component;molecular_function	Solyc01g111310.3	Solyc01g111310.3.1	Known_gene	1	0.192925577	0.008022109	0.004756663	0.077340615	0.129905812	0.266768901	-1.443317286	2.60E-64	7.85E-65	-1.327732324	1.61E-52	3.64E-53			K13946//auxin influx carrier (AUX1 LAX family)+ko04075//Plant hormone signal transduction	NP_001234675.1|9.3e-300|LAX2 protein [Solanum lycopersicum]	GO:0015849//organic acid transport;GO:0055085//transmembrane transport;GO:0003333//amino acid transmembrane transport;GO:1905039//carboxylic acid transmembrane transport;GO:0034220//ion transmembrane transport;GO:0051234//establishment of localization;GO:0046942//carboxylic acid transport;GO:0006811//ion transport;GO:0098656//anion transmembrane transport;GO:0071702//organic substance transport;G…
Solyc01g111330.4	[C]GO:0044425//membrane part;GO:0016020//membrane;GO:0016021//integral component of membrane;GO:0031224//intrinsic component of membrane;	[C]membrane part;membrane;	cellular_component	Solyc01g111330.4	Solyc01g111330.4.1	Known_gene	1	0.211385974	0.351627438	0.457686733	1.217881059	3.47E-07	3.40E-07	-1.210402868	0.000252916	0.000349011	-2.216897953	1.07E-14	5.89E-15			K04733//interleukin-1 receptor-associated kinase 4 [EC:2.7.11.1]	XP_015089191.1|4.0e-205|PREDICTED: thaumatin-like protein 1 [Solanum pennellii]	GO:0044425//membrane part;GO:0016020//membrane;GO:0016021//integral component of membrane;GO:0031224//intrinsic component of membrane;
Solyc01g111950.4	[P]GO:0065007//biological regulation;GO:0007154//cell communication;GO:0006793//phosphorus metabolic process;GO:0006807//nitrogen compound metabolic process;GO:0050789//regulation of biological process;GO:0009987//cellular process;GO:0006464//cellular protein modification process;GO:0007165//signal transduction;GO:0036211//protein modification process;GO:0016310//phosphorylation;GO:1901564//organ…	[C]cell;membrane;[P]response to stimulus;signaling;cellular process;biological regulation;metabolic process;[F]binding;molecular transducer activity;catalytic activity;signal transducer activity;	molecular_function;cellular_component;biological_process	Solyc01g111950.4	Solyc01g111950.4.1	Known_gene	1				4.915318289	5.74E-05	6.70E-05				-4.914335183	6.52E-05	6.72E-05			K04730//interleukin-1 receptor-associated kinase 1 [EC:2.7.11.1];K04733//interleukin-1 receptor-associated kinase 4 [EC:2.7.11.1]	XP_004231459.1|0.0e+00|PREDICTED: receptor-like cytosolic serine/threonine-protein kinase RBK1 [Solanum lycopersicum]	GO:0065007//biological regulation;GO:0007154//cell communication;GO:0006793//phosphorus metabolic process;GO:0006807//nitrogen compound metabolic process;GO:0050789//regulation of biological process;GO:0009987//cellular process;GO:0006464//cellular protein modification process;GO:0007165//signal transduction;GO:0036211//protein modification process;GO:0016310//phosphorylation;GO:1901564//organoni…
Solyc01g112070.4	[C]GO:0016021//integral component of membrane;GO:0016020//membrane;GO:0044425//membrane part;GO:0031224//intrinsic component of membrane;	[C]membrane part;membrane;	cellular_component	Solyc01g112070.4	Solyc01g112070.4.1	Known_gene	1	0.252600571	0.06246829	0.050901348	0.727644619	1.14E-09	9.76E-10	-0.70711696	4.01E-07	4.41E-07	-1.182161008	9.71E-20	4.39E-20			K02941//large subunit ribosomal protein LP0+ko03010//Ribosome	XP_004231085.1|0.0e+00|PREDICTED: uncharacterized protein At1g04910 isoform X1 [Solanum lycopersicum]	GO:0016021//integral component of membrane;GO:0016020//membrane;GO:0044425//membrane part;GO:0031224//intrinsic component of membrane;
Solyc02g005340.4	[P]GO:0055085//transmembrane transport;GO:0006810//transport;GO:0051179//localization;GO:0051234//establishment of localization;[C]GO:0044464//cell part;GO:0005886//plasma membrane;GO:0071944//cell periphery;GO:0016021//integral component of membrane;GO:0044425//membrane part;GO:0016020//membrane;GO:0031224//intrinsic component of membrane;GO:0005623//cell;[F]GO:0022857//transmembrane transporter…	[C]cell;membrane part;membrane;[P]localization;[F]transporter activity;	molecular_function;biological_process;cellular_component	Solyc02g005340.4	Solyc02g005340.4.1	Known_gene	1	-1.985011238	0.063270358	0.051674364	-1.991572307	0.029623026	0.050907435	3.686434063	1.08E-06	1.22E-06	3.692995131	1.34E-06	1.17E-06			K15363//fanconi-associated nuclease 1 [EC:3.1.21.- 3.1.4.1];K01807//ribose 5-phosphate isomerase A [EC:5.3.1.6]+ko00030//Pentose phosphate pathway+ko01230//Biosynthesis of amino acids+ko01100//Metabolic pathways+ko01110//Biosynthesis of secondary metabolites+ko00710//Carbon fixation in photosynthetic organisms+ko01200//Carbon metabolism	XP_004231467.1|0.0e+00|PREDICTED: probable metal-nicotianamine transporter YSL7 [Solanum lycopersicum]	GO:0055085//transmembrane transport;GO:0006810//transport;GO:0051179//localization;GO:0051234//establishment of localization;GO:0044464//cell part;GO:0005886//plasma membrane;GO:0071944//cell periphery;GO:0016021//integral component of membrane;GO:0044425//membrane part;GO:0016020//membrane;GO:0031224//intrinsic component of membrane;GO:0005623//cell;GO:0022857//transmembrane transporter activity…
Solyc02g020890.4	[C]GO:0044425//membrane part;GO:0016020//membrane;GO:0016021//integral component of membrane;GO:0031224//intrinsic component of membrane;	[C]membrane part;membrane;	cellular_component	Solyc02g020890.4	Solyc02g020890.4.1	Known_gene	1	-0.210724018	0.049288244	0.038310869	1.650823867	1.11E-110	1.93E-111	0.2412514	0.010115362	0.01713574	-1.620296485	1.33E-107	1.63E-108				XP_004231521.1|3.0e-242|PREDICTED: transmembrane protein 53 [Solanum lycopersicum]	GO:0044425//membrane part;GO:0016020//membrane;GO:0016021//integral component of membrane;GO:0031224//intrinsic component of membrane;
Solyc02g023950.3	[C]GO:0016020//membrane;GO:0016021//integral component of membrane;GO:0031224//intrinsic component of membrane;GO:0044425//membrane part;[F]GO:0016773//phosphotransferase activity, alcohol group as acceptor;GO:0032559//adenyl ribonucleotide binding;GO:0016772//transferase activity, transferring phosphorus-containing groups;GO:0004672//protein kinase activity;GO:0005524//ATP binding;GO:0032553//ri…	[C]membrane part;membrane;[F]catalytic activity;binding;	molecular_function;cellular_component	Solyc02g023950.3	Solyc02g023950.3.1	Known_gene	1	0.383956612	0.01267915	0.007956927	0.325400906	0.015957784	0.025815686	1.042332329	4.50E-20	2.89E-20	1.100888035	1.11E-21	4.74E-22			K13420//LRR receptor-like serine/threonine-protein kinase FLS2 [EC:2.7.11.1]+ko04016//MAPK signaling pathway - plant+ko04626//Plant-pathogen interaction;K00924//kinase [EC:2.7.1.-]	XP_004231560.1|0.0e+00|PREDICTED: probable LRR receptor-like serine/threonine-protein kinase At4g20940 [Solanum lycopersicum]	GO:0016020//membrane;GO:0016021//integral component of membrane;GO:0031224//intrinsic component of membrane;GO:0044425//membrane part;GO:0016773//phosphotransferase activity, alcohol group as acceptor;GO:0032559//adenyl ribonucleotide binding;GO:0016772//transferase activity, transferring phosphorus-containing groups;GO:0004672//protein kinase activity;GO:0005524//ATP binding;GO:0032553//ribonucl…
Solyc02g031790.3	[C]GO:0016021//integral component of membrane;GO:0016020//membrane;GO:0044425//membrane part;GO:0031224//intrinsic component of membrane;[F]GO:0005488//binding;GO:0017076//purine nucleotide binding;GO:0016740//transferase activity;GO:0035639//purine ribonucleoside triphosphate binding;GO:0097159//organic cyclic compound binding;GO:0003824//catalytic activity;GO:1901265//nucleoside phosphate bindi…	[C]membrane;membrane part;[F]binding;catalytic activity;	cellular_component;molecular_function	Solyc02g031790.3	Solyc02g031790.3.1	Known_gene	1	-0.255561193	0.006886179	0.004017628	-0.022737262	0.319377185	0.789634042	-1.245478799	5.83E-27	3.19E-27	-1.478302731	3.27E-40	8.99E-41			K13420//LRR receptor-like serine/threonine-protein kinase FLS2 [EC:2.7.11.1]+ko04016//MAPK signaling pathway - plant+ko04626//Plant-pathogen interaction	XP_004231674.1|0.0e+00|PREDICTED: probable LRR receptor-like serine/threonine-protein kinase At3g47570 [Solanum lycopersicum]	GO:0016021//integral component of membrane;GO:0016020//membrane;GO:0044425//membrane part;GO:0031224//intrinsic component of membrane;GO:0005488//binding;GO:0017076//purine nucleotide binding;GO:0016740//transferase activity;GO:0035639//purine ribonucleoside triphosphate binding;GO:0097159//organic cyclic compound binding;GO:0003824//catalytic activity;GO:1901265//nucleoside phosphate binding;GO:…
Solyc02g032100.4	[P]GO:0006810//transport;GO:0034220//ion transmembrane transport;GO:0006811//ion transport;GO:0055085//transmembrane transport;GO:0006812//cation transport;GO:0098655//cation transmembrane transport;GO:0072511//divalent inorganic cation transport;GO:0071577//zinc II ion transmembrane transport;GO:0098662//inorganic cation transmembrane transport;GO:0030001//metal ion transport;GO:0051234//establi…	[C]membrane;cell;membrane part;[P]localization;[F]transporter activity;	cellular_component;biological_process;molecular_function	Solyc02g032100.4	Solyc02g032100.4.1	Known_gene	1	-0.80367359	3.55E-37	1.69E-38	-0.873402129	9.20E-44	3.25E-44	2.366745493	0	0	2.436474032	0	0			K14709//solute carrier family 39 (zinc transporter), member 1/2/3	XP_004231600.1|4.4e-192|PREDICTED: zinc transporter 8-like [Solanum lycopersicum]	GO:0006810//transport;GO:0034220//ion transmembrane transport;GO:0006811//ion transport;GO:0055085//transmembrane transport;GO:0006812//cation transport;GO:0098655//cation transmembrane transport;GO:0072511//divalent inorganic cation transport;GO:0071577//zinc II ion transmembrane transport;GO:0098662//inorganic cation transmembrane transport;GO:0030001//metal ion transport;GO:0051234//establishm…
Solyc02g032660.3	[C]GO:0016021//integral component of membrane;GO:0031224//intrinsic component of membrane;GO:0016020//membrane;GO:0044425//membrane part;[F]GO:0015238//drug transmembrane transporter activity;GO:0015291//secondary active transmembrane transporter activity;GO:0015297//antiporter activity;GO:0022804//active transmembrane transporter activity;GO:0022857//transmembrane transporter activity;GO:0005215…	[C]membrane;membrane part;[F]transporter activity;	cellular_component;molecular_function	Solyc02g032660.3	Solyc02g032660.3.1	Known_gene	1	-0.047144456	0.170369073	0.175553741	-1.500111908	1.20E-245	1.05E-246	-0.374738375	2.41E-23	1.43E-23	1.078229078	2.79E-110	3.32E-111			K03327//multidrug resistance protein, MATE family	XP_016465432.1|2.1e-264|PREDICTED: protein DETOXIFICATION 40-like [Nicotiana tabacum]	GO:0016021//integral component of membrane;GO:0031224//intrinsic component of membrane;GO:0016020//membrane;GO:0044425//membrane part;GO:0015238//drug transmembrane transporter activity;GO:0015291//secondary active transmembrane transporter activity;GO:0015297//antiporter activity;GO:0022804//active transmembrane transporter activity;GO:0022857//transmembrane transporter activity;GO:0005215//tran…
Solyc02g062890.3	[C]GO:0016021//integral component of membrane;GO:0016020//membrane;GO:0044425//membrane part;GO:0031224//intrinsic component of membrane;	[C]membrane part;membrane;	cellular_component	Solyc02g062890.3	Solyc02g062890.3.1	Known_gene	1	-0.338180129	3.74E-05	1.35E-05	-4.119698298	2.80E-166	3.39E-167	-1.848463768	4.20E-59	1.35E-59	1.933054401	1.82E-18	8.64E-19			K08150//MFS transporter, SP family, solute carrier family 2 (myo-inositol transporter), member 13	NP_001289849.1|1.5e-265|probable polyol transporter 6 [Solanum lycopersicum]	GO:0016021//integral component of membrane;GO:0016020//membrane;GO:0044425//membrane part;GO:0031224//intrinsic component of membrane;
Solyc02g063330.3	[P]GO:0044260//cellular macromolecule metabolic process;GO:0023052//signaling;GO:0006793//phosphorus metabolic process;GO:0007165//signal transduction;GO:0044267//cellular protein metabolic process;GO:0043170//macromolecule metabolic process;GO:0043412//macromolecule modification;GO:0050896//response to stimulus;GO:1901564//organonitrogen compound metabolic process;GO:0071704//organic substance m…	[C]membrane;cell;[P]signaling;metabolic process;response to stimulus;biological regulation;cellular process;[F]signal transducer activity;binding;molecular transducer activity;catalytic activity;	biological_process;cellular_component;molecular_function	Solyc02g063330.3	Solyc02g063330.3.1	Known_gene	1	-0.512640564	0.022973471	0.01569605	1.776254251	3.04E-35	1.23E-35	0.405708331	0.032263351	0.06058022	-1.883186484	6.69E-38	1.92E-38			K04733//interleukin-1 receptor-associated kinase 4 [EC:2.7.11.1]	XP_004233478.1|7.4e-308|PREDICTED: serine/threonine-protein kinase CDL1-like [Solanum lycopersicum]	GO:0044260//cellular macromolecule metabolic process;GO:0023052//signaling;GO:0006793//phosphorus metabolic process;GO:0007165//signal transduction;GO:0044267//cellular protein metabolic process;GO:0043170//macromolecule metabolic process;GO:0043412//macromolecule modification;GO:0050896//response to stimulus;GO:1901564//organonitrogen compound metabolic process;GO:0071704//organic substance meta…
Solyc02g063420.3	[C]GO:0044425//membrane part;GO:0016021//integral component of membrane;GO:0031224//intrinsic component of membrane;GO:0016020//membrane;	[C]membrane;membrane part;	cellular_component	Solyc02g063420.3	Solyc02g063420.3.1	Known_gene	1	-0.825675499	2.06E-13	3.14E-14	-1.271242714	4.93E-27	2.40E-27	-3.146034049	2.00E-47	7.52E-48	-2.700466834	1.94E-30	6.52E-31				XP_004233471.1|8.5e-78|PREDICTED: uncharacterized protein At5g65660-like [Solanum lycopersicum]	GO:0044425//membrane part;GO:0016021//integral component of membrane;GO:0031224//intrinsic component of membrane;GO:0016020//membrane;
Solyc02g063440.3	[P]GO:0000003//reproduction;GO:0003006//developmental process involved in reproduction;GO:0032502//developmental process;GO:0022414//reproductive process;[C]GO:0005623//cell;GO:0016020//membrane;GO:0071944//cell periphery;GO:0044464//cell part;GO:0005886//plasma membrane;	[C]membrane;cell;[P]developmental process;reproductive process;reproduction;	biological_process;cellular_component	Solyc02g063440.3	Solyc02g063440.3.1	Known_gene	1	-0.272056618	3.79E-07	1.05E-07	-2.408527009	2.24E-231	2.05E-232	-0.693681446	3.72E-30	1.90E-30	1.442788945	2.08E-60	4.23E-61				XP_006426204.1|9.5e-28|hypothetical protein CICLE_v10027423mg [Citrus clementina]	GO:0000003//reproduction;GO:0003006//developmental process involved in reproduction;GO:0032502//developmental process;GO:0022414//reproductive process;GO:0005623//cell;GO:0016020//membrane;GO:0071944//cell periphery;GO:0044464//cell part;GO:0005886//plasma membrane;
Solyc02g064680.4	[C]GO:0031224//intrinsic component of membrane;GO:0044425//membrane part;GO:0016021//integral component of membrane;GO:0016020//membrane;[F]GO:0022857//transmembrane transporter activity;GO:0005388//calcium-transporting ATPase activity;GO:0005215//transporter activity;GO:0016818//hydrolase activity, acting on acid anhydrides, in phosphorus-containing anhydrides;GO:0015075//ion transmembrane trans…	[C]membrane;membrane part;[F]transporter activity;binding;catalytic activity;	molecular_function;cellular_component	Solyc02g064680.4	Solyc02g064680.4.1	Known_gene	1	-0.295164145	3.60E-25	2.74E-26	1.618655823	0	0	-0.061216844	0.021461811	0.038648061	-1.975036811	0	0			K01537//Ca2+-transporting ATPase [EC:3.6.3.8]	XP_009587554.1|0.0e+00|PREDICTED: LOW QUALITY PROTEIN: calcium-transporting ATPase 2, plasma membrane-type-like [Nicotiana tomentosiformis]	GO:0031224//intrinsic component of membrane;GO:0044425//membrane part;GO:0016021//integral component of membrane;GO:0016020//membrane;GO:0022857//transmembrane transporter activity;GO:0005388//calcium-transporting ATPase activity;GO:0005215//transporter activity;GO:0016818//hydrolase activity, acting on acid anhydrides, in phosphorus-containing anhydrides;GO:0015075//ion transmembrane transporter…
Solyc02g065090.4	[P]GO:0016042//lipid catabolic process;GO:0071704//organic substance metabolic process;GO:0006629//lipid metabolic process;GO:1901575//organic substance catabolic process;GO:0044238//primary metabolic process;GO:0009056//catabolic process;GO:0008152//metabolic process;[C]GO:0005737//cytoplasm;GO:0044424//intracellular part;GO:0005622//intracellular;GO:0016020//membrane;GO:0005623//cell;GO:0044464…	[C]cell;membrane;[P]metabolic process;[F]catalytic activity;	molecular_function;biological_process;cellular_component	Solyc02g065090.4	Solyc02g065090.4.1	Known_gene	1	0.014988762	0.577909351	0.983421967	1.330355788	0.012887644	0.020392573	-4.014005655	0.00342746	0.005397293	-5.329372682	3.73E-06	3.40E-06			K16815//calcium-independent phospholipase A2-gamma	XP_004233432.1|8.7e-235|PREDICTED: patatin-like protein 1 [Solanum lycopersicum]	GO:0016042//lipid catabolic process;GO:0071704//organic substance metabolic process;GO:0006629//lipid metabolic process;GO:1901575//organic substance catabolic process;GO:0044238//primary metabolic process;GO:0009056//catabolic process;GO:0008152//metabolic process;GO:0005737//cytoplasm;GO:0044424//intracellular part;GO:0005622//intracellular;GO:0016020//membrane;GO:0005623//cell;GO:0044464//cell…
Solyc02g065220.4	[P]GO:0009058//biosynthetic process;GO:0008152//metabolic process;GO:0044550//secondary metabolite biosynthetic process;GO:0019748//secondary metabolic process;[C]GO:0016020//membrane;GO:0044425//membrane part;GO:0031224//intrinsic component of membrane;GO:0016021//integral component of membrane;[F]GO:0016709//oxidoreductase activity, acting on paired donors, with incorporation or reduction of mo…	[C]membrane part;membrane;[P]metabolic process;[F]binding;catalytic activity;	cellular_component;molecular_function;biological_process	Solyc02g065220.4	Solyc02g065220.4.1	Known_gene	1	0.069427851	0.00027409	0.000115138	-1.896621488	0	0	-0.6814357	7.58E-253	7.04E-254	1.284613638	0	0			K20556//cytochrome P450 family 76 subfamily C	XP_004233425.1|1.9e-286|PREDICTED: geraniol 8-hydroxylase-like [Solanum lycopersicum]	GO:0009058//biosynthetic process;GO:0008152//metabolic process;GO:0044550//secondary metabolite biosynthetic process;GO:0019748//secondary metabolic process;GO:0016020//membrane;GO:0044425//membrane part;GO:0031224//intrinsic component of membrane;GO:0016021//integral component of membrane;GO:0016709//oxidoreductase activity, acting on paired donors, with incorporation or reduction of molecular o…
Solyc02g066920.3	[P]GO:0044085//cellular component biogenesis;GO:0070271//protein complex biogenesis;GO:0043623//cellular protein complex assembly;GO:0022607//cellular component assembly;GO:0065003//macromolecular complex assembly;GO:0006461//protein complex assembly;GO:0034622//cellular macromolecular complex assembly;GO:0043933//macromolecular complex subunit organization;GO:0016043//cellular component organiza…	[C]organelle;organelle part;cell;membrane;[P]cellular component organization or biogenesis;cellular process;	cellular_component;biological_process	Solyc02g066920.3	Solyc02g066920.3.1	Known_gene	1	-0.645033684	2.35E-46	8.46E-48	-0.510892087	1.04E-31	4.50E-32	-0.916820536	2.16E-55	7.25E-56	-1.050962132	1.33E-75	2.23E-76			K01126//glycerophosphoryl diester phosphodiesterase [EC:3.1.4.46]+ko00564//Glycerophospholipid metabolism	XP_004233386.1|2.1e-87|PREDICTED: protein CHLORORESPIRATORY REDUCTION 7, chloroplastic [Solanum lycopersicum]	GO:0044085//cellular component biogenesis;GO:0070271//protein complex biogenesis;GO:0043623//cellular protein complex assembly;GO:0022607//cellular component assembly;GO:0065003//macromolecular complex assembly;GO:0006461//protein complex assembly;GO:0034622//cellular macromolecular complex assembly;GO:0043933//macromolecular complex subunit organization;GO:0016043//cellular component organizatio…
Solyc02g067220.4	[C]GO:0016020//membrane;GO:0016021//integral component of membrane;GO:0031224//intrinsic component of membrane;GO:0044425//membrane part;[F]GO:0005488//binding;GO:0043167//ion binding;GO:0005509//calcium ion binding;GO:0043169//cation binding;GO:0046872//metal ion binding;	[C]membrane part;membrane;[F]binding;	cellular_component;molecular_function	Solyc02g067220.4	Solyc02g067220.4.1	Known_gene	1	1.102451603	0.076633158	0.064999634	1.915318289	0.000179333	0.000219955	1.942925623	3.45E-08	3.56E-08	1.130058936	0.000203081	0.000220149			K02183//calmodulin+ko04016//MAPK signaling pathway - plant+ko04626//Plant-pathogen interaction+ko04070//Phosphatidylinositol signaling system	XP_004233367.1|2.2e-38|PREDICTED: probable calcium-binding protein CML30 [Solanum lycopersicum]	GO:0016020//membrane;GO:0016021//integral component of membrane;GO:0031224//intrinsic component of membrane;GO:0044425//membrane part;GO:0005488//binding;GO:0043167//ion binding;GO:0005509//calcium ion binding;GO:0043169//cation binding;GO:0046872//metal ion binding;
Solyc02g067580.3	[C]GO:0044425//membrane part;GO:0031224//intrinsic component of membrane;GO:0016021//integral component of membrane;GO:0016020//membrane;	[C]membrane part;membrane;	cellular_component	Solyc02g067580.3	Solyc02g067580.3.1	Known_gene	1	-0.248795291	0.00018466	7.52E-05	0.003422675	0.372741848	0.954574159	-1.119767718	1.83E-44	7.23E-45	-1.371985684	9.33E-72	1.63E-72			K09490//heat shock 70kDa protein 5+ko04141//Protein processing in endoplasmic reticulum+ko03060//Protein export	NP_001316528.1|1.3e-45|NADH-ubiquinone reductase complex 1 MLRQ subunit-like protein [Solanum lycopersicum]	GO:0044425//membrane part;GO:0031224//intrinsic component of membrane;GO:0016021//integral component of membrane;GO:0016020//membrane;
Solyc02g067680.1	[C]GO:0016020//membrane;GO:0016021//integral component of membrane;GO:0031224//intrinsic component of membrane;GO:0044425//membrane part;	[C]membrane;membrane part;	cellular_component	Solyc02g067680.1	Solyc02g067680.1.1	Known_gene	1	-0.332934542	0.08067763	0.06909022	0.66050439	1.62E-05	1.80E-05	-0.625440367	0.002478441	0.003829406	-1.618879299	1.17E-18	5.51E-19		PREDICTED: Vitis vinifera hypothetical protein LOC100250803 (LOC100250803), mRNA	K19041//E3 ubiquitin-protein ligase RNF38/44 [EC:2.3.2.27]	XP_004233335.1|1.7e-208|PREDICTED: RING-H2 finger protein ATL46-like [Solanum lycopersicum]	GO:0016020//membrane;GO:0016021//integral component of membrane;GO:0031224//intrinsic component of membrane;GO:0044425//membrane part;
Solyc02g067700.1	[C]GO:0044425//membrane part;GO:0016020//membrane;GO:0016021//integral component of membrane;GO:0031224//intrinsic component of membrane;	[C]membrane part;membrane;	cellular_component	Solyc02g067700.1	Solyc02g067700.1.1	Known_gene	1	-0.491971227	0.225428009	0.251142436	0.808129043	0.011525015	0.018076095	-0.261933169	0.240913882	0.591909741	-1.562033439	5.94E-05	6.09E-05		PREDICTED: Vitis vinifera hypothetical protein LOC100250803 (LOC100250803), mRNA	K19041//E3 ubiquitin-protein ligase RNF38/44 [EC:2.3.2.27];K15692//E3 ubiquitin-protein ligase RNF13 [EC:2.3.2.27]	XP_015064010.1|1.7e-89|PREDICTED: E3 ubiquitin-protein ligase ATL23-like [Solanum pennellii]	GO:0044425//membrane part;GO:0016020//membrane;GO:0016021//integral component of membrane;GO:0031224//intrinsic component of membrane;
Solyc02g067780.3	[C]GO:0044425//membrane part;GO:0016021//integral component of membrane;GO:0031224//intrinsic component of membrane;GO:0016020//membrane;[F]GO:1901363//heterocyclic compound binding;GO:0003824//catalytic activity;GO:0035639//purine ribonucleoside triphosphate binding;GO:0008144//drug binding;GO:0140096//catalytic activity, acting on a protein;GO:0005488//binding;GO:0000166//nucleotide binding;GO:…	[C]membrane;membrane part;[F]catalytic activity;binding;	cellular_component;molecular_function	Solyc02g067780.3	Solyc02g067780.3.1	Known_gene	1	1.751954356	0.055796755	0.044470158	2.74467176	0.000149049	0.000181428	2.641346173	9.77E-11	8.82E-11	1.648628769	1.68E-06	1.48E-06			K04733//interleukin-1 receptor-associated kinase 4 [EC:2.7.11.1]	XP_015064401.1|1.5e-277|PREDICTED: putative cysteine-rich receptor-like protein kinase 43 isoform X2 [Solanum pennellii]	GO:0044425//membrane part;GO:0016021//integral component of membrane;GO:0031224//intrinsic component of membrane;GO:0016020//membrane;GO:1901363//heterocyclic compound binding;GO:0003824//catalytic activity;GO:0035639//purine ribonucleoside triphosphate binding;GO:0008144//drug binding;GO:0140096//catalytic activity, acting on a protein;GO:0005488//binding;GO:0000166//nucleotide binding;GO:003055…
Solyc02g067790.4	[P]GO:0006810//transport;GO:0051179//localization;GO:0055085//transmembrane transport;GO:0051234//establishment of localization;[C]GO:0044425//membrane part;GO:0016020//membrane;GO:0016021//integral component of membrane;GO:0031224//intrinsic component of membrane;	[C]membrane part;membrane;[P]localization;	cellular_component;biological_process	Solyc02g067790.4	Solyc02g067790.4.1	Known_gene	1	0.345296522	0.015688517	0.010106508	-1.977633116	1.14E-22	6.14E-23	-0.708885848	6.39E-07	7.15E-07	1.614043789	7.29E-14	4.18E-14			K02575//MFS transporter, NNP family, nitrate/nitrite transporter+ko00910//Nitrogen metabolism	XP_004233327.2|1.6e-257|PREDICTED: high affinity nitrate transporter 2.7 [Solanum lycopersicum]	GO:0006810//transport;GO:0051179//localization;GO:0055085//transmembrane transport;GO:0051234//establishment of localization;GO:0044425//membrane part;GO:0016020//membrane;GO:0016021//integral component of membrane;GO:0031224//intrinsic component of membrane;
Solyc02g068160.1	[C]GO:0016021//integral component of membrane;GO:0031224//intrinsic component of membrane;GO:0044425//membrane part;GO:0016020//membrane;	[C]membrane;membrane part;	cellular_component	Solyc02g068160.1	Solyc02g068160.1.1	Known_gene	1	-0.052125434	0.524914203	0.837450123	-0.035966426	0.350900355	0.886989148	-1.236398077	7.59E-05	9.95E-05	-1.252557085	7.30E-05	7.55E-05			K11094//U2 small nuclear ribonucleoprotein B''+ko03040//Spliceosome	XP_004233289.1|1.1e-38|PREDICTED: uncharacterized protein LOC101246593 [Solanum lycopersicum]	GO:0016021//integral component of membrane;GO:0031224//intrinsic component of membrane;GO:0044425//membrane part;GO:0016020//membrane;
Solyc02g068600.3	[C]GO:0016021//integral component of membrane;GO:0016020//membrane;GO:0044425//membrane part;GO:0031224//intrinsic component of membrane;	[C]membrane;membrane part;	cellular_component	Solyc02g068600.3	Solyc02g068600.3.1	Known_gene	1	0.338603233	0.030380062	0.021710321	-0.027189889	0.34291275	0.86249754	-2.363155219	3.25E-29	1.69E-29	-1.997362097	7.18E-19	3.34E-19			K15503//serine/threonine-protein phosphatase 6 regulatory ankyrin repeat subunit B;K09420//transcriptional activator Myb	XP_004233910.2|9.2e-237|PREDICTED: ankyrin repeat-containing protein NPR4-like [Solanum lycopersicum]	GO:0016021//integral component of membrane;GO:0016020//membrane;GO:0044425//membrane part;GO:0031224//intrinsic component of membrane;
Solyc02g068670.3	[C]GO:0044425//membrane part;GO:0016021//integral component of membrane;GO:0016020//membrane;GO:0031224//intrinsic component of membrane;	[C]membrane part;membrane;	cellular_component	Solyc02g068670.3	Solyc02g068670.3.1	Known_gene	1	0.126020074	0.488739809	0.752889026	3.578890625	4.56E-59	1.30E-59	1.063996857	0.000752347	0.00108942	-2.388873694	3.99E-40	1.10E-40			K15503//serine/threonine-protein phosphatase 6 regulatory ankyrin repeat subunit B;K09420//transcriptional activator Myb	XP_010317038.1|0.0e+00|PREDICTED: ankyrin repeat-containing protein At5g02620-like [Solanum lycopersicum]	GO:0044425//membrane part;GO:0016021//integral component of membrane;GO:0016020//membrane;GO:0031224//intrinsic component of membrane;
Solyc02g069450.3	[P]GO:0009987//cellular process;GO:0015979//photosynthesis;GO:0008152//metabolic process;GO:0044237//cellular metabolic process;[C]GO:0009522//photosystem I;GO:0044436//thylakoid part;GO:0009521//photosystem;GO:0016020//membrane;GO:0005623//cell;GO:0044425//membrane part;GO:0009538//photosystem I reaction center;GO:0034357//photosynthetic membrane;GO:0032991//macromolecular complex;GO:0016021//in…	[C]macromolecular complex;membrane part;cell;membrane;[P]cellular process;metabolic process;	biological_process;cellular_component	Solyc02g069450.3	Solyc02g069450.3.1	Known_gene	1	-0.539236603	3.18E-48	1.09E-49	-0.052758831	0.061452574	0.114260013	-0.686412578	4.52E-52	1.59E-52	-1.172890351	3.93E-176	2.95E-177			K02694//photosystem I subunit III+ko01100//Metabolic pathways+ko00195//Photosynthesis	XP_004233199.1|6.6e-126|PREDICTED: photosystem I reaction center subunit III, chloroplastic-like [Solanum lycopersicum]	GO:0009987//cellular process;GO:0015979//photosynthesis;GO:0008152//metabolic process;GO:0044237//cellular metabolic process;GO:0009522//photosystem I;GO:0044436//thylakoid part;GO:0009521//photosystem;GO:0016020//membrane;GO:0005623//cell;GO:0044425//membrane part;GO:0009538//photosystem I reaction center;GO:0034357//photosynthetic membrane;GO:0032991//macromolecular complex;GO:0016021//integral…
Solyc02g069490.4	[C]GO:0044425//membrane part;GO:0016020//membrane;GO:0031224//intrinsic component of membrane;GO:0016021//integral component of membrane;[F]GO:0005488//binding;GO:1901265//nucleoside phosphate binding;GO:0043168//anion binding;GO:0000166//nucleotide binding;GO:0048037//cofactor binding;GO:0016614//oxidoreductase activity, acting on CH-OH group of donors;GO:0016491//oxidoreductase activity;GO:0003…	[C]membrane part;membrane;[F]binding;catalytic activity;	molecular_function;cellular_component	Solyc02g069490.4	Solyc02g069490.4.1	Known_gene	1	0.000814241	0.577909351	0.961726725	-1.414178843	0	0	-3.291679467	0	0	-1.876686383	0	0			K09828//Delta24-sterol reductase [EC:1.3.1.72 1.3.1.-]+ko01100//Metabolic pathways+ko01110//Biosynthesis of secondary metabolites+ko00100//Steroid biosynthesis	AIL30492.1|1.9e-303|DWARF1/DIMINUTO [Nicotiana tabacum]	GO:0044425//membrane part;GO:0016020//membrane;GO:0031224//intrinsic component of membrane;GO:0016021//integral component of membrane;GO:0005488//binding;GO:1901265//nucleoside phosphate binding;GO:0043168//anion binding;GO:0000166//nucleotide binding;GO:0048037//cofactor binding;GO:0016614//oxidoreductase activity, acting on CH-OH group of donors;GO:0016491//oxidoreductase activity;GO:0003824//c…
Solyc02g069600.3	[P]GO:0042592//homeostatic process;GO:1901360//organic cyclic compound metabolic process;GO:1901576//organic substance biosynthetic process;GO:1901362//organic cyclic compound biosynthetic process;GO:0071704//organic substance metabolic process;GO:0016129//phytosteroid biosynthetic process;GO:0065008//regulation of biological quality;GO:0032501//multicellular organismal process;GO:1901615//organi…	[C]membrane;membrane part;[P]metabolic process;developmental process;multicellular organismal process;biological regulation;[F]catalytic activity;binding;	cellular_component;molecular_function;biological_process	Solyc02g069600.3	Solyc02g069600.3.1	Known_gene	1	0.132825252	0.44375794	0.648732264	-0.591964848	0.041176043	0.073044164	1.493478093	1.32E-11	1.14E-11	2.218268192	1.16E-18	5.46E-19			K20667//beta-amyrin 28-monooxygenase [EC:1.14.14.126]	XP_004233188.1|2.9e-276|PREDICTED: beta-amyrin 28-oxidase-like [Solanum lycopersicum]	GO:0042592//homeostatic process;GO:1901360//organic cyclic compound metabolic process;GO:1901576//organic substance biosynthetic process;GO:1901362//organic cyclic compound biosynthetic process;GO:0071704//organic substance metabolic process;GO:0016129//phytosteroid biosynthetic process;GO:0065008//regulation of biological quality;GO:0032501//multicellular organismal process;GO:1901615//organic h…
Solyc02g069910.2	[C]GO:0016020//membrane;GO:0016021//integral component of membrane;GO:0031224//intrinsic component of membrane;GO:0044425//membrane part;	[C]membrane;membrane part;	cellular_component	Solyc02g069910.2	Solyc02g069910.2.1	Known_gene	1	-0.634513991	0.019446781	0.012935665	3.662347567	6.39E-200	6.76E-201	0.503393561	0.029012204	0.053945045	-3.793467996	1.20E-204	7.68E-206				XP_006353012.1|1.8e-49|PREDICTED: uncharacterized protein LOC102599613 [Solanum tuberosum]	GO:0016020//membrane;GO:0016021//integral component of membrane;GO:0031224//intrinsic component of membrane;GO:0044425//membrane part;
Solyc02g070040.1	[C]GO:0044425//membrane part;GO:0016021//integral component of membrane;GO:0016020//membrane;GO:0031224//intrinsic component of membrane;	[C]membrane part;membrane;	cellular_component	Solyc02g070040.1	Solyc02g070040.1.1	Known_gene	1	-0.467914768	1.88E-05	6.51E-06	0.72696619	1.01E-17	6.30E-18	-1.045224386	1.22E-14	9.33E-15	-2.240105344	4.34E-92	6.17E-93				XP_004233154.1|7.0e-188|PREDICTED: uncharacterized protein LOC101257038 [Solanum lycopersicum]	GO:0044425//membrane part;GO:0016021//integral component of membrane;GO:0016020//membrane;GO:0031224//intrinsic component of membrane;
Solyc02g070210.3	[C]GO:0005737//cytoplasm;GO:0044444//cytoplasmic part;GO:0005829//cytosol;GO:0005622//intracellular;GO:0044464//cell part;GO:0044425//membrane part;GO:0016020//membrane;GO:0031224//intrinsic component of membrane;GO:0043227//membrane-bounded organelle;GO:0071944//cell periphery;GO:0005623//cell;GO:0044424//intracellular part;GO:0016021//integral component of membrane;GO:0005886//plasma membrane;G…	[C]organelle;membrane;membrane part;cell;[F]transporter activity;	cellular_component;molecular_function	Solyc02g070210.3	Solyc02g070210.3.1	Known_gene	1	-0.064445706	0.515383867	0.815649836	2.998734297	1.62E-75	3.83E-76	4.514282579	5.80E-272	5.03E-273	1.451102575	2.44E-82	3.80E-83			K19996//phosphatidylinositol transfer protein SFH5	XP_004233146.1|2.0e-267|PREDICTED: patellin-4 [Solanum lycopersicum]	GO:0005737//cytoplasm;GO:0044444//cytoplasmic part;GO:0005829//cytosol;GO:0005622//intracellular;GO:0044464//cell part;GO:0044425//membrane part;GO:0016020//membrane;GO:0031224//intrinsic component of membrane;GO:0043227//membrane-bounded organelle;GO:0071944//cell periphery;GO:0005623//cell;GO:0044424//intracellular part;GO:0016021//integral component of membrane;GO:0005886//plasma membrane;GO:0…
Solyc02g070890.3	[C]GO:0044425//membrane part;GO:0031224//intrinsic component of membrane;GO:0016020//membrane;GO:0016021//integral component of membrane;[F]GO:0005524//ATP binding;GO:0035639//purine ribonucleoside triphosphate binding;GO:1901265//nucleoside phosphate binding;GO:0030554//adenyl nucleotide binding;GO:0097367//carbohydrate derivative binding;GO:0032553//ribonucleotide binding;GO:0140096//catalytic …	[C]membrane;membrane part;[F]catalytic activity;binding;	cellular_component;molecular_function	Solyc02g070890.3	Solyc02g070890.3.1	Known_gene	1	0.110092447	0.253922199	0.293381333	1.648024388	3.39E-93	6.84E-94	-1.458348789	5.94E-28	3.17E-28	-2.99628073	3.90E-191	2.64E-192			K13420//LRR receptor-like serine/threonine-protein kinase FLS2 [EC:2.7.11.1]+ko04016//MAPK signaling pathway - plant+ko04626//Plant-pathogen interaction	XP_004233092.1|0.0e+00|PREDICTED: LRR receptor-like serine/threonine-protein kinase FLS2 [Solanum lycopersicum]	GO:0044425//membrane part;GO:0031224//intrinsic component of membrane;GO:0016020//membrane;GO:0016021//integral component of membrane;GO:0005524//ATP binding;GO:0035639//purine ribonucleoside triphosphate binding;GO:1901265//nucleoside phosphate binding;GO:0030554//adenyl nucleotide binding;GO:0097367//carbohydrate derivative binding;GO:0032553//ribonucleotide binding;GO:0140096//catalytic activi…
Solyc02g070940.1	[P]GO:0009987//cellular process;GO:0009416//response to light stimulus;GO:0044260//cellular macromolecule metabolic process;GO:0043412//macromolecule modification;GO:0009628//response to abiotic stimulus;GO:0006807//nitrogen compound metabolic process;GO:0006091//generation of precursor metabolites and energy;GO:0044237//cellular metabolic process;GO:1901564//organonitrogen compound metabolic pro…	[C]membrane;membrane part;organelle part;organelle;macromolecular complex;cell;[P]response to stimulus;metabolic process;cellular process;[F]binding;	cellular_component;biological_process;molecular_function	Solyc02g070940.1	Solyc02g070940.1.1	Known_gene	1	-0.609314974	3.03E-37	1.43E-38	-1.223552756	4.75E-121	7.57E-122	-3.055970132	6.62E-260	6.03E-261	-2.44173235	6.04E-135	5.98E-136			K08912//light-harvesting complex II chlorophyll a/b binding protein 1+ko01100//Metabolic pathways+ko00196//Photosynthesis - antenna proteins	NP_001316856.1|3.7e-152|chlorophyll a-b binding protein 1B, chloroplastic [Solanum lycopersicum]	GO:0009987//cellular process;GO:0009416//response to light stimulus;GO:0044260//cellular macromolecule metabolic process;GO:0043412//macromolecule modification;GO:0009628//response to abiotic stimulus;GO:0006807//nitrogen compound metabolic process;GO:0006091//generation of precursor metabolites and energy;GO:0044237//cellular metabolic process;GO:1901564//organonitrogen compound metabolic proces…
Solyc02g070950.1	[P]GO:0009765//photosynthesis, light harvesting;GO:0043170//macromolecule metabolic process;GO:0050896//response to stimulus;GO:0044238//primary metabolic process;GO:0006807//nitrogen compound metabolic process;GO:0036211//protein modification process;GO:1901564//organonitrogen compound metabolic process;GO:0008152//metabolic process;GO:0009987//cellular process;GO:0044237//cellular metabolic pro…	[C]organelle part;membrane part;organelle;macromolecular complex;cell;membrane;[P]cellular process;response to stimulus;metabolic process;[F]binding;	molecular_function;cellular_component;biological_process	Solyc02g070950.1	Solyc02g070950.1.1	Known_gene	1	-0.718908151	5.90E-09	1.33E-09	-1.117017351	2.17E-18	1.32E-18	-2.704024238	4.53E-36	2.06E-36	-2.305915038	2.46E-23	1.00E-23			K08912//light-harvesting complex II chlorophyll a/b binding protein 1+ko01100//Metabolic pathways+ko00196//Photosynthesis - antenna proteins	NP_001316856.1|3.7e-152|chlorophyll a-b binding protein 1B, chloroplastic [Solanum lycopersicum]	GO:0009765//photosynthesis, light harvesting;GO:0043170//macromolecule metabolic process;GO:0050896//response to stimulus;GO:0044238//primary metabolic process;GO:0006807//nitrogen compound metabolic process;GO:0036211//protein modification process;GO:1901564//organonitrogen compound metabolic process;GO:0008152//metabolic process;GO:0009987//cellular process;GO:0044237//cellular metabolic proces…
Solyc02g070970.1	[P]GO:0009987//cellular process;GO:1901564//organonitrogen compound metabolic process;GO:0050896//response to stimulus;GO:0043170//macromolecule metabolic process;GO:0006807//nitrogen compound metabolic process;GO:0043412//macromolecule modification;GO:0019538//protein metabolic process;GO:0036211//protein modification process;GO:0044238//primary metabolic process;GO:0044267//cellular protein met…	[C]membrane;organelle part;organelle;membrane part;cell;macromolecular complex;[P]metabolic process;response to stimulus;cellular process;[F]binding;	biological_process;cellular_component;molecular_function	Solyc02g070970.1	Solyc02g070970.1.1	Known_gene	1	-0.523806827	0.00376164	0.002052881	-1.287171617	3.84E-11	3.06E-11	-2.634380985	4.60E-19	3.04E-19	-1.871016194	2.99E-08	2.32E-08			K08912//light-harvesting complex II chlorophyll a/b binding protein 1+ko01100//Metabolic pathways+ko00196//Photosynthesis - antenna proteins	NP_001316856.1|3.7e-152|chlorophyll a-b binding protein 1B, chloroplastic [Solanum lycopersicum]	GO:0009987//cellular process;GO:1901564//organonitrogen compound metabolic process;GO:0050896//response to stimulus;GO:0043170//macromolecule metabolic process;GO:0006807//nitrogen compound metabolic process;GO:0043412//macromolecule modification;GO:0019538//protein metabolic process;GO:0036211//protein modification process;GO:0044238//primary metabolic process;GO:0044267//cellular protein metabo…
Solyc02g070980.1	[P]GO:0043170//macromolecule metabolic process;GO:0009314//response to radiation;GO:0015979//photosynthesis;GO:0006464//cellular protein modification process;GO:0009416//response to light stimulus;GO:0006807//nitrogen compound metabolic process;GO:1901564//organonitrogen compound metabolic process;GO:0019538//protein metabolic process;GO:0009628//response to abiotic stimulus;GO:0036211//protein m…	[C]organelle part;cell;organelle;membrane;macromolecular complex;membrane part;[P]cellular process;metabolic process;response to stimulus;[F]binding;	molecular_function;cellular_component;biological_process	Solyc02g070980.1	Solyc02g070980.1.1	Known_gene	1	-0.608012579	0.063441644	0.051827566	-0.830532947	0.006956707	0.010507785	-2.372556665	5.03E-06	6.00E-06	-2.150036297	7.51E-05	7.78E-05			K08912//light-harvesting complex II chlorophyll a/b binding protein 1+ko01100//Metabolic pathways+ko00196//Photosynthesis - antenna proteins	NP_001316869.1|2.8e-152|chlorophyll a/b-binding protein Cab-1A [Solanum lycopersicum]	GO:0043170//macromolecule metabolic process;GO:0009314//response to radiation;GO:0015979//photosynthesis;GO:0006464//cellular protein modification process;GO:0009416//response to light stimulus;GO:0006807//nitrogen compound metabolic process;GO:1901564//organonitrogen compound metabolic process;GO:0019538//protein metabolic process;GO:0009628//response to abiotic stimulus;GO:0036211//protein modi…
Solyc02g070990.1	[P]GO:0018298//protein-chromophore linkage;GO:0009768//photosynthesis, light harvesting in photosystem I;GO:0019538//protein metabolic process;GO:0044267//cellular protein metabolic process;GO:0009416//response to light stimulus;GO:0071704//organic substance metabolic process;GO:0006464//cellular protein modification process;GO:0009765//photosynthesis, light harvesting;GO:0044237//cellular metabo…	[C]organelle part;membrane;membrane part;organelle;cell;macromolecular complex;[P]cellular process;metabolic process;response to stimulus;[F]binding;	molecular_function;cellular_component;biological_process	Solyc02g070990.1	Solyc02g070990.1.1	Known_gene	1	-0.72108186	0.004037285	0.002219997	-0.810499861	0.00054244	0.000700413	-1.683405259	2.16E-06	2.51E-06	-1.593987258	1.17E-05	1.11E-05			K08912//light-harvesting complex II chlorophyll a/b binding protein 1+ko01100//Metabolic pathways+ko00196//Photosynthesis - antenna proteins	XP_004233101.1|3.7e-152|PREDICTED: chlorophyll a-b binding protein 1B, chloroplastic-like [Solanum lycopersicum]	GO:0018298//protein-chromophore linkage;GO:0009768//photosynthesis, light harvesting in photosystem I;GO:0019538//protein metabolic process;GO:0044267//cellular protein metabolic process;GO:0009416//response to light stimulus;GO:0071704//organic substance metabolic process;GO:0006464//cellular protein modification process;GO:0009765//photosynthesis, light harvesting;GO:0044237//cellular metabolic…
Solyc02g071000.1	[P]GO:0018298//protein-chromophore linkage;GO:0009765//photosynthesis, light harvesting;GO:0006091//generation of precursor metabolites and energy;GO:0036211//protein modification process;GO:0009314//response to radiation;GO:0009416//response to light stimulus;GO:0009768//photosynthesis, light harvesting in photosystem I;GO:0009987//cellular process;GO:1901564//organonitrogen compound metabolic p…	[C]membrane;cell;organelle part;membrane part;organelle;macromolecular complex;[P]cellular process;response to stimulus;metabolic process;[F]binding;	biological_process;cellular_component;molecular_function	Solyc02g071000.1	Solyc02g071000.1.1	Known_gene	1	-0.659432127	0.065415967	0.053756104	-0.923001255	0.006525364	0.009819811	-3.015541799	2.64E-06	3.09E-06	-2.751972672	4.61E-05	4.67E-05			K08912//light-harvesting complex II chlorophyll a/b binding protein 1+ko01100//Metabolic pathways+ko00196//Photosynthesis - antenna proteins	NP_001333706.1|1.7e-152|chlorophyll a-b binding protein 1D [Solanum lycopersicum]	GO:0018298//protein-chromophore linkage;GO:0009765//photosynthesis, light harvesting;GO:0006091//generation of precursor metabolites and energy;GO:0036211//protein modification process;GO:0009314//response to radiation;GO:0009416//response to light stimulus;GO:0009768//photosynthesis, light harvesting in photosystem I;GO:0009987//cellular process;GO:1901564//organonitrogen compound metabolic proc…
Solyc02g071010.1	[P]GO:1901564//organonitrogen compound metabolic process;GO:0009314//response to radiation;GO:0018298//protein-chromophore linkage;GO:0050896//response to stimulus;GO:0006464//cellular protein modification process;GO:0008152//metabolic process;GO:0006807//nitrogen compound metabolic process;GO:0015979//photosynthesis;GO:0044260//cellular macromolecule metabolic process;GO:0044267//cellular protei…	[C]membrane;organelle;membrane part;cell;macromolecular complex;organelle part;[P]response to stimulus;metabolic process;cellular process;[F]binding;	cellular_component;molecular_function;biological_process	Solyc02g071010.1	Solyc02g071010.1.1	Known_gene	1	-0.682442801	1.01E-12	1.63E-13	-0.190397974	0.015417281	0.024860039	-1.449002883	4.92E-27	2.68E-27	-1.94104771	1.30E-55	2.81E-56			K08912//light-harvesting complex II chlorophyll a/b binding protein 1+ko01100//Metabolic pathways+ko00196//Photosynthesis - antenna proteins	NP_001316856.1|3.7e-152|chlorophyll a-b binding protein 1B, chloroplastic [Solanum lycopersicum]	GO:1901564//organonitrogen compound metabolic process;GO:0009314//response to radiation;GO:0018298//protein-chromophore linkage;GO:0050896//response to stimulus;GO:0006464//cellular protein modification process;GO:0008152//metabolic process;GO:0006807//nitrogen compound metabolic process;GO:0015979//photosynthesis;GO:0044260//cellular macromolecule metabolic process;GO:0044267//cellular protein m…
Solyc02g071080.3	[C]GO:0016020//membrane;GO:0031224//intrinsic component of membrane;GO:0016021//integral component of membrane;GO:0044425//membrane part;[F]GO:0005215//transporter activity;	[C]membrane;membrane part;[F]transporter activity;	molecular_function;cellular_component	Solyc02g071080.3	Solyc02g071080.3.1	Known_gene	1	-0.298576407	0.0012799	0.000620177	-2.489364257	2.14E-84	4.65E-85	-0.13544195	0.073555721	0.149907131	2.055345899	5.31E-50	1.25E-50			K07893//Ras-related protein Rab-6A	XP_019067807.1|3.3e-134|PREDICTED: probable purine permease 10 isoform X1 [Solanum lycopersicum]	GO:0016020//membrane;GO:0031224//intrinsic component of membrane;GO:0016021//integral component of membrane;GO:0044425//membrane part;GO:0005215//transporter activity;
Solyc02g071090.3	[C]GO:0031224//intrinsic component of membrane;GO:0016021//integral component of membrane;GO:0016020//membrane;GO:0044425//membrane part;[F]GO:0005215//transporter activity;	[C]membrane;membrane part;[F]transporter activity;	molecular_function;cellular_component	Solyc02g071090.3	Solyc02g071090.3.1	Known_gene	1	0.146533015	6.69E-09	1.51E-09	-2.548224038	0	0	-0.240338497	3.03E-22	1.84E-22	2.454418557	0	0			K07893//Ras-related protein Rab-6A;K00850//6-phosphofructokinase 1 [EC:2.7.1.11]+ko00010//Glycolysis / Gluconeogenesis+ko00030//Pentose phosphate pathway+ko01230//Biosynthesis of amino acids+ko03018//RNA degradation+ko01100//Metabolic pathways+ko00052//Galactose metabolism+ko00051//Fructose and mannose metabolism+ko01110//Biosynthesis of secondary metabolites+ko01200//Carbon metabolism	XP_004233087.1|2.7e-209|PREDICTED: probable purine permease 10 [Solanum lycopersicum]	GO:0031224//intrinsic component of membrane;GO:0016021//integral component of membrane;GO:0016020//membrane;GO:0044425//membrane part;GO:0005215//transporter activity;
Solyc02g071100.3	[C]GO:0016020//membrane;GO:0031224//intrinsic component of membrane;GO:0044425//membrane part;GO:0016021//integral component of membrane;[F]GO:0005215//transporter activity;	[C]membrane;membrane part;[F]transporter activity;	cellular_component;molecular_function	Solyc02g071100.3	Solyc02g071100.3.1	Known_gene	1	0.022865366	0.382592861	0.514598856	-1.587490803	2.98E-256	2.48E-257	0.063191947	0.035743209	0.067578926	1.673548116	6.88E-293	3.11E-294			K07893//Ras-related protein Rab-6A	XP_019067807.1|7.2e-201|PREDICTED: probable purine permease 10 isoform X1 [Solanum lycopersicum]	GO:0016020//membrane;GO:0031224//intrinsic component of membrane;GO:0044425//membrane part;GO:0016021//integral component of membrane;GO:0005215//transporter activity;
Solyc02g071610.3	[C]GO:0044425//membrane part;GO:0031224//intrinsic component of membrane;GO:0016021//integral component of membrane;GO:0016020//membrane;[F]GO:0016298//lipase activity;GO:0016788//hydrolase activity, acting on ester bonds;GO:0003824//catalytic activity;GO:0016787//hydrolase activity;	[C]membrane;membrane part;[F]catalytic activity;	molecular_function;cellular_component	Solyc02g071610.3	Solyc02g071610.3.1	Known_gene	1	0.178730828	0.00571448	0.003270143	0.831379117	1.41E-52	4.37E-53	-2.816519375	2.69E-188	3.36E-189	-3.469167664	0	0			K00679//phospholipid:diacylglycerol acyltransferase [EC:2.3.1.158]+ko01100//Metabolic pathways+ko00561//Glycerolipid metabolism;K10691//E3 ubiquitin-protein ligase UBR4 [EC:2.3.2.27];K14209//solute carrier family 36 (proton-coupled amino acid transporter);K01188//beta-glucosidase [EC:3.2.1.21]+ko01100//Metabolic pathways+ko00500//Starch and sucrose metabolism+ko01110//Biosynthesis of secondary me…	XP_004232990.1|5.2e-216|PREDICTED: GDSL esterase/lipase At5g45670 [Solanum lycopersicum]	GO:0044425//membrane part;GO:0031224//intrinsic component of membrane;GO:0016021//integral component of membrane;GO:0016020//membrane;GO:0016298//lipase activity;GO:0016788//hydrolase activity, acting on ester bonds;GO:0003824//catalytic activity;GO:0016787//hydrolase activity;
Solyc02g071710.3	[C]GO:0016020//membrane;GO:0016021//integral component of membrane;GO:0031224//intrinsic component of membrane;GO:0044425//membrane part;[F]GO:0003824//catalytic activity;GO:0016787//hydrolase activity;GO:0016788//hydrolase activity, acting on ester bonds;	[C]membrane part;membrane;[F]catalytic activity;	molecular_function;cellular_component	Solyc02g071710.3	Solyc02g071710.3.1	Known_gene	1	0.522997034	8.50E-07	2.46E-07	1.206461763	1.31E-40	4.84E-41	-4.407248735	2.62E-108	5.31E-109	-5.090713464	3.50E-182	2.52E-183			K00679//phospholipid:diacylglycerol acyltransferase [EC:2.3.1.158]+ko01100//Metabolic pathways+ko00561//Glycerolipid metabolism;K10691//E3 ubiquitin-protein ligase UBR4 [EC:2.3.2.27];K14209//solute carrier family 36 (proton-coupled amino acid transporter);K01188//beta-glucosidase [EC:3.2.1.21]+ko01100//Metabolic pathways+ko00500//Starch and sucrose metabolism+ko01110//Biosynthesis of secondary me…	XP_004233007.1|5.6e-223|PREDICTED: GDSL esterase/lipase At1g29670-like [Solanum lycopersicum]	GO:0016020//membrane;GO:0016021//integral component of membrane;GO:0031224//intrinsic component of membrane;GO:0044425//membrane part;GO:0003824//catalytic activity;GO:0016787//hydrolase activity;GO:0016788//hydrolase activity, acting on ester bonds;
Solyc02g071810.4	[C]GO:0016020//membrane;GO:0044425//membrane part;GO:0031224//intrinsic component of membrane;GO:0016021//integral component of membrane;[F]GO:0016740//transferase activity;GO:0140096//catalytic activity, acting on a protein;GO:0003824//catalytic activity;GO:0032553//ribonucleotide binding;GO:0036094//small molecule binding;GO:0016773//phosphotransferase activity, alcohol group as acceptor;GO:000…	[C]membrane part;membrane;[F]binding;catalytic activity;	molecular_function;cellular_component	Solyc02g071810.4	Solyc02g071810.4.1	Known_gene	1	0.353790675	0.023995033	0.016501398	0.842210741	5.95E-10	5.01E-10	-0.572472764	0.000139919	0.000187917	-1.06089283	8.12E-14	4.67E-14			K04733//interleukin-1 receptor-associated kinase 4 [EC:2.7.11.1]	XP_015066032.1|0.0e+00|PREDICTED: LOW QUALITY PROTEIN: probable LRR receptor-like serine/threonine-protein kinase At1g07650 [Solanum pennellii]	GO:0016020//membrane;GO:0044425//membrane part;GO:0031224//intrinsic component of membrane;GO:0016021//integral component of membrane;GO:0016740//transferase activity;GO:0140096//catalytic activity, acting on a protein;GO:0003824//catalytic activity;GO:0032553//ribonucleotide binding;GO:0036094//small molecule binding;GO:0016773//phosphotransferase activity, alcohol group as acceptor;GO:0008144//…
Solyc02g071970.1	[P]GO:0006810//transport;GO:0051234//establishment of localization;GO:0055085//transmembrane transport;GO:0051179//localization;[C]GO:0031224//intrinsic component of membrane;GO:0016021//integral component of membrane;GO:0016020//membrane;GO:0044425//membrane part;[F]GO:0005215//transporter activity;	[C]membrane;membrane part;[P]localization;[F]transporter activity;	biological_process;molecular_function;cellular_component	Solyc02g071970.1	Solyc02g071970.1.1	Known_gene	1	-0.419340076	3.37E-05	1.21E-05	-2.126340863	8.41E-61	2.35E-61	0.036875514	0.282652213	0.718777529	1.7438763	2.49E-36	7.36E-37			K15400//omega-hydroxypalmitate O-feruloyl transferase [EC:2.3.1.188]+ko00073//Cutin, suberine and wax biosynthesis;K22048//mechanosensitive ion channel protein 4/5/6/7/8/9/10	XP_015065650.1|2.7e-99|PREDICTED: cold and drought-regulated protein CORA-like [Solanum pennellii]	GO:0006810//transport;GO:0051234//establishment of localization;GO:0055085//transmembrane transport;GO:0051179//localization;GO:0031224//intrinsic component of membrane;GO:0016021//integral component of membrane;GO:0016020//membrane;GO:0044425//membrane part;GO:0005215//transporter activity;
Solyc02g072490.3	[C]GO:0031224//intrinsic component of membrane;GO:0016021//integral component of membrane;GO:0016020//membrane;GO:0044425//membrane part;	[C]membrane part;membrane;	cellular_component	Solyc02g072490.3	Solyc02g072490.3.1	Known_gene	1	-0.11054212	0.487611452	0.750419187	1.281446188	2.52E-06	2.62E-06	0.029063066	0.350777373	0.934294584	-1.362925242	9.67E-07	8.37E-07			K02941//large subunit ribosomal protein LP0+ko03010//Ribosome;K22733//magnesium transporter	XP_010316827.1|0.0e+00|PREDICTED: uncharacterized protein At1g04910 isoform X2 [Solanum lycopersicum]	GO:0031224//intrinsic component of membrane;GO:0016021//integral component of membrane;GO:0016020//membrane;GO:0044425//membrane part;
Solyc02g077090.4	[P]GO:0009658//chloroplast organization;GO:0071840//cellular component organization or biogenesis;GO:0016043//cellular component organization;GO:0009657//plastid organization;GO:0006996//organelle organization;GO:0009987//cellular process;[C]GO:0031967//organelle envelope;GO:0043227//membrane-bounded organelle;GO:0031975//envelope;GO:0005623//cell;GO:0009507//chloroplast;GO:0009536//plastid;GO:00…	[C]organelle part;cell;membrane;organelle;[P]cellular component organization or biogenesis;cellular process;	cellular_component;biological_process	Solyc02g077090.4	Solyc02g077090.4.1	Known_gene	1	0.191031872	3.41E-07	9.34E-08	-1.308321853	2.09E-174	2.41E-175	-3.540074467	0	0	-2.040720742	4.48E-133	4.47E-134			K05747//Wiskott-Aldrich syndrome protein+ko04144//Endocytosis	XP_010316803.1|0.0e+00|PREDICTED: protein CHUP1, chloroplastic [Solanum lycopersicum]	GO:0009658//chloroplast organization;GO:0071840//cellular component organization or biogenesis;GO:0016043//cellular component organization;GO:0009657//plastid organization;GO:0006996//organelle organization;GO:0009987//cellular process;GO:0031967//organelle envelope;GO:0043227//membrane-bounded organelle;GO:0031975//envelope;GO:0005623//cell;GO:0009507//chloroplast;GO:0009536//plastid;GO:0005737/…
Solyc02g077290.2	[C]GO:0031224//intrinsic component of membrane;GO:0016021//integral component of membrane;GO:0044425//membrane part;GO:0016020//membrane;[F]GO:0060089//molecular transducer activity;GO:0030594//neurotransmitter receptor activity;GO:0022838//substrate-specific channel activity;GO:0038023//signaling receptor activity;GO:0015318//inorganic molecular entity transmembrane transporter activity;GO:00048…	[C]membrane part;membrane;[F]signal transducer activity;molecular transducer activity;transporter activity;	cellular_component;molecular_function	Solyc02g077290.2	Solyc02g077290.2.1	Known_gene	1	0.242794679	0.245279164	0.280496395	-0.332609224	0.092216646	0.180363263	0.532628727	0.004246251	0.006778816	1.10803263	3.97E-07	3.33E-07			K05387//glutamate receptor, ionotropic, plant	NP_001307560.1|0.0e+00|glutamate receptor 1.2 precursor [Solanum lycopersicum]	GO:0031224//intrinsic component of membrane;GO:0016021//integral component of membrane;GO:0044425//membrane part;GO:0016020//membrane;GO:0060089//molecular transducer activity;GO:0030594//neurotransmitter receptor activity;GO:0022838//substrate-specific channel activity;GO:0038023//signaling receptor activity;GO:0015318//inorganic molecular entity transmembrane transporter activity;GO:0004888//tr…
Solyc02g078530.3	[C]GO:0005886//plasma membrane;GO:0044464//cell part;GO:0071944//cell periphery;GO:0005623//cell;GO:0016020//membrane;[F]GO:0097367//carbohydrate derivative binding;GO:0032559//adenyl ribonucleotide binding;GO:0003824//catalytic activity;GO:0000166//nucleotide binding;GO:0004674//protein serine/threonine kinase activity;GO:0008144//drug binding;GO:0016740//transferase activity;GO:0005488//binding…	[C]membrane;cell;[F]catalytic activity;binding;	molecular_function;cellular_component	Solyc02g078530.3	Solyc02g078530.3.1	Known_gene	1	-0.99855777	5.81E-05	2.16E-05	0.375485164	0.025169624	0.042487559	-0.493998597	0.053195512	0.104800949	-1.868041531	1.20E-14	6.63E-15			K04733//interleukin-1 receptor-associated kinase 4 [EC:2.7.11.1]	XP_004232848.1|9.4e-210|PREDICTED: putative serine/threonine-protein kinase isoform X1 [Solanum lycopersicum]	GO:0005886//plasma membrane;GO:0044464//cell part;GO:0071944//cell periphery;GO:0005623//cell;GO:0016020//membrane;GO:0097367//carbohydrate derivative binding;GO:0032559//adenyl ribonucleotide binding;GO:0003824//catalytic activity;GO:0000166//nucleotide binding;GO:0004674//protein serine/threonine kinase activity;GO:0008144//drug binding;GO:0016740//transferase activity;GO:0005488//binding;GO:00…
Solyc02g079010.4	[C]GO:0044425//membrane part;GO:0031224//intrinsic component of membrane;GO:0016020//membrane;GO:0016021//integral component of membrane;	[C]membrane part;membrane;	cellular_component	Solyc02g079010.4	Solyc02g079010.4.1	Known_gene	1	0.014988762	0.568688736	0.939143085	2.652283883	1.65E-100	3.10E-101	-0.214304306	0.132441689	0.291725403	-2.851599428	4.19E-108	5.08E-109				XP_006347121.1|3.8e-142|PREDICTED: uncharacterized protein LOC102589989 [Solanum tuberosum]	GO:0044425//membrane part;GO:0031224//intrinsic component of membrane;GO:0016020//membrane;GO:0016021//integral component of membrane;
Solyc02g079160.2	[C]GO:0016021//integral component of membrane;GO:0016020//membrane;GO:0031224//intrinsic component of membrane;GO:0044425//membrane part;	[C]membrane;membrane part;	cellular_component	Solyc02g079160.2	Solyc02g079160.2.1	Known_gene	1	-0.53115449	4.62E-05	1.69E-05	-0.7212699	1.68E-08	1.52E-08	-1.391241122	9.21E-16	6.77E-16	-1.201125712	2.24E-11	1.45E-11				XP_004232797.2|1.8e-147|PREDICTED: uncharacterized protein LOC101253150 isoform X1 [Solanum lycopersicum]	GO:0016021//integral component of membrane;GO:0016020//membrane;GO:0031224//intrinsic component of membrane;GO:0044425//membrane part;
Solyc02g079220.4	[P]GO:0006810//transport;GO:0015758//glucose transport;GO:0055085//transmembrane transport;GO:0008645//hexose transport;GO:0008643//carbohydrate transport;GO:0015749//monosaccharide transport;GO:0034219//carbohydrate transmembrane transport;GO:0035428//hexose transmembrane transport;GO:0071702//organic substance transport;GO:0051234//establishment of localization;GO:0046323//glucose import;GO:005…	[C]membrane part;membrane;[P]localization;[F]transporter activity;	cellular_component;molecular_function;biological_process	Solyc02g079220.4	Solyc02g079220.4.1	Known_gene	1	-0.31844953	1.70E-19	1.76E-20	-1.197799233	1.18E-196	1.26E-197	-2.797258256	0	0	-1.917908553	3.47E-171	2.69E-172			K08150//MFS transporter, SP family, solute carrier family 2 (myo-inositol transporter), member 13	NP_001234849.1|1.9e-303|hexose transporter 1 [Solanum lycopersicum]	GO:0006810//transport;GO:0015758//glucose transport;GO:0055085//transmembrane transport;GO:0008645//hexose transport;GO:0008643//carbohydrate transport;GO:0015749//monosaccharide transport;GO:0034219//carbohydrate transmembrane transport;GO:0035428//hexose transmembrane transport;GO:0071702//organic substance transport;GO:0051234//establishment of localization;GO:0046323//glucose import;GO:005117…
Solyc02g079330.3	[C]GO:0044425//membrane part;GO:0016020//membrane;GO:0016021//integral component of membrane;GO:0031224//intrinsic component of membrane;[F]GO:0005337//nucleoside transmembrane transporter activity;GO:0022857//transmembrane transporter activity;GO:0005215//transporter activity;GO:1901505//carbohydrate derivative transmembrane transporter activity;GO:0015932//nucleobase-containing compound transme…	[C]membrane part;membrane;[F]transporter activity;	cellular_component;molecular_function	Solyc02g079330.3	Solyc02g079330.3.1	Known_gene	1	0.215261511	0.000271136	0.000113822	-1.066723794	1.52E-52	4.73E-53	-0.144422551	0.005417554	0.008776434	1.137562754	8.11E-61	1.64E-61			K15014//solute carrier family 29 (equilibrative nucleoside transporter), member 1/2/3	XP_015064155.1|1.7e-240|PREDICTED: equilibrative nucleotide transporter 3-like [Solanum pennellii]	GO:0044425//membrane part;GO:0016020//membrane;GO:0016021//integral component of membrane;GO:0031224//intrinsic component of membrane;GO:0005337//nucleoside transmembrane transporter activity;GO:0022857//transmembrane transporter activity;GO:0005215//transporter activity;GO:1901505//carbohydrate derivative transmembrane transporter activity;GO:0015932//nucleobase-containing compound transmembrane…
Solyc02g079350.3	[C]GO:0016021//integral component of membrane;GO:0044425//membrane part;GO:0031224//intrinsic component of membrane;GO:0016020//membrane;[F]GO:0005215//transporter activity;GO:0022857//transmembrane transporter activity;GO:0005337//nucleoside transmembrane transporter activity;GO:1901505//carbohydrate derivative transmembrane transporter activity;GO:0015932//nucleobase-containing compound transme…	[C]membrane;membrane part;[F]transporter activity;	molecular_function;cellular_component	Solyc02g079350.3	Solyc02g079350.3.1	Known_gene	1	0.300815529	0.007870993	0.00465495	-0.252006179	0.018878153	0.031031568	0.547501361	2.52E-09	2.44E-09	1.100323069	2.97E-27	1.08E-27			K15014//solute carrier family 29 (equilibrative nucleoside transporter), member 1/2/3	XP_015064155.1|1.2e-236|PREDICTED: equilibrative nucleotide transporter 3-like [Solanum pennellii]	GO:0016021//integral component of membrane;GO:0044425//membrane part;GO:0031224//intrinsic component of membrane;GO:0016020//membrane;GO:0005215//transporter activity;GO:0022857//transmembrane transporter activity;GO:0005337//nucleoside transmembrane transporter activity;GO:1901505//carbohydrate derivative transmembrane transporter activity;GO:0015932//nucleobase-containing compound transmembrane…
Solyc02g079540.2	[P]GO:0044706//multi-multicellular organism process;GO:0006468//protein phosphorylation;GO:0019538//protein metabolic process;GO:0006796//phosphate-containing compound metabolic process;GO:1901564//organonitrogen compound metabolic process;GO:0043412//macromolecule modification;GO:0044237//cellular metabolic process;GO:0000003//reproduction;GO:0044267//cellular protein metabolic process;GO:002241…	[C]membrane;cell;membrane part;[P]cellular process;multicellular organismal process;multi-organism process;reproductive process;metabolic process;reproduction;[F]binding;catalytic activity;	biological_process;cellular_component;molecular_function	Solyc02g079540.2	Solyc02g079540.2.1	Known_gene	1	0.150448274	0.320967399	0.404378899	0.237561693	0.092425437	0.180839819	1.96424626	4.33E-55	1.46E-55	1.877132842	7.10E-52	1.62E-52			K04733//interleukin-1 receptor-associated kinase 4 [EC:2.7.11.1]	XP_019067880.1|0.0e+00|PREDICTED: G-type lectin S-receptor-like serine/threonine-protein kinase At1g11330 [Solanum lycopersicum]	GO:0044706//multi-multicellular organism process;GO:0006468//protein phosphorylation;GO:0019538//protein metabolic process;GO:0006796//phosphate-containing compound metabolic process;GO:1901564//organonitrogen compound metabolic process;GO:0043412//macromolecule modification;GO:0044237//cellular metabolic process;GO:0000003//reproduction;GO:0044267//cellular protein metabolic process;GO:0022414//…
Solyc02g079710.4	[P]GO:0009987//cellular process;GO:0048544//recognition of pollen;GO:0007154//cell communication;GO:0009875//pollen-pistil interaction;GO:0044706//multi-multicellular organism process;GO:0000003//reproduction;GO:0009856//pollination;GO:0022414//reproductive process;GO:0008037//cell recognition;GO:0051704//multi-organism process;GO:0032501//multicellular organismal process;[C]GO:0031224//intrinsic…	[C]membrane;membrane part;[P]multicellular organismal process;reproduction;cellular process;multi-organism process;reproductive process;[F]binding;catalytic activity;	biological_process;cellular_component;molecular_function	Solyc02g079710.4	Solyc02g079710.4.1	Known_gene	1	0.212719129	0.15261902	0.151158685	0.880672146	3.03E-11	2.39E-11	1.806487736	1.76E-66	5.19E-67	1.138534719	5.30E-34	1.66E-34			K04733//interleukin-1 receptor-associated kinase 4 [EC:2.7.11.1]	XP_019067887.1|0.0e+00|PREDICTED: receptor-like serine/threonine-protein kinase SD1-8 [Solanum lycopersicum]	GO:0009987//cellular process;GO:0048544//recognition of pollen;GO:0007154//cell communication;GO:0009875//pollen-pistil interaction;GO:0044706//multi-multicellular organism process;GO:0000003//reproduction;GO:0009856//pollination;GO:0022414//reproductive process;GO:0008037//cell recognition;GO:0051704//multi-organism process;GO:0032501//multicellular organismal process;GO:0031224//intrinsic compo…
Solyc02g079940.3	[C]GO:0016021//integral component of membrane;GO:0044425//membrane part;GO:0016020//membrane;GO:0031224//intrinsic component of membrane;	[C]membrane;membrane part;	cellular_component	Solyc02g079940.3	Solyc02g079940.3.1	Known_gene	1	-0.750545985	0.177014101	0.184072123	0.728319774	0.05220563	0.095438288	-0.528578828	0.193564715	0.453633148	-2.007444587	0.000213238	0.000231912				XP_004232756.1|2.4e-90|PREDICTED: uncharacterized protein LOC101266181 [Solanum lycopersicum]	GO:0016021//integral component of membrane;GO:0044425//membrane part;GO:0016020//membrane;GO:0031224//intrinsic component of membrane;
Solyc02g079980.3	[C]GO:0016020//membrane;GO:0016021//integral component of membrane;GO:0044425//membrane part;GO:0031224//intrinsic component of membrane;	[C]membrane part;membrane;	cellular_component	Solyc02g079980.3	Solyc02g079980.3.1	Known_gene	1	1.63E-05	0.579982043	0.999834909	-0.477850532	2.27E-08	2.07E-08	-2.415489925	2.39E-90	5.56E-91	-1.937623138	6.28E-50	1.48E-50				XP_004232753.1|3.2e-267|PREDICTED: uncharacterized protein LOC101265296 isoform X2 [Solanum lycopersicum]	GO:0016020//membrane;GO:0016021//integral component of membrane;GO:0044425//membrane part;GO:0031224//intrinsic component of membrane;
Solyc02g080200.4	[P]GO:0045490//pectin catabolic process;GO:0071555//cell wall organization;GO:0045488//pectin metabolic process;GO:0071704//organic substance metabolic process;GO:0042737//drug catabolic process;GO:0010393//galacturonan metabolic process;GO:0016052//carbohydrate catabolic process;GO:0045229//external encapsulating structure organization;GO:0017144//drug metabolic process;GO:0044248//cellular cata…	[C]membrane;cell;membrane part;extracellular region;[P]cellular component organization or biogenesis;metabolic process;cellular process;[F]molecular function regulator;catalytic activity;	cellular_component;biological_process;molecular_function	Solyc02g080200.4	Solyc02g080200.4.1	Known_gene	1	-0.324339078	0.294848767	0.361121919	2.933240197	2.01E-47	6.72E-48	-3.089715315	1.30E-06	1.48E-06	-6.34729459	3.71E-67	6.87E-68			K01051//pectinesterase [EC:3.1.1.11]+ko00040//Pentose and glucuronate interconversions+ko01100//Metabolic pathways	XP_004232737.1|1.8e-306|PREDICTED: pectinesterase-like [Solanum lycopersicum]	GO:0045490//pectin catabolic process;GO:0071555//cell wall organization;GO:0045488//pectin metabolic process;GO:0071704//organic substance metabolic process;GO:0042737//drug catabolic process;GO:0010393//galacturonan metabolic process;GO:0016052//carbohydrate catabolic process;GO:0045229//external encapsulating structure organization;GO:0017144//drug metabolic process;GO:0044248//cellular catabol…
Solyc02g080220.3	[P]GO:0071555//cell wall organization;GO:1901575//organic substance catabolic process;GO:0000272//polysaccharide catabolic process;GO:0044248//cellular catabolic process;GO:0009057//macromolecule catabolic process;GO:0045490//pectin catabolic process;GO:0042737//drug catabolic process;GO:0016052//carbohydrate catabolic process;GO:0044238//primary metabolic process;GO:0071554//cell wall organizati…	[C]membrane part;extracellular region;membrane;cell;[P]metabolic process;cellular component organization or biogenesis;cellular process;[F]molecular function regulator;catalytic activity;	cellular_component;molecular_function;biological_process	Solyc02g080220.3	Solyc02g080220.3.1	Known_gene	1	0.327186164	0.015688517	0.010106598	1.073666067	1.23E-21	6.77E-22	-3.621386298	1.01E-57	3.31E-58	-4.3678662	2.41E-107	2.95E-108			K01051//pectinesterase [EC:3.1.1.11]+ko00040//Pentose and glucuronate interconversions+ko01100//Metabolic pathways	XP_010316615.1|0.0e+00|PREDICTED: pectinesterase-like [Solanum lycopersicum]	GO:0071555//cell wall organization;GO:1901575//organic substance catabolic process;GO:0000272//polysaccharide catabolic process;GO:0044248//cellular catabolic process;GO:0009057//macromolecule catabolic process;GO:0045490//pectin catabolic process;GO:0042737//drug catabolic process;GO:0016052//carbohydrate catabolic process;GO:0044238//primary metabolic process;GO:0071554//cell wall organization …
Solyc02g080275.1	[P]GO:0006091//generation of precursor metabolites and energy;GO:0045333//cellular respiration;GO:0009987//cellular process;GO:0008152//metabolic process;GO:0055114//oxidation-reduction process;GO:0015980//energy derivation by oxidation of organic compounds;GO:0015979//photosynthesis;GO:0044237//cellular metabolic process;GO:0019684//photosynthesis, light reaction;[C]GO:0071944//cell periphery;GO…	[C]membrane part;cell;organelle;organelle part;macromolecular complex;membrane;[P]cellular process;metabolic process;[F]binding;catalytic activity;	biological_process;molecular_function;cellular_component	Solyc02g080275.1	Solyc02g080275.1.1	Known_gene	1	-1.129529633	0.067620099	0.055907836	-0.70539832	0.100204788	0.198299921	-4.017607892	0.003388675	0.005327257	-4.441739205	0.00077364	0.000902022			K05572//NAD(P)H-quinone oxidoreductase subunit 1 [EC:7.1.1.2]+ko01100//Metabolic pathways+ko00190//Oxidative phosphorylation	YP_008563144.1|1.0e-73|NADH-plastoquinone oxidoreductase subunit 1 (chloroplast) [Solanum lycopersicum]	GO:0006091//generation of precursor metabolites and energy;GO:0045333//cellular respiration;GO:0009987//cellular process;GO:0008152//metabolic process;GO:0055114//oxidation-reduction process;GO:0015980//energy derivation by oxidation of organic compounds;GO:0015979//photosynthesis;GO:0044237//cellular metabolic process;GO:0019684//photosynthesis, light reaction;GO:0071944//cell periphery;GO:00057…
Solyc02g080330.4	[P]GO:0019748//secondary metabolic process;GO:0008152//metabolic process;GO:0009058//biosynthetic process;GO:0044550//secondary metabolite biosynthetic process;[C]GO:0044464//cell part;GO:0031224//intrinsic component of membrane;GO:0016021//integral component of membrane;GO:0071944//cell periphery;GO:0005886//plasma membrane;GO:0044425//membrane part;GO:0005623//cell;GO:0016020//membrane;[F]GO:19…	[C]membrane;membrane part;cell;[P]metabolic process;[F]binding;catalytic activity;	biological_process;molecular_function;cellular_component	Solyc02g080330.4	Solyc02g080330.4.1	Known_gene	1	0.545503478	0.306299568	0.379216281	3.247893628	8.83E-17	5.67E-17	-1.392517279	0.028368633	0.052629634	-4.094907429	1.76E-19	8.03E-20			K07409//cytochrome P450 family 1 subfamily A polypeptide 2 [EC:1.14.14.1]+ko00380//Tryptophan metabolism+ko00232//Caffeine metabolism+ko00591//Linoleic acid metabolism+ko01100//Metabolic pathways+ko01110//Biosynthesis of secondary metabolites	XP_010316601.1|5.1e-300|PREDICTED: cytochrome P450 77A1 [Solanum lycopersicum]	GO:0019748//secondary metabolic process;GO:0008152//metabolic process;GO:0009058//biosynthetic process;GO:0044550//secondary metabolite biosynthetic process;GO:0044464//cell part;GO:0031224//intrinsic component of membrane;GO:0016021//integral component of membrane;GO:0071944//cell periphery;GO:0005886//plasma membrane;GO:0044425//membrane part;GO:0005623//cell;GO:0016020//membrane;GO:1901363//he…
Solyc02g081040.4	[C]GO:0016020//membrane;GO:0031224//intrinsic component of membrane;GO:0044425//membrane part;GO:0016021//integral component of membrane;[F]GO:0016772//transferase activity, transferring phosphorus-containing groups;GO:0035639//purine ribonucleoside triphosphate binding;GO:0008144//drug binding;GO:0005488//binding;GO:0016740//transferase activity;GO:0005524//ATP binding;GO:0017076//purine nucleot…	[C]membrane;membrane part;[F]catalytic activity;binding;	cellular_component;molecular_function	Solyc02g081040.4	Solyc02g081040.4.1	Known_gene	1	-0.722064266	0.000156436	6.31E-05	-0.291892764	0.045237273	0.081059118	-0.643362275	0.003131919	0.004902917	-1.073533778	4.87E-07	4.12E-07			K13429//chitin elicitor receptor kinase 1+ko04626//Plant-pathogen interaction	NP_001234719.1|0.0e+00|Lyk11 precursor [Solanum lycopersicum]	GO:0016020//membrane;GO:0031224//intrinsic component of membrane;GO:0044425//membrane part;GO:0016021//integral component of membrane;GO:0016772//transferase activity, transferring phosphorus-containing groups;GO:0035639//purine ribonucleoside triphosphate binding;GO:0008144//drug binding;GO:0005488//binding;GO:0016740//transferase activity;GO:0005524//ATP binding;GO:0017076//purine nucleotide bi…
Solyc02g081210.3	[P]GO:0009664//plant-type cell wall organization;GO:0071840//cellular component organization or biogenesis;GO:0071554//cell wall organization or biogenesis;GO:0016043//cellular component organization;GO:0071555//cell wall organization;GO:0045229//external encapsulating structure organization;GO:0071669//plant-type cell wall organization or biogenesis;GO:0009987//cellular process;[C]GO:0044464//ce…	[C]membrane;extracellular region;cell;[P]cellular process;cellular component organization or biogenesis;	cellular_component;biological_process	Solyc02g081210.3	Solyc02g081210.3.1	Known_gene	1	-0.290686091	0.036855185	0.027247392	0.205119604	0.049169424	0.089182933	-1.199322997	2.38E-12	1.99E-12	-1.695128692	5.54E-27	2.03E-27			K20628//expansin	XP_015066660.1|1.4e-156|PREDICTED: expansin-A13-like [Solanum pennellii]	GO:0009664//plant-type cell wall organization;GO:0071840//cellular component organization or biogenesis;GO:0071554//cell wall organization or biogenesis;GO:0016043//cellular component organization;GO:0071555//cell wall organization;GO:0045229//external encapsulating structure organization;GO:0071669//plant-type cell wall organization or biogenesis;GO:0009987//cellular process;GO:0044464//cell par…
Solyc02g081730.3	[P]GO:0006629//lipid metabolic process;GO:1901576//organic substance biosynthetic process;GO:0008610//lipid biosynthetic process;GO:0044238//primary metabolic process;GO:0008152//metabolic process;GO:0006694//steroid biosynthetic process;GO:1901362//organic cyclic compound biosynthetic process;GO:0008202//steroid metabolic process;GO:1901360//organic cyclic compound metabolic process;GO:0009058//…	[C]membrane part;membrane;[P]metabolic process;[F]catalytic activity;	molecular_function;cellular_component;biological_process	Solyc02g081730.3	Solyc02g081730.3.1	Known_gene	1	-0.6320288	4.14E-23	3.50E-24	-0.203076412	0.000347574	0.000439602	-0.723734048	6.51E-20	4.20E-20	-1.152686437	2.24E-55	4.87E-56			K07748//sterol-4alpha-carboxylate 3-dehydrogenase (decarboxylating) [EC:1.1.1.170]+ko01100//Metabolic pathways+ko00100//Steroid biosynthesis	NP_001295141.1|6.6e-239|Sterol-4-alpha-carboxylate 3-dehydrogenase decarboxylating [Solanum lycopersicum]	GO:0006629//lipid metabolic process;GO:1901576//organic substance biosynthetic process;GO:0008610//lipid biosynthetic process;GO:0044238//primary metabolic process;GO:0008152//metabolic process;GO:0006694//steroid biosynthetic process;GO:1901362//organic cyclic compound biosynthetic process;GO:0008202//steroid metabolic process;GO:1901360//organic cyclic compound metabolic process;GO:0009058//bio…
Solyc02g081890.4	[C]GO:0016020//membrane;[F]GO:0003824//catalytic activity;GO:0016740//transferase activity;GO:0016758//transferase activity, transferring hexosyl groups;GO:0008194//UDP-glycosyltransferase activity;GO:0016757//transferase activity, transferring glycosyl groups;GO:0008375//acetylglucosaminyltransferase activity;	[C]membrane;[F]catalytic activity;	molecular_function;cellular_component	Solyc02g081890.4	Solyc02g081890.4.1	Known_gene	1	-0.354245048	0.297041371	0.364513615	1.497174879	1.30E-07	1.24E-07	2.868637394	1.42E-29	7.33E-30	1.017217467	3.58E-08	2.79E-08			K00771//protein xylosyltransferase [EC:2.4.2.26]+ko01100//Metabolic pathways;K20891//beta-glucuronosyltransferase [EC:2.4.1.-]	XP_004232624.1|1.6e-253|PREDICTED: beta-glucuronosyltransferase GlcAT14A-like [Solanum lycopersicum]	GO:0016020//membrane;GO:0003824//catalytic activity;GO:0016740//transferase activity;GO:0016758//transferase activity, transferring hexosyl groups;GO:0008194//UDP-glycosyltransferase activity;GO:0016757//transferase activity, transferring glycosyl groups;GO:0008375//acetylglucosaminyltransferase activity;
Solyc02g081980.3	[C]GO:0016021//integral component of membrane;GO:0016020//membrane;GO:0031224//intrinsic component of membrane;GO:0044425//membrane part;[F]GO:0003824//catalytic activity;GO:0016787//hydrolase activity;	[C]membrane part;membrane;[F]catalytic activity;	molecular_function;cellular_component	Solyc02g081980.3	Solyc02g081980.3.1	Known_gene	1	0.419379017	0.080649509	0.069054858	2.49839368	5.57E-54	1.70E-54	-0.505858752	0.017357245	0.030774758	-2.584873415	7.40E-56	1.59E-56			K14641//apyrase [EC:3.6.1.5]+ko00230//Purine metabolism+ko00240//Pyrimidine metabolism	XP_004232617.1|1.1e-260|PREDICTED: apyrase isoform X1 [Solanum lycopersicum]	GO:0016021//integral component of membrane;GO:0016020//membrane;GO:0031224//intrinsic component of membrane;GO:0044425//membrane part;GO:0003824//catalytic activity;GO:0016787//hydrolase activity;
Solyc02g082260.3	[P]GO:0019637//organophosphate metabolic process;GO:0006163//purine nucleotide metabolic process;GO:0008202//steroid metabolic process;GO:0009117//nucleotide metabolic process;GO:0009150//purine ribonucleotide metabolic process;GO:0009987//cellular process;GO:0044238//primary metabolic process;GO:1901564//organonitrogen compound metabolic process;GO:0033875//ribonucleoside bisphosphate metabolic …	[C]organelle;organelle part;cell;membrane part;membrane;[P]metabolic process;cellular process;[F]catalytic activity;binding;	cellular_component;molecular_function;biological_process	Solyc02g082260.3	Solyc02g082260.3.1	Known_gene	1	-0.19765395	0.054850914	0.043612755	2.973255714	0	0	1.742869304	7.38E-119	1.37E-119	-1.428040359	3.71E-238	2.04E-239			K00021//hydroxymethylglutaryl-CoA reductase (NADPH) [EC:1.1.1.34]+ko00900//Terpenoid backbone biosynthesis+ko01100//Metabolic pathways+ko01110//Biosynthesis of secondary metabolites	NP_001296810.1|0.0e+00|3-hydroxy-3-methylglutaryl-coenzyme A reductase 1 [Solanum lycopersicum]	GO:0019637//organophosphate metabolic process;GO:0006163//purine nucleotide metabolic process;GO:0008202//steroid metabolic process;GO:0009117//nucleotide metabolic process;GO:0009150//purine ribonucleotide metabolic process;GO:0009987//cellular process;GO:0044238//primary metabolic process;GO:1901564//organonitrogen compound metabolic process;GO:0033875//ribonucleoside bisphosphate metabolic pro…
Solyc02g082770.3	[C]GO:0031224//intrinsic component of membrane;GO:0044425//membrane part;GO:0016021//integral component of membrane;GO:0016020//membrane;[F]GO:0016787//hydrolase activity;GO:0052866//phosphatidylinositol phosphate phosphatase activity;GO:0016788//hydrolase activity, acting on ester bonds;GO:0042578//phosphoric ester hydrolase activity;GO:0016791//phosphatase activity;GO:0003824//catalytic activit…	[C]membrane part;membrane;[F]catalytic activity;	cellular_component;molecular_function	Solyc02g082770.3	Solyc02g082770.3.1	Known_gene	1	0.253814535	0.009605173	0.005817581	-0.821455987	1.67E-13	1.20E-13	0.119938684	0.079733932	0.164471882	1.195209207	3.41E-30	1.16E-30			K21797//phosphatidylinositol 4-phosphatase [EC:3.1.3.-]+ko01100//Metabolic pathways+ko04070//Phosphatidylinositol signaling system+ko00562//Inositol phosphate metabolism	XP_019232115.1|2.2e-17|PREDICTED: phosphoinositide phosphatase SAC6-like [Nicotiana attenuata]	GO:0031224//intrinsic component of membrane;GO:0044425//membrane part;GO:0016021//integral component of membrane;GO:0016020//membrane;GO:0016787//hydrolase activity;GO:0052866//phosphatidylinositol phosphate phosphatase activity;GO:0016788//hydrolase activity, acting on ester bonds;GO:0042578//phosphoric ester hydrolase activity;GO:0016791//phosphatase activity;GO:0003824//catalytic activity;
Solyc02g083740.2	[P]GO:0051179//localization;GO:0051234//establishment of localization;GO:0055085//transmembrane transport;GO:0006810//transport;[C]GO:0031224//intrinsic component of membrane;GO:0016021//integral component of membrane;GO:0044425//membrane part;GO:0016020//membrane;	[C]membrane part;membrane;[P]localization;	cellular_component;biological_process	Solyc02g083740.2	Solyc02g083740.2.1	Known_gene	1	0.840959362	0.003024041	0.001605933	1.49151058	4.31E-10	3.61E-10	-0.68469803	0.005153193	0.008323191	-1.335249248	1.08E-08	8.10E-09			K00025//malate dehydrogenase [EC:1.1.1.37]+ko00020//Citrate cycle (TCA cycle)+ko01100//Metabolic pathways+ko01110//Biosynthesis of secondary metabolites+ko00710//Carbon fixation in photosynthetic organisms+ko00620//Pyruvate metabolism+ko00270//Cysteine and methionine metabolism+ko01200//Carbon metabolism+ko00630//Glyoxylate and dicarboxylate metabolism	XP_015064349.1|2.8e-244|PREDICTED: oligopeptide transporter 7-like [Solanum pennellii]	GO:0051179//localization;GO:0051234//establishment of localization;GO:0055085//transmembrane transport;GO:0006810//transport;GO:0031224//intrinsic component of membrane;GO:0016021//integral component of membrane;GO:0044425//membrane part;GO:0016020//membrane;
Solyc02g083850.3	[P]GO:0009719//response to endogenous stimulus;GO:0050794//regulation of cellular process;GO:0042221//response to chemical;GO:1901700//response to oxygen-containing compound;GO:0071215//cellular response to abscisic acid stimulus;GO:0065007//biological regulation;GO:0006807//nitrogen compound metabolic process;GO:0043412//macromolecule modification;GO:0044237//cellular metabolic process;GO:004423…	[C]membrane;cell;organelle;[P]biological regulation;metabolic process;cellular process;signaling;response to stimulus;[F]catalytic activity;binding;	molecular_function;biological_process;cellular_component	Solyc02g083850.3	Solyc02g083850.3.1	Known_gene	1	-0.300787106	0.043167368	0.032753258	1.653762812	1.55E-60	4.34E-61	-0.546226694	0.000571268	0.000815632	-2.500776613	6.60E-102	8.53E-103			K13412//calcium-dependent protein kinase [EC:2.7.11.1]+ko04626//Plant-pathogen interaction	XP_004232492.1|0.0e+00|PREDICTED: calcium-dependent protein kinase 18-like [Solanum lycopersicum]	GO:0009719//response to endogenous stimulus;GO:0050794//regulation of cellular process;GO:0042221//response to chemical;GO:1901700//response to oxygen-containing compound;GO:0071215//cellular response to abscisic acid stimulus;GO:0065007//biological regulation;GO:0006807//nitrogen compound metabolic process;GO:0043412//macromolecule modification;GO:0044237//cellular metabolic process;GO:0044238//…
Solyc02g084370.2	[C]GO:0031224//intrinsic component of membrane;GO:0016021//integral component of membrane;GO:0044425//membrane part;GO:0016020//membrane;[F]GO:0036094//small molecule binding;GO:0008144//drug binding;GO:0032559//adenyl ribonucleotide binding;GO:0000166//nucleotide binding;GO:0003824//catalytic activity;GO:1901265//nucleoside phosphate binding;GO:0035639//purine ribonucleoside triphosphate binding…	[C]membrane;membrane part;[F]binding;catalytic activity;	molecular_function;cellular_component	Solyc02g084370.2	Solyc02g084370.2.1	Known_gene	1	0.599951262	0.096059507	0.085070785	2.201072771	1.09E-16	6.99E-17	0.237533112	0.184889308	0.430626617	-1.363588397	3.11E-09	2.26E-09			K13420//LRR receptor-like serine/threonine-protein kinase FLS2 [EC:2.7.11.1]+ko04016//MAPK signaling pathway - plant+ko04626//Plant-pathogen interaction	XP_004232468.1|0.0e+00|PREDICTED: probable LRR receptor-like serine/threonine-protein kinase At4g36180 [Solanum lycopersicum]	GO:0031224//intrinsic component of membrane;GO:0016021//integral component of membrane;GO:0044425//membrane part;GO:0016020//membrane;GO:0036094//small molecule binding;GO:0008144//drug binding;GO:0032559//adenyl ribonucleotide binding;GO:0000166//nucleotide binding;GO:0003824//catalytic activity;GO:1901265//nucleoside phosphate binding;GO:0035639//purine ribonucleoside triphosphate binding;GO:00…
Solyc02g084400.4	[C]GO:0031224//intrinsic component of membrane;GO:0044425//membrane part;GO:0016020//membrane;GO:0016021//integral component of membrane;[F]GO:0016772//transferase activity, transferring phosphorus-containing groups;GO:0016301//kinase activity;GO:0003824//catalytic activity;GO:0016740//transferase activity;	[C]membrane;membrane part;[F]catalytic activity;	cellular_component;molecular_function	Solyc02g084400.4	Solyc02g084400.4.1	Known_gene	1	-0.231171826	0.340770602	0.438121882	0.675852354	0.005337864	0.007914634	-0.352807569	0.129753881	0.284947375	-1.259831749	8.18E-06	7.71E-06		PREDICTED: Vitis vinifera hypothetical protein LOC100252764 (LOC100252764), mRNA	K08869//aarF domain-containing kinase	XP_004232465.1|0.0e+00|PREDICTED: probable serine/threonine-protein kinase abkC [Solanum lycopersicum]	GO:0031224//intrinsic component of membrane;GO:0044425//membrane part;GO:0016020//membrane;GO:0016021//integral component of membrane;GO:0016772//transferase activity, transferring phosphorus-containing groups;GO:0016301//kinase activity;GO:0003824//catalytic activity;GO:0016740//transferase activity;
Solyc02g084890.3	[P]GO:0050794//regulation of cellular process;GO:0050789//regulation of biological process;GO:0007154//cell communication;GO:0065007//biological regulation;GO:0023052//signaling;GO:0006952//defense response;GO:0050896//response to stimulus;GO:0009987//cellular process;GO:0007165//signal transduction;GO:0006950//response to stress;GO:0051716//cellular response to stimulus;[C]GO:0016020//membrane;G…	[C]cell;membrane;[P]biological regulation;response to stimulus;signaling;cellular process;[F]binding;	biological_process;cellular_component;molecular_function	Solyc02g084890.3	Solyc02g084890.3.1	Known_gene	1	-0.199410869	0.02599492	0.018091286	0.608576598	1.51E-16	9.78E-17	-0.333942452	0.0002245	0.000308141	-1.141929919	3.16E-45	8.00E-46		HOPZ-ACTIVATED RESISTANCE 1 (best arabidopsis hit)	K15078//structure-specific endonuclease subunit SLX1 [EC:3.6.1.-];K13457//disease resistance protein RPM1+ko04626//Plant-pathogen interaction	XP_004232433.1|0.0e+00|PREDICTED: disease resistance RPP13-like protein 4 [Solanum lycopersicum]	GO:0050794//regulation of cellular process;GO:0050789//regulation of biological process;GO:0007154//cell communication;GO:0065007//biological regulation;GO:0023052//signaling;GO:0006952//defense response;GO:0050896//response to stimulus;GO:0009987//cellular process;GO:0007165//signal transduction;GO:0006950//response to stress;GO:0051716//cellular response to stimulus;GO:0016020//membrane;GO:0005…
Solyc02g084930.3	[P]GO:0044238//primary metabolic process;GO:0008152//metabolic process;GO:0032502//developmental process;GO:0016129//phytosteroid biosynthetic process;GO:1901617//organic hydroxy compound biosynthetic process;GO:0055088//lipid homeostasis;GO:0065008//regulation of biological quality;GO:0010268//brassinosteroid homeostasis;GO:1901615//organic hydroxy compound metabolic process;GO:0048878//chemical…	[C]membrane part;membrane;[P]multicellular organismal process;metabolic process;biological regulation;developmental process;[F]binding;catalytic activity;	molecular_function;cellular_component;biological_process	Solyc02g084930.3	Solyc02g084930.3.1	Known_gene	1	-0.234130898	0.00048251	0.000213252	-2.460568789	1.05E-153	1.36E-154	-0.591434483	7.19E-16	5.26E-16	1.635003408	7.06E-52	1.61E-52			K07437//cytochrome P450 family 26 subfamily A+ko01100//Metabolic pathways	XP_004232430.1|1.8e-281|PREDICTED: abscisic acid 8'-hydroxylase 3-like [Solanum lycopersicum]	GO:0044238//primary metabolic process;GO:0008152//metabolic process;GO:0032502//developmental process;GO:0016129//phytosteroid biosynthetic process;GO:1901617//organic hydroxy compound biosynthetic process;GO:0055088//lipid homeostasis;GO:0065008//regulation of biological quality;GO:0010268//brassinosteroid homeostasis;GO:1901615//organic hydroxy compound metabolic process;GO:0048878//chemical ho…
Solyc02g085110.4	[P]GO:0019748//secondary metabolic process;GO:0071704//organic substance metabolic process;GO:0019439//aromatic compound catabolic process;GO:1901575//organic substance catabolic process;GO:0009987//cellular process;GO:1901360//organic cyclic compound metabolic process;GO:0044248//cellular catabolic process;GO:0009808//lignin metabolic process;GO:0046271//phenylpropanoid catabolic process;GO:0046…	[C]membrane part;extracellular region;membrane;[P]cellular process;metabolic process;[F]catalytic activity;binding;	cellular_component;molecular_function;biological_process	Solyc02g085110.4	Solyc02g085110.4.1	Known_gene	1	0.382282161	0.373478939	0.497934382	3.37984135	1.23E-23	6.46E-24	0.8697888	0.02975159	0.05544768	-2.127770389	5.75E-15	3.13E-15			K05909//laccase [EC:1.10.3.2]	XP_004232420.1|1.0e-246|PREDICTED: laccase-11 [Solanum lycopersicum]	GO:0019748//secondary metabolic process;GO:0071704//organic substance metabolic process;GO:0019439//aromatic compound catabolic process;GO:1901575//organic substance catabolic process;GO:0009987//cellular process;GO:1901360//organic cyclic compound metabolic process;GO:0044248//cellular catabolic process;GO:0009808//lignin metabolic process;GO:0046271//phenylpropanoid catabolic process;GO:0046274…
Solyc02g085170.4	[P]GO:0071702//organic substance transport;GO:0051179//localization;GO:0051234//establishment of localization;GO:0008643//carbohydrate transport;GO:0006810//transport;[C]GO:0016021//integral component of membrane;GO:0016020//membrane;GO:0044425//membrane part;GO:0031224//intrinsic component of membrane;	[C]membrane;membrane part;[P]localization;	biological_process;cellular_component	Solyc02g085170.4	Solyc02g085170.4.1	Known_gene	1	0.067111493	0.546129943	0.888196456	1.368762214	0.000258469	0.000322055	-0.997041649	0.039559237	0.075491106	-2.29869237	3.28E-07	2.74E-07			K08145//MFS transporter, SP family, solute carrier family 2 (facilitated glucose transporter), member 8	NP_001289853.1|3.4e-131|sugar transporter ERD6-like 6 [Solanum lycopersicum]	GO:0071702//organic substance transport;GO:0051179//localization;GO:0051234//establishment of localization;GO:0008643//carbohydrate transport;GO:0006810//transport;GO:0016021//integral component of membrane;GO:0016020//membrane;GO:0044425//membrane part;GO:0031224//intrinsic component of membrane;
Solyc02g085360.4	[P]GO:0099402//plant organ development;GO:0048878//chemical homeostasis;GO:0044238//primary metabolic process;GO:0016128//phytosteroid metabolic process;GO:0048827//phyllome development;GO:0016132//brassinosteroid biosynthetic process;GO:1901617//organic hydroxy compound biosynthetic process;GO:1901360//organic cyclic compound metabolic process;GO:0055088//lipid homeostasis;GO:1901362//organic cy…	[C]organelle;membrane;cell;membrane part;[P]biological regulation;developmental process;multicellular organismal process;metabolic process;[F]catalytic activity;binding;	cellular_component;molecular_function;biological_process	Solyc02g085360.4	Solyc02g085360.4.1	Known_gene	1	-0.119104134	0.254679664	0.294363366	0.138929718	0.101100671	0.200360533	-0.772997556	5.63E-09	5.55E-09	-1.031031408	7.51E-16	3.94E-16			K09587//steroid 22-alpha-hydroxylase [EC:1.14.13.-]+ko00905//Brassinosteroid biosynthesis+ko01100//Metabolic pathways+ko01110//Biosynthesis of secondary metabolites	NP_001266259.2|3.1e-289|cytochrome P450 90B3 [Solanum lycopersicum]	GO:0099402//plant organ development;GO:0048878//chemical homeostasis;GO:0044238//primary metabolic process;GO:0016128//phytosteroid metabolic process;GO:0048827//phyllome development;GO:0016132//brassinosteroid biosynthetic process;GO:1901617//organic hydroxy compound biosynthetic process;GO:1901360//organic cyclic compound metabolic process;GO:0055088//lipid homeostasis;GO:1901362//organic cycli…
Solyc02g085400.3	[C]GO:0031224//intrinsic component of membrane;GO:0016021//integral component of membrane;GO:0016020//membrane;GO:0044425//membrane part;	[C]membrane;membrane part;	cellular_component	Solyc02g085400.3	Solyc02g085400.3.1	Known_gene	1	0.105863162	0.284191122	0.343471722	0.034981113	0.308714792	0.756894733	-4.44027041	8.02E-78	2.11E-78	-4.369388361	1.41E-73	2.42E-74			K11996//adenylyltransferase and sulfurtransferase [EC:2.7.7.80 2.8.1.11]+ko04122//Sulfur relay system	XP_004232395.1|1.2e-280|PREDICTED: uncharacterized protein LOC101255155 [Solanum lycopersicum]	GO:0031224//intrinsic component of membrane;GO:0016021//integral component of membrane;GO:0016020//membrane;GO:0044425//membrane part;
Solyc02g085480.4	[C]GO:0016021//integral component of membrane;GO:0044425//membrane part;GO:0031224//intrinsic component of membrane;GO:0016020//membrane;	[C]membrane;membrane part;	cellular_component	Solyc02g085480.4	Solyc02g085480.4.1	Known_gene	1	0.197852819	0.397262167	0.54261616	1.644464379	9.29E-11	7.53E-11	0.401031844	0.082336611	0.171050488	-1.045579716	4.78E-06	4.42E-06				XP_004232390.1|1.5e-96|PREDICTED: uncharacterized protein LOC101253740 [Solanum lycopersicum]	GO:0016021//integral component of membrane;GO:0044425//membrane part;GO:0031224//intrinsic component of membrane;GO:0016020//membrane;
Solyc02g086180.4	[P]GO:0006694//steroid biosynthetic process;GO:1901615//organic hydroxy compound metabolic process;GO:1901576//organic substance biosynthetic process;GO:0006629//lipid metabolic process;GO:0008610//lipid biosynthetic process;GO:0044238//primary metabolic process;GO:0009058//biosynthetic process;GO:0008152//metabolic process;GO:1901360//organic cyclic compound metabolic process;GO:0016126//sterol …	[C]membrane part;membrane;organelle;organelle part;cell;[P]metabolic process;[F]catalytic activity;binding;	molecular_function;cellular_component;biological_process	Solyc02g086180.4	Solyc02g086180.4.1	Known_gene	1	-0.569763291	1.85E-47	6.45E-49	1.361103794	0	0	0.249206226	1.25E-09	1.19E-09	-1.681660859	0	0			K00227//Delta7-sterol 5-desaturase [EC:1.14.19.20]+ko01100//Metabolic pathways+ko01110//Biosynthesis of secondary metabolites+ko00100//Steroid biosynthesis	XP_015066517.1|6.4e-79|PREDICTED: delta(7)-sterol-C5(6)-desaturase [Solanum pennellii]	GO:0006694//steroid biosynthetic process;GO:1901615//organic hydroxy compound metabolic process;GO:1901576//organic substance biosynthetic process;GO:0006629//lipid metabolic process;GO:0008610//lipid biosynthetic process;GO:0044238//primary metabolic process;GO:0009058//biosynthetic process;GO:0008152//metabolic process;GO:1901360//organic cyclic compound metabolic process;GO:0016126//sterol bio…
Solyc02g086190.3	[P]GO:0009058//biosynthetic process;GO:0044238//primary metabolic process;GO:0006694//steroid biosynthetic process;GO:0008202//steroid metabolic process;GO:0016126//sterol biosynthetic process;GO:1901615//organic hydroxy compound metabolic process;GO:0008610//lipid biosynthetic process;GO:0016125//sterol metabolic process;GO:1901576//organic substance biosynthetic process;GO:0008152//metabolic pr…	[C]organelle part;membrane;membrane part;cell;organelle;[P]metabolic process;[F]binding;catalytic activity;	cellular_component;molecular_function;biological_process	Solyc02g086190.3	Solyc02g086190.3.1	Known_gene	1	-0.985324289	0.009632073	0.005835894	1.172043802	1.78E-06	1.83E-06	0.924267066	0.006405301	0.010516303	-1.233101026	7.93E-07	6.83E-07			K00227//Delta7-sterol 5-desaturase [EC:1.14.19.20]+ko01100//Metabolic pathways+ko01110//Biosynthesis of secondary metabolites+ko00100//Steroid biosynthesis	XP_006357862.2|3.3e-129|PREDICTED: delta(7)-sterol-C5(6)-desaturase-like [Solanum tuberosum]	GO:0009058//biosynthetic process;GO:0044238//primary metabolic process;GO:0006694//steroid biosynthetic process;GO:0008202//steroid metabolic process;GO:0016126//sterol biosynthetic process;GO:1901615//organic hydroxy compound metabolic process;GO:0008610//lipid biosynthetic process;GO:0016125//sterol metabolic process;GO:1901576//organic substance biosynthetic process;GO:0008152//metabolic proce…
Solyc02g086210.4	[C]GO:0031224//intrinsic component of membrane;GO:0016020//membrane;GO:0016021//integral component of membrane;GO:0044425//membrane part;[F]GO:0001871//pattern binding;GO:0097159//organic cyclic compound binding;GO:0016772//transferase activity, transferring phosphorus-containing groups;GO:0032559//adenyl ribonucleotide binding;GO:0030554//adenyl nucleotide binding;GO:0016301//kinase activity;GO:…	[C]membrane part;membrane;[F]binding;catalytic activity;	molecular_function;cellular_component	Solyc02g086210.4	Solyc02g086210.4.1	Known_gene	1	-0.440059227	5.25E-07	1.48E-07	0.651056985	9.30E-21	5.27E-21	-0.590456656	3.79E-09	3.70E-09	-1.681572868	6.95E-91	1.00E-91			K04733//interleukin-1 receptor-associated kinase 4 [EC:2.7.11.1]	XP_004232341.1|1.3e-204|PREDICTED: LEAF RUST 10 DISEASE-RESISTANCE LOCUS RECEPTOR-LIKE PROTEIN KINASE-like 2.1 [Solanum lycopersicum]	GO:0031224//intrinsic component of membrane;GO:0016020//membrane;GO:0016021//integral component of membrane;GO:0044425//membrane part;GO:0001871//pattern binding;GO:0097159//organic cyclic compound binding;GO:0016772//transferase activity, transferring phosphorus-containing groups;GO:0032559//adenyl ribonucleotide binding;GO:0030554//adenyl nucleotide binding;GO:0016301//kinase activity;GO:003563…
Solyc02g086490.3	[P]GO:0022414//reproductive process;GO:0009266//response to temperature stimulus;GO:0048856//anatomical structure development;GO:0000003//reproduction;GO:0010154//fruit development;GO:0065007//biological regulation;GO:0009628//response to abiotic stimulus;GO:0003006//developmental process involved in reproduction;GO:0044085//cellular component biogenesis;GO:0033036//macromolecule localization;GO:…	[C]membrane;organelle;cell;membrane part;[P]biological regulation;multicellular organismal process;localization;reproductive process;developmental process;reproduction;response to stimulus;cellular component organization or biogenesis;	biological_process;cellular_component	Solyc02g086490.3	Solyc02g086490.3.1	Known_gene	1	0.014988762	0.577909351	0.986893561	5.026349601	4.94E-39	1.87E-39	3.418953752	1.28E-11	1.10E-11	-1.592407088	7.69E-14	4.41E-14				XP_004232322.1|3.1e-76|PREDICTED: oleosin 5-like [Solanum lycopersicum]	GO:0022414//reproductive process;GO:0009266//response to temperature stimulus;GO:0048856//anatomical structure development;GO:0000003//reproduction;GO:0010154//fruit development;GO:0065007//biological regulation;GO:0009628//response to abiotic stimulus;GO:0003006//developmental process involved in reproduction;GO:0044085//cellular component biogenesis;GO:0033036//macromolecule localization;GO:000…
Solyc02g086700.4	[P]GO:0071704//organic substance metabolic process;GO:0044238//primary metabolic process;GO:0005975//carbohydrate metabolic process;GO:0008152//metabolic process;[C]GO:0005623//cell;GO:0005886//plasma membrane;GO:0044464//cell part;GO:0044459//plasma membrane part;GO:0071944//cell periphery;GO:0031226//intrinsic component of plasma membrane;GO:0044425//membrane part;GO:0031224//intrinsic componen…	[C]cell;membrane;membrane part;[P]metabolic process;[F]catalytic activity;binding;	biological_process;cellular_component;molecular_function	Solyc02g086700.4	Solyc02g086700.4.1	Known_gene	1	-0.353398644	0.166516355	0.170920033	2.732124686	1.59E-72	3.87E-73	5.512404663	0	0	2.426881332	0	0			K19891//glucan endo-1,3-beta-glucosidase 1/2/3 [EC:3.2.1.39]+ko00500//Starch and sucrose metabolism	XP_004232306.1|2.5e-203|PREDICTED: glucan endo-1,3-beta-glucosidase, acidic-like [Solanum lycopersicum]	GO:0071704//organic substance metabolic process;GO:0044238//primary metabolic process;GO:0005975//carbohydrate metabolic process;GO:0008152//metabolic process;GO:0005623//cell;GO:0005886//plasma membrane;GO:0044464//cell part;GO:0044459//plasma membrane part;GO:0071944//cell periphery;GO:0031226//intrinsic component of plasma membrane;GO:0044425//membrane part;GO:0031224//intrinsic component of m…
Solyc02g086990.4	[P]GO:0019725//cellular homeostasis;GO:0055082//cellular chemical homeostasis;GO:0030003//cellular cation homeostasis;GO:0016043//cellular component organization;GO:0009856//pollination;GO:0000904//cell morphogenesis involved in differentiation;GO:0048869//cellular developmental process;GO:0065008//regulation of biological quality;GO:0042592//homeostatic process;GO:0030154//cell differentiation;G…	[C]membrane;membrane part;cell;[P]reproduction;multicellular organismal process;cellular process;multi-organism process;developmental process;reproductive process;cellular component organization or biogenesis;biological regulation;growth;[F]transporter activity;	biological_process;molecular_function;cellular_component	Solyc02g086990.4	Solyc02g086990.4.1	Known_gene	1	-0.076826699	0.501925224	0.783469074	0.802148377	0.000631771	0.000822685	2.745421538	2.46E-54	8.39E-55	1.866446462	1.44E-34	4.45E-35			K05391//cyclic nucleotide gated channel, plant+ko04626//Plant-pathogen interaction	XP_004232288.1|2.7e-259|PREDICTED: cyclic nucleotide-gated ion channel 18 [Solanum lycopersicum]	GO:0019725//cellular homeostasis;GO:0055082//cellular chemical homeostasis;GO:0030003//cellular cation homeostasis;GO:0016043//cellular component organization;GO:0009856//pollination;GO:0000904//cell morphogenesis involved in differentiation;GO:0048869//cellular developmental process;GO:0065008//regulation of biological quality;GO:0042592//homeostatic process;GO:0030154//cell differentiation;GO:0…
Solyc02g087000.4	[C]GO:0005623//cell;GO:0005886//plasma membrane;GO:0031224//intrinsic component of membrane;GO:0044425//membrane part;GO:0016021//integral component of membrane;GO:0016020//membrane;GO:0071944//cell periphery;GO:0044464//cell part;[F]GO:0022890//inorganic cation transmembrane transporter activity;GO:0046873//metal ion transmembrane transporter activity;GO:0008324//cation transmembrane transporter…	[C]membrane;cell;membrane part;[F]transporter activity;	molecular_function;cellular_component	Solyc02g087000.4	Solyc02g087000.4.1	Known_gene	1	0.22206091	1.12E-08	2.60E-09	-1.187624336	8.28E-137	1.19E-137	-0.195415529	1.32E-07	1.41E-07	1.214269717	4.76E-144	4.50E-145			K03549//KUP system potassium uptake protein	XP_016561528.1|0.0e+00|PREDICTED: potassium transporter 8-like [Capsicum annuum]	GO:0005623//cell;GO:0005886//plasma membrane;GO:0031224//intrinsic component of membrane;GO:0044425//membrane part;GO:0016021//integral component of membrane;GO:0016020//membrane;GO:0071944//cell periphery;GO:0044464//cell part;GO:0022890//inorganic cation transmembrane transporter activity;GO:0046873//metal ion transmembrane transporter activity;GO:0008324//cation transmembrane transporter activ…
Solyc02g087060.4	[P]GO:0051234//establishment of localization;GO:0051179//localization;GO:0006810//transport;[C]GO:0044464//cell part;GO:0044425//membrane part;GO:0016020//membrane;GO:0016021//integral component of membrane;GO:0031224//intrinsic component of membrane;GO:0005886//plasma membrane;GO:0005623//cell;GO:0071944//cell periphery;[F]GO:0005215//transporter activity;GO:0022857//transmembrane transporter ac…	[C]membrane;membrane part;cell;[P]localization;[F]transporter activity;	cellular_component;biological_process;molecular_function	Solyc02g087060.4	Solyc02g087060.4.1	Known_gene	1	0.019740868	0.277401831	0.332754539	-1.63932826	0	0	-0.505656595	2.27E-114	4.38E-115	1.153412534	0	0			K17500//integrin-linked kinase-associated serine/threonine phosphatase 2C [EC:3.1.3.16]	XP_004232282.1|1.7e-182|PREDICTED: WAT1-related protein At3g28050 [Solanum lycopersicum]	GO:0051234//establishment of localization;GO:0051179//localization;GO:0006810//transport;GO:0044464//cell part;GO:0044425//membrane part;GO:0016020//membrane;GO:0016021//integral component of membrane;GO:0031224//intrinsic component of membrane;GO:0005886//plasma membrane;GO:0005623//cell;GO:0071944//cell periphery;GO:0005215//transporter activity;GO:0022857//transmembrane transporter activity;
Solyc02g087440.4	[C]GO:0044425//membrane part;GO:0031224//intrinsic component of membrane;GO:0016020//membrane;GO:0016021//integral component of membrane;	[C]membrane;membrane part;	cellular_component	Solyc02g087440.4	Solyc02g087440.4.1	Known_gene	1	0.092991274	0.481037682	0.734242948	0.341003033	0.098112801	0.193239655	-2.146455951	3.91E-08	4.04E-08	-2.39446771	2.30E-10	1.56E-10				XP_004233695.1|1.8e-102|PREDICTED: uncharacterized protein LOC101249328 [Solanum lycopersicum]	GO:0044425//membrane part;GO:0031224//intrinsic component of membrane;GO:0016020//membrane;GO:0016021//integral component of membrane;
Solyc02g087950.3	[P]GO:1901576//organic substance biosynthetic process;GO:0042254//ribosome biogenesis;GO:0043604//amide biosynthetic process;GO:0044238//primary metabolic process;GO:0071704//organic substance metabolic process;GO:0044267//cellular protein metabolic process;GO:0044237//cellular metabolic process;GO:0006412//translation;GO:0006518//peptide metabolic process;GO:0034645//cellular macromolecule biosy…	[C]membrane part;cell;organelle;membrane;cell part;macromolecular complex;organelle part;[P]cellular component organization or biogenesis;cellular process;metabolic process;[F]binding;structural molecule activity;	biological_process;cellular_component;molecular_function	Solyc02g087950.3	Solyc02g087950.3.1	Known_gene	1	-0.3107814	0.059920803	0.048389774	2.129795875	3.10E-94	6.21E-95	-0.50135736	0.003592973	0.005677326	-2.941934634	8.70E-135	8.61E-136				XP_004232221.1|0.0e+00|PREDICTED: uncharacterized protein LOC101253548 isoform X1 [Solanum lycopersicum]	GO:1901576//organic substance biosynthetic process;GO:0042254//ribosome biogenesis;GO:0043604//amide biosynthetic process;GO:0044238//primary metabolic process;GO:0071704//organic substance metabolic process;GO:0044267//cellular protein metabolic process;GO:0044237//cellular metabolic process;GO:0006412//translation;GO:0006518//peptide metabolic process;GO:0034645//cellular macromolecule biosynth…
Solyc02g088100.3	[P]GO:0071669//plant-type cell wall organization or biogenesis;GO:0000902//cell morphogenesis;GO:0007275//multicellular organism development;GO:0009664//plant-type cell wall organization;GO:0071840//cellular component organization or biogenesis;GO:0080022//primary root development;GO:0048869//cellular developmental process;GO:0022622//root system development;GO:0060560//developmental growth invol…	[C]extracellular region;membrane;cell;[P]developmental process;multicellular organismal process;cellular process;cellular component organization or biogenesis;growth;	biological_process;cellular_component	Solyc02g088100.3	Solyc02g088100.3.1	Known_gene	1	-0.356628757	8.41E-11	1.59E-11	0.121606109	0.008130062	0.012434324	-1.982344789	6.97E-137	1.15E-137	-2.460579655	6.22E-248	3.31E-249			K20628//expansin	NP_001234085.1|3.1e-142|expansin precursor [Solanum lycopersicum]	GO:0071669//plant-type cell wall organization or biogenesis;GO:0000902//cell morphogenesis;GO:0007275//multicellular organism development;GO:0009664//plant-type cell wall organization;GO:0071840//cellular component organization or biogenesis;GO:0080022//primary root development;GO:0048869//cellular developmental process;GO:0022622//root system development;GO:0060560//developmental growth involved…
Solyc02g088240.4	[C]GO:0031224//intrinsic component of membrane;GO:0016021//integral component of membrane;GO:0016020//membrane;GO:0044425//membrane part;	[C]membrane;membrane part;	cellular_component	Solyc02g088240.4	Solyc02g088240.4.1	Known_gene	1	-0.000744165	0.57930377	0.998237481	4.640768466	1.15E-207	1.18E-208	-0.551126735	0.067847489	0.137142593	-5.192639366	2.14E-214	1.31E-215			K14514//ethylene-insensitive protein 3+ko04016//MAPK signaling pathway - plant+ko04075//Plant hormone signal transduction	XP_015064023.1|0.0e+00|PREDICTED: phosphate transporter PHO1 homolog 3-like [Solanum pennellii]	GO:0031224//intrinsic component of membrane;GO:0016021//integral component of membrane;GO:0016020//membrane;GO:0044425//membrane part;
Solyc02g088380.4	[C]GO:0005886//plasma membrane;GO:0044459//plasma membrane part;GO:0031224//intrinsic component of membrane;GO:0046658//anchored component of plasma membrane;GO:0005623//cell;GO:0044464//cell part;GO:0031225//anchored component of membrane;GO:0071944//cell periphery;GO:0031226//intrinsic component of plasma membrane;GO:0016020//membrane;GO:0044425//membrane part;[F]GO:0009055//electron transfer a…	[C]membrane;membrane part;cell;[F]catalytic activity;	cellular_component;molecular_function	Solyc02g088380.4	Solyc02g088380.4.1	Known_gene	1	3.599951262	0.028598017	0.020224841	6.095890535	1.52E-09	1.30E-09	-2.598968156	0.025208267	0.046188867	-5.094907429	2.28E-09	1.64E-09			K03006//DNA-directed RNA polymerase II subunit RPB1 [EC:2.7.7.6]+ko03020//RNA polymerase	XP_004232194.1|3.5e-95|PREDICTED: lamin-like protein [Solanum lycopersicum]	GO:0005886//plasma membrane;GO:0044459//plasma membrane part;GO:0031224//intrinsic component of membrane;GO:0046658//anchored component of plasma membrane;GO:0005623//cell;GO:0044464//cell part;GO:0031225//anchored component of membrane;GO:0071944//cell periphery;GO:0031226//intrinsic component of plasma membrane;GO:0016020//membrane;GO:0044425//membrane part;GO:0009055//electron transfer activit…
Solyc02g088390.4	[C]GO:0031224//intrinsic component of membrane;GO:0044425//membrane part;GO:0016020//membrane;GO:0016021//integral component of membrane;[F]GO:0009055//electron transfer activity;GO:0003824//catalytic activity;GO:0016491//oxidoreductase activity;	[C]membrane part;membrane;[F]catalytic activity;	molecular_function;cellular_component	Solyc02g088390.4	Solyc02g088390.4.1	Known_gene	1	-0.224018374	0.023213457	0.015889234	-0.112105972	0.109034908	0.218026694	-0.994640331	6.49E-18	4.43E-18	-1.106552732	1.78E-22	7.41E-23			K03006//DNA-directed RNA polymerase II subunit RPB1 [EC:2.7.7.6]+ko03020//RNA polymerase	XP_004232193.1|1.5e-100|PREDICTED: lamin-like protein [Solanum lycopersicum]	GO:0031224//intrinsic component of membrane;GO:0044425//membrane part;GO:0016020//membrane;GO:0016021//integral component of membrane;GO:0009055//electron transfer activity;GO:0003824//catalytic activity;GO:0016491//oxidoreductase activity;
Solyc02g088630.4	[P]GO:0045489//pectin biosynthetic process;GO:0044238//primary metabolic process;GO:0009058//biosynthetic process;GO:0043170//macromolecule metabolic process;GO:0071554//cell wall organization or biogenesis;GO:0071555//cell wall organization;GO:0044237//cellular metabolic process;GO:0005976//polysaccharide metabolic process;GO:0016043//cellular component organization;GO:0016051//carbohydrate bios…	[C]organelle part;cell;membrane part;membrane;organelle;[P]cellular process;cellular component organization or biogenesis;metabolic process;[F]catalytic activity;	biological_process;cellular_component;molecular_function	Solyc02g088630.4	Solyc02g088630.4.1	Known_gene	1	0.004135551	0.573523703	0.950697165	2.059266805	0	0	0.871878252	1.58E-51	5.59E-52	-1.183253002	3.45E-189	2.36E-190			K20867//galacturonosyltransferase 12/13/14/15 [EC:2.4.1.-]	XP_019224917.1|2.2e-293|PREDICTED: probable galacturonosyltransferase 14 [Nicotiana attenuata]	GO:0045489//pectin biosynthetic process;GO:0044238//primary metabolic process;GO:0009058//biosynthetic process;GO:0043170//macromolecule metabolic process;GO:0071554//cell wall organization or biogenesis;GO:0071555//cell wall organization;GO:0044237//cellular metabolic process;GO:0005976//polysaccharide metabolic process;GO:0016043//cellular component organization;GO:0016051//carbohydrate biosynt…
Solyc02g089130.4	[P]GO:0071669//plant-type cell wall organization or biogenesis;GO:0071840//cellular component organization or biogenesis;GO:0071554//cell wall organization or biogenesis;GO:0070726//cell wall assembly;GO:0016049//cell growth;GO:0009832//plant-type cell wall biogenesis;GO:0009664//plant-type cell wall organization;GO:0009987//cellular process;GO:0044085//cellular component biogenesis;GO:0010215//c…	[C]membrane part;membrane;[P]cellular component organization or biogenesis;growth;cellular process;	biological_process;cellular_component	Solyc02g089130.4	Solyc02g089130.4.1	Known_gene	1	-0.072334263	0.509949822	0.801950323	1.770536822	4.26E-17	2.70E-17	0.704240852	0.004048566	0.006447171	-1.138630233	1.81E-09	1.29E-09			K17964//leucine-rich PPR motif-containing protein, mitochondrial	XP_004232142.1|6.8e-270|PREDICTED: COBRA-like protein 4 [Solanum lycopersicum]	GO:0071669//plant-type cell wall organization or biogenesis;GO:0071840//cellular component organization or biogenesis;GO:0071554//cell wall organization or biogenesis;GO:0070726//cell wall assembly;GO:0016049//cell growth;GO:0009832//plant-type cell wall biogenesis;GO:0009664//plant-type cell wall organization;GO:0009987//cellular process;GO:0044085//cellular component biogenesis;GO:0010215//cell…
Solyc02g089550.3	[P]GO:0044238//primary metabolic process;GO:0071704//organic substance metabolic process;GO:0006793//phosphorus metabolic process;GO:0007166//cell surface receptor signaling pathway;GO:0006468//protein phosphorylation;GO:0006464//cellular protein modification process;GO:0043170//macromolecule metabolic process;GO:0044237//cellular metabolic process;GO:0044260//cellular macromolecule metabolic pro…	[C]membrane;membrane part;cell;[P]biological regulation;signaling;response to stimulus;metabolic process;cellular process;[F]signal transducer activity;molecular transducer activity;catalytic activity;binding;	biological_process;molecular_function;cellular_component	Solyc02g089550.3	Solyc02g089550.3.1	Known_gene	1	0.163033841	0.046344524	0.035601449	-0.293330144	0.000370516	0.000469829	-1.870748604	2.31E-71	6.47E-72	-1.414384619	1.46E-35	4.41E-36			K04733//interleukin-1 receptor-associated kinase 4 [EC:2.7.11.1];K13418//somatic embryogenesis receptor kinase 1 [EC:2.7.10.1 2.7.11.1]	XP_004232118.1|0.0e+00|PREDICTED: protein NSP-INTERACTING KINASE 1 [Solanum lycopersicum]	GO:0044238//primary metabolic process;GO:0071704//organic substance metabolic process;GO:0006793//phosphorus metabolic process;GO:0007166//cell surface receptor signaling pathway;GO:0006468//protein phosphorylation;GO:0006464//cellular protein modification process;GO:0043170//macromolecule metabolic process;GO:0044237//cellular metabolic process;GO:0044260//cellular macromolecule metabolic proces…
Solyc02g089640.3	[C]GO:0044444//cytoplasmic part;GO:0043231//intracellular membrane-bounded organelle;GO:0016020//membrane;GO:0031982//vesicle;GO:0031224//intrinsic component of membrane;GO:0005623//cell;GO:0005768//endosome;GO:0044424//intracellular part;GO:0044425//membrane part;GO:0043227//membrane-bounded organelle;GO:0044431//Golgi apparatus part;GO:0031410//cytoplasmic vesicle;GO:0005622//intracellular;GO:0…	[C]membrane part;organelle;membrane;organelle part;cell;[F]catalytic activity;binding;	cellular_component;molecular_function	Solyc02g089640.3	Solyc02g089640.3.1	Known_gene	1	0.2378096	1.24E-05	4.18E-06	0.624055419	8.13E-38	3.16E-38	-0.836864315	8.02E-48	3.00E-48	-1.223110134	1.83E-114	2.08E-115			K20887//xyloglucan glycosyltransferase 4 [EC:2.4.1.-]	NP_001316710.1|0.0e+00|cellulose-synthase-like [Solanum lycopersicum]	GO:0044444//cytoplasmic part;GO:0043231//intracellular membrane-bounded organelle;GO:0016020//membrane;GO:0031982//vesicle;GO:0031224//intrinsic component of membrane;GO:0005623//cell;GO:0005768//endosome;GO:0044424//intracellular part;GO:0044425//membrane part;GO:0043227//membrane-bounded organelle;GO:0044431//Golgi apparatus part;GO:0031410//cytoplasmic vesicle;GO:0005622//intracellular;GO:0098…
Solyc02g089680.4	[P]GO:0009987//cellular process;GO:0071554//cell wall organization or biogenesis;[C]GO:0044424//intracellular part;GO:0044444//cytoplasmic part;GO:0005737//cytoplasm;GO:0005623//cell;GO:0043231//intracellular membrane-bounded organelle;GO:0043229//intracellular organelle;GO:0044464//cell part;GO:0005622//intracellular;GO:0016020//membrane;GO:0012505//endomembrane system;GO:0043226//organelle;GO:0…	[C]organelle;membrane part;membrane;cell;[P]cellular process;[F]catalytic activity;	molecular_function;biological_process;cellular_component	Solyc02g089680.4	Solyc02g089680.4.1	Known_gene	1	-0.038317069	0.400208538	0.552317094	0.640695909	9.70E-29	4.53E-29	-0.471237484	2.55E-11	2.23E-11	-1.150250462	9.43E-75	1.59E-75			K03165//DNA topoisomerase III [EC:5.99.1.2]+ko03440//Homologous recombination	XP_004232107.1|3.2e-262|PREDICTED: protein trichome birefringence-like 19 [Solanum lycopersicum]	GO:0009987//cellular process;GO:0071554//cell wall organization or biogenesis;GO:0044424//intracellular part;GO:0044444//cytoplasmic part;GO:0005737//cytoplasm;GO:0005623//cell;GO:0043231//intracellular membrane-bounded organelle;GO:0043229//intracellular organelle;GO:0044464//cell part;GO:0005622//intracellular;GO:0016020//membrane;GO:0012505//endomembrane system;GO:0043226//organelle;GO:0016021…
Solyc02g089900.1	[P]GO:1901700//response to oxygen-containing compound;GO:0071219//cellular response to molecule of bacterial origin;GO:0071323//cellular response to chitin;GO:0009607//response to biotic stimulus;GO:0043207//response to external biotic stimulus;GO:0035690//cellular response to drug;GO:0006952//defense response;GO:0050896//response to stimulus;GO:0010200//response to chitin;GO:0071216//cellular re…	[C]membrane part;membrane;cell;[P]multi-organism process;response to stimulus;immune system process;cellular process;[F]binding;catalytic activity;	biological_process;cellular_component;molecular_function	Solyc02g089900.1	Solyc02g089900.1.1	Known_gene	1	-0.093609995	0.09083249	0.079476209	1.302509229	1.45E-211	1.45E-212	-0.196287863	0.000337555	0.000471275	-1.592407088	3.68E-285	1.70E-286			K04733//interleukin-1 receptor-associated kinase 4 [EC:2.7.11.1]	XP_004232089.1|0.0e+00|PREDICTED: lysM domain receptor-like kinase 4 [Solanum lycopersicum]	GO:1901700//response to oxygen-containing compound;GO:0071219//cellular response to molecule of bacterial origin;GO:0071323//cellular response to chitin;GO:0009607//response to biotic stimulus;GO:0043207//response to external biotic stimulus;GO:0035690//cellular response to drug;GO:0006952//defense response;GO:0050896//response to stimulus;GO:0010200//response to chitin;GO:0071216//cellular respo…
Solyc02g090110.3	[P]GO:0007154//cell communication;GO:0009987//cellular process;GO:0065007//biological regulation;GO:0050794//regulation of cellular process;GO:0050789//regulation of biological process;GO:0050896//response to stimulus;GO:0051716//cellular response to stimulus;GO:0023052//signaling;GO:0007166//cell surface receptor signaling pathway;GO:0007165//signal transduction;[C]GO:0005623//cell;GO:0031224//i…	[C]membrane part;cell;membrane;[P]cellular process;signaling;biological regulation;response to stimulus;[F]catalytic activity;binding;	biological_process;cellular_component;molecular_function	Solyc02g090110.3	Solyc02g090110.3.1	Known_gene	1	-0.019987377	0.509738592	0.801297322	1.255900457	3.83E-86	8.20E-87	-0.429043155	5.25E-07	5.82E-07	-1.704930988	9.38E-135	9.30E-136			K04733//interleukin-1 receptor-associated kinase 4 [EC:2.7.11.1]	NP_001234504.1|0.0e+00|wall-associated receptor kinase-like 14 precursor [Solanum lycopersicum]	GO:0007154//cell communication;GO:0009987//cellular process;GO:0065007//biological regulation;GO:0050794//regulation of cellular process;GO:0050789//regulation of biological process;GO:0050896//response to stimulus;GO:0051716//cellular response to stimulus;GO:0023052//signaling;GO:0007166//cell surface receptor signaling pathway;GO:0007165//signal transduction;GO:0005623//cell;GO:0031224//intrins…
Solyc02g090340.2	[P]GO:0009058//biosynthetic process;GO:0008152//metabolic process;GO:0044550//secondary metabolite biosynthetic process;GO:0019748//secondary metabolic process;[C]GO:0016021//integral component of membrane;GO:0031224//intrinsic component of membrane;GO:0044425//membrane part;GO:0016020//membrane;[F]GO:0043169//cation binding;GO:0005488//binding;GO:0016705//oxidoreductase activity, acting on paire…	[C]membrane;membrane part;[P]metabolic process;[F]catalytic activity;binding;	cellular_component;biological_process;molecular_function	Solyc02g090340.2	Solyc02g090340.2.1	Known_gene	1	0.23316135	0.166041665	0.170235395	0.174879143	0.146955869	0.307988938	-1.085500671	3.53E-08	3.65E-08	-1.027218465	2.89E-07	2.40E-07			K20556//cytochrome P450 family 76 subfamily C	XP_004232060.1|3.5e-287|PREDICTED: geraniol 8-hydroxylase-like [Solanum lycopersicum]	GO:0009058//biosynthetic process;GO:0008152//metabolic process;GO:0044550//secondary metabolite biosynthetic process;GO:0019748//secondary metabolic process;GO:0016021//integral component of membrane;GO:0031224//intrinsic component of membrane;GO:0044425//membrane part;GO:0016020//membrane;GO:0043169//cation binding;GO:0005488//binding;GO:0016705//oxidoreductase activity, acting on paired donors,…
Solyc02g090350.4	[P]GO:0019748//secondary metabolic process;GO:0008152//metabolic process;GO:0044550//secondary metabolite biosynthetic process;GO:0009058//biosynthetic process;[C]GO:0016020//membrane;GO:0031224//intrinsic component of membrane;GO:0016021//integral component of membrane;GO:0044425//membrane part;[F]GO:0046872//metal ion binding;GO:1901363//heterocyclic compound binding;GO:0097159//organic cyclic …	[C]membrane;membrane part;[P]metabolic process;[F]catalytic activity;binding;	molecular_function;cellular_component;biological_process	Solyc02g090350.4	Solyc02g090350.4.1	Known_gene	1	-0.898553168	0.016064571	0.010387049	0.029079807	0.362220305	0.92232236	-2.032249238	0.000349315	0.000487962	-2.959882213	3.23E-09	2.35E-09			K20556//cytochrome P450 family 76 subfamily C	XP_004232059.1|9.0e-291|PREDICTED: geraniol 8-hydroxylase [Solanum lycopersicum]	GO:0019748//secondary metabolic process;GO:0008152//metabolic process;GO:0044550//secondary metabolite biosynthetic process;GO:0009058//biosynthetic process;GO:0016020//membrane;GO:0031224//intrinsic component of membrane;GO:0016021//integral component of membrane;GO:0044425//membrane part;GO:0046872//metal ion binding;GO:1901363//heterocyclic compound binding;GO:0097159//organic cyclic compound …
Solyc02g090490.3	[P]GO:0008152//metabolic process;GO:0016042//lipid catabolic process;GO:0071704//organic substance metabolic process;GO:0006629//lipid metabolic process;GO:0009056//catabolic process;GO:0044238//primary metabolic process;GO:1901575//organic substance catabolic process;[C]GO:0044424//intracellular part;GO:0005737//cytoplasm;GO:0005623//cell;GO:0016020//membrane;GO:0044464//cell part;GO:0005622//in…	[C]cell;membrane;[P]metabolic process;[F]catalytic activity;	molecular_function;biological_process;cellular_component	Solyc02g090490.3	Solyc02g090490.3.1	Known_gene	1	0.022884346	0.444021345	0.649210489	0.61839017	6.13E-42	2.22E-42	-0.803535883	8.11E-44	3.23E-44	-1.399041707	5.78E-159	4.87E-160			K16815//calcium-independent phospholipase A2-gamma	XP_004232051.1|4.9e-233|PREDICTED: patatin-like protein 3 [Solanum lycopersicum]	GO:0008152//metabolic process;GO:0016042//lipid catabolic process;GO:0071704//organic substance metabolic process;GO:0006629//lipid metabolic process;GO:0009056//catabolic process;GO:0044238//primary metabolic process;GO:1901575//organic substance catabolic process;GO:0044424//intracellular part;GO:0005737//cytoplasm;GO:0005623//cell;GO:0016020//membrane;GO:0044464//cell part;GO:0005622//intracel…
Solyc02g090510.3	[P]GO:0033993//response to lipid;GO:0071229//cellular response to acid chemical;GO:1901701//cellular response to oxygen-containing compound;GO:0071495//cellular response to endogenous stimulus;GO:0018209//peptidyl-serine modification;GO:0050789//regulation of biological process;GO:0044267//cellular protein metabolic process;GO:0032870//cellular response to hormone stimulus;GO:0001101//response to…	[C]organelle;membrane;cell;[P]response to stimulus;cellular process;metabolic process;biological regulation;signaling;[F]catalytic activity;binding;	biological_process;cellular_component;molecular_function	Solyc02g090510.3	Solyc02g090510.3.1	Known_gene	1	-0.025425507	0.514822869	0.813859867	0.590730848	1.29E-09	1.10E-09	-1.283612715	4.37E-21	2.73E-21	-1.89976907	2.52E-54	5.56E-55			K00924//kinase [EC:2.7.1.-]	XP_004232048.1|0.0e+00|PREDICTED: CDPK-related kinase 5 [Solanum lycopersicum]	GO:0033993//response to lipid;GO:0071229//cellular response to acid chemical;GO:1901701//cellular response to oxygen-containing compound;GO:0071495//cellular response to endogenous stimulus;GO:0018209//peptidyl-serine modification;GO:0050789//regulation of biological process;GO:0044267//cellular protein metabolic process;GO:0032870//cellular response to hormone stimulus;GO:0001101//response to ac…
Solyc02g091260.1	[C]GO:0044425//membrane part;GO:0031224//intrinsic component of membrane;GO:0016020//membrane;GO:0016021//integral component of membrane;	[C]membrane part;membrane;	cellular_component	Solyc02g091260.1	Solyc02g091260.1.1	Known_gene	1	0.014988762	0.577909351	0.991710537	3.708867412	1.04E-06	1.05E-06	-1.014005655	0.228795789	0.554499062	-4.707884305	2.28E-07	1.88E-07				XP_009773501.1|3.2e-57|PREDICTED: uncharacterized protein LOC104223723 [Nicotiana sylvestris]	GO:0044425//membrane part;GO:0031224//intrinsic component of membrane;GO:0016020//membrane;GO:0016021//integral component of membrane;
Solyc02g091590.4	[C]GO:0031224//intrinsic component of membrane;GO:0044425//membrane part;GO:0016021//integral component of membrane;GO:0016020//membrane;[F]GO:0097367//carbohydrate derivative binding;GO:0032553//ribonucleotide binding;GO:0017076//purine nucleotide binding;GO:0043167//ion binding;GO:1901265//nucleoside phosphate binding;GO:0016740//transferase activity;GO:0000166//nucleotide binding;GO:0016301//k…	[C]membrane part;membrane;[F]catalytic activity;binding;	cellular_component;molecular_function	Solyc02g091590.4	Solyc02g091590.4.1	Known_gene	1	0.166991855	0.44891907	0.662367654	0.981460646	0.002205209	0.003089843	2.410020627	1.17E-22	7.04E-23	1.595551836	9.78E-14	5.64E-14		Lycopersicon esculentum symbiosis receptor-like kinase (SYMRK) mRNA, complete cds	K04733//interleukin-1 receptor-associated kinase 4 [EC:2.7.11.1]	NP_001234869.1|0.0e+00|symbiosis receptor-like kinase precursor [Solanum lycopersicum]	GO:0031224//intrinsic component of membrane;GO:0044425//membrane part;GO:0016021//integral component of membrane;GO:0016020//membrane;GO:0097367//carbohydrate derivative binding;GO:0032553//ribonucleotide binding;GO:0017076//purine nucleotide binding;GO:0043167//ion binding;GO:1901265//nucleoside phosphate binding;GO:0016740//transferase activity;GO:0000166//nucleotide binding;GO:0016301//kinase …
Solyc02g091700.3	[C]GO:0044425//membrane part;GO:0016020//membrane;GO:0016021//integral component of membrane;GO:0031224//intrinsic component of membrane;	[C]membrane part;membrane;	cellular_component	Solyc02g091700.3	Solyc02g091700.3.1	Known_gene	1	-0.246503479	0.034925019	0.02554686	0.792450112	1.23E-17	7.67E-18	0.008931156	0.351923579	0.938122905	-1.030022435	1.95E-26	7.27E-27				XP_004231969.1|8.0e-87|PREDICTED: uncharacterized protein At5g65660 [Solanum lycopersicum]	GO:0044425//membrane part;GO:0016020//membrane;GO:0016021//integral component of membrane;GO:0031224//intrinsic component of membrane;
Solyc02g091830.3	[P]GO:0006757//ATP generation from ADP;GO:0048878//chemical homeostasis;GO:0001101//response to acid chemical;GO:0009135//purine nucleoside diphosphate metabolic process;GO:0009408//response to heat;GO:0009987//cellular process;GO:0046483//heterocycle metabolic process;GO:0009126//purine nucleoside monophosphate metabolic process;GO:0009179//purine ribonucleoside diphosphate metabolic process;GO:…	[C]membrane;membrane part;organelle;cell;[P]biological regulation;response to stimulus;metabolic process;cellular process;[F]binding;catalytic activity;	molecular_function;biological_process;cellular_component	Solyc02g091830.3	Solyc02g091830.3.1	Known_gene	1	0.586145463	0.072351831	0.060593582	0.088598042	0.320885874	0.794480231	-2.392517279	2.11E-08	2.15E-08	-1.894969858	4.57E-05	4.63E-05			K00844//hexokinase [EC:2.7.1.1]+ko00010//Glycolysis / Gluconeogenesis+ko00520//Amino sugar and nucleotide sugar metabolism+ko01100//Metabolic pathways+ko00052//Galactose metabolism+ko00051//Fructose and mannose metabolism+ko00500//Starch and sucrose metabolism+ko01110//Biosynthesis of secondary metabolites+ko01200//Carbon metabolism	XP_004231963.1|6.2e-280|PREDICTED: probable hexokinase-like 2 protein [Solanum lycopersicum]	GO:0006757//ATP generation from ADP;GO:0048878//chemical homeostasis;GO:0001101//response to acid chemical;GO:0009135//purine nucleoside diphosphate metabolic process;GO:0009408//response to heat;GO:0009987//cellular process;GO:0046483//heterocycle metabolic process;GO:0009126//purine nucleoside monophosphate metabolic process;GO:0009179//purine ribonucleoside diphosphate metabolic process;GO:005…
Solyc02g092000.3	[C]GO:0031224//intrinsic component of membrane;GO:0016021//integral component of membrane;GO:0044425//membrane part;GO:0016020//membrane;	[C]membrane part;membrane;	cellular_component	Solyc02g092000.3	Solyc02g092000.3.1	Known_gene	1	-0.045960588	0.420660728	0.599168591	1.778990584	6.75E-171	7.97E-172	0.028664961	0.291171405	0.74384182	-1.796286212	6.19E-173	4.76E-174			K01188//beta-glucosidase [EC:3.2.1.21]+ko01100//Metabolic pathways+ko00500//Starch and sucrose metabolism+ko01110//Biosynthesis of secondary metabolites+ko00460//Cyanoamino acid metabolism+ko00940//Phenylpropanoid biosynthesis	XP_004231951.1|1.4e-145|PREDICTED: uncharacterized protein At3g49720 [Solanum lycopersicum]	GO:0031224//intrinsic component of membrane;GO:0016021//integral component of membrane;GO:0044425//membrane part;GO:0016020//membrane;
Solyc02g092210.1	[P]GO:0044249//cellular biosynthetic process;GO:0009058//biosynthetic process;GO:0009059//macromolecule biosynthetic process;GO:0008152//metabolic process;GO:0043170//macromolecule metabolic process;GO:0010191//mucilage metabolic process;GO:1901576//organic substance biosynthetic process;GO:0071704//organic substance metabolic process;GO:0016051//carbohydrate biosynthetic process;GO:0000271//poly…	[C]membrane;cell;organelle part;membrane part;organelle;[P]metabolic process;cellular process;[F]catalytic activity;	molecular_function;biological_process;cellular_component	Solyc02g092210.1	Solyc02g092210.1.1	Known_gene	1	0.03585994	0.360599943	0.474055938	-1.788453897	8.49E-149	1.14E-149	-3.236685896	3.55E-300	2.81E-301	-1.412372059	1.00E-31	3.28E-32			K08238//xyloglucan 6-xylosyltransferase [EC:2.4.2.39]	XP_004231939.1|1.6e-272|PREDICTED: glycosyltransferase 6-like [Solanum lycopersicum]	GO:0044249//cellular biosynthetic process;GO:0009058//biosynthetic process;GO:0009059//macromolecule biosynthetic process;GO:0008152//metabolic process;GO:0043170//macromolecule metabolic process;GO:0010191//mucilage metabolic process;GO:1901576//organic substance biosynthetic process;GO:0071704//organic substance metabolic process;GO:0016051//carbohydrate biosynthetic process;GO:0000271//polysac…
Solyc02g092450.3	[C]GO:0031224//intrinsic component of membrane;GO:0016020//membrane;GO:0016021//integral component of membrane;GO:0044425//membrane part;[F]GO:0005515//protein binding;GO:0022857//transmembrane transporter activity;GO:0016817//hydrolase activity, acting on acid anhydrides;GO:0008324//cation transmembrane transporter activity;GO:0032559//adenyl ribonucleotide binding;GO:0017111//nucleoside-triphos…	[C]membrane;membrane part;[F]catalytic activity;transporter activity;binding;	molecular_function;cellular_component	Solyc02g092450.3	Solyc02g092450.3.1	Known_gene	1	-0.405567812	5.24E-05	1.94E-05	0.900575403	2.48E-32	1.07E-32	-0.532798054	1.61E-06	1.85E-06	-1.838941269	5.23E-94	7.31E-95			K01537//Ca2+-transporting ATPase [EC:3.6.3.8]	XP_009604074.1|0.0e+00|PREDICTED: calcium-transporting ATPase 2, plasma membrane-type-like isoform X1 [Nicotiana tomentosiformis]	GO:0031224//intrinsic component of membrane;GO:0016020//membrane;GO:0016021//integral component of membrane;GO:0044425//membrane part;GO:0005515//protein binding;GO:0022857//transmembrane transporter activity;GO:0016817//hydrolase activity, acting on acid anhydrides;GO:0008324//cation transmembrane transporter activity;GO:0032559//adenyl ribonucleotide binding;GO:0017111//nucleoside-triphosphatas…
Solyc02g093090.1	[P]GO:0071840//cellular component organization or biogenesis;GO:0010410//hemicellulose metabolic process;GO:0042546//cell wall biogenesis;GO:0071554//cell wall organization or biogenesis;GO:0016051//carbohydrate biosynthetic process;GO:0009987//cellular process;GO:0044036//cell wall macromolecule metabolic process;GO:0009058//biosynthetic process;GO:0005976//polysaccharide metabolic process;GO:00…	[C]membrane part;membrane;[P]cellular process;metabolic process;cellular component organization or biogenesis;	cellular_component;biological_process	Solyc02g093090.1	Solyc02g093090.1.1	Known_gene	1	0.368625716	0.157758485	0.158069285	1.184277529	1.77E-07	1.70E-07	-0.507820268	0.030879442	0.057702728	-1.323472081	1.54E-08	1.17E-08			K18801//glucuronoxylan 4-O-methyltransferase [EC:2.1.1.112]	XP_004231869.1|3.8e-177|PREDICTED: protein IRX15-LIKE-like [Solanum lycopersicum]	GO:0071840//cellular component organization or biogenesis;GO:0010410//hemicellulose metabolic process;GO:0042546//cell wall biogenesis;GO:0071554//cell wall organization or biogenesis;GO:0016051//carbohydrate biosynthetic process;GO:0009987//cellular process;GO:0044036//cell wall macromolecule metabolic process;GO:0009058//biosynthetic process;GO:0005976//polysaccharide metabolic process;GO:00081…
Solyc02g093970.4	[C]GO:0031224//intrinsic component of membrane;GO:0016020//membrane;GO:0016021//integral component of membrane;GO:0044425//membrane part;[F]GO:0004672//protein kinase activity;GO:0036094//small molecule binding;GO:0016772//transferase activity, transferring phosphorus-containing groups;GO:0097159//organic cyclic compound binding;GO:0003824//catalytic activity;GO:0016740//transferase activity;GO:0…	[C]membrane part;membrane;[F]binding;catalytic activity;	molecular_function;cellular_component	Solyc02g093970.4	Solyc02g093970.4.1	Known_gene	1	-0.002832515	0.577909351	0.966953974	0.288535613	8.17E-06	8.84E-06	-1.110052343	1.74E-40	7.32E-41	-1.401420471	4.36E-70	7.77E-71			K04733//interleukin-1 receptor-associated kinase 4 [EC:2.7.11.1];K13420//LRR receptor-like serine/threonine-protein kinase FLS2 [EC:2.7.11.1]+ko04016//MAPK signaling pathway - plant+ko04626//Plant-pathogen interaction	XP_004231792.1|0.0e+00|PREDICTED: probable inactive leucine-rich repeat receptor-like protein kinase At3g03770 [Solanum lycopersicum]	GO:0031224//intrinsic component of membrane;GO:0016020//membrane;GO:0016021//integral component of membrane;GO:0044425//membrane part;GO:0004672//protein kinase activity;GO:0036094//small molecule binding;GO:0016772//transferase activity, transferring phosphorus-containing groups;GO:0097159//organic cyclic compound binding;GO:0003824//catalytic activity;GO:0016740//transferase activity;GO:0140096…
Solyc02g094050.4	[C]GO:0071944//cell periphery;GO:0031224//intrinsic component of membrane;GO:0046658//anchored component of plasma membrane;GO:0044425//membrane part;GO:0044459//plasma membrane part;GO:0005886//plasma membrane;GO:0044464//cell part;GO:0016020//membrane;GO:0031225//anchored component of membrane;GO:0031226//intrinsic component of plasma membrane;GO:0005623//cell;GO:0016021//integral component of …	[C]membrane;membrane part;cell;[F]catalytic activity;	cellular_component;molecular_function	Solyc02g094050.4	Solyc02g094050.4.1	Known_gene	1	0.362912065	0.304011836	0.375533545	3.782615752	3.18E-62	8.70E-63	1.287163879	2.29E-05	2.88E-05	-2.132539807	1.36E-35	4.09E-36			K04733//interleukin-1 receptor-associated kinase 4 [EC:2.7.11.1];K03006//DNA-directed RNA polymerase II subunit RPB1 [EC:2.7.7.6]+ko03020//RNA polymerase	XP_004231787.1|1.1e-90|PREDICTED: mavicyanin [Solanum lycopersicum]	GO:0071944//cell periphery;GO:0031224//intrinsic component of membrane;GO:0046658//anchored component of plasma membrane;GO:0044425//membrane part;GO:0044459//plasma membrane part;GO:0005886//plasma membrane;GO:0044464//cell part;GO:0016020//membrane;GO:0031225//anchored component of membrane;GO:0031226//intrinsic component of plasma membrane;GO:0005623//cell;GO:0016021//integral component of mem…
Solyc02g150146.1	[C]GO:0031224//intrinsic component of membrane;GO:0016020//membrane;GO:0016021//integral component of membrane;GO:0044425//membrane part;[F]GO:0003824//catalytic activity;GO:0032559//adenyl ribonucleotide binding;GO:0016301//kinase activity;GO:0140096//catalytic activity, acting on a protein;GO:0043167//ion binding;GO:0035639//purine ribonucleoside triphosphate binding;GO:0016740//transferase act…	[C]membrane;membrane part;[F]binding;catalytic activity;	cellular_component;molecular_function	Solyc02g150146.1	Solyc02g150146.1.1	Known_gene	1	0.264438969	0.098369418	0.087921305	1.739428348	3.10E-47	1.04E-47	0.474471268	0.00035891	0.000502354	-1.000518111	5.55E-21	2.43E-21			K13429//chitin elicitor receptor kinase 1+ko04626//Plant-pathogen interaction	XP_006348155.1|3.7e-49|PREDICTED: chitin elicitor receptor kinase 1-like [Solanum tuberosum]	GO:0031224//intrinsic component of membrane;GO:0016020//membrane;GO:0016021//integral component of membrane;GO:0044425//membrane part;GO:0003824//catalytic activity;GO:0032559//adenyl ribonucleotide binding;GO:0016301//kinase activity;GO:0140096//catalytic activity, acting on a protein;GO:0043167//ion binding;GO:0035639//purine ribonucleoside triphosphate binding;GO:0016740//transferase activity;…
Solyc03g005320.3	[P]GO:0044255//cellular lipid metabolic process;GO:0009058//biosynthetic process;GO:0032787//monocarboxylic acid metabolic process;GO:0044249//cellular biosynthetic process;GO:0044283//small molecule biosynthetic process;GO:0006629//lipid metabolic process;GO:0016053//organic acid biosynthetic process;GO:1901576//organic substance biosynthetic process;GO:0043436//oxoacid metabolic process;GO:0008…	[C]membrane part;membrane;[P]cellular process;metabolic process;[F]catalytic activity;	cellular_component;biological_process;molecular_function	Solyc03g005320.3	Solyc03g005320.3.1	Known_gene	1	-0.54034857	0.000430351	0.000188273	1.11790617	1.25E-24	6.41E-25	0.622795777	1.04E-05	1.27E-05	-1.035458963	8.25E-22	3.51E-22			K15397//3-ketoacyl-CoA synthase [EC:2.3.1.199]+ko01100//Metabolic pathways+ko01110//Biosynthesis of secondary metabolites+ko00062//Fatty acid elongation	XP_016566578.1|6.5e-266|PREDICTED: 3-ketoacyl-CoA synthase 20-like [Capsicum annuum]	GO:0044255//cellular lipid metabolic process;GO:0009058//biosynthetic process;GO:0032787//monocarboxylic acid metabolic process;GO:0044249//cellular biosynthetic process;GO:0044283//small molecule biosynthetic process;GO:0006629//lipid metabolic process;GO:0016053//organic acid biosynthetic process;GO:1901576//organic substance biosynthetic process;GO:0043436//oxoacid metabolic process;GO:0008610…
Solyc03g005530.1	[P]GO:0051179//localization;GO:0006817//phosphate ion transport;GO:0006811//ion transport;GO:0051234//establishment of localization;GO:0006820//anion transport;GO:0006810//transport;GO:0015698//inorganic anion transport;[C]GO:0016021//integral component of membrane;GO:0031224//intrinsic component of membrane;GO:0016020//membrane;GO:0044425//membrane part;[F]GO:0022804//active transmembrane transp…	[C]membrane;membrane part;[P]localization;[F]transporter activity;	cellular_component;biological_process;molecular_function	Solyc03g005530.1	Solyc03g005530.1.1	Known_gene	1	0.014988762	0.577909351	0.994138412	6.177350475	1.92E-18	1.16E-18	-0.014005655	0.363394515	0.994522869	-6.176367369	2.48E-18	1.18E-18			K08176//MFS transporter, PHS family, inorganic phosphate transporter	AIU41747.1|4.3e-285|phosphorus transporter PT2 [Lycium barbarum]	GO:0051179//localization;GO:0006817//phosphate ion transport;GO:0006811//ion transport;GO:0051234//establishment of localization;GO:0006820//anion transport;GO:0006810//transport;GO:0015698//inorganic anion transport;GO:0016021//integral component of membrane;GO:0031224//intrinsic component of membrane;GO:0016020//membrane;GO:0044425//membrane part;GO:0022804//active transmembrane transporter act…
Solyc03g005555.1	[P]GO:0006810//transport;GO:0006817//phosphate ion transport;GO:0051179//localization;GO:0051234//establishment of localization;GO:0006820//anion transport;GO:0015698//inorganic anion transport;GO:0006811//ion transport;[C]GO:0044425//membrane part;GO:0031224//intrinsic component of membrane;GO:0016021//integral component of membrane;GO:0016020//membrane;[F]GO:0005215//transporter activity;GO:001…	[C]membrane part;membrane;[P]localization;[F]transporter activity;	cellular_component;biological_process;molecular_function	Solyc03g005555.1	Solyc03g005555.1.1	Known_gene	1				5.535122539	5.81E-07	5.77E-07				-5.534139433	6.77E-07	5.80E-07			K08176//MFS transporter, PHS family, inorganic phosphate transporter	AIU41747.1|4.9e-285|phosphorus transporter PT2 [Lycium barbarum]	GO:0006810//transport;GO:0006817//phosphate ion transport;GO:0051179//localization;GO:0051234//establishment of localization;GO:0006820//anion transport;GO:0015698//inorganic anion transport;GO:0006811//ion transport;GO:0044425//membrane part;GO:0031224//intrinsic component of membrane;GO:0016021//integral component of membrane;GO:0016020//membrane;GO:0005215//transporter activity;GO:0015318//ino…
Solyc03g005760.1	[P]GO:0008152//metabolic process;GO:0043170//macromolecule metabolic process;GO:0036211//protein modification process;GO:0044260//cellular macromolecule metabolic process;GO:0044238//primary metabolic process;GO:0009628//response to abiotic stimulus;GO:0019684//photosynthesis, light reaction;GO:1901564//organonitrogen compound metabolic process;GO:0006464//cellular protein modification process;GO…	[C]organelle;macromolecular complex;organelle part;cell;membrane part;membrane;[P]metabolic process;response to stimulus;cellular process;[F]binding;	cellular_component;molecular_function;biological_process	Solyc03g005760.1	Solyc03g005760.1.1	Known_gene	1	-0.464868162	2.35E-35	1.20E-36	-0.082681388	0.010364589	0.016141354	-0.756858542	8.83E-62	2.74E-62	-1.139045316	2.66E-157	2.26E-158			K08912//light-harvesting complex II chlorophyll a/b binding protein 1+ko01100//Metabolic pathways+ko00196//Photosynthesis - antenna proteins	XP_010317413.1|8.8e-154|PREDICTED: chlorophyll a-b binding protein 3A, chloroplastic-like [Solanum lycopersicum]	GO:0008152//metabolic process;GO:0043170//macromolecule metabolic process;GO:0036211//protein modification process;GO:0044260//cellular macromolecule metabolic process;GO:0044238//primary metabolic process;GO:0009628//response to abiotic stimulus;GO:0019684//photosynthesis, light reaction;GO:1901564//organonitrogen compound metabolic process;GO:0006464//cellular protein modification process;GO:00…
Solyc03g005780.3	[P]GO:0044260//cellular macromolecule metabolic process;GO:0015979//photosynthesis;GO:0019538//protein metabolic process;GO:0050896//response to stimulus;GO:0019684//photosynthesis, light reaction;GO:0044267//cellular protein metabolic process;GO:0009987//cellular process;GO:0006807//nitrogen compound metabolic process;GO:0006464//cellular protein modification process;GO:1901564//organonitrogen c…	[C]organelle;macromolecular complex;membrane part;organelle part;membrane;cell;[P]response to stimulus;metabolic process;cellular process;[F]binding;	molecular_function;biological_process;cellular_component	Solyc03g005780.3	Solyc03g005780.3.1	Known_gene	1	-0.760364473	3.13E-05	1.12E-05	-1.314413336	6.46E-12	4.96E-12	-1.745683418	7.24E-11	6.49E-11	-1.191634555	4.93E-05	5.01E-05			K08912//light-harvesting complex II chlorophyll a/b binding protein 1+ko01100//Metabolic pathways+ko00196//Photosynthesis - antenna proteins	NP_001316912.1|1.5e-153|chlorophyll a-b binding protein 3C, chloroplastic [Solanum lycopersicum]	GO:0044260//cellular macromolecule metabolic process;GO:0015979//photosynthesis;GO:0019538//protein metabolic process;GO:0050896//response to stimulus;GO:0019684//photosynthesis, light reaction;GO:0044267//cellular protein metabolic process;GO:0009987//cellular process;GO:0006807//nitrogen compound metabolic process;GO:0006464//cellular protein modification process;GO:1901564//organonitrogen comp…
Solyc03g005820.3	[C]GO:0044425//membrane part;GO:0016021//integral component of membrane;GO:0016020//membrane;GO:0031224//intrinsic component of membrane;[F]GO:0005215//transporter activity;	[C]membrane;membrane part;[F]transporter activity;	cellular_component;molecular_function	Solyc03g005820.3	Solyc03g005820.3.1	Known_gene	1	-0.169290198	0.005504394	0.003136773	-1.511801016	1.52E-96	2.97E-97	-0.30621117	7.71E-07	8.67E-07	1.036299649	2.79E-39	7.82E-40			K07893//Ras-related protein Rab-6A;K00850//6-phosphofructokinase 1 [EC:2.7.1.11]+ko00010//Glycolysis / Gluconeogenesis+ko00030//Pentose phosphate pathway+ko01230//Biosynthesis of amino acids+ko03018//RNA degradation+ko01100//Metabolic pathways+ko00052//Galactose metabolism+ko00051//Fructose and mannose metabolism+ko01110//Biosynthesis of secondary metabolites+ko01200//Carbon metabolism	XP_004234056.1|5.1e-237|PREDICTED: probable purine permease 9 isoform X2 [Solanum lycopersicum]	GO:0044425//membrane part;GO:0016021//integral component of membrane;GO:0016020//membrane;GO:0031224//intrinsic component of membrane;GO:0005215//transporter activity;
Solyc03g005840.3	[P]GO:0071805//potassium ion transmembrane transport;GO:0098662//inorganic cation transmembrane transport;GO:0006810//transport;GO:0042391//regulation of membrane potential;GO:0065008//regulation of biological quality;GO:0006811//ion transport;GO:0055085//transmembrane transport;GO:0098660//inorganic ion transmembrane transport;GO:0030001//metal ion transport;GO:0030322//stabilization of membrane…	[C]membrane;organelle part;cell;organelle;membrane part;[P]localization;biological regulation;cellular process;[F]transporter activity;	cellular_component;molecular_function;biological_process	Solyc03g005840.3	Solyc03g005840.3.1	Known_gene	1				7.939165031	3.13E-27	1.52E-27	9.521269721	6.09E-66	1.80E-66	1.597093452	9.92E-30	3.41E-30			K05389//potassium channel subfamily K, other eukaryote	XP_004234242.3|7.5e-187|PREDICTED: two-pore potassium channel 2-like [Solanum lycopersicum]	GO:0071805//potassium ion transmembrane transport;GO:0098662//inorganic cation transmembrane transport;GO:0006810//transport;GO:0042391//regulation of membrane potential;GO:0065008//regulation of biological quality;GO:0006811//ion transport;GO:0055085//transmembrane transport;GO:0098660//inorganic ion transmembrane transport;GO:0030001//metal ion transport;GO:0030322//stabilization of membrane po…
Solyc03g006290.4	[C]GO:0044425//membrane part;GO:0031224//intrinsic component of membrane;GO:0016021//integral component of membrane;GO:0016020//membrane;	[C]membrane part;membrane;	cellular_component	Solyc03g006290.4	Solyc03g006290.4.1	Known_gene	1	-0.122514762	0.528093266	0.845808785	1.249435793	0.007740004	0.011790445	-1.014005655	0.088927052	0.186305532	-2.385956211	7.58E-05	7.86E-05		LRR and NB-ARC domains-containing disease resistance protein (best arabidopsis hit)	K17553//protein phosphatase 1 regulatory subunit 11	XP_004234100.1|3.2e-136|PREDICTED: uncharacterized protein LOC101254973 [Solanum lycopersicum]	GO:0044425//membrane part;GO:0031224//intrinsic component of membrane;GO:0016021//integral component of membrane;GO:0016020//membrane;
Solyc03g006590.3	[C]GO:0044425//membrane part;GO:0031224//intrinsic component of membrane;GO:0016021//integral component of membrane;GO:0016020//membrane;	[C]membrane part;membrane;	cellular_component	Solyc03g006590.3	Solyc03g006590.3.1	Known_gene	1	0.323939003	0.166117102	0.170347587	-0.809733984	0.003348825	0.004815057	-3.581690165	9.84E-18	6.77E-18	-2.448017179	1.44E-06	1.26E-06				XP_004234260.1|3.8e-84|PREDICTED: uncharacterized protein LOC101251549 [Solanum lycopersicum]	GO:0044425//membrane part;GO:0031224//intrinsic component of membrane;GO:0016021//integral component of membrane;GO:0016020//membrane;
Solyc03g007050.3	[C]GO:0016020//membrane;GO:0016021//integral component of membrane;GO:0031224//intrinsic component of membrane;GO:0044425//membrane part;[F]GO:0000166//nucleotide binding;GO:0005488//binding;GO:0004672//protein kinase activity;GO:0005524//ATP binding;GO:0097367//carbohydrate derivative binding;GO:1901265//nucleoside phosphate binding;GO:0016773//phosphotransferase activity, alcohol group as accep…	[C]membrane;membrane part;[F]catalytic activity;binding;	molecular_function;cellular_component	Solyc03g007050.3	Solyc03g007050.3.1	Known_gene	1	0.134403929	0.285284157	0.345197984	0.134568724	0.161400166	0.344046722	-4.055032924	8.29E-47	3.15E-47	-4.055197719	9.89E-47	2.45E-47			K20718//LRR receptor-like serine/threonine-protein kinase ERECTA [EC:2.7.11.1]+ko04016//MAPK signaling pathway - plant	XP_004234153.1|0.0e+00|PREDICTED: LRR receptor-like serine/threonine-protein kinase ERL1 [Solanum lycopersicum]	GO:0016020//membrane;GO:0016021//integral component of membrane;GO:0031224//intrinsic component of membrane;GO:0044425//membrane part;GO:0000166//nucleotide binding;GO:0005488//binding;GO:0004672//protein kinase activity;GO:0005524//ATP binding;GO:0097367//carbohydrate derivative binding;GO:1901265//nucleoside phosphate binding;GO:0016773//phosphotransferase activity, alcohol group as acceptor;GO…
Solyc03g007485.1	[C]GO:0016021//integral component of membrane;GO:0044425//membrane part;GO:0031224//intrinsic component of membrane;GO:0016020//membrane;[F]GO:0032555//purine ribonucleotide binding;GO:0032553//ribonucleotide binding;GO:0016773//phosphotransferase activity, alcohol group as acceptor;GO:0004672//protein kinase activity;GO:0000166//nucleotide binding;GO:0043168//anion binding;GO:1901363//heterocycl…	[C]membrane part;membrane;[F]catalytic activity;binding;	cellular_component;molecular_function	Solyc03g007485.1	Solyc03g007485.1.1	Known_gene	1	0.407306184	0.000906454	0.000424961	0.326106315	0.003692576	0.005348622	-1.284332554	2.22E-21	1.38E-21	-1.203132685	2.30E-18	1.09E-18		Leucine-rich repeat protein kinase family protein (best arabidopsis hit)	K04733//interleukin-1 receptor-associated kinase 4 [EC:2.7.11.1]	XP_015070939.1|0.0e+00|PREDICTED: probable inactive receptor kinase At4g23740 [Solanum pennellii]	GO:0016021//integral component of membrane;GO:0044425//membrane part;GO:0031224//intrinsic component of membrane;GO:0016020//membrane;GO:0032555//purine ribonucleotide binding;GO:0032553//ribonucleotide binding;GO:0016773//phosphotransferase activity, alcohol group as acceptor;GO:0004672//protein kinase activity;GO:0000166//nucleotide binding;GO:0043168//anion binding;GO:1901363//heterocyclic com…
Solyc03g013160.4	[P]GO:0006820//anion transport;GO:0055085//transmembrane transport;GO:1905039//carboxylic acid transmembrane transport;GO:1903825//organic acid transmembrane transport;GO:0006811//ion transport;GO:0071705//nitrogen compound transport;GO:0034220//ion transmembrane transport;GO:0051179//localization;GO:0098656//anion transmembrane transport;GO:0071702//organic substance transport;GO:0006810//transp…	[C]membrane part;membrane;[P]localization;[F]transporter activity;	cellular_component;molecular_function;biological_process	Solyc03g013160.4	Solyc03g013160.4.1	Known_gene	1	0.255996861	0.113267384	0.104486806	2.66348209	2.10E-144	2.90E-145	0.259559418	0.037850622	0.071924839	-2.147925811	2.01E-112	2.34E-113			K15015//solute carrier family 32 (vesicular inhibitory amino acid transporter)	XP_016571649.1|9.2e-199|PREDICTED: vacuolar amino acid transporter 1-like isoform X1 [Capsicum annuum]	GO:0006820//anion transport;GO:0055085//transmembrane transport;GO:1905039//carboxylic acid transmembrane transport;GO:1903825//organic acid transmembrane transport;GO:0006811//ion transport;GO:0071705//nitrogen compound transport;GO:0034220//ion transmembrane transport;GO:0051179//localization;GO:0098656//anion transmembrane transport;GO:0071702//organic substance transport;GO:0006810//transport…
Solyc03g013340.3	[P]GO:0051234//establishment of localization;GO:0055085//transmembrane transport;GO:0006810//transport;GO:0034220//ion transmembrane transport;GO:0051179//localization;GO:0006811//ion transport;[C]GO:0071944//cell periphery;GO:0016020//membrane;GO:0005623//cell;GO:0044459//plasma membrane part;GO:0044425//membrane part;GO:0016021//integral component of membrane;GO:0005887//integral component of p…	[C]cell;membrane part;membrane;[P]localization;[F]transporter activity;	biological_process;cellular_component;molecular_function	Solyc03g013340.3	Solyc03g013340.3.1	Known_gene	1	-0.248045644	0.387766538	0.524630035	1.101537098	0.000281296	0.000351773	-3.072899344	7.72E-06	9.32E-06	-4.422482087	1.34E-15	7.11E-16			K09874//aquaporin NIP	NP_001274283.1|1.6e-157|Lsi-1 [Solanum lycopersicum]	GO:0051234//establishment of localization;GO:0055085//transmembrane transport;GO:0006810//transport;GO:0034220//ion transmembrane transport;GO:0051179//localization;GO:0006811//ion transport;GO:0071944//cell periphery;GO:0016020//membrane;GO:0005623//cell;GO:0044459//plasma membrane part;GO:0044425//membrane part;GO:0016021//integral component of membrane;GO:0005887//integral component of plasma …
Solyc03g019650.3	[C]GO:0016021//integral component of membrane;GO:0044425//membrane part;GO:0031224//intrinsic component of membrane;GO:0016020//membrane;	[C]membrane part;membrane;	cellular_component	Solyc03g019650.3	Solyc03g019650.3.1	Known_gene	1	0.313280492	8.01E-12	1.39E-12	1.65300505	0	0	2.43220012	0	0	1.092475561	0	0			K14794//ribosomal RNA-processing protein 12	XP_004234304.1|0.0e+00|PREDICTED: protein NUCLEAR FUSION DEFECTIVE 4 isoform X1 [Solanum lycopersicum]	GO:0016021//integral component of membrane;GO:0044425//membrane part;GO:0031224//intrinsic component of membrane;GO:0016020//membrane;
Solyc03g019820.3	[P]GO:0006810//transport;GO:0034220//ion transmembrane transport;GO:0051234//establishment of localization;GO:0006811//ion transport;GO:0055085//transmembrane transport;GO:0051179//localization;[C]GO:0031226//intrinsic component of plasma membrane;GO:0044425//membrane part;GO:0031224//intrinsic component of membrane;GO:0044444//cytoplasmic part;GO:0098588//bounding membrane of organelle;GO:004445…	[C]organelle;cell;membrane;membrane part;organelle part;[P]localization;[F]transporter activity;	molecular_function;cellular_component;biological_process	Solyc03g019820.3	Solyc03g019820.3.1	Known_gene	1	0.014988762	0.577909351	0.979696869	8.636873234	0	0	7.272167028	0	0	-1.349717444	1.71E-284	7.96E-286			K09873//aquaporin TIP	NP_001274301.1|6.1e-145|probable aquaporin TIP3-2-like [Solanum lycopersicum]	GO:0006810//transport;GO:0034220//ion transmembrane transport;GO:0051234//establishment of localization;GO:0006811//ion transport;GO:0055085//transmembrane transport;GO:0051179//localization;GO:0031226//intrinsic component of plasma membrane;GO:0044425//membrane part;GO:0031224//intrinsic component of membrane;GO:0044444//cytoplasmic part;GO:0098588//bounding membrane of organelle;GO:0044459//pla…
Solyc03g025190.4	[P]GO:0006855//drug transmembrane transport;GO:0006810//transport;GO:0051234//establishment of localization;GO:0050896//response to stimulus;GO:0042493//response to drug;GO:0042221//response to chemical;GO:0015893//drug transport;GO:0051179//localization;GO:0055085//transmembrane transport;[C]GO:0016020//membrane;GO:0044425//membrane part;GO:0031224//intrinsic component of membrane;GO:0016021//in…	[C]membrane;membrane part;[P]response to stimulus;localization;[F]transporter activity;	biological_process;molecular_function;cellular_component	Solyc03g025190.4	Solyc03g025190.4.1	Known_gene	1	0.080712944	0.202623383	0.218920905	-0.289252855	3.10E-05	3.52E-05	-3.896283697	4.04E-205	4.61E-206	-3.526317898	2.41E-148	2.20E-149			K03327//multidrug resistance protein, MATE family	NP_001234424.1|2.7e-293|uncharacterized protein LOC543899 [Solanum lycopersicum]	GO:0006855//drug transmembrane transport;GO:0006810//transport;GO:0051234//establishment of localization;GO:0050896//response to stimulus;GO:0042493//response to drug;GO:0042221//response to chemical;GO:0015893//drug transport;GO:0051179//localization;GO:0055085//transmembrane transport;GO:0016020//membrane;GO:0044425//membrane part;GO:0031224//intrinsic component of membrane;GO:0016021//integral…
Solyc03g025350.3	[P]GO:0051179//localization;GO:0055085//transmembrane transport;GO:0051234//establishment of localization;GO:0006810//transport;[C]GO:0016020//membrane;GO:0031224//intrinsic component of membrane;GO:0044425//membrane part;GO:0016021//integral component of membrane;	[C]membrane part;membrane;[P]localization;	biological_process;cellular_component	Solyc03g025350.3	Solyc03g025350.3.1	Known_gene	1	-0.258772051	0.242523283	0.276327231	-1.202139292	1.55E-05	1.71E-05	2.104780497	7.38E-34	3.50E-34	3.048147739	2.77E-50	6.46E-51				XP_010317628.1|1.4e-292|PREDICTED: putative transporter arsB [Solanum lycopersicum]	GO:0051179//localization;GO:0055085//transmembrane transport;GO:0051234//establishment of localization;GO:0006810//transport;GO:0016020//membrane;GO:0031224//intrinsic component of membrane;GO:0044425//membrane part;GO:0016021//integral component of membrane;
Solyc03g025770.4	[C]GO:0016021//integral component of membrane;GO:0044425//membrane part;GO:0016020//membrane;GO:0031224//intrinsic component of membrane;[F]GO:0003824//catalytic activity;GO:0016740//transferase activity;	[C]membrane part;membrane;[F]catalytic activity;	molecular_function;cellular_component	Solyc03g025770.4	Solyc03g025770.4.1	Known_gene	1	0.028754469	0.571071388	0.944835004	-0.028730534	0.369809267	0.945364596	-4.612132615	4.80E-07	5.31E-07	-4.554647612	1.06E-06	9.16E-07			K13667//protein glucosyltransferase [EC:2.4.1.-]+ko00514//Other types of O-glycan biosynthesis	XP_006353390.1|1.0e-278|PREDICTED: O-glucosyltransferase rumi homolog [Solanum tuberosum]	GO:0016021//integral component of membrane;GO:0044425//membrane part;GO:0016020//membrane;GO:0031224//intrinsic component of membrane;GO:0003824//catalytic activity;GO:0016740//transferase activity;
Solyc03g026040.4	[C]GO:0031224//intrinsic component of membrane;GO:0016020//membrane;GO:0016021//integral component of membrane;GO:0044425//membrane part;[F]GO:0043167//ion binding;GO:0036094//small molecule binding;GO:0005488//binding;GO:0097159//organic cyclic compound binding;GO:0000166//nucleotide binding;GO:0004672//protein kinase activity;GO:0016301//kinase activity;GO:0032553//ribonucleotide binding;GO:000…	[C]membrane;membrane part;[F]catalytic activity;binding;	molecular_function;cellular_component	Solyc03g026040.4	Solyc03g026040.4.1	Known_gene	1	0.512488421	0.230639463	0.258932202	2.206367071	8.37E-11	6.77E-11	-4.598968156	5.46E-07	6.06E-07	-6.292846806	1.08E-19	4.91E-20			K13420//LRR receptor-like serine/threonine-protein kinase FLS2 [EC:2.7.11.1]+ko04016//MAPK signaling pathway - plant+ko04626//Plant-pathogen interaction	XP_004234442.1|0.0e+00|PREDICTED: leucine-rich repeat receptor protein kinase EMS1 [Solanum lycopersicum]	GO:0031224//intrinsic component of membrane;GO:0016020//membrane;GO:0016021//integral component of membrane;GO:0044425//membrane part;GO:0043167//ion binding;GO:0036094//small molecule binding;GO:0005488//binding;GO:0097159//organic cyclic compound binding;GO:0000166//nucleotide binding;GO:0004672//protein kinase activity;GO:0016301//kinase activity;GO:0032553//ribonucleotide binding;GO:0003824//…
Solyc03g026130.3	[P]GO:0009058//biosynthetic process;GO:0044550//secondary metabolite biosynthetic process;GO:0008152//metabolic process;GO:0019748//secondary metabolic process;[C]GO:0016021//integral component of membrane;GO:0016020//membrane;GO:0044425//membrane part;GO:0031224//intrinsic component of membrane;[F]GO:0043169//cation binding;GO:0048037//cofactor binding;GO:1901363//heterocyclic compound binding;G…	[C]membrane;membrane part;[P]metabolic process;[F]catalytic activity;binding;	biological_process;molecular_function;cellular_component	Solyc03g026130.3	Solyc03g026130.3.1	Known_gene	1	0.240018899	0.027571662	0.019387161	-0.802634091	7.96E-11	6.43E-11	0.236922132	0.007356459	0.012201923	1.279575121	3.31E-29	1.16E-29			K00512//steroid 17alpha-monooxygenase / 17alpha-hydroxyprogesterone deacetylase [EC:1.14.14.19 1.14.14.32]+ko01100//Metabolic pathways;K20556//cytochrome P450 family 76 subfamily C	XP_004234365.2|1.7e-287|PREDICTED: probable (S)-N-methylcoclaurine 3'-hydroxylase isozyme 2 [Solanum lycopersicum]	GO:0009058//biosynthetic process;GO:0044550//secondary metabolite biosynthetic process;GO:0008152//metabolic process;GO:0019748//secondary metabolic process;GO:0016021//integral component of membrane;GO:0016020//membrane;GO:0044425//membrane part;GO:0031224//intrinsic component of membrane;GO:0043169//cation binding;GO:0048037//cofactor binding;GO:1901363//heterocyclic compound binding;GO:0005488…
Solyc03g026230.1	[C]GO:0044425//membrane part;GO:0016020//membrane;GO:0031224//intrinsic component of membrane;GO:0016021//integral component of membrane;[F]GO:0022804//active transmembrane transporter activity;GO:0015297//antiporter activity;GO:0005215//transporter activity;GO:0015238//drug transmembrane transporter activity;GO:0015291//secondary active transmembrane transporter activity;GO:0022857//transmembran…	[C]membrane;membrane part;[F]transporter activity;	molecular_function;cellular_component	Solyc03g026230.1	Solyc03g026230.1.1	Known_gene	1	-0.266105616	0.084015839	0.072507129	2.15749409	2.67E-108	4.74E-109	-0.331745953	0.023913916	0.043566961	-2.755345659	7.35E-143	7.01E-144			K03327//multidrug resistance protein, MATE family	XP_016564706.1|7.1e-264|PREDICTED: protein DETOXIFICATION 49 [Capsicum annuum]	GO:0044425//membrane part;GO:0016020//membrane;GO:0031224//intrinsic component of membrane;GO:0016021//integral component of membrane;GO:0022804//active transmembrane transporter activity;GO:0015297//antiporter activity;GO:0005215//transporter activity;GO:0015238//drug transmembrane transporter activity;GO:0015291//secondary active transmembrane transporter activity;GO:0022857//transmembrane tran…
Solyc03g031530.4	[C]GO:0044425//membrane part;GO:0016020//membrane;GO:0031224//intrinsic component of membrane;GO:0016021//integral component of membrane;	[C]membrane;membrane part;	cellular_component	Solyc03g031530.4	Solyc03g031530.4.1	Known_gene	1	0.340564634	0.1240645	0.116474542	-1.207890213	1.82E-05	2.03E-05	-5.643362275	5.61E-25	3.20E-25	-4.094907429	1.09E-08	8.24E-09				XP_004234468.1|9.4e-264|PREDICTED: uncharacterized protein LOC101251260 [Solanum lycopersicum]	GO:0044425//membrane part;GO:0016020//membrane;GO:0031224//intrinsic component of membrane;GO:0016021//integral component of membrane;
Solyc03g031730.3	[P]GO:0005975//carbohydrate metabolic process;GO:0044238//primary metabolic process;GO:0008152//metabolic process;GO:0071704//organic substance metabolic process;[C]GO:0031224//intrinsic component of membrane;GO:0016020//membrane;GO:0016021//integral component of membrane;GO:0044425//membrane part;[F]GO:0003824//catalytic activity;GO:0004553//hydrolase activity, hydrolyzing O-glycosyl compounds;G…	[C]membrane;membrane part;[P]metabolic process;[F]catalytic activity;	molecular_function;biological_process;cellular_component	Solyc03g031730.3	Solyc03g031730.3.1	Known_gene	1	-0.410541111	0.01715889	0.011230209	-0.632491213	0.000138453	0.000167844	-3.304682816	1.50E-26	8.29E-27	-3.082732715	1.36E-21	5.82E-22			K05350//beta-glucosidase [EC:3.2.1.21]+ko01100//Metabolic pathways+ko00500//Starch and sucrose metabolism+ko01110//Biosynthesis of secondary metabolites+ko00460//Cyanoamino acid metabolism+ko00940//Phenylpropanoid biosynthesis	XP_009770584.1|1.4e-263|PREDICTED: beta-glucosidase 18-like [Nicotiana sylvestris]	GO:0005975//carbohydrate metabolic process;GO:0044238//primary metabolic process;GO:0008152//metabolic process;GO:0071704//organic substance metabolic process;GO:0031224//intrinsic component of membrane;GO:0016020//membrane;GO:0016021//integral component of membrane;GO:0044425//membrane part;GO:0003824//catalytic activity;GO:0004553//hydrolase activity, hydrolyzing O-glycosyl compounds;GO:0016787…
Solyc03g032090.1	[P]GO:0015711//organic anion transport;GO:0098656//anion transmembrane transport;GO:0006810//transport;GO:0034220//ion transmembrane transport;GO:0006865//amino acid transport;GO:0055085//transmembrane transport;GO:0006811//ion transport;GO:0015849//organic acid transport;GO:1905039//carboxylic acid transmembrane transport;GO:1903825//organic acid transmembrane transport;GO:0006820//anion transpo…	[C]membrane;organelle;organelle part;membrane part;cell;[P]localization;[F]transporter activity;	molecular_function;cellular_component;biological_process	Solyc03g032090.1	Solyc03g032090.1.1	Known_gene	1	0.34263806	3.48E-05	1.25E-05	-0.299239708	0.000491931	0.000632187	0.382836312	3.05E-08	3.13E-08	1.024714081	1.28E-39	3.55E-40			K14209//solute carrier family 36 (proton-coupled amino acid transporter)	XP_010317678.1|1.2e-245|PREDICTED: amino acid transporter ANTL1 [Solanum lycopersicum]	GO:0015711//organic anion transport;GO:0098656//anion transmembrane transport;GO:0006810//transport;GO:0034220//ion transmembrane transport;GO:0006865//amino acid transport;GO:0055085//transmembrane transport;GO:0006811//ion transport;GO:0015849//organic acid transport;GO:1905039//carboxylic acid transmembrane transport;GO:1903825//organic acid transmembrane transport;GO:0006820//anion transport;…
Solyc03g033360.3	[C]GO:0016021//integral component of membrane;GO:0016020//membrane;GO:0044425//membrane part;GO:0031224//intrinsic component of membrane;[F]GO:0004190//aspartic-type endopeptidase activity;GO:0003824//catalytic activity;GO:0070011//peptidase activity, acting on L-amino acid peptides;GO:0070001//aspartic-type peptidase activity;GO:0008233//peptidase activity;GO:0004175//endopeptidase activity;GO:0…	[C]membrane;membrane part;[F]catalytic activity;	cellular_component;molecular_function	Solyc03g033360.3	Solyc03g033360.3.1	Known_gene	1	-0.602395217	0.00376164	0.002052867	-0.273972037	0.072546685	0.137357257	-1.344154257	8.18E-07	9.20E-07	-1.672577437	1.44E-10	9.66E-11			K01381//saccharopepsin [EC:3.4.23.25];K01379//cathepsin D [EC:3.4.23.5]	XP_004234596.1|2.2e-222|PREDICTED: aspartyl protease family protein 1-like [Solanum lycopersicum]	GO:0016021//integral component of membrane;GO:0016020//membrane;GO:0044425//membrane part;GO:0031224//intrinsic component of membrane;GO:0004190//aspartic-type endopeptidase activity;GO:0003824//catalytic activity;GO:0070011//peptidase activity, acting on L-amino acid peptides;GO:0070001//aspartic-type peptidase activity;GO:0008233//peptidase activity;GO:0004175//endopeptidase activity;GO:0016787…
Solyc03g043770.4	[C]GO:0016020//membrane;GO:0044425//membrane part;GO:0016021//integral component of membrane;GO:0031224//intrinsic component of membrane;[F]GO:0097367//carbohydrate derivative binding;GO:0016301//kinase activity;GO:0030554//adenyl nucleotide binding;GO:0032559//adenyl ribonucleotide binding;GO:1901265//nucleoside phosphate binding;GO:0043168//anion binding;GO:0043167//ion binding;GO:0097159//orga…	[C]membrane;membrane part;[F]catalytic activity;binding;	molecular_function;cellular_component	Solyc03g043770.4	Solyc03g043770.4.1	Known_gene	1	0.351801094	0.004767344	0.002668078	0.008427693	0.369912559	0.945885931	-1.69971313	3.02E-30	1.53E-30	-1.35633973	1.09E-17	5.30E-18			K04733//interleukin-1 receptor-associated kinase 4 [EC:2.7.11.1];K00924//kinase [EC:2.7.1.-]	XP_004234641.1|2.0e-145|PREDICTED: leucine-rich repeat receptor-like serine/threonine-protein kinase BAM1 [Solanum lycopersicum]	GO:0016020//membrane;GO:0044425//membrane part;GO:0016021//integral component of membrane;GO:0031224//intrinsic component of membrane;GO:0097367//carbohydrate derivative binding;GO:0016301//kinase activity;GO:0030554//adenyl nucleotide binding;GO:0032559//adenyl ribonucleotide binding;GO:1901265//nucleoside phosphate binding;GO:0043168//anion binding;GO:0043167//ion binding;GO:0097159//organic cy…
Solyc03g045070.1	[P]GO:0006810//transport;GO:0072488//ammonium transmembrane transport;GO:0051179//localization;GO:0034220//ion transmembrane transport;GO:0098655//cation transmembrane transport;GO:0071705//nitrogen compound transport;GO:0071702//organic substance transport;GO:0015696//ammonium transport;GO:0015695//organic cation transport;GO:0006811//ion transport;GO:0055085//transmembrane transport;GO:0051234/…	[C]cell;membrane;membrane part;[P]localization;[F]transporter activity;	biological_process;cellular_component;molecular_function	Solyc03g045070.1	Solyc03g045070.1.1	Known_gene	1	0.283081894	3.09E-32	1.78E-33	-2.217183625	0	0	-1.493073237	0	0	1.007192282	6.74E-112	7.88E-113			K03320//ammonium transporter, Amt family	NP_001234216.1|1.2e-270|ammonium transporter 1 member 3 [Solanum lycopersicum]	GO:0006810//transport;GO:0072488//ammonium transmembrane transport;GO:0051179//localization;GO:0034220//ion transmembrane transport;GO:0098655//cation transmembrane transport;GO:0071705//nitrogen compound transport;GO:0071702//organic substance transport;GO:0015696//ammonium transport;GO:0015695//organic cation transport;GO:0006811//ion transport;GO:0055085//transmembrane transport;GO:0051234//es…
Solyc03g062720.3	[P]GO:0071704//organic substance metabolic process;GO:0009767//photosynthetic electron transport chain;GO:0009773//photosynthetic electron transport in photosystem I;GO:0009987//cellular process;GO:0015979//photosynthesis;GO:0055114//oxidation-reduction process;GO:0006091//generation of precursor metabolites and energy;GO:0005975//carbohydrate metabolic process;GO:0022900//electron transport chai…	[C]membrane part;organelle;membrane;macromolecular complex;organelle part;cell;[P]cellular process;metabolic process;[F]binding;catalytic activity;	biological_process;molecular_function;cellular_component	Solyc03g062720.3	Solyc03g062720.3.1	Known_gene	1	-0.392393399	6.77E-21	6.50E-22	-1.178365237	9.70E-140	1.37E-140	-1.959926762	3.40E-223	3.60E-224	-1.173954924	4.27E-62	8.46E-63				XP_004234806.1|1.5e-201|PREDICTED: photosynthetic NDH subunit of subcomplex B 2, chloroplastic [Solanum lycopersicum]	GO:0071704//organic substance metabolic process;GO:0009767//photosynthetic electron transport chain;GO:0009773//photosynthetic electron transport in photosystem I;GO:0009987//cellular process;GO:0015979//photosynthesis;GO:0055114//oxidation-reduction process;GO:0006091//generation of precursor metabolites and energy;GO:0005975//carbohydrate metabolic process;GO:0022900//electron transport chain;G…
Solyc03g064010.4	[C]GO:0016020//membrane;GO:0044425//membrane part;GO:0031224//intrinsic component of membrane;GO:0016021//integral component of membrane;[F]GO:0000166//nucleotide binding;GO:0097367//carbohydrate derivative binding;GO:0005488//binding;GO:0097159//organic cyclic compound binding;GO:0043168//anion binding;GO:0005524//ATP binding;GO:0016301//kinase activity;GO:0140096//catalytic activity, acting on …	[C]membrane;membrane part;[F]binding;catalytic activity;	cellular_component;molecular_function	Solyc03g064010.4	Solyc03g064010.4.1	Known_gene	1	-0.036541539	0.548555573	0.893389124	0.008427693	0.379375497	0.975121309	-1.151509179	0.000418155	0.000588595	-1.196478412	0.000284857	0.000314508			K04733//interleukin-1 receptor-associated kinase 4 [EC:2.7.11.1];K13418//somatic embryogenesis receptor kinase 1 [EC:2.7.10.1 2.7.11.1]	XP_004234843.1|0.0e+00|PREDICTED: receptor protein kinase-like protein ZAR1 [Solanum lycopersicum]	GO:0016020//membrane;GO:0044425//membrane part;GO:0031224//intrinsic component of membrane;GO:0016021//integral component of membrane;GO:0000166//nucleotide binding;GO:0097367//carbohydrate derivative binding;GO:0005488//binding;GO:0097159//organic cyclic compound binding;GO:0043168//anion binding;GO:0005524//ATP binding;GO:0016301//kinase activity;GO:0140096//catalytic activity, acting on a prot…
Solyc03g065250.4	[P]GO:0009058//biosynthetic process;GO:1901576//organic substance biosynthetic process;GO:0044238//primary metabolic process;GO:0006629//lipid metabolic process;GO:0008152//metabolic process;GO:0008610//lipid biosynthetic process;GO:0071704//organic substance metabolic process;[C]GO:0031224//intrinsic component of membrane;GO:0016021//integral component of membrane;GO:0044425//membrane part;GO:00…	[C]membrane part;membrane;[P]metabolic process;[F]binding;catalytic activity;	biological_process;molecular_function;cellular_component	Solyc03g065250.4	Solyc03g065250.4.1	Known_gene	1	0.2936892	9.34E-49	3.15E-50	2.116369463	0	0	2.964772889	0	0	1.142092625	0	0			K15404//aldehyde decarbonylase [EC:4.1.99.5]+ko01110//Biosynthesis of secondary metabolites+ko00073//Cutin, suberine and wax biosynthesis	XP_009787251.1|0.0e+00|PREDICTED: protein ECERIFERUM 1-like isoform X1 [Nicotiana sylvestris]	GO:0009058//biosynthetic process;GO:1901576//organic substance biosynthetic process;GO:0044238//primary metabolic process;GO:0006629//lipid metabolic process;GO:0008152//metabolic process;GO:0008610//lipid biosynthetic process;GO:0071704//organic substance metabolic process;GO:0031224//intrinsic component of membrane;GO:0016021//integral component of membrane;GO:0044425//membrane part;GO:0016020/…
Solyc03g070440.4	[P]GO:0009987//cellular process;GO:0009664//plant-type cell wall organization;GO:0016043//cellular component organization;GO:0071555//cell wall organization;GO:0070726//cell wall assembly;GO:0009832//plant-type cell wall biogenesis;GO:0030198//extracellular matrix organization;GO:0045229//external encapsulating structure organization;GO:0071668//plant-type cell wall assembly;GO:0042546//cell wall…	[C]membrane;membrane part;[P]growth;cellular process;cellular component organization or biogenesis;	cellular_component;biological_process	Solyc03g070440.4	Solyc03g070440.4.1	Known_gene	1	0.763449995	0.043648033	0.0331668	2.419853939	3.59E-19	2.13E-19	0.266102264	0.164295847	0.374921552	-1.390301681	8.90E-10	6.25E-10			K17964//leucine-rich PPR motif-containing protein, mitochondrial	XP_015068060.1|1.4e-264|PREDICTED: COBRA-like protein 4 isoform X2 [Solanum pennellii]	GO:0009987//cellular process;GO:0009664//plant-type cell wall organization;GO:0016043//cellular component organization;GO:0071555//cell wall organization;GO:0070726//cell wall assembly;GO:0009832//plant-type cell wall biogenesis;GO:0030198//extracellular matrix organization;GO:0045229//external encapsulating structure organization;GO:0071668//plant-type cell wall assembly;GO:0042546//cell wall bi…
Solyc03g071570.3	[P]GO:0009057//macromolecule catabolic process;GO:0044238//primary metabolic process;GO:0044237//cellular metabolic process;GO:0045490//pectin catabolic process;GO:0043170//macromolecule metabolic process;GO:0005976//polysaccharide metabolic process;GO:0009987//cellular process;GO:0044248//cellular catabolic process;GO:0000272//polysaccharide catabolic process;GO:0045488//pectin metabolic process…	[C]membrane part;membrane;[P]cellular process;metabolic process;[F]binding;catalytic activity;	cellular_component;molecular_function;biological_process	Solyc03g071570.3	Solyc03g071570.3.1	Known_gene	1	-0.110576695	0.25861562	0.301667069	0.805455446	1.76E-18	1.07E-18	-0.578657166	1.42E-06	1.62E-06	-1.494689307	2.96E-47	7.26E-48			K01728//pectate lyase [EC:4.2.2.2]+ko00040//Pentose and glucuronate interconversions	XP_004234910.1|5.0e-304|PREDICTED: probable pectate lyase 5 [Solanum lycopersicum]	GO:0009057//macromolecule catabolic process;GO:0044238//primary metabolic process;GO:0044237//cellular metabolic process;GO:0045490//pectin catabolic process;GO:0043170//macromolecule metabolic process;GO:0005976//polysaccharide metabolic process;GO:0009987//cellular process;GO:0044248//cellular catabolic process;GO:0000272//polysaccharide catabolic process;GO:0045488//pectin metabolic process;GO…
Solyc03g081230.1	[P]GO:0006952//defense response;GO:0050896//response to stimulus;GO:0006950//response to stress;[C]GO:0031224//intrinsic component of membrane;GO:0016021//integral component of membrane;GO:0031225//anchored component of membrane;GO:0030054//cell junction;GO:0044459//plasma membrane part;GO:0044425//membrane part;GO:0046658//anchored component of plasma membrane;GO:0005886//plasma membrane;GO:0009…	[C]cell;membrane part;membrane;cell junction;symplast;[P]response to stimulus;[F]signal transducer activity;	biological_process;molecular_function;cellular_component	Solyc03g081230.1	Solyc03g081230.1.1	Known_gene	1	0.146854209	0.188693373	0.199885427	-0.894896287	8.21E-11	6.64E-11	-0.035898261	0.292770165	0.749437267	1.005852235	1.29E-13	7.47E-14				XP_004235025.1|3.9e-120|PREDICTED: NDR1/HIN1-like protein 12 [Solanum lycopersicum]	GO:0006952//defense response;GO:0050896//response to stimulus;GO:0006950//response to stress;GO:0031224//intrinsic component of membrane;GO:0016021//integral component of membrane;GO:0031225//anchored component of membrane;GO:0030054//cell junction;GO:0044459//plasma membrane part;GO:0044425//membrane part;GO:0046658//anchored component of plasma membrane;GO:0005886//plasma membrane;GO:0009506//p…
Solyc03g082660.3	[C]GO:0044424//intracellular part;GO:0043231//intracellular membrane-bounded organelle;GO:0005802//trans-Golgi network;GO:0044446//intracellular organelle part;GO:0044464//cell part;GO:0043227//membrane-bounded organelle;GO:0031410//cytoplasmic vesicle;GO:0031982//vesicle;GO:0005886//plasma membrane;GO:0016020//membrane;GO:0071944//cell periphery;GO:0005794//Golgi apparatus;GO:0043226//organelle;…	[C]membrane part;cell;membrane;organelle;organelle part;[F]transporter activity;	molecular_function;cellular_component	Solyc03g082660.3	Solyc03g082660.3.1	Known_gene	1	-0.006171843	0.525496158	0.839334034	1.236483694	0	0	-0.270384147	3.66E-17	2.56E-17	-1.513039684	0	0			K15104//solute carrier family 25 (mitochondrial oxoglutarate transporter), member 11	XP_006350499.1|1.4e-261|PREDICTED: molybdate-anion transporter-like [Solanum tuberosum]	GO:0044424//intracellular part;GO:0043231//intracellular membrane-bounded organelle;GO:0005802//trans-Golgi network;GO:0044446//intracellular organelle part;GO:0044464//cell part;GO:0043227//membrane-bounded organelle;GO:0031410//cytoplasmic vesicle;GO:0031982//vesicle;GO:0005886//plasma membrane;GO:0016020//membrane;GO:0071944//cell periphery;GO:0005794//Golgi apparatus;GO:0043226//organelle;GO:…
Solyc03g082780.3	[C]GO:0016020//membrane;GO:0016021//integral component of membrane;GO:0031224//intrinsic component of membrane;GO:0044425//membrane part;	[C]membrane part;membrane;	cellular_component	Solyc03g082780.3	Solyc03g082780.3.1	Known_gene	1	-0.326385965	0.359328268	0.471730823	-2.202609833	0.000350691	0.000443745	0.576296211	0.088243955	0.184602216	2.45252008	4.39E-05	4.44E-05			K13420//LRR receptor-like serine/threonine-protein kinase FLS2 [EC:2.7.11.1]+ko04016//MAPK signaling pathway - plant+ko04626//Plant-pathogen interaction	XP_015063241.1|2.5e-305|PREDICTED: receptor-like protein 12 [Solanum pennellii]	GO:0016020//membrane;GO:0016021//integral component of membrane;GO:0031224//intrinsic component of membrane;GO:0044425//membrane part;
Solyc03g083010.3	[C]GO:0016020//membrane;GO:0044425//membrane part;GO:0016021//integral component of membrane;GO:0031224//intrinsic component of membrane;[F]GO:0003824//catalytic activity;GO:0016787//hydrolase activity;	[C]membrane;membrane part;[F]catalytic activity;	cellular_component;molecular_function	Solyc03g083010.3	Solyc03g083010.3.1	Known_gene	1	0.172172094	0.018568008	0.012268018	0.687148147	1.53E-27	7.40E-28	-0.605965882	4.10E-16	2.97E-16	-1.120941935	7.70E-61	1.56E-61		Medicago truncatula NBS-LRR resistance protein (MTR_5g071570) mRNA, complete cds		XP_004234977.1|5.5e-227|PREDICTED: uncharacterized protein LOC101261000 isoform X1 [Solanum lycopersicum]	GO:0016020//membrane;GO:0044425//membrane part;GO:0016021//integral component of membrane;GO:0031224//intrinsic component of membrane;GO:0003824//catalytic activity;GO:0016787//hydrolase activity;
Solyc03g083480.4	[C]GO:0044425//membrane part;GO:0016020//membrane;GO:0031224//intrinsic component of membrane;GO:0016021//integral component of membrane;[F]GO:0005488//binding;GO:0001871//pattern binding;GO:0030246//carbohydrate binding;GO:0030247//polysaccharide binding;	[C]membrane;membrane part;[F]binding;	cellular_component;molecular_function	Solyc03g083480.4	Solyc03g083480.4.1	Known_gene	1	-0.62737605	6.10E-08	1.53E-08	0.872628476	3.19E-24	1.65E-24	-0.416674597	0.001157739	0.001716234	-1.916679123	1.88E-77	3.09E-78			K04733//interleukin-1 receptor-associated kinase 4 [EC:2.7.11.1]	XP_004234949.1|1.8e-184|PREDICTED: LEAF RUST 10 DISEASE-RESISTANCE LOCUS RECEPTOR-LIKE PROTEIN KINASE-like 2.1 [Solanum lycopersicum]	GO:0044425//membrane part;GO:0016020//membrane;GO:0031224//intrinsic component of membrane;GO:0016021//integral component of membrane;GO:0005488//binding;GO:0001871//pattern binding;GO:0030246//carbohydrate binding;GO:0030247//polysaccharide binding;
Solyc03g083560.1	[C]GO:0016020//membrane;GO:0016021//integral component of membrane;GO:0044425//membrane part;GO:0031224//intrinsic component of membrane;	[C]membrane;membrane part;	cellular_component	Solyc03g083560.1	Solyc03g083560.1.1	Known_gene	1	0.186472254	6.90E-09	1.56E-09	-0.715846341	5.65E-87	1.20E-87	-2.509875285	0	0	-1.60755669	7.73E-194	5.19E-195				XP_004234941.1|1.2e-211|PREDICTED: protein EXORDIUM-like 3 [Solanum lycopersicum]	GO:0016020//membrane;GO:0016021//integral component of membrane;GO:0044425//membrane part;GO:0031224//intrinsic component of membrane;
Solyc03g083690.1	[C]GO:0044425//membrane part;GO:0016021//integral component of membrane;GO:0031224//intrinsic component of membrane;GO:0016020//membrane;	[C]membrane;membrane part;	cellular_component	Solyc03g083690.1	Solyc03g083690.1.1	Known_gene	1				6.095890535	1.52E-09	1.30E-09				-4.094907429	1.09E-08	8.24E-09				XP_015158308.1|1.7e-08|PREDICTED: sericin-1-like [Solanum tuberosum]	GO:0044425//membrane part;GO:0016021//integral component of membrane;GO:0031224//intrinsic component of membrane;GO:0016020//membrane;
Solyc03g083720.1	[C]GO:0031224//intrinsic component of membrane;GO:0016021//integral component of membrane;GO:0016020//membrane;GO:0044425//membrane part;[F]GO:0098772//molecular function regulator;GO:0030234//enzyme regulator activity;GO:0004857//enzyme inhibitor activity;	[C]membrane part;membrane;[F]molecular function regulator;	molecular_function;cellular_component	Solyc03g083720.1	Solyc03g083720.1.1	Known_gene	1	0.071064686	0.387622923	0.524137556	0.291120625	0.00453333	0.006649098	-1.633217718	1.14E-28	6.02E-29	-1.853273657	4.22E-39	1.19E-39			K01051//pectinesterase [EC:3.1.1.11]+ko00040//Pentose and glucuronate interconversions+ko01100//Metabolic pathways	XP_004234936.1|7.7e-113|PREDICTED: 21 kDa protein-like [Solanum lycopersicum]	GO:0031224//intrinsic component of membrane;GO:0016021//integral component of membrane;GO:0016020//membrane;GO:0044425//membrane part;GO:0098772//molecular function regulator;GO:0030234//enzyme regulator activity;GO:0004857//enzyme inhibitor activity;
Solyc03g083900.4	[C]GO:0031224//intrinsic component of membrane;GO:0044425//membrane part;GO:0016020//membrane;GO:0016021//integral component of membrane;[F]GO:0005488//binding;GO:0046914//transition metal ion binding;GO:0046872//metal ion binding;GO:0016491//oxidoreductase activity;GO:0043169//cation binding;GO:0003824//catalytic activity;GO:0005507//copper ion binding;GO:0043167//ion binding;	[C]membrane;membrane part;[F]catalytic activity;binding;	molecular_function;cellular_component	Solyc03g083900.4	Solyc03g083900.4.1	Known_gene	1	0.249454015	0.106499183	0.09686329	2.639326478	4.16E-155	5.36E-156	0.964189974	3.22E-15	2.42E-15	-1.425682489	1.27E-69	2.27E-70			K19791//iron transport multicopper oxidase	XP_016564827.1|0.0e+00|PREDICTED: monocopper oxidase-like protein SKS1 isoform X1 [Capsicum annuum]	GO:0031224//intrinsic component of membrane;GO:0044425//membrane part;GO:0016020//membrane;GO:0016021//integral component of membrane;GO:0005488//binding;GO:0046914//transition metal ion binding;GO:0046872//metal ion binding;GO:0016491//oxidoreductase activity;GO:0043169//cation binding;GO:0003824//catalytic activity;GO:0005507//copper ion binding;GO:0043167//ion binding;
Solyc03g093410.3	[C]GO:0031224//intrinsic component of membrane;GO:0044425//membrane part;GO:0016021//integral component of membrane;GO:0016020//membrane;	[C]membrane part;membrane;	cellular_component	Solyc03g093410.3	Solyc03g093410.3.1	Known_gene	1	-0.371193875	0.062141637	0.050587378	-0.105229088	0.243063252	0.561235764	-3.864862216	2.55E-22	1.55E-22	-4.130827003	1.94E-27	7.03E-28		NB-ARC domain-containing disease resistance protein (best arabidopsis hit); disease resistance protein RPM1, putative (best rice hit)	K08150//MFS transporter, SP family, solute carrier family 2 (myo-inositol transporter), member 13	XP_016564950.1|5.7e-270|PREDICTED: hexose carrier protein HEX6-like [Capsicum annuum]	GO:0031224//intrinsic component of membrane;GO:0044425//membrane part;GO:0016021//integral component of membrane;GO:0016020//membrane;
Solyc03g093650.3	[C]GO:0044425//membrane part;GO:0016021//integral component of membrane;GO:0031224//intrinsic component of membrane;GO:0016020//membrane;[F]GO:1901265//nucleoside phosphate binding;GO:1901363//heterocyclic compound binding;GO:0003824//catalytic activity;GO:0008144//drug binding;GO:0032559//adenyl ribonucleotide binding;GO:0022857//transmembrane transporter activity;GO:0005215//transporter activit…	[C]membrane;membrane part;[F]catalytic activity;transporter activity;binding;	molecular_function;cellular_component	Solyc03g093650.3	Solyc03g093650.3.1	Known_gene	1	-0.278742441	0.229792881	0.257665378	-2.539060102	3.96E-12	3.01E-12	-0.413613114	0.067496019	0.136365232	1.846704546	7.24E-06	6.79E-06		PREDICTED: Vitis vinifera hypothetical protein LOC100262734 (LOC100262734), mRNA	K05658//ATP-binding cassette, subfamily B (MDR/TAP), member 1 [EC:7.6.2.2]+ko02010//ABC transporters	XP_010318180.1|0.0e+00|PREDICTED: putative ABC transporter B family member 8 [Solanum lycopersicum]	GO:0044425//membrane part;GO:0016021//integral component of membrane;GO:0031224//intrinsic component of membrane;GO:0016020//membrane;GO:1901265//nucleoside phosphate binding;GO:1901363//heterocyclic compound binding;GO:0003824//catalytic activity;GO:0008144//drug binding;GO:0032559//adenyl ribonucleotide binding;GO:0022857//transmembrane transporter activity;GO:0005215//transporter activity;GO:0…
Solyc03g096030.3	[P]GO:0050826//response to freezing;GO:0006950//response to stress;GO:0009266//response to temperature stimulus;GO:0009628//response to abiotic stimulus;GO:0050896//response to stimulus;GO:0009987//cellular process;GO:0071554//cell wall organization or biogenesis;GO:0009409//response to cold;[C]GO:0044444//cytoplasmic part;GO:0005794//Golgi apparatus;GO:0043229//intracellular organelle;GO:0031224…	[C]cell;membrane;membrane part;organelle;[P]response to stimulus;cellular process;[F]catalytic activity;	biological_process;cellular_component;molecular_function	Solyc03g096030.3	Solyc03g096030.3.1	Known_gene	1	-0.265119158	0.4256266	0.609781001	2.741143815	9.76E-19	5.86E-19	1.733228274	1.37E-05	1.69E-05	-1.273034698	1.24E-07	1.00E-07				XP_004235241.1|3.8e-282|PREDICTED: protein ESKIMO 1 [Solanum lycopersicum]	GO:0050826//response to freezing;GO:0006950//response to stress;GO:0009266//response to temperature stimulus;GO:0009628//response to abiotic stimulus;GO:0050896//response to stimulus;GO:0009987//cellular process;GO:0071554//cell wall organization or biogenesis;GO:0009409//response to cold;GO:0044444//cytoplasmic part;GO:0005794//Golgi apparatus;GO:0043229//intracellular organelle;GO:0031224//intr…
Solyc03g096290.3	[C]GO:0044425//membrane part;GO:0031224//intrinsic component of membrane;GO:0016020//membrane;GO:0016021//integral component of membrane;[F]GO:0005215//transporter activity;	[C]membrane;membrane part;[F]transporter activity;	molecular_function;cellular_component	Solyc03g096290.3	Solyc03g096290.3.1	Known_gene	1	0.348075242	2.54E-06	7.82E-07	1.990940267	0	0	0.446679814	4.29E-13	3.49E-13	-1.196185211	3.78E-147	3.49E-148			K09872//aquaporin PIP	XP_015070996.1|4.1e-161|PREDICTED: aquaporin PIP1-1 [Solanum pennellii]	GO:0044425//membrane part;GO:0031224//intrinsic component of membrane;GO:0016020//membrane;GO:0016021//integral component of membrane;GO:0005215//transporter activity;
Solyc03g096460.4	[C]GO:0031224//intrinsic component of membrane;GO:0044425//membrane part;GO:0016020//membrane;GO:0016021//integral component of membrane;	[C]membrane;membrane part;	cellular_component	Solyc03g096460.4	Solyc03g096460.4.1	Known_gene	1	-0.268318039	0.155270383	0.154989938	0.980194013	1.31E-10	1.07E-10	-1.187337258	8.97E-07	1.01E-06	-2.43584931	3.71E-35	1.13E-35				NP_001234532.1|1.5e-105|wound/stress protein precursor [Solanum lycopersicum]	GO:0031224//intrinsic component of membrane;GO:0044425//membrane part;GO:0016020//membrane;GO:0016021//integral component of membrane;
Solyc03g096800.4	[P]GO:0042221//response to chemical;GO:0042592//homeostatic process;GO:0098660//inorganic ion transmembrane transport;GO:0051651//maintenance of location in cell;GO:0098655//cation transmembrane transport;GO:0006811//ion transport;GO:0051234//establishment of localization;GO:0051235//maintenance of location;GO:0009987//cellular process;GO:0055071//manganese ion homeostasis;GO:0010038//response to…	[C]membrane part;organelle;cell;membrane;[P]biological regulation;localization;cellular process;response to stimulus;[F]transporter activity;	biological_process;molecular_function;cellular_component	Solyc03g096800.4	Solyc03g096800.4.1	Known_gene	1	-0.161054045	0.000232834	9.65E-05	-1.238971418	3.70E-136	5.33E-137	-2.567443216	0	0	-1.489525843	5.92E-77	9.75E-78			K17046//protein DEK;K14306//nuclear pore complex protein Nup62+ko03013//RNA transport	XP_010318266.1|0.0e+00|PREDICTED: uncharacterized protein LOC101245142 isoform X2 [Solanum lycopersicum]	GO:0042221//response to chemical;GO:0042592//homeostatic process;GO:0098660//inorganic ion transmembrane transport;GO:0051651//maintenance of location in cell;GO:0098655//cation transmembrane transport;GO:0006811//ion transport;GO:0051234//establishment of localization;GO:0051235//maintenance of location;GO:0009987//cellular process;GO:0055071//manganese ion homeostasis;GO:0010038//response to me…
Solyc03g097050.3	[P]GO:0034645//cellular macromolecule biosynthetic process;GO:0044042//glucan metabolic process;GO:0044264//cellular polysaccharide metabolic process;GO:0045229//external encapsulating structure organization;GO:0044262//cellular carbohydrate metabolic process;GO:0044237//cellular metabolic process;GO:0043170//macromolecule metabolic process;GO:0071555//cell wall organization;GO:0044249//cellular …	[C]membrane;membrane part;[P]cellular process;cellular component organization or biogenesis;metabolic process;[F]catalytic activity;	molecular_function;biological_process;cellular_component	Solyc03g097050.3	Solyc03g097050.3.1	Known_gene	1	-0.180027221	0.231672661	0.260481299	4.285300801	0	0	0.381923021	0.008055347	0.013444565	-4.083405001	0	0			K20924//cellulose synthase-like protein [EC:2.4.1.-]	XP_004235281.1|0.0e+00|PREDICTED: cellulose synthase-like protein D3 [Solanum lycopersicum]	GO:0034645//cellular macromolecule biosynthetic process;GO:0044042//glucan metabolic process;GO:0044264//cellular polysaccharide metabolic process;GO:0045229//external encapsulating structure organization;GO:0044262//cellular carbohydrate metabolic process;GO:0044237//cellular metabolic process;GO:0043170//macromolecule metabolic process;GO:0071555//cell wall organization;GO:0044249//cellular bio…
Solyc03g097530.3	[P]GO:0048438//floral whorl development;GO:0030154//cell differentiation;GO:0048367//shoot system development;GO:0032502//developmental process;GO:0048443//stamen development;GO:0045165//cell fate commitment;GO:0022414//reproductive process;GO:0003006//developmental process involved in reproduction;GO:0048827//phyllome development;GO:0009791//post-embryonic development;GO:0000003//reproduction;GO…	[C]membrane;membrane part;[P]cellular process;developmental process;reproduction;reproductive process;multicellular organismal process;	biological_process;cellular_component	Solyc03g097530.3	Solyc03g097530.3.1	Known_gene	1	0.347564101	0.287269552	0.348403902	2.086430205	3.71E-14	2.60E-14	-1.194577901	0.00342746	0.005395785	-2.933444006	5.20E-20	2.34E-20				XP_010318315.1|4.4e-98|PREDICTED: protein TAPETUM DETERMINANT 1-like [Solanum lycopersicum]	GO:0048438//floral whorl development;GO:0030154//cell differentiation;GO:0048367//shoot system development;GO:0032502//developmental process;GO:0048443//stamen development;GO:0045165//cell fate commitment;GO:0022414//reproductive process;GO:0003006//developmental process involved in reproduction;GO:0048827//phyllome development;GO:0009791//post-embryonic development;GO:0000003//reproduction;GO:00…
Solyc03g097570.3	[P]GO:0008643//carbohydrate transport;GO:0006810//transport;GO:0051234//establishment of localization;GO:0051179//localization;GO:0071702//organic substance transport;[C]GO:0031224//intrinsic component of membrane;GO:0005886//plasma membrane;GO:0016021//integral component of membrane;GO:0016020//membrane;GO:0005623//cell;GO:0071944//cell periphery;GO:0044464//cell part;GO:0044425//membrane part;	[C]membrane;cell;membrane part;[P]localization;	biological_process;cellular_component	Solyc03g097570.3	Solyc03g097570.3.1	Known_gene	1	-1.919371437	0.006285049	0.00362911	4.438475217	1.27E-90	2.62E-91	7.929815503	5.06E-253	4.69E-254	1.57196885	4.52E-91	6.48E-92			K15382//solute carrier family 50 (sugar transporter)	XP_019068534.1|1.6e-156|PREDICTED: bidirectional sugar transporter N3-like [Solanum lycopersicum]	GO:0008643//carbohydrate transport;GO:0006810//transport;GO:0051234//establishment of localization;GO:0051179//localization;GO:0071702//organic substance transport;GO:0031224//intrinsic component of membrane;GO:0005886//plasma membrane;GO:0016021//integral component of membrane;GO:0016020//membrane;GO:0005623//cell;GO:0071944//cell periphery;GO:0044464//cell part;GO:0044425//membrane part;
Solyc03g097580.4	[P]GO:0071702//organic substance transport;GO:0006810//transport;GO:0051234//establishment of localization;GO:0051179//localization;GO:0008643//carbohydrate transport;[C]GO:0044464//cell part;GO:0016020//membrane;GO:0016021//integral component of membrane;GO:0031224//intrinsic component of membrane;GO:0044425//membrane part;GO:0005886//plasma membrane;GO:0071944//cell periphery;GO:0005623//cell;[…	[C]cell;membrane part;membrane;[P]localization;[F]transporter activity;	biological_process;cellular_component;molecular_function	Solyc03g097580.4	Solyc03g097580.4.1	Known_gene	1	0.643276763	1.96E-10	3.82E-11	-0.21099617	0.035031718	0.061191846	0.32677701	5.49E-05	7.12E-05	1.181049943	9.03E-35	2.77E-35			K15382//solute carrier family 50 (sugar transporter)	XP_015070906.1|7.4e-168|PREDICTED: bidirectional sugar transporter N3-like [Solanum pennellii]	GO:0071702//organic substance transport;GO:0006810//transport;GO:0051234//establishment of localization;GO:0051179//localization;GO:0008643//carbohydrate transport;GO:0044464//cell part;GO:0016020//membrane;GO:0016021//integral component of membrane;GO:0031224//intrinsic component of membrane;GO:0044425//membrane part;GO:0005886//plasma membrane;GO:0071944//cell periphery;GO:0005623//cell;GO:0015…
Solyc03g097720.4	[C]GO:0031224//intrinsic component of membrane;GO:0016021//integral component of membrane;GO:0016020//membrane;GO:0071944//cell periphery;GO:0044464//cell part;GO:0044425//membrane part;GO:0005623//cell;GO:0005886//plasma membrane;[F]GO:0005488//binding;GO:0051536//iron-sulfur cluster binding;GO:0051540//metal cluster binding;GO:0048037//cofactor binding;	[C]membrane;membrane part;cell;[F]binding;	cellular_component;molecular_function	Solyc03g097720.4	Solyc03g097720.4.1	Known_gene	1	1.014988762	0.400208538	0.554114853	3.008427693	0.008564679	0.013144173	5.19544771	9.85E-19	6.58E-19	3.202008778	1.77E-14	9.84E-15				XP_004235355.1|5.1e-99|PREDICTED: CASP-like protein 1F1 isoform X1 [Solanum lycopersicum]	GO:0031224//intrinsic component of membrane;GO:0016021//integral component of membrane;GO:0016020//membrane;GO:0071944//cell periphery;GO:0044464//cell part;GO:0044425//membrane part;GO:0005623//cell;GO:0005886//plasma membrane;GO:0005488//binding;GO:0051536//iron-sulfur cluster binding;GO:0051540//metal cluster binding;GO:0048037//cofactor binding;
Solyc03g098090.2	[C]GO:0005623//cell;GO:0005886//plasma membrane;GO:0071944//cell periphery;GO:0016020//membrane;GO:0044425//membrane part;GO:0031224//intrinsic component of membrane;GO:0044464//cell part;GO:0016021//integral component of membrane;	[C]membrane;membrane part;cell;	cellular_component	Solyc03g098090.2	Solyc03g098090.2.1	Known_gene	1	3.599951262	0.028598017	0.020224841	9.426280208	4.25E-62	1.16E-62	7.30491369	2.09E-212	2.32E-213	1.478584744	1.29E-66	2.41E-67				XP_015068938.1|9.3e-91|PREDICTED: CASP-like protein 4D1 [Solanum pennellii]	GO:0005623//cell;GO:0005886//plasma membrane;GO:0071944//cell periphery;GO:0016020//membrane;GO:0044425//membrane part;GO:0031224//intrinsic component of membrane;GO:0044464//cell part;GO:0016021//integral component of membrane;
Solyc03g098480.1	[C]GO:0016020//membrane;GO:0016021//integral component of membrane;GO:0031224//intrinsic component of membrane;GO:0044425//membrane part;	[C]membrane part;membrane;	cellular_component	Solyc03g098480.1	Solyc03g098480.1.1	Known_gene	1	0.61553644	1.46E-05	4.98E-06	0.800296092	9.92E-10	8.46E-10	1.581186478	1.83E-65	5.45E-66	1.396426825	1.21E-54	2.66E-55				XP_015069105.1|4.3e-171|PREDICTED: uncharacterized protein LOC107013744 [Solanum pennellii]	GO:0016020//membrane;GO:0016021//integral component of membrane;GO:0031224//intrinsic component of membrane;GO:0044425//membrane part;
Solyc03g098490.1	[C]GO:0044425//membrane part;GO:0031224//intrinsic component of membrane;GO:0016020//membrane;GO:0016021//integral component of membrane;	[C]membrane;membrane part;	cellular_component	Solyc03g098490.1	Solyc03g098490.1.1	Known_gene	1	0.413538138	0.1513734	0.149692099	0.249435793	0.183372862	0.397809114	0.922429216	4.00E-05	5.13E-05	1.086531561	3.78E-06	3.45E-06				XP_004235399.1|5.7e-190|PREDICTED: uncharacterized protein LOC101258541 [Solanum lycopersicum]	GO:0044425//membrane part;GO:0031224//intrinsic component of membrane;GO:0016020//membrane;GO:0016021//integral component of membrane;
Solyc03g111993.1	[P]GO:0019748//secondary metabolic process;GO:0044550//secondary metabolite biosynthetic process;GO:0008152//metabolic process;GO:0009058//biosynthetic process;[C]GO:0016021//integral component of membrane;GO:0031224//intrinsic component of membrane;GO:0016020//membrane;GO:0044425//membrane part;[F]GO:1901363//heterocyclic compound binding;GO:0016709//oxidoreductase activity, acting on paired don…	[C]membrane part;membrane;[P]metabolic process;[F]binding;catalytic activity;	molecular_function;cellular_component;biological_process	Solyc03g111993.1	Solyc03g111993.1.1	Known_gene	1	0.271328515	0.320900687	0.404188203	-1.839569213	7.28E-05	8.59E-05	0.952047013	0.00021698	0.000297461	3.062944741	1.20E-15	6.37E-16			K00512//steroid 17alpha-monooxygenase / 17alpha-hydroxyprogesterone deacetylase [EC:1.14.14.19 1.14.14.32]+ko01100//Metabolic pathways	XP_015068963.1|3.6e-54|PREDICTED: cytochrome P450 71A4-like [Solanum pennellii]	GO:0019748//secondary metabolic process;GO:0044550//secondary metabolite biosynthetic process;GO:0008152//metabolic process;GO:0009058//biosynthetic process;GO:0016021//integral component of membrane;GO:0031224//intrinsic component of membrane;GO:0016020//membrane;GO:0044425//membrane part;GO:1901363//heterocyclic compound binding;GO:0016709//oxidoreductase activity, acting on paired donors, with…
Solyc03g111997.1	[P]GO:0009058//biosynthetic process;GO:0019748//secondary metabolic process;GO:0044550//secondary metabolite biosynthetic process;GO:0008152//metabolic process;[C]GO:0016020//membrane;[F]GO:0003824//catalytic activity;GO:0005488//binding;GO:1901363//heterocyclic compound binding;GO:0046872//metal ion binding;GO:0043169//cation binding;GO:0097159//organic cyclic compound binding;GO:0046906//tetrap…	[C]membrane;[P]metabolic process;[F]binding;catalytic activity;	biological_process;molecular_function;cellular_component	Solyc03g111997.1	Solyc03g111997.1.1	Known_gene	1	0.531886051	0.155714328	0.155552863	-2.352398948	0.000113516	0.000136322	1.130867974	4.39E-05	5.65E-05	4.015152973	7.92E-18	3.82E-18			K00512//steroid 17alpha-monooxygenase / 17alpha-hydroxyprogesterone deacetylase [EC:1.14.14.19 1.14.14.32]+ko01100//Metabolic pathways	XP_006344494.1|1.7e-145|PREDICTED: cytochrome P450 71A3-like [Solanum tuberosum]	GO:0009058//biosynthetic process;GO:0019748//secondary metabolic process;GO:0044550//secondary metabolite biosynthetic process;GO:0008152//metabolic process;GO:0016020//membrane;GO:0003824//catalytic activity;GO:0005488//binding;GO:1901363//heterocyclic compound binding;GO:0046872//metal ion binding;GO:0043169//cation binding;GO:0097159//organic cyclic compound binding;GO:0046906//tetrapyrrole bi…
Solyc03g112090.3	[P]GO:0006811//ion transport;GO:0010167//response to nitrate;GO:1901698//response to nitrogen compound;GO:0015706//nitrate transport;GO:0010035//response to inorganic substance;GO:0006820//anion transport;GO:0071705//nitrogen compound transport;GO:0042221//response to chemical;GO:0001101//response to acid chemical;GO:0050896//response to stimulus;GO:0051179//localization;GO:0015698//inorganic ani…	[C]membrane part;membrane;[P]localization;response to stimulus;	biological_process;cellular_component	Solyc03g112090.3	Solyc03g112090.3.1	Known_gene	1	-0.350660711	0.179010526	0.186686441	-2.357221779	4.14E-10	3.46E-10	-0.544520372	0.041316245	0.079171735	1.462040696	0.000738591	0.000859223				XP_006344486.1|3.0e-39|PREDICTED: high-affinity nitrate transporter 3.2-like [Solanum tuberosum]	GO:0006811//ion transport;GO:0010167//response to nitrate;GO:1901698//response to nitrogen compound;GO:0015706//nitrate transport;GO:0010035//response to inorganic substance;GO:0006820//anion transport;GO:0071705//nitrogen compound transport;GO:0042221//response to chemical;GO:0001101//response to acid chemical;GO:0050896//response to stimulus;GO:0051179//localization;GO:0015698//inorganic anion …
Solyc03g112540.4	[C]GO:0016020//membrane;GO:0031224//intrinsic component of membrane;GO:0016021//integral component of membrane;GO:0044425//membrane part;	[C]membrane part;membrane;	cellular_component	Solyc03g112540.4	Solyc03g112540.4.1	Known_gene	1	0.424633002	0.079008501	0.06741219	0.641529195	0.002858872	0.004076536	-1.582848491	2.40E-08	2.45E-08	-1.799744683	6.60E-11	4.36E-11			K11153//retinol dehydrogenase 12 [EC:1.1.1.300]+ko01100//Metabolic pathways	XP_004236241.1|6.0e-184|PREDICTED: short-chain dehydrogenase TIC 32, chloroplastic [Solanum lycopersicum]	GO:0016020//membrane;GO:0031224//intrinsic component of membrane;GO:0016021//integral component of membrane;GO:0044425//membrane part;
Solyc03g112880.1	[P]GO:0048731//system development;GO:0009628//response to abiotic stimulus;GO:0048354//mucilage biosynthetic process involved in seed coat development;GO:0048856//anatomical structure development;GO:0008152//metabolic process;GO:0016049//cell growth;GO:0009791//post-embryonic development;GO:0040007//growth;GO:0006970//response to osmotic stress;GO:0006950//response to stress;GO:0009825//multidime…	[C]membrane part;cell;membrane;[P]multicellular organismal process;developmental process;reproduction;cellular process;metabolic process;response to stimulus;growth;reproductive process;	cellular_component;biological_process	Solyc03g112880.1	Solyc03g112880.1.1	Known_gene	1	0.191311534	0.277963387	0.333657269	0.318767814	0.05412777	0.099208918	-1.249222117	1.39E-07	1.48E-07	-1.376678397	4.22E-09	3.09E-09			K19519//transforming growth factor-beta-induced protein	XP_004236212.1|1.4e-241|PREDICTED: fasciclin-like arabinogalactan protein 4 [Solanum lycopersicum]	GO:0048731//system development;GO:0009628//response to abiotic stimulus;GO:0048354//mucilage biosynthetic process involved in seed coat development;GO:0048856//anatomical structure development;GO:0008152//metabolic process;GO:0016049//cell growth;GO:0009791//post-embryonic development;GO:0040007//growth;GO:0006970//response to osmotic stress;GO:0006950//response to stress;GO:0009825//multidimensi…
Solyc03g112960.1	[C]GO:0071944//cell periphery;GO:0005623//cell;GO:0016021//integral component of membrane;GO:0031224//intrinsic component of membrane;GO:0016020//membrane;GO:0044464//cell part;GO:0044425//membrane part;[F]GO:0052689//carboxylic ester hydrolase activity;GO:0016787//hydrolase activity;GO:0098772//molecular function regulator;GO:0046910//pectinesterase inhibitor activity;GO:0030234//enzyme regulato…	[C]cell;membrane;membrane part;[F]molecular function regulator;catalytic activity;	cellular_component;molecular_function	Solyc03g112960.1	Solyc03g112960.1.1	Known_gene	1	-0.194934308	0.190158542	0.201743354	0.598390875	6.29E-06	6.75E-06	-0.301582246	0.036913865	0.070003493	-1.094907429	7.25E-14	4.15E-14			K01051//pectinesterase [EC:3.1.1.11]+ko00040//Pentose and glucuronate interconversions+ko01100//Metabolic pathways	XP_004236208.1|5.5e-151|PREDICTED: pectinesterase 1-like [Solanum lycopersicum]	GO:0071944//cell periphery;GO:0005623//cell;GO:0016021//integral component of membrane;GO:0031224//intrinsic component of membrane;GO:0016020//membrane;GO:0044464//cell part;GO:0044425//membrane part;GO:0052689//carboxylic ester hydrolase activity;GO:0016787//hydrolase activity;GO:0098772//molecular function regulator;GO:0046910//pectinesterase inhibitor activity;GO:0030234//enzyme regulator acti…
Solyc03g113210.3	[P]GO:0051179//localization;GO:0055085//transmembrane transport;GO:0051234//establishment of localization;GO:0006810//transport;[C]GO:0098805//whole membrane;GO:0005622//intracellular;GO:0005740//mitochondrial envelope;GO:0043231//intracellular membrane-bounded organelle;GO:0005623//cell;GO:0043229//intracellular organelle;GO:0005737//cytoplasm;GO:0043226//organelle;GO:0016020//membrane;GO:004444…	[C]membrane;organelle;organelle part;cell;[P]localization;	biological_process;cellular_component	Solyc03g113210.3	Solyc03g113210.3.1	Known_gene	1	-0.492198584	0.000135331	5.39E-05	-1.397996675	1.81E-22	9.80E-23	-3.720597601	1.59E-48	5.85E-49	-2.814799509	3.95E-21	1.72E-21			K15040//voltage-dependent anion channel protein 2	XP_004236191.1|4.6e-130|PREDICTED: mitochondrial outer membrane protein porin of 36 kDa-like [Solanum lycopersicum]	GO:0051179//localization;GO:0055085//transmembrane transport;GO:0051234//establishment of localization;GO:0006810//transport;GO:0098805//whole membrane;GO:0005622//intracellular;GO:0005740//mitochondrial envelope;GO:0043231//intracellular membrane-bounded organelle;GO:0005623//cell;GO:0043229//intracellular organelle;GO:0005737//cytoplasm;GO:0043226//organelle;GO:0016020//membrane;GO:0044444//cyt…
Solyc03g113280.3	[C]GO:0016020//membrane;GO:0031224//intrinsic component of membrane;GO:0016021//integral component of membrane;GO:0044425//membrane part;	[C]membrane;membrane part;	cellular_component	Solyc03g113280.3	Solyc03g113280.3.1	Known_gene	1	0.036429286	0.387086067	0.523191744	-0.495304788	3.38E-15	2.28E-15	-1.974235127	3.36E-134	5.64E-135	-1.442501053	1.97E-60	4.01E-61				XP_004236186.1|3.6e-134|PREDICTED: uncharacterized protein LOC101244759 [Solanum lycopersicum]	GO:0016020//membrane;GO:0031224//intrinsic component of membrane;GO:0016021//integral component of membrane;GO:0044425//membrane part;
Solyc03g113450.4	[C]GO:0016021//integral component of membrane;GO:0016020//membrane;GO:0031224//intrinsic component of membrane;GO:0044425//membrane part;[F]GO:0036094//small molecule binding;GO:0032559//adenyl ribonucleotide binding;GO:0003824//catalytic activity;GO:0140096//catalytic activity, acting on a protein;GO:0016740//transferase activity;GO:1901363//heterocyclic compound binding;GO:0097367//carbohydrate…	[C]membrane part;membrane;[F]binding;catalytic activity;	molecular_function;cellular_component	Solyc03g113450.4	Solyc03g113450.4.1	Known_gene	1	-0.157192214	0.284587493	0.344197252	0.752588789	1.17E-07	1.11E-07	-0.624593964	0.000714595	0.001031684	-1.534374967	7.78E-21	3.41E-21		Leucine-rich repeat protein kinase family protein (best arabidopsis hit)	K04733//interleukin-1 receptor-associated kinase 4 [EC:2.7.11.1]	XP_010318957.1|0.0e+00|PREDICTED: LRR receptor-like serine/threonine-protein kinase FEI 2 [Solanum lycopersicum]	GO:0016021//integral component of membrane;GO:0016020//membrane;GO:0031224//intrinsic component of membrane;GO:0044425//membrane part;GO:0036094//small molecule binding;GO:0032559//adenyl ribonucleotide binding;GO:0003824//catalytic activity;GO:0140096//catalytic activity, acting on a protein;GO:0016740//transferase activity;GO:1901363//heterocyclic compound binding;GO:0097367//carbohydrate deriv…
Solyc03g114430.1	[C]GO:0044425//membrane part;GO:0031224//intrinsic component of membrane;GO:0016021//integral component of membrane;GO:0016020//membrane;	[C]membrane;membrane part;	cellular_component	Solyc03g114430.1	Solyc03g114430.1.1	Known_gene	1	-0.891901834	0.000845981	0.000394007	0.470770908	0.01130671	0.01771225	0.259012839	0.157111515	0.356449962	-1.103659903	7.34E-07	6.31E-07				XP_010318904.1|3.0e-60|PREDICTED: uncharacterized protein LOC104646604 [Solanum lycopersicum]	GO:0044425//membrane part;GO:0031224//intrinsic component of membrane;GO:0016021//integral component of membrane;GO:0016020//membrane;
Solyc03g114900.3	[P]GO:0042546//cell wall biogenesis;GO:0009832//plant-type cell wall biogenesis;GO:0022607//cellular component assembly;GO:0071555//cell wall organization;GO:0040007//growth;GO:0071840//cellular component organization or biogenesis;GO:0045229//external encapsulating structure organization;GO:0010215//cellulose microfibril organization;GO:0016049//cell growth;GO:0071669//plant-type cell wall organ…	[C]membrane;membrane part;[P]cellular component organization or biogenesis;growth;cellular process;	biological_process;cellular_component	Solyc03g114900.3	Solyc03g114900.3.1	Known_gene	1	0.014988762	0.577909351	0.978070506	2.223440584	2.48E-09	2.16E-09	1.132835733	0.006826658	0.011268258	-1.07561609	0.000368147	0.000412216			K17964//leucine-rich PPR motif-containing protein, mitochondrial	XP_015068371.1|2.3e-275|PREDICTED: COBRA-like protein 4 [Solanum pennellii]	GO:0042546//cell wall biogenesis;GO:0009832//plant-type cell wall biogenesis;GO:0022607//cellular component assembly;GO:0071555//cell wall organization;GO:0040007//growth;GO:0071840//cellular component organization or biogenesis;GO:0045229//external encapsulating structure organization;GO:0010215//cellulose microfibril organization;GO:0016049//cell growth;GO:0071669//plant-type cell wall organiza…
Solyc03g115070.1	[P]GO:0051049//regulation of transport;GO:0033157//regulation of intracellular protein transport;GO:0033043//regulation of organelle organization;GO:0032940//secretion by cell;GO:0060341//regulation of cellular localization;GO:0070201//regulation of establishment of protein localization;GO:1902115//regulation of organelle assembly;GO:0046903//secretion;GO:0032880//regulation of protein localizati…	[C]organelle;extracellular region;cell;membrane;macromolecular complex;[P]biological regulation;localization;cellular process;	biological_process;cellular_component	Solyc03g115070.1	Solyc03g115070.1.1	Known_gene	1	-0.198998103	0.001738447	0.000869842	0.374951937	5.22E-12	3.99E-12	-0.558215063	3.61E-16	2.61E-16	-1.132165103	1.39E-74	2.35E-75			K07195//exocyst complex component 7	XP_004236051.1|0.0e+00|PREDICTED: exocyst complex component EXO70B1-like [Solanum lycopersicum]	GO:0051049//regulation of transport;GO:0033157//regulation of intracellular protein transport;GO:0033043//regulation of organelle organization;GO:0032940//secretion by cell;GO:0060341//regulation of cellular localization;GO:0070201//regulation of establishment of protein localization;GO:1902115//regulation of organelle assembly;GO:0046903//secretion;GO:0032880//regulation of protein localization;…
Solyc03g115200.3	[C]GO:0005886//plasma membrane;GO:0044459//plasma membrane part;GO:0044425//membrane part;GO:0044464//cell part;GO:0046658//anchored component of plasma membrane;GO:0031224//intrinsic component of membrane;GO:0031225//anchored component of membrane;GO:0031226//intrinsic component of plasma membrane;GO:0071944//cell periphery;GO:0005623//cell;GO:0016020//membrane;[F]GO:0005488//binding;GO:0030246/…	[C]membrane;membrane part;cell;[F]binding;catalytic activity;	cellular_component;molecular_function	Solyc03g115200.3	Solyc03g115200.3.1	Known_gene	1	-0.16908173	0.000642031	0.000291252	0.57605247	1.90E-44	6.64E-45	-0.510417113	4.06E-22	2.47E-22	-1.255551314	2.89E-162	2.37E-163			K22832//1,3-beta-glucanosyltransferase GAS1 [EC:2.4.1.-]	NP_001333365.1|1.1e-105|beta-1,3-glucanase family protein precursor [Solanum lycopersicum]	GO:0005886//plasma membrane;GO:0044459//plasma membrane part;GO:0044425//membrane part;GO:0044464//cell part;GO:0046658//anchored component of plasma membrane;GO:0031224//intrinsic component of membrane;GO:0031225//anchored component of membrane;GO:0031226//intrinsic component of plasma membrane;GO:0071944//cell periphery;GO:0005623//cell;GO:0016020//membrane;GO:0005488//binding;GO:0030246//carbo…
Solyc03g115690.1	[C]GO:0016021//integral component of membrane;GO:0044425//membrane part;GO:0016020//membrane;GO:0031224//intrinsic component of membrane;	[C]membrane part;membrane;	cellular_component	Solyc03g115690.1	Solyc03g115690.1.1	Known_gene	1	0.921879357	0.045088936	0.034435119	2.563016545	7.56E-15	5.16E-15	3.16125279	1.45E-48	5.34E-49	1.520115602	1.10E-20	4.84E-21				XP_004236481.1|3.0e-183|PREDICTED: uncharacterized protein LOC101262301 [Solanum lycopersicum]	GO:0016021//integral component of membrane;GO:0044425//membrane part;GO:0016020//membrane;GO:0031224//intrinsic component of membrane;
Solyc03g116660.3	[C]GO:0044425//membrane part;GO:0016020//membrane;GO:0016021//integral component of membrane;GO:0031224//intrinsic component of membrane;	[C]membrane part;membrane;	cellular_component	Solyc03g116660.3	Solyc03g116660.3.1	Known_gene	1	0.255437677	0.014582229	0.009303166	-0.353104476	0.000903756	0.001199721	0.41633098	1.67E-06	1.92E-06	1.024873133	1.20E-25	4.58E-26				XP_004235962.2|2.9e-88|PREDICTED: uncharacterized protein LOC101252863 [Solanum lycopersicum]	GO:0044425//membrane part;GO:0016020//membrane;GO:0016021//integral component of membrane;GO:0031224//intrinsic component of membrane;
Solyc03g116690.3	[C]GO:0031226//intrinsic component of plasma membrane;GO:0044464//cell part;GO:0044459//plasma membrane part;GO:0031225//anchored component of membrane;GO:0005623//cell;GO:0016020//membrane;GO:0046658//anchored component of plasma membrane;GO:0031224//intrinsic component of membrane;GO:0005886//plasma membrane;GO:0071944//cell periphery;GO:0044425//membrane part;[F]GO:0016491//oxidoreductase acti…	[C]membrane;cell;membrane part;[F]catalytic activity;	molecular_function;cellular_component	Solyc03g116690.3	Solyc03g116690.3.1	Known_gene	1	-0.344681427	0.028961747	0.020524607	-1.576534807	1.67E-17	1.04E-17	0.003272336	0.363394515	0.983463822	1.235125716	3.66E-10	2.51E-10			K03006//DNA-directed RNA polymerase II subunit RPB1 [EC:2.7.7.6]+ko03020//RNA polymerase;K04733//interleukin-1 receptor-associated kinase 4 [EC:2.7.11.1]	XP_004235960.1|3.0e-107|PREDICTED: cucumber peeling cupredoxin-like [Solanum lycopersicum]	GO:0031226//intrinsic component of plasma membrane;GO:0044464//cell part;GO:0044459//plasma membrane part;GO:0031225//anchored component of membrane;GO:0005623//cell;GO:0016020//membrane;GO:0046658//anchored component of plasma membrane;GO:0031224//intrinsic component of membrane;GO:0005886//plasma membrane;GO:0071944//cell periphery;GO:0044425//membrane part;GO:0016491//oxidoreductase activity;G…
Solyc03g116730.4	[P]GO:0009058//biosynthetic process;GO:0071704//organic substance metabolic process;GO:0044237//cellular metabolic process;GO:0006636//unsaturated fatty acid biosynthetic process;GO:0006631//fatty acid metabolic process;GO:0008152//metabolic process;GO:0009987//cellular process;GO:0008610//lipid biosynthetic process;GO:0032787//monocarboxylic acid metabolic process;GO:0072330//monocarboxylic acid…	[C]organelle;membrane;organelle part;membrane part;cell;[P]metabolic process;cellular process;[F]catalytic activity;	molecular_function;cellular_component;biological_process	Solyc03g116730.4	Solyc03g116730.4.1	Known_gene	1	-0.114521971	0.34177066	0.439933444	0.518622426	7.88E-05	9.33E-05	-1.364104423	1.32E-12	1.09E-12	-1.99724882	7.33E-31	2.45E-31			K20416//palmitoyl-[glycerolipid] 7-desaturase [EC:1.14.19.42]	XP_004235954.1|5.8e-238|PREDICTED: palmitoyl-monogalactosyldiacylglycerol delta-7 desaturase, chloroplastic [Solanum lycopersicum]	GO:0009058//biosynthetic process;GO:0071704//organic substance metabolic process;GO:0044237//cellular metabolic process;GO:0006636//unsaturated fatty acid biosynthetic process;GO:0006631//fatty acid metabolic process;GO:0008152//metabolic process;GO:0009987//cellular process;GO:0008610//lipid biosynthetic process;GO:0032787//monocarboxylic acid metabolic process;GO:0072330//monocarboxylic acid bi…
Solyc03g117280.4	[C]GO:0031224//intrinsic component of membrane;GO:0044425//membrane part;GO:0016020//membrane;GO:0016021//integral component of membrane;	[C]membrane;membrane part;	cellular_component	Solyc03g117280.4	Solyc03g117280.4.1	Known_gene	1	0.068494092	0.281654946	0.339683892	2.160067342	0	0	0.751735058	2.91E-33	1.39E-33	-1.339838192	2.56E-209	1.61E-210				XP_004235915.1|1.8e-310|PREDICTED: uncharacterized protein LOC101263891 [Solanum lycopersicum]	GO:0031224//intrinsic component of membrane;GO:0044425//membrane part;GO:0016020//membrane;GO:0016021//integral component of membrane;
Solyc03g117300.4	[P]GO:0009628//response to abiotic stimulus;GO:0080167//response to karrikin;GO:0050896//response to stimulus;[C]GO:0043227//membrane-bounded organelle;GO:0016021//integral component of membrane;GO:0043226//organelle;GO:0044464//cell part;GO:0043229//intracellular organelle;GO:0005623//cell;GO:0005622//intracellular;GO:0005634//nucleus;GO:0043231//intracellular membrane-bounded organelle;GO:00444…	[C]membrane;membrane part;cell;organelle;[P]response to stimulus;	cellular_component;biological_process	Solyc03g117300.4	Solyc03g117300.4.1	Known_gene	1	0.11409015	0.100607103	0.0903927	-0.676826687	2.96E-18	1.81E-18	0.414272877	1.86E-11	1.62E-11	1.205189714	6.71E-65	1.29E-65			K14794//ribosomal RNA-processing protein 12	XP_004235913.1|0.0e+00|PREDICTED: protein NUCLEAR FUSION DEFECTIVE 4 [Solanum lycopersicum]	GO:0009628//response to abiotic stimulus;GO:0080167//response to karrikin;GO:0050896//response to stimulus;GO:0043227//membrane-bounded organelle;GO:0016021//integral component of membrane;GO:0043226//organelle;GO:0044464//cell part;GO:0043229//intracellular organelle;GO:0005623//cell;GO:0005622//intracellular;GO:0005634//nucleus;GO:0043231//intracellular membrane-bounded organelle;GO:0044425//me…
Solyc03g117560.3	[C]GO:0044425//membrane part;GO:0044464//cell part;GO:0016021//integral component of membrane;GO:0005886//plasma membrane;GO:0031224//intrinsic component of membrane;GO:0016020//membrane;GO:0031225//anchored component of membrane;GO:0071944//cell periphery;GO:0031226//intrinsic component of plasma membrane;GO:0044459//plasma membrane part;GO:0046658//anchored component of plasma membrane;GO:00056…	[C]membrane;cell;membrane part;[F]catalytic activity;	molecular_function;cellular_component	Solyc03g117560.3	Solyc03g117560.3.1	Known_gene	1	-0.346109931	0.071161226	0.059368087	-0.201992086	0.126331373	0.258699499	-1.081750262	3.58E-06	4.22E-06	-1.225868106	1.08E-07	8.74E-08			K03006//DNA-directed RNA polymerase II subunit RPB1 [EC:2.7.7.6]+ko03020//RNA polymerase;K01426//amidase [EC:3.5.1.4]+ko00380//Tryptophan metabolism+ko00330//Arginine and proline metabolism+ko00360//Phenylalanine metabolism;K22128//piezo-type mechanosensitive ion channel component 1/2	XP_004235895.1|4.9e-93|PREDICTED: lamin-like protein [Solanum lycopersicum]	GO:0044425//membrane part;GO:0044464//cell part;GO:0016021//integral component of membrane;GO:0005886//plasma membrane;GO:0031224//intrinsic component of membrane;GO:0016020//membrane;GO:0031225//anchored component of membrane;GO:0071944//cell periphery;GO:0031226//intrinsic component of plasma membrane;GO:0044459//plasma membrane part;GO:0046658//anchored component of plasma membrane;GO:0005623/…
Solyc03g117800.4	[P]GO:0006629//lipid metabolic process;GO:0008610//lipid biosynthetic process;GO:0044238//primary metabolic process;GO:0009058//biosynthetic process;GO:0008152//metabolic process;GO:1901576//organic substance biosynthetic process;GO:0071704//organic substance metabolic process;[C]GO:0016021//integral component of membrane;GO:0016020//membrane;GO:0044425//membrane part;GO:0031224//intrinsic compon…	[C]membrane part;membrane;[P]metabolic process;[F]catalytic activity;binding;	cellular_component;biological_process;molecular_function	Solyc03g117800.4	Solyc03g117800.4.1	Known_gene	1	0.870151075	2.04E-90	3.09E-92	2.032887885	0	0	2.935997919	0	0	1.773261108	0	0			K15404//aldehyde decarbonylase [EC:4.1.99.5]+ko01110//Biosynthesis of secondary metabolites+ko00073//Cutin, suberine and wax biosynthesis	XP_004235875.1|0.0e+00|PREDICTED: protein ECERIFERUM 3 isoform X1 [Solanum lycopersicum]	GO:0006629//lipid metabolic process;GO:0008610//lipid biosynthetic process;GO:0044238//primary metabolic process;GO:0009058//biosynthetic process;GO:0008152//metabolic process;GO:1901576//organic substance biosynthetic process;GO:0071704//organic substance metabolic process;GO:0016021//integral component of membrane;GO:0016020//membrane;GO:0044425//membrane part;GO:0031224//intrinsic component of…
Solyc03g118090.3	[P]GO:0055085//transmembrane transport;GO:0051234//establishment of localization;GO:0051179//localization;GO:0006810//transport;[C]GO:0016021//integral component of membrane;GO:0016020//membrane;GO:0031224//intrinsic component of membrane;GO:0044425//membrane part;[F]GO:0043169//cation binding;GO:0043167//ion binding;GO:0005509//calcium ion binding;GO:0005488//binding;GO:0046872//metal ion bindin…	[C]membrane;membrane part;[P]localization;[F]binding;	biological_process;molecular_function;cellular_component	Solyc03g118090.3	Solyc03g118090.3.1	Known_gene	1	-0.526252362	0.002040927	0.001040314	1.240301168	1.56E-25	7.84E-26	-0.63715135	0.000808269	0.001174582	-2.40370488	1.64E-61	3.28E-62			K14684//solute carrier family 25 (mitochondrial phosphate transporter), member 23/24/25/41	XP_015068162.1|1.8e-293|PREDICTED: calcium-binding mitochondrial carrier protein SCaMC-1-like [Solanum pennellii]	GO:0055085//transmembrane transport;GO:0051234//establishment of localization;GO:0051179//localization;GO:0006810//transport;GO:0016021//integral component of membrane;GO:0016020//membrane;GO:0031224//intrinsic component of membrane;GO:0044425//membrane part;GO:0043169//cation binding;GO:0043167//ion binding;GO:0005509//calcium ion binding;GO:0005488//binding;GO:0046872//metal ion binding;
Solyc03g118740.3	[P]GO:0010033//response to organic substance;GO:0065007//biological regulation;GO:0048366//leaf development;GO:0009791//post-embryonic development;GO:0003006//developmental process involved in reproduction;GO:0070887//cellular response to chemical stimulus;GO:0009914//hormone transport;GO:0065008//regulation of biological quality;GO:0010252//auxin homeostasis;GO:0009987//cellular process;GO:00507…	[C]membrane;cell;symplast;cell junction;organelle;membrane part;[P]reproductive process;signaling;response to stimulus;biological regulation;multicellular organismal process;cellular process;reproduction;developmental process;localization;[F]transporter activity;	biological_process;cellular_component;molecular_function	Solyc03g118740.3	Solyc03g118740.3.1	Known_gene	1	0.110250754	0.286464493	0.347026863	-0.237961929	0.032154969	0.055750016	-2.780462546	5.96E-50	2.16E-50	-2.432249863	2.64E-34	8.21E-35			K13947//auxin efflux carrier family	NP_001234163.1|0.0e+00|auxin efflux facilitator SlPIN1 [Solanum lycopersicum]	GO:0010033//response to organic substance;GO:0065007//biological regulation;GO:0048366//leaf development;GO:0009791//post-embryonic development;GO:0003006//developmental process involved in reproduction;GO:0070887//cellular response to chemical stimulus;GO:0009914//hormone transport;GO:0065008//regulation of biological quality;GO:0010252//auxin homeostasis;GO:0009987//cellular process;GO:0050789/…
Solyc03g118970.3	[P]GO:0055085//transmembrane transport;GO:0042221//response to chemical;GO:0006855//drug transmembrane transport;GO:0051179//localization;GO:0042493//response to drug;GO:0015893//drug transport;GO:0051234//establishment of localization;GO:0006810//transport;GO:0050896//response to stimulus;[C]GO:0016020//membrane;GO:0031224//intrinsic component of membrane;GO:0016021//integral component of membra…	[C]membrane part;membrane;[P]localization;response to stimulus;[F]transporter activity;	biological_process;molecular_function;cellular_component	Solyc03g118970.3	Solyc03g118970.3.1	Known_gene	1	-0.232648142	0.011839212	0.007362754	1.775119596	7.75E-184	8.71E-185	0.03924214	0.264053647	0.662058306	-1.968525598	6.40E-211	3.96E-212			K03327//multidrug resistance protein, MATE family	XP_016562783.1|2.7e-253|PREDICTED: protein DETOXIFICATION 16-like [Capsicum annuum]	GO:0055085//transmembrane transport;GO:0042221//response to chemical;GO:0006855//drug transmembrane transport;GO:0051179//localization;GO:0042493//response to drug;GO:0015893//drug transport;GO:0051234//establishment of localization;GO:0006810//transport;GO:0050896//response to stimulus;GO:0016020//membrane;GO:0031224//intrinsic component of membrane;GO:0016021//integral component of membrane;GO:…
Solyc03g119980.3	[P]GO:0006629//lipid metabolic process;GO:0044238//primary metabolic process;GO:0050896//response to stimulus;GO:0010043//response to zinc ion;GO:0042542//response to hydrogen peroxide;GO:0006979//response to oxidative stress;GO:0046686//response to cadmium ion;GO:0008152//metabolic process;GO:0006950//response to stress;GO:0071704//organic substance metabolic process;GO:0000302//response to reac…	[C]cell;symplast;cell junction;membrane;organelle;[P]metabolic process;response to stimulus;[F]catalytic activity;	cellular_component;molecular_function;biological_process	Solyc03g119980.3	Solyc03g119980.3.1	Known_gene	1	-0.587675741	4.02E-11	7.36E-12	0.975982694	6.09E-50	1.97E-50	0.555154989	1.37E-10	1.24E-10	-1.008503446	1.75E-52	3.96E-53			K18368//caffeoylshikimate esterase [EC:3.1.1.-]+ko01100//Metabolic pathways+ko01110//Biosynthesis of secondary metabolites+ko00940//Phenylpropanoid biosynthesis	XP_004235722.1|1.3e-192|PREDICTED: caffeoylshikimate esterase [Solanum lycopersicum]	GO:0006629//lipid metabolic process;GO:0044238//primary metabolic process;GO:0050896//response to stimulus;GO:0010043//response to zinc ion;GO:0042542//response to hydrogen peroxide;GO:0006979//response to oxidative stress;GO:0046686//response to cadmium ion;GO:0008152//metabolic process;GO:0006950//response to stress;GO:0071704//organic substance metabolic process;GO:0000302//response to reactiv…
Solyc03g119990.4	[C]GO:0044425//membrane part;GO:0016020//membrane;GO:0016021//integral component of membrane;GO:0031224//intrinsic component of membrane;	[C]membrane part;membrane;	cellular_component	Solyc03g119990.4	Solyc03g119990.4.1	Known_gene	1	-0.228384786	0.399148049	0.546141588	0.984280644	0.000985199	0.001313235	0.140964005	0.281135504	0.713722252	-1.071701425	0.000500821	0.00057051			K03969//phage shock protein A	XP_004235721.2|0.0e+00|PREDICTED: uncharacterized protein LOC101253985 [Solanum lycopersicum]	GO:0044425//membrane part;GO:0016020//membrane;GO:0016021//integral component of membrane;GO:0031224//intrinsic component of membrane;
Solyc03g120020.4	[C]GO:0044425//membrane part;GO:0016020//membrane;GO:0016021//integral component of membrane;GO:0031224//intrinsic component of membrane;[F]GO:0022804//active transmembrane transporter activity;GO:0022857//transmembrane transporter activity;GO:0015075//ion transmembrane transporter activity;GO:0005215//transporter activity;GO:0015103//inorganic anion transmembrane transporter activity;GO:0005452/…	[C]membrane part;membrane;[F]transporter activity;	molecular_function;cellular_component	Solyc03g120020.4	Solyc03g120020.4.1	Known_gene	1	0.517489102	0.106499183	0.096856854	0.988249812	0.000447998	0.000573084	1.503393561	8.93E-12	7.65E-12	1.032632852	3.90E-07	3.27E-07			K06573//solute carrier family 4 (anion exchanger), member 1;K13862//solute carrier family 4 (sodium borate transporter), member 11;K04733//interleukin-1 receptor-associated kinase 4 [EC:2.7.11.1]	XP_010318581.1|0.0e+00|PREDICTED: boron transporter 4 [Solanum lycopersicum]	GO:0044425//membrane part;GO:0016020//membrane;GO:0016021//integral component of membrane;GO:0031224//intrinsic component of membrane;GO:0022804//active transmembrane transporter activity;GO:0022857//transmembrane transporter activity;GO:0015075//ion transmembrane transporter activity;GO:0005215//transporter activity;GO:0015103//inorganic anion transmembrane transporter activity;GO:0005452//inorg…
Solyc03g120060.2	[P]GO:0010268//brassinosteroid homeostasis;GO:0016131//brassinosteroid metabolic process;GO:0042445//hormone metabolic process;GO:0065007//biological regulation;GO:0016128//phytosteroid metabolic process;GO:0042592//homeostatic process;GO:0048878//chemical homeostasis;GO:1901615//organic hydroxy compound metabolic process;GO:0044238//primary metabolic process;GO:0071704//organic substance metabol…	[C]membrane part;membrane;[P]biological regulation;metabolic process;[F]catalytic activity;binding;	biological_process;molecular_function;cellular_component	Solyc03g120060.2	Solyc03g120060.2.1	Known_gene	1	-0.177656316	0.513699142	0.811726259	2.467859312	1.68E-07	1.61E-07	0.763601923	0.118440309	0.257192346	-1.881913705	1.03E-05	9.80E-06			K15639//PHYB activation tagged suppressor 1 [EC:1.14.-.-]+ko00905//Brassinosteroid biosynthesis	NP_001233940.1|6.6e-305|castasterone 26-hydroxylase [Solanum lycopersicum]	GO:0010268//brassinosteroid homeostasis;GO:0016131//brassinosteroid metabolic process;GO:0042445//hormone metabolic process;GO:0065007//biological regulation;GO:0016128//phytosteroid metabolic process;GO:0042592//homeostatic process;GO:0048878//chemical homeostasis;GO:1901615//organic hydroxy compound metabolic process;GO:0044238//primary metabolic process;GO:0071704//organic substance metabolic …
Solyc03g120110.3	[P]GO:0006793//phosphorus metabolic process;GO:0006468//protein phosphorylation;GO:0043412//macromolecule modification;GO:0016310//phosphorylation;GO:0036211//protein modification process;GO:0009987//cellular process;GO:0044237//cellular metabolic process;GO:0044260//cellular macromolecule metabolic process;GO:0008152//metabolic process;GO:0006796//phosphate-containing compound metabolic process;…	[C]membrane part;cell;membrane;[P]cellular process;metabolic process;[F]catalytic activity;binding;	molecular_function;biological_process;cellular_component	Solyc03g120110.3	Solyc03g120110.3.1	Known_gene	1	0.288806843	0.000484073	0.000213977	0.650984409	9.74E-19	5.85E-19	1.690560262	8.76E-204	1.01E-204	1.328382696	3.20E-143	3.04E-144			K04733//interleukin-1 receptor-associated kinase 4 [EC:2.7.11.1]	XP_004236409.1|0.0e+00|PREDICTED: G-type lectin S-receptor-like serine/threonine-protein kinase CES101 [Solanum lycopersicum]	GO:0006793//phosphorus metabolic process;GO:0006468//protein phosphorylation;GO:0043412//macromolecule modification;GO:0016310//phosphorylation;GO:0036211//protein modification process;GO:0009987//cellular process;GO:0044237//cellular metabolic process;GO:0044260//cellular macromolecule metabolic process;GO:0008152//metabolic process;GO:0006796//phosphate-containing compound metabolic process;GO:…
Solyc03g120260.4	[P]GO:0051641//cellular localization;GO:0033036//macromolecule localization;GO:0051649//establishment of localization in cell;GO:0006890//retrograde vesicle-mediated transport, Golgi to ER;GO:0051179//localization;GO:0006810//transport;GO:0015031//protein transport;GO:0051234//establishment of localization;GO:0071705//nitrogen compound transport;GO:0070727//cellular macromolecule localization;GO:…	[C]cell;membrane;membrane part;organelle part;macromolecular complex;organelle;[P]localization;	biological_process;cellular_component	Solyc03g120260.4	Solyc03g120260.4.1	Known_gene	1	-0.144557094	0.11349855	0.104761216	1.324092269	2.13E-81	4.77E-82	0.248543892	0.002901566	0.00452057	-1.220105471	1.15E-71	2.01E-72			K17302//coatomer subunit beta'	XP_004235705.1|1.0e-177|PREDICTED: coatomer subunit beta'-2 [Solanum lycopersicum]	GO:0051641//cellular localization;GO:0033036//macromolecule localization;GO:0051649//establishment of localization in cell;GO:0006890//retrograde vesicle-mediated transport, Golgi to ER;GO:0051179//localization;GO:0006810//transport;GO:0015031//protein transport;GO:0051234//establishment of localization;GO:0071705//nitrogen compound transport;GO:0070727//cellular macromolecule localization;GO:003…
Solyc03g121140.4	[P]GO:0009657//plastid organization;GO:0016043//cellular component organization;GO:0009987//cellular process;GO:0009658//chloroplast organization;GO:0071840//cellular component organization or biogenesis;GO:0006996//organelle organization;[C]GO:0044422//organelle part;GO:0009707//chloroplast outer membrane;GO:0005623//cell;GO:0009526//plastid envelope;GO:0044464//cell part;GO:0044444//cytoplasmic…	[C]membrane;membrane part;organelle part;cell;organelle;[P]cellular component organization or biogenesis;cellular process;	cellular_component;biological_process	Solyc03g121140.4	Solyc03g121140.4.1	Known_gene	1	-0.306939333	0.445536625	0.652765746	2.008427693	9.82E-06	1.07E-05	0.985994345	0.052845745	0.104053653	-1.329372682	0.00089226	0.001048417			K13126//polyadenylate-binding protein+ko03015//mRNA surveillance pathway+ko03018//RNA degradation+ko03013//RNA transport;K20283//golgin subfamily A member 4;K20478//golgin subfamily B member 1;K10406//kinesin family member C2/C3	XP_004235634.1|0.0e+00|PREDICTED: protein CHUP1, chloroplastic [Solanum lycopersicum]	GO:0009657//plastid organization;GO:0016043//cellular component organization;GO:0009987//cellular process;GO:0009658//chloroplast organization;GO:0071840//cellular component organization or biogenesis;GO:0006996//organelle organization;GO:0044422//organelle part;GO:0009707//chloroplast outer membrane;GO:0005623//cell;GO:0009526//plastid envelope;GO:0044464//cell part;GO:0044444//cytoplasmic part;…
Solyc03g121890.1	[C]GO:0044444//cytoplasmic part;GO:0005622//intracellular;GO:0043227//membrane-bounded organelle;GO:0016021//integral component of membrane;GO:0043231//intracellular membrane-bounded organelle;GO:0043226//organelle;GO:0016020//membrane;GO:0005829//cytosol;GO:0005623//cell;GO:0044425//membrane part;GO:0005737//cytoplasm;GO:0031224//intrinsic component of membrane;GO:0005634//nucleus;GO:0044424//in…	[C]membrane part;cell;membrane;organelle;	cellular_component	Solyc03g121890.1	Solyc03g121890.1.1	Known_gene	1	0.053123891	0.501080381	0.781484556	2.71677261	1.17E-111	2.02E-112	0.444285042	0.00693529	0.011464378	-2.219363677	1.13E-88	1.65E-89			K05747//Wiskott-Aldrich syndrome protein+ko04144//Endocytosis	XP_010318494.1|0.0e+00|PREDICTED: formin-like protein 20 [Solanum lycopersicum]	GO:0044444//cytoplasmic part;GO:0005622//intracellular;GO:0043227//membrane-bounded organelle;GO:0016021//integral component of membrane;GO:0043231//intracellular membrane-bounded organelle;GO:0043226//organelle;GO:0016020//membrane;GO:0005829//cytosol;GO:0005623//cell;GO:0044425//membrane part;GO:0005737//cytoplasm;GO:0031224//intrinsic component of membrane;GO:0005634//nucleus;GO:0044424//intra…
Solyc03g122250.3	[C]GO:0016021//integral component of membrane;GO:0031224//intrinsic component of membrane;GO:0044425//membrane part;GO:0016020//membrane;	[C]membrane;membrane part;	cellular_component	Solyc03g122250.3	Solyc03g122250.3.1	Known_gene	1	0.221477536	0.014703461	0.009394143	1.350302809	3.63E-82	8.09E-83	-0.455010639	2.75E-07	3.00E-07	-1.583835912	1.23E-103	1.56E-104				XP_016551015.1|1.1e-244|PREDICTED: transmembrane protein 87A-like [Capsicum annuum]	GO:0016021//integral component of membrane;GO:0031224//intrinsic component of membrane;GO:0044425//membrane part;GO:0016020//membrane;
Solyc03g123390.4	[C]GO:0031224//intrinsic component of membrane;GO:0016021//integral component of membrane;GO:0044425//membrane part;GO:0016020//membrane;[F]GO:0003824//catalytic activity;GO:0016787//hydrolase activity;	[C]membrane;membrane part;[F]catalytic activity;	cellular_component;molecular_function	Solyc03g123390.4	Solyc03g123390.4.1	Known_gene	1	-0.76924043	2.56E-45	9.54E-47	-0.798169312	2.49E-49	8.09E-50	-3.875908796	1.90E-228	1.95E-229	-3.846979915	4.27E-223	2.53E-224			K22369//epoxide hydrolase 4 [EC:3.3.-.-]	XP_004235544.1|6.9e-196|PREDICTED: uncharacterized protein LOC101251165 [Solanum lycopersicum]	GO:0031224//intrinsic component of membrane;GO:0016021//integral component of membrane;GO:0044425//membrane part;GO:0016020//membrane;GO:0003824//catalytic activity;GO:0016787//hydrolase activity;
Solyc03g123620.4	[P]GO:0045490//pectin catabolic process;GO:0005976//polysaccharide metabolic process;GO:1901575//organic substance catabolic process;GO:0000272//polysaccharide catabolic process;GO:0017144//drug metabolic process;GO:0045488//pectin metabolic process;GO:0071555//cell wall organization;GO:0071840//cellular component organization or biogenesis;GO:0016043//cellular component organization;GO:0016052//…	[C]membrane;cell;membrane part;[P]cellular component organization or biogenesis;cellular process;metabolic process;[F]catalytic activity;molecular function regulator;	molecular_function;biological_process;cellular_component	Solyc03g123620.4	Solyc03g123620.4.1	Known_gene	1	-0.291672577	0.000698286	0.000318969	2.730893718	0	0	-0.738371213	3.24E-14	2.52E-14	-3.760937507	0	0			K01051//pectinesterase [EC:3.1.1.11]+ko00040//Pentose and glucuronate interconversions+ko01100//Metabolic pathways	XP_004235526.1|0.0e+00|PREDICTED: pectinesterase 3 [Solanum lycopersicum]	GO:0045490//pectin catabolic process;GO:0005976//polysaccharide metabolic process;GO:1901575//organic substance catabolic process;GO:0000272//polysaccharide catabolic process;GO:0017144//drug metabolic process;GO:0045488//pectin metabolic process;GO:0071555//cell wall organization;GO:0071840//cellular component organization or biogenesis;GO:0016043//cellular component organization;GO:0016052//car…
Solyc04g005050.1	[C]GO:0031224//intrinsic component of membrane;GO:0016021//integral component of membrane;GO:0016020//membrane;GO:0031012//extracellular matrix;GO:0044421//extracellular region part;GO:0044425//membrane part;GO:0005576//extracellular region;[F]GO:0046872//metal ion binding;GO:0004222//metalloendopeptidase activity;GO:0008233//peptidase activity;GO:0043169//cation binding;GO:0046914//transition me…	[C]extracellular region;membrane;membrane part;[F]catalytic activity;binding;	molecular_function;cellular_component	Solyc04g005050.1	Solyc04g005050.1.1	Known_gene	1	-0.781312746	7.97E-19	8.60E-20	1.175919322	5.28E-82	1.18E-82	0.604682051	9.67E-12	8.30E-12	-1.352550017	1.81E-101	2.36E-102			K07761//metalloendoproteinase 5-MMP [EC:3.4.24.-]	NP_001266203.1|1.1e-218|matrix metalloproteinase precursor [Solanum lycopersicum]	GO:0031224//intrinsic component of membrane;GO:0016021//integral component of membrane;GO:0016020//membrane;GO:0031012//extracellular matrix;GO:0044421//extracellular region part;GO:0044425//membrane part;GO:0005576//extracellular region;GO:0046872//metal ion binding;GO:0004222//metalloendopeptidase activity;GO:0008233//peptidase activity;GO:0043169//cation binding;GO:0046914//transition metal io…
Solyc04g005070.3	[C]GO:0031224//intrinsic component of membrane;GO:0044425//membrane part;GO:0016021//integral component of membrane;GO:0016020//membrane;[F]GO:0005215//transporter activity;	[C]membrane part;membrane;[F]transporter activity;	cellular_component;molecular_function	Solyc04g005070.3	Solyc04g005070.3.1	Known_gene	1	-0.458402516	2.34E-22	2.07E-23	-0.877772308	4.67E-70	1.16E-70	-2.087319755	1.64E-186	2.07E-187	-1.667949964	1.03E-103	1.31E-104			K14638//solute carrier family 15 (peptide/histidine transporter), member 3/4	XP_004237077.1|0.0e+00|PREDICTED: protein NRT1/ PTR FAMILY 1.2 [Solanum lycopersicum]	GO:0031224//intrinsic component of membrane;GO:0044425//membrane part;GO:0016021//integral component of membrane;GO:0016020//membrane;GO:0005215//transporter activity;
Solyc04g005140.2	[C]GO:0031224//intrinsic component of membrane;GO:0016021//integral component of membrane;GO:0044425//membrane part;GO:0016020//membrane;[F]GO:0035639//purine ribonucleoside triphosphate binding;GO:0008144//drug binding;GO:0003824//catalytic activity;GO:0043168//anion binding;GO:0000166//nucleotide binding;GO:0016772//transferase activity, transferring phosphorus-containing groups;GO:0032559//ade…	[C]membrane;membrane part;[F]catalytic activity;binding;	cellular_component;molecular_function	Solyc04g005140.2	Solyc04g005140.2.1	Known_gene	1	0.753873472	0.259385029	0.303212051	-0.257009203	0.312417023	0.768046181	1.306483342	0.006560832	0.010789725	2.317366016	0.000136204	0.000144866			K00876//uridine kinase [EC:2.7.1.48]+ko01100//Metabolic pathways+ko00240//Pyrimidine metabolism	XP_004237070.1|2.2e-212|PREDICTED: uridine-cytidine kinase C-like [Solanum lycopersicum]	GO:0031224//intrinsic component of membrane;GO:0016021//integral component of membrane;GO:0044425//membrane part;GO:0016020//membrane;GO:0035639//purine ribonucleoside triphosphate binding;GO:0008144//drug binding;GO:0003824//catalytic activity;GO:0043168//anion binding;GO:0000166//nucleotide binding;GO:0016772//transferase activity, transferring phosphorus-containing groups;GO:0032559//adenyl ri…
Solyc04g007250.1	[C]GO:0044425//membrane part;GO:0016021//integral component of membrane;GO:0031224//intrinsic component of membrane;GO:0016020//membrane;	[C]membrane;membrane part;	cellular_component	Solyc04g007250.1	Solyc04g007250.1.1	Known_gene	1	0.430026261	0.279666351	0.336601084	1.453212536	8.73E-05	0.000103783	-0.791613234	0.049411375	0.096681683	-1.814799509	5.71E-06	5.31E-06				XP_010319421.1|4.8e-152|PREDICTED: uncharacterized protein LOC104646739 [Solanum lycopersicum]	GO:0044425//membrane part;GO:0016021//integral component of membrane;GO:0031224//intrinsic component of membrane;GO:0016020//membrane;
Solyc04g007390.4	[C]GO:0044425//membrane part;GO:0031224//intrinsic component of membrane;GO:0016021//integral component of membrane;GO:0016020//membrane;[F]GO:0032559//adenyl ribonucleotide binding;GO:0097367//carbohydrate derivative binding;GO:0016772//transferase activity, transferring phosphorus-containing groups;GO:0005524//ATP binding;GO:0003824//catalytic activity;GO:0030554//adenyl nucleotide binding;GO:0…	[C]membrane;membrane part;[F]catalytic activity;binding;	molecular_function;cellular_component	Solyc04g007390.4	Solyc04g007390.4.1	Known_gene	1	-0.172555445	0.083195659	0.071677123	0.571363888	1.42E-11	1.10E-11	-0.63158252	9.81E-09	9.81E-09	-1.375501853	2.63E-45	6.66E-46			K04733//interleukin-1 receptor-associated kinase 4 [EC:2.7.11.1]	XP_010319415.1|0.0e+00|PREDICTED: LEAF RUST 10 DISEASE-RESISTANCE LOCUS RECEPTOR-LIKE PROTEIN KINASE-like 1.1 [Solanum lycopersicum]	GO:0044425//membrane part;GO:0031224//intrinsic component of membrane;GO:0016021//integral component of membrane;GO:0016020//membrane;GO:0032559//adenyl ribonucleotide binding;GO:0097367//carbohydrate derivative binding;GO:0016772//transferase activity, transferring phosphorus-containing groups;GO:0005524//ATP binding;GO:0003824//catalytic activity;GO:0030554//adenyl nucleotide binding;GO:0008144…
Solyc04g007500.1	[P]GO:0009987//cellular process;GO:0030163//protein catabolic process;GO:0071704//organic substance metabolic process;GO:0051603//proteolysis involved in cellular protein catabolic process;GO:1901575//organic substance catabolic process;GO:0044237//cellular metabolic process;GO:0043170//macromolecule metabolic process;GO:0044238//primary metabolic process;GO:0006508//proteolysis;GO:0044265//cellu…	[C]membrane;membrane part;[P]metabolic process;cellular process;[F]catalytic activity;	molecular_function;biological_process;cellular_component	Solyc04g007500.1	Solyc04g007500.1.1	Known_gene	1	-0.108393654	0.2966387	0.363770549	0.064101291	0.248863617	0.579570219	1.482420171	1.83E-55	6.11E-56	1.309925226	3.56E-46	8.89E-47		Flavin-binding monooxygenase family protein (best arabidopsis hit)	K16282//E3 ubiquitin-protein ligase RHA2 [EC:2.3.2.27]	XP_010319406.1|1.4e-88|PREDICTED: E3 ubiquitin-protein ligase RHA2A [Solanum lycopersicum]	GO:0009987//cellular process;GO:0030163//protein catabolic process;GO:0071704//organic substance metabolic process;GO:0051603//proteolysis involved in cellular protein catabolic process;GO:1901575//organic substance catabolic process;GO:0044237//cellular metabolic process;GO:0043170//macromolecule metabolic process;GO:0044238//primary metabolic process;GO:0006508//proteolysis;GO:0044265//cellular…
Solyc04g007520.3	[P]GO:0009058//biosynthetic process;GO:0006629//lipid metabolic process;GO:0044255//cellular lipid metabolic process;GO:0046486//glycerolipid metabolic process;GO:1901566//organonitrogen compound biosynthetic process;GO:0044238//primary metabolic process;GO:0006807//nitrogen compound metabolic process;GO:0008654//phospholipid biosynthetic process;GO:1901564//organonitrogen compound metabolic proc…	[C]membrane part;membrane;[P]metabolic process;cellular process;[F]catalytic activity;	cellular_component;biological_process;molecular_function	Solyc04g007520.3	Solyc04g007520.3.1	Known_gene	1	0.475814962	2.39E-11	4.30E-12	0.534656369	5.13E-15	3.48E-15	1.088222394	3.53E-95	7.90E-96	1.029380987	4.80E-87	7.13E-88			K08730//phosphatidylserine synthase 2 [EC:2.7.8.29]+ko01100//Metabolic pathways+ko01110//Biosynthesis of secondary metabolites+ko00564//Glycerophospholipid metabolism	XP_006360430.1|3.3e-262|PREDICTED: CDP-diacylglycerol--serine O-phosphatidyltransferase 1-like [Solanum tuberosum]	GO:0009058//biosynthetic process;GO:0006629//lipid metabolic process;GO:0044255//cellular lipid metabolic process;GO:0046486//glycerolipid metabolic process;GO:1901566//organonitrogen compound biosynthetic process;GO:0044238//primary metabolic process;GO:0006807//nitrogen compound metabolic process;GO:0008654//phospholipid biosynthetic process;GO:1901564//organonitrogen compound metabolic process…
Solyc04g007690.3	[P]GO:0009914//hormone transport;GO:0071365//cellular response to auxin stimulus;GO:0065008//regulation of biological quality;GO:0051179//localization;GO:0010817//regulation of hormone levels;GO:0071310//cellular response to organic substance;GO:0006810//transport;GO:0007165//signal transduction;GO:0070887//cellular response to chemical stimulus;GO:0010252//auxin homeostasis;GO:0009719//response …	[C]membrane part;organelle;cell;membrane;[P]localization;response to stimulus;cellular process;signaling;biological regulation;[F]transporter activity;	cellular_component;biological_process;molecular_function	Solyc04g007690.3	Solyc04g007690.3.1	Known_gene	1	0.362348457	0.024266136	0.016721775	-0.949257874	5.78E-07	5.74E-07	-2.647260715	1.21E-31	6.01E-32	-1.335654383	2.46E-06	2.20E-06			K13947//auxin efflux carrier family	XP_010319114.1|0.0e+00|PREDICTED: auxin efflux facilitator SlPIN3 isoform X1 [Solanum lycopersicum]	GO:0009914//hormone transport;GO:0071365//cellular response to auxin stimulus;GO:0065008//regulation of biological quality;GO:0051179//localization;GO:0010817//regulation of hormone levels;GO:0071310//cellular response to organic substance;GO:0006810//transport;GO:0007165//signal transduction;GO:0070887//cellular response to chemical stimulus;GO:0010252//auxin homeostasis;GO:0009719//response to …
Solyc04g007880.4	[P]GO:0016310//phosphorylation;GO:1901564//organonitrogen compound metabolic process;GO:0043412//macromolecule modification;GO:0036211//protein modification process;GO:0044238//primary metabolic process;GO:0006468//protein phosphorylation;GO:0044267//cellular protein metabolic process;GO:0006464//cellular protein modification process;GO:0006807//nitrogen compound metabolic process;GO:0006793//pho…	[C]cell;membrane;[P]cellular process;metabolic process;[F]catalytic activity;binding;	cellular_component;molecular_function;biological_process	Solyc04g007880.4	Solyc04g007880.4.1	Known_gene	1	-0.060509543	0.120299618	0.112334275	0.705619713	9.69E-99	1.86E-99	-0.60933984	1.45E-45	5.60E-46	-1.375469097	4.44E-294	2.00E-295			K04733//interleukin-1 receptor-associated kinase 4 [EC:2.7.11.1]	XP_004236942.1|4.3e-231|PREDICTED: putative receptor-like protein kinase At4g00960 [Solanum lycopersicum]	GO:0016310//phosphorylation;GO:1901564//organonitrogen compound metabolic process;GO:0043412//macromolecule modification;GO:0036211//protein modification process;GO:0044238//primary metabolic process;GO:0006468//protein phosphorylation;GO:0044267//cellular protein metabolic process;GO:0006464//cellular protein modification process;GO:0006807//nitrogen compound metabolic process;GO:0006793//phosph…
Solyc04g008370.3	[P]GO:0009875//pollen-pistil interaction;GO:0000003//reproduction;GO:0051704//multi-organism process;GO:0016310//phosphorylation;GO:0009856//pollination;GO:0071704//organic substance metabolic process;GO:0043412//macromolecule modification;GO:0008152//metabolic process;GO:0044237//cellular metabolic process;GO:0006464//cellular protein modification process;GO:0009987//cellular process;GO:0032501/…	[C]membrane part;cell;membrane;[P]reproductive process;multi-organism process;multicellular organismal process;cellular process;metabolic process;reproduction;[F]binding;catalytic activity;	biological_process;cellular_component;molecular_function	Solyc04g008370.3	Solyc04g008370.3.1	Known_gene	1	-0.082981278	0.407789328	0.57364957	-0.977145598	1.48E-08	1.34E-08	-3.738110175	1.12E-38	4.85E-39	-2.843945855	3.05E-17	1.51E-17			K04733//interleukin-1 receptor-associated kinase 4 [EC:2.7.11.1]	XP_004237185.1|9.4e-224|PREDICTED: G-type lectin S-receptor-like serine/threonine-protein kinase At1g11330 isoform X1 [Solanum lycopersicum]	GO:0009875//pollen-pistil interaction;GO:0000003//reproduction;GO:0051704//multi-organism process;GO:0016310//phosphorylation;GO:0009856//pollination;GO:0071704//organic substance metabolic process;GO:0043412//macromolecule modification;GO:0008152//metabolic process;GO:0044237//cellular metabolic process;GO:0006464//cellular protein modification process;GO:0009987//cellular process;GO:0032501//mu…
Solyc04g008650.4	[C]GO:0016021//integral component of membrane;GO:0031224//intrinsic component of membrane;GO:0044425//membrane part;GO:0016020//membrane;[F]GO:0043167//ion binding;GO:0043168//anion binding;GO:0036094//small molecule binding;GO:0016772//transferase activity, transferring phosphorus-containing groups;GO:0140096//catalytic activity, acting on a protein;GO:0000166//nucleotide binding;GO:0030554//ade…	[C]membrane part;membrane;[F]catalytic activity;binding;	molecular_function;cellular_component	Solyc04g008650.4	Solyc04g008650.4.1	Known_gene	1	0.201951693	0.186836864	0.197317782	-0.206423179	0.109480057	0.219020667	-2.559655232	3.36E-27	1.82E-27	-2.15128036	3.45E-17	1.71E-17		PREDICTED: Vitis vinifera hypothetical protein LOC100244478 (LOC100244478), mRNA	K04733//interleukin-1 receptor-associated kinase 4 [EC:2.7.11.1]	XP_004237180.2|0.0e+00|PREDICTED: inactive leucine-rich repeat receptor-like serine/threonine-protein kinase At1g60630 [Solanum lycopersicum]	GO:0016021//integral component of membrane;GO:0031224//intrinsic component of membrane;GO:0044425//membrane part;GO:0016020//membrane;GO:0043167//ion binding;GO:0043168//anion binding;GO:0036094//small molecule binding;GO:0016772//transferase activity, transferring phosphorus-containing groups;GO:0140096//catalytic activity, acting on a protein;GO:0000166//nucleotide binding;GO:0030554//adenyl nu…
Solyc04g009040.4	[C]GO:0016021//integral component of membrane;GO:0031224//intrinsic component of membrane;GO:0016020//membrane;GO:0044425//membrane part;[F]GO:1901265//nucleoside phosphate binding;GO:0032559//adenyl ribonucleotide binding;GO:0008144//drug binding;GO:0016301//kinase activity;GO:0036094//small molecule binding;GO:0140096//catalytic activity, acting on a protein;GO:1901363//heterocyclic compound bi…	[C]membrane;membrane part;[F]binding;catalytic activity;	cellular_component;molecular_function	Solyc04g009040.4	Solyc04g009040.4.1	Known_gene	1	0.072704259	0.509645298	0.801079387	0.121638304	0.279823889	0.670400488	-2.686430997	3.35E-09	3.26E-09	-2.735365042	1.65E-09	1.17E-09			K13428//LRR receptor-like serine/threonine-protein kinase EFR [EC:2.7.11.1]+ko04626//Plant-pathogen interaction	XP_015073252.1|0.0e+00|PREDICTED: putative receptor-like protein kinase At3g47110 [Solanum pennellii]	GO:0016021//integral component of membrane;GO:0031224//intrinsic component of membrane;GO:0016020//membrane;GO:0044425//membrane part;GO:1901265//nucleoside phosphate binding;GO:0032559//adenyl ribonucleotide binding;GO:0008144//drug binding;GO:0016301//kinase activity;GO:0036094//small molecule binding;GO:0140096//catalytic activity, acting on a protein;GO:1901363//heterocyclic compound binding;…
Solyc04g009150.1	[P]GO:0023052//signaling;GO:0007165//signal transduction;GO:0050794//regulation of cellular process;GO:0034050//host programmed cell death induced by symbiont;GO:0008219//cell death;GO:0012501//programmed cell death;GO:0002376//immune system process;GO:0006950//response to stress;GO:0009626//plant-type hypersensitive response;GO:0006955//immune response;GO:0045087//innate immune response;GO:00508…	[C]cell;membrane;[P]cellular process;signaling;response to stimulus;biological regulation;immune system process;[F]binding;	molecular_function;cellular_component;biological_process	Solyc04g009150.1	Solyc04g009150.1.1	Known_gene	1	0.687456899	0.024750344	0.01711602	-0.16204306	0.265690382	0.627242468	0.468581702	0.025677482	0.047119325	1.318081661	1.58E-06	1.40E-06			K13457//disease resistance protein RPM1+ko04626//Plant-pathogen interaction	XP_010319324.1|0.0e+00|PREDICTED: disease resistance protein RPP13-like [Solanum lycopersicum]	GO:0023052//signaling;GO:0007165//signal transduction;GO:0050794//regulation of cellular process;GO:0034050//host programmed cell death induced by symbiont;GO:0008219//cell death;GO:0012501//programmed cell death;GO:0002376//immune system process;GO:0006950//response to stress;GO:0009626//plant-type hypersensitive response;GO:0006955//immune response;GO:0045087//innate immune response;GO:0050896/…
Solyc04g014420.4	[C]GO:0016020//membrane;GO:0016021//integral component of membrane;GO:0044425//membrane part;GO:0031224//intrinsic component of membrane;	[C]membrane part;membrane;	cellular_component	Solyc04g014420.4	Solyc04g014420.4.1	Known_gene	1	1.500415589	0.043911047	0.033407052	2.330355788	0.000111669	0.000133939	-1.499432483	0.018799891	0.033523142	-2.329372682	0.000127045	0.000134817			K17279//receptor expression-enhancing protein 5/6	XP_004236692.1|3.9e-56|PREDICTED: HVA22-like protein e [Solanum lycopersicum]	GO:0016020//membrane;GO:0016021//integral component of membrane;GO:0044425//membrane part;GO:0031224//intrinsic component of membrane;
Solyc04g014520.1	[C]GO:0044425//membrane part;GO:0016021//integral component of membrane;GO:0031224//intrinsic component of membrane;GO:0016020//membrane;	[C]membrane part;membrane;	cellular_component	Solyc04g014520.1	Solyc04g014520.1.1	Known_gene	1	-3.306939333	0.052605353	0.041540335	1.386939317	0.031032564	0.053584857				-4.707884305	0.000211009	0.000229253				XP_004237134.1|9.4e-173|PREDICTED: transmembrane protein 45B-like [Solanum lycopersicum]	GO:0044425//membrane part;GO:0016021//integral component of membrane;GO:0031224//intrinsic component of membrane;GO:0016020//membrane;
Solyc04g014600.3	[P]GO:0006950//response to stress;GO:0050896//response to stimulus;[C]GO:0005622//intracellular;GO:0005886//plasma membrane;GO:0016020//membrane;GO:0071944//cell periphery;GO:0044464//cell part;GO:0005623//cell;GO:0044424//intracellular part;GO:0005737//cytoplasm;[F]GO:0005515//protein binding;GO:0005488//binding;GO:0043621//protein self-association;	[C]membrane;cell;[P]response to stimulus;[F]binding;	molecular_function;cellular_component;biological_process	Solyc04g014600.3	Solyc04g014600.3.1	Known_gene	1	0.784868978	0.000248351	0.00010344	2.093669295	2.88E-38	1.11E-38	2.646656745	1.17E-123	2.08E-124	1.337856428	1.24E-50	2.89E-51				XP_004236679.1|9.7e-85|PREDICTED: universal stress protein PHOS32 [Solanum lycopersicum]	GO:0006950//response to stress;GO:0050896//response to stimulus;GO:0005622//intracellular;GO:0005886//plasma membrane;GO:0016020//membrane;GO:0071944//cell periphery;GO:0044464//cell part;GO:0005623//cell;GO:0044424//intracellular part;GO:0005737//cytoplasm;GO:0005515//protein binding;GO:0005488//binding;GO:0043621//protein self-association;
Solyc04g014990.3	[P]GO:0008152//metabolic process;[C]GO:0031224//intrinsic component of membrane;GO:0044424//intracellular part;GO:0005623//cell;GO:0043229//intracellular organelle;GO:0016021//integral component of membrane;GO:0044464//cell part;GO:0043226//organelle;GO:0043227//membrane-bounded organelle;GO:0005622//intracellular;GO:0016020//membrane;GO:0044425//membrane part;GO:0043231//intracellular membrane-b…	[C]membrane part;membrane;cell;organelle;[P]metabolic process;[F]catalytic activity;	biological_process;molecular_function;cellular_component	Solyc04g014990.3	Solyc04g014990.3.1	Known_gene	1	0.420436265	0.018753953	0.012407922	0.788326666	5.70E-07	5.66E-07	1.853145263	1.62E-59	5.17E-60	1.485254861	8.69E-44	2.26E-44			K13495//cis-zeatin O-glucosyltransferase [EC:2.4.1.215]+ko00908//Zeatin biosynthesis	XP_019068862.1|3.5e-56|PREDICTED: zeatin O-xylosyltransferase-like [Solanum lycopersicum]	GO:0008152//metabolic process;GO:0031224//intrinsic component of membrane;GO:0044424//intracellular part;GO:0005623//cell;GO:0043229//intracellular organelle;GO:0016021//integral component of membrane;GO:0044464//cell part;GO:0043226//organelle;GO:0043227//membrane-bounded organelle;GO:0005622//intracellular;GO:0016020//membrane;GO:0044425//membrane part;GO:0043231//intracellular membrane-bounded…
Solyc04g016180.3	[C]GO:0016020//membrane;GO:0016021//integral component of membrane;GO:0044425//membrane part;GO:0031224//intrinsic component of membrane;[F]GO:0016757//transferase activity, transferring glycosyl groups;GO:0016740//transferase activity;GO:0003824//catalytic activity;	[C]membrane part;membrane;[F]catalytic activity;	molecular_function;cellular_component	Solyc04g016180.3	Solyc04g016180.3.1	Known_gene	1	0.115152924	0.155573073	0.155400876	-1.294763839	1.34E-35	5.40E-36	-0.181733101	0.01522585	0.026688052	1.228183661	2.31E-31	7.64E-32			K18134//EGF domain-specific O-GlcNAc transferase [EC:2.4.1.255]+ko00514//Other types of O-glycan biosynthesis	XP_004236596.1|7.6e-312|PREDICTED: EGF domain-specific O-linked N-acetylglucosamine transferase-like [Solanum lycopersicum]	GO:0016020//membrane;GO:0016021//integral component of membrane;GO:0044425//membrane part;GO:0031224//intrinsic component of membrane;GO:0016757//transferase activity, transferring glycosyl groups;GO:0016740//transferase activity;GO:0003824//catalytic activity;
Solyc04g024540.1	[C]GO:0044425//membrane part;GO:0031224//intrinsic component of membrane;GO:0009507//chloroplast;GO:0005622//intracellular;GO:0005623//cell;GO:0044424//intracellular part;GO:0016020//membrane;GO:0043231//intracellular membrane-bounded organelle;GO:0043226//organelle;GO:0043229//intracellular organelle;GO:0016021//integral component of membrane;GO:0044464//cell part;GO:0044435//plastid part;GO:004…	[C]cell;organelle;membrane;membrane part;organelle part;[F]binding;	molecular_function;cellular_component	Solyc04g024540.1	Solyc04g024540.1.1	Known_gene	1	0.535912767	0.390898086	0.5305202				1.232030674	0.027140096	0.050174039	5.010477321	3.44E-05	3.43E-05			K02886//large subunit ribosomal protein L2+ko03010//Ribosome;K03040//DNA-directed RNA polymerase subunit alpha [EC:2.7.7.6]+ko03020//RNA polymerase;K03936//NADH dehydrogenase (ubiquinone) Fe-S protein 3 [EC:7.1.1.2 1.6.99.3]+ko01100//Metabolic pathways+ko00190//Oxidative phosphorylation;K02690//photosystem I P700 chlorophyll a apoprotein A2+ko01100//Metabolic pathways+ko00195//Photosynthesis	OTG02754.1|2.8e-163|putative ATPase, AAA-type, core [Helianthus annuus]	GO:0044425//membrane part;GO:0031224//intrinsic component of membrane;GO:0009507//chloroplast;GO:0005622//intracellular;GO:0005623//cell;GO:0044424//intracellular part;GO:0016020//membrane;GO:0043231//intracellular membrane-bounded organelle;GO:0043226//organelle;GO:0043229//intracellular organelle;GO:0016021//integral component of membrane;GO:0044464//cell part;GO:0044435//plastid part;GO:004444…
Solyc04g040120.1	[P]GO:0071704//organic substance metabolic process;GO:0008152//metabolic process;GO:0044238//primary metabolic process;GO:0006629//lipid metabolic process;[C]GO:0016021//integral component of membrane;GO:0031224//intrinsic component of membrane;GO:0044425//membrane part;GO:0016020//membrane;[F]GO:0016491//oxidoreductase activity;GO:0003824//catalytic activity;GO:0016717//oxidoreductase activity, …	[C]membrane part;membrane;[P]metabolic process;[F]catalytic activity;	cellular_component;biological_process;molecular_function	Solyc04g040120.1	Solyc04g040120.1.1	Known_gene	1	-0.286406178	0.033125996	0.024024744	-1.799656555	1.88E-27	9.07E-28	-4.107243134	3.79E-51	1.35E-51	-2.593992758	3.34E-13	1.97E-13			K10256//omega-6 fatty acid desaturase / acyl-lipid omega-6 desaturase (Delta-12 desaturase) [EC:1.14.19.6 1.14.19.22]+ko01212//Fatty acid metabolism+ko01040//Biosynthesis of unsaturated fatty acids	XP_006340104.1|4.5e-212|PREDICTED: delta(12) oleic acid desaturase FAD2-like [Solanum tuberosum]	GO:0071704//organic substance metabolic process;GO:0008152//metabolic process;GO:0044238//primary metabolic process;GO:0006629//lipid metabolic process;GO:0016021//integral component of membrane;GO:0031224//intrinsic component of membrane;GO:0044425//membrane part;GO:0016020//membrane;GO:0016491//oxidoreductase activity;GO:0003824//catalytic activity;GO:0016717//oxidoreductase activity, acting on…
Solyc04g049340.3	[P]GO:0006810//transport;GO:0055085//transmembrane transport;GO:0071705//nitrogen compound transport;GO:0046942//carboxylic acid transport;GO:0034220//ion transmembrane transport;GO:1905039//carboxylic acid transmembrane transport;GO:1903825//organic acid transmembrane transport;GO:0006811//ion transport;GO:0098656//anion transmembrane transport;GO:0015849//organic acid transport;GO:0071702//orga…	[C]cell;membrane;membrane part;[P]localization;[F]transporter activity;	molecular_function;cellular_component;biological_process	Solyc04g049340.3	Solyc04g049340.3.1	Known_gene	1	-0.202411494	0.040027584	0.029998656	-0.708230823	4.35E-12	3.31E-12	-1.86041038	8.04E-44	3.20E-44	-1.354591051	2.75E-20	1.22E-20			K03834//tyrosine-specific transport protein	XP_004237675.1|6.0e-288|PREDICTED: uncharacterized protein LOC101258746 [Solanum lycopersicum]	GO:0006810//transport;GO:0055085//transmembrane transport;GO:0071705//nitrogen compound transport;GO:0046942//carboxylic acid transport;GO:0034220//ion transmembrane transport;GO:1905039//carboxylic acid transmembrane transport;GO:1903825//organic acid transmembrane transport;GO:0006811//ion transport;GO:0098656//anion transmembrane transport;GO:0015849//organic acid transport;GO:0071702//organic…
Solyc04g050440.3	[P]GO:0071705//nitrogen compound transport;GO:0009605//response to external stimulus;GO:0006810//transport;GO:0015696//ammonium transport;GO:0009607//response to biotic stimulus;GO:0051179//localization;GO:0006811//ion transport;GO:0043207//response to external biotic stimulus;GO:0006812//cation transport;GO:0019755//one-carbon compound transport;GO:0051707//response to other organism;GO:0071702/…	[C]membrane part;membrane;cell;[P]multi-organism process;localization;response to stimulus;[F]transporter activity;	cellular_component;molecular_function;biological_process	Solyc04g050440.3	Solyc04g050440.3.1	Known_gene	1	-0.095569614	0.426711853	0.611756991	-2.015419048	2.24E-14	1.55E-14	-4.249222117	3.99E-26	2.22E-26	-2.329372682	2.92E-05	2.89E-05			K03320//ammonium transporter, Amt family	NP_001234253.2|6.7e-306|ammonium transporter 1 member 2 [Solanum lycopersicum]	GO:0071705//nitrogen compound transport;GO:0009605//response to external stimulus;GO:0006810//transport;GO:0015696//ammonium transport;GO:0009607//response to biotic stimulus;GO:0051179//localization;GO:0006811//ion transport;GO:0043207//response to external biotic stimulus;GO:0006812//cation transport;GO:0019755//one-carbon compound transport;GO:0051707//response to other organism;GO:0071702//or…
Solyc04g051360.3	[P]GO:0044260//cellular macromolecule metabolic process;GO:0006351//transcription, DNA-templated;GO:0044237//cellular metabolic process;GO:0034654//nucleobase-containing compound biosynthetic process;GO:0010467//gene expression;GO:0018130//heterocycle biosynthetic process;GO:0046483//heterocycle metabolic process;GO:0006807//nitrogen compound metabolic process;GO:0009058//biosynthetic process;GO:…	[C]membrane;membrane part;organelle;cell;[P]metabolic process;cellular process;[F]transcription regulator activity;binding;	biological_process;molecular_function;cellular_component	Solyc04g051360.3	Solyc04g051360.3.1	Known_gene	1	0.014988762	0.577909351	0.994138412	6.484161124	3.03E-22	1.65E-22	2.307922439	0.046620368	0.090737823	-4.161249923	1.68E-20	7.42E-21	AP2-EREBP		K12900//FUS-interacting serine-arginine-rich protein 1+ko03040//Spliceosome;K09286//EREBP-like factor	XP_004237483.1|3.7e-174|PREDICTED: ethylene-responsive transcription factor ABR1-like [Solanum lycopersicum]	GO:0044260//cellular macromolecule metabolic process;GO:0006351//transcription, DNA-templated;GO:0044237//cellular metabolic process;GO:0034654//nucleobase-containing compound biosynthetic process;GO:0010467//gene expression;GO:0018130//heterocycle biosynthetic process;GO:0046483//heterocycle metabolic process;GO:0006807//nitrogen compound metabolic process;GO:0009058//biosynthetic process;GO:190…
Solyc04g054220.3	[P]GO:0019748//secondary metabolic process;GO:0044550//secondary metabolite biosynthetic process;GO:0009058//biosynthetic process;GO:0008152//metabolic process;[C]GO:0044425//membrane part;GO:0016021//integral component of membrane;GO:0031224//intrinsic component of membrane;GO:0016020//membrane;[F]GO:0046872//metal ion binding;GO:0048037//cofactor binding;GO:0046906//tetrapyrrole binding;GO:0004…	[C]membrane part;membrane;[P]metabolic process;[F]catalytic activity;binding;	biological_process;molecular_function;cellular_component	Solyc04g054220.3	Solyc04g054220.3.1	Known_gene	1	0.599951262	0.231057841	0.259611959	0.849729947	0.052055031	0.095086162	-5.183930657	8.88E-06	1.08E-05	-5.433709342	1.61E-06	1.42E-06			K20562//biphenyl-4-hydroxylase	XP_004237617.1|2.8e-287|PREDICTED: cytochrome P450 CYP736A12-like [Solanum lycopersicum]	GO:0019748//secondary metabolic process;GO:0044550//secondary metabolite biosynthetic process;GO:0009058//biosynthetic process;GO:0008152//metabolic process;GO:0044425//membrane part;GO:0016021//integral component of membrane;GO:0031224//intrinsic component of membrane;GO:0016020//membrane;GO:0046872//metal ion binding;GO:0048037//cofactor binding;GO:0046906//tetrapyrrole binding;GO:0004497//mono…
Solyc04g054450.1	[C]GO:0044425//membrane part;GO:0016021//integral component of membrane;GO:0031224//intrinsic component of membrane;GO:0016020//membrane;	[C]membrane part;membrane;	cellular_component	Solyc04g054450.1	Solyc04g054450.1.1	Known_gene	1	0.430026261	0.46370089	0.694846311	2.330355788	0.002206359	0.00309378	3.818884359	4.32E-13	3.51E-13	1.918554831	4.37E-07	3.68E-07			K13420//LRR receptor-like serine/threonine-protein kinase FLS2 [EC:2.7.11.1]+ko04016//MAPK signaling pathway - plant+ko04626//Plant-pathogen interaction	XP_004237609.2|0.0e+00|PREDICTED: receptor like protein 30-like [Solanum lycopersicum]	GO:0044425//membrane part;GO:0016021//integral component of membrane;GO:0031224//intrinsic component of membrane;GO:0016020//membrane;
Solyc04g055090.1	[C]GO:0016020//membrane;GO:0016021//integral component of membrane;GO:0044425//membrane part;GO:0031224//intrinsic component of membrane;	[C]membrane part;membrane;	cellular_component	Solyc04g055090.1	Solyc04g055090.1.1	Known_gene	1	-0.33118688	0.000974446	0.00046038	0.845698193	9.89E-28	4.74E-28	-0.119041126	0.113323414	0.24428328	-1.295926199	6.08E-54	1.35E-54				XP_004237399.1|9.6e-232|PREDICTED: uncharacterized protein LOC101261612 [Solanum lycopersicum]	GO:0016020//membrane;GO:0016021//integral component of membrane;GO:0044425//membrane part;GO:0031224//intrinsic component of membrane;
Solyc04g055250.4	[C]GO:0031224//intrinsic component of membrane;GO:0016021//integral component of membrane;GO:0016020//membrane;GO:0044425//membrane part;	[C]membrane;membrane part;	cellular_component	Solyc04g055250.4	Solyc04g055250.4.1	Known_gene	1	-0.466137928	0.02207171	0.014967269	2.334655926	8.98E-87	1.91E-87	-1.172703401	3.47E-06	4.08E-06	-3.973497255	3.23E-141	3.10E-142				XP_004237390.1|6.6e-105|PREDICTED: uncharacterized protein LOC101258942 [Solanum lycopersicum]	GO:0031224//intrinsic component of membrane;GO:0016021//integral component of membrane;GO:0016020//membrane;GO:0044425//membrane part;
Solyc04g064630.3	[P]GO:0006810//transport;GO:0051234//establishment of localization;GO:0008643//carbohydrate transport;GO:0071702//organic substance transport;GO:0051179//localization;[C]GO:0044425//membrane part;GO:0044464//cell part;GO:0031224//intrinsic component of membrane;GO:0005623//cell;GO:0016021//integral component of membrane;GO:0016020//membrane;GO:0005886//plasma membrane;GO:0071944//cell periphery;[…	[C]membrane;membrane part;cell;[P]localization;[F]transporter activity;	molecular_function;biological_process;cellular_component	Solyc04g064630.3	Solyc04g064630.3.1	Known_gene	1	-1.569973739	0.263489362	0.311197579	2.123904911	0.006192849	0.00928352	-0.014005655	0.363394515	0.994522869	-3.707884305	0.000491038	0.000558871			K15382//solute carrier family 50 (sugar transporter)	XP_004237724.1|1.1e-135|PREDICTED: bidirectional sugar transporter SWEET1-like [Solanum lycopersicum]	GO:0006810//transport;GO:0051234//establishment of localization;GO:0008643//carbohydrate transport;GO:0071702//organic substance transport;GO:0051179//localization;GO:0044425//membrane part;GO:0044464//cell part;GO:0031224//intrinsic component of membrane;GO:0005623//cell;GO:0016021//integral component of membrane;GO:0016020//membrane;GO:0005886//plasma membrane;GO:0071944//cell periphery;GO:0051…
Solyc04g071150.3	[P]GO:0042592//homeostatic process;GO:0008152//metabolic process;GO:0016132//brassinosteroid biosynthetic process;GO:0042446//hormone biosynthetic process;GO:0065008//regulation of biological quality;GO:0048856//anatomical structure development;GO:1901360//organic cyclic compound metabolic process;GO:0016129//phytosteroid biosynthetic process;GO:0042445//hormone metabolic process;GO:0032502//deve…	[C]membrane;membrane part;[P]biological regulation;developmental process;multicellular organismal process;metabolic process;[F]binding;catalytic activity;	molecular_function;biological_process;cellular_component	Solyc04g071150.3	Solyc04g071150.3.1	Known_gene	1	-0.13992824	0.4407063	0.640202947	-0.435850272	0.085853305	0.166143876	1.227456161	6.65E-07	7.44E-07	1.523378194	6.91E-09	5.14E-09			K07437//cytochrome P450 family 26 subfamily A+ko01100//Metabolic pathways	XP_004237776.1|2.1e-274|PREDICTED: abscisic acid 8'-hydroxylase 3 [Solanum lycopersicum]	GO:0042592//homeostatic process;GO:0008152//metabolic process;GO:0016132//brassinosteroid biosynthetic process;GO:0042446//hormone biosynthetic process;GO:0065008//regulation of biological quality;GO:0048856//anatomical structure development;GO:1901360//organic cyclic compound metabolic process;GO:0016129//phytosteroid biosynthetic process;GO:0042445//hormone metabolic process;GO:0032502//develop…
Solyc04g071400.4	[C]GO:0016020//membrane;GO:0031224//intrinsic component of membrane;GO:0044425//membrane part;GO:0016021//integral component of membrane;[F]GO:0005215//transporter activity;GO:0022857//transmembrane transporter activity;	[C]membrane part;membrane;[F]transporter activity;	molecular_function;cellular_component	Solyc04g071400.4	Solyc04g071400.4.1	Known_gene	1	-0.721976833	0.272064433	0.324692831	0.493854521	0.186210326	0.405063772	-2.598968156	0.025208267	0.046188867	-3.814799509	0.000270997	0.000298359			K17500//integrin-linked kinase-associated serine/threonine phosphatase 2C [EC:3.1.3.16];K06268//serine/threonine-protein phosphatase 2B regulatory subunit	XP_004237790.1|7.8e-186|PREDICTED: WAT1-related protein At1g43650-like isoform X1 [Solanum lycopersicum]	GO:0016020//membrane;GO:0031224//intrinsic component of membrane;GO:0044425//membrane part;GO:0016021//integral component of membrane;GO:0005215//transporter activity;GO:0022857//transmembrane transporter activity;
Solyc04g071480.1	[C]GO:0016020//membrane;GO:0016021//integral component of membrane;GO:0031224//intrinsic component of membrane;GO:0044425//membrane part;	[C]membrane;membrane part;	cellular_component	Solyc04g071480.1	Solyc04g071480.1.1	Known_gene	1	-0.525650172	4.45E-67	9.98E-69	0.219132	1.37E-16	8.82E-17	-0.280204363	6.34E-16	4.63E-16	-1.024986536	1.07E-249	5.65E-251		TSA: Lactuca sativa Letassy_X1_17963 mRNA sequence		XP_004237794.1|1.4e-224|PREDICTED: uncharacterized protein LOC101243886 [Solanum lycopersicum]	GO:0016020//membrane;GO:0016021//integral component of membrane;GO:0031224//intrinsic component of membrane;GO:0044425//membrane part;
Solyc04g071523.1	[C]GO:0031224//intrinsic component of membrane;GO:0016021//integral component of membrane;GO:0016020//membrane;GO:0044425//membrane part;	[C]membrane;membrane part;	cellular_component	Solyc04g071523.1	Solyc04g071523.1.1	Known_gene	1	0.542235764	0.099861664	0.089520425	0.898244776	0.001974937	0.002743556	-1.169283881	0.000709507	0.001023869	-1.525292892	5.47E-06	5.08E-06				XP_004237798.1|3.6e-205|PREDICTED: UPF0496 protein At1g20180-like [Solanum lycopersicum]	GO:0031224//intrinsic component of membrane;GO:0016021//integral component of membrane;GO:0016020//membrane;GO:0044425//membrane part;
Solyc04g071650.4	[P]GO:0008152//metabolic process;GO:0071555//cell wall organization;GO:0006073//cellular glucan metabolic process;GO:0005975//carbohydrate metabolic process;GO:0030243//cellulose metabolic process;GO:0051273//beta-glucan metabolic process;GO:0044238//primary metabolic process;GO:0044042//glucan metabolic process;GO:0044264//cellular polysaccharide metabolic process;GO:0044237//cellular metabolic …	[C]membrane part;membrane;cell;[P]cellular process;metabolic process;cellular component organization or biogenesis;[F]catalytic activity;binding;	biological_process;cellular_component;molecular_function	Solyc04g071650.4	Solyc04g071650.4.1	Known_gene	1	0.550906266	4.21E-128	3.83E-130	0.035999223	0.076815934	0.146412044	-1.57822485	0	0	-1.063317807	7.73E-281	3.65E-282		Hordeum vulgare subsp. vulgare mRNA for predicted protein, complete cds, clone: NIASHv2059P21	K10999//cellulose synthase A [EC:2.4.1.12]	XP_019259534.1|0.0e+00|PREDICTED: cellulose synthase A catalytic subunit 2 [UDP-forming]-like [Nicotiana attenuata]	GO:0008152//metabolic process;GO:0071555//cell wall organization;GO:0006073//cellular glucan metabolic process;GO:0005975//carbohydrate metabolic process;GO:0030243//cellulose metabolic process;GO:0051273//beta-glucan metabolic process;GO:0044238//primary metabolic process;GO:0044042//glucan metabolic process;GO:0044264//cellular polysaccharide metabolic process;GO:0044237//cellular metabolic pro…
Solyc04g071680.2	[C]GO:0031224//intrinsic component of membrane;GO:0016021//integral component of membrane;GO:0016020//membrane;GO:0044425//membrane part;[F]GO:0097159//organic cyclic compound binding;GO:0097367//carbohydrate derivative binding;GO:0003824//catalytic activity;GO:0005524//ATP binding;GO:0000166//nucleotide binding;GO:0043167//ion binding;GO:0016740//transferase activity;GO:0036094//small molecule b…	[C]membrane;membrane part;[F]binding;catalytic activity;	molecular_function;cellular_component	Solyc04g071680.2	Solyc04g071680.2.1	Known_gene	1	0.482114772	0.139669757	0.135168743	0.130418218	0.290873697	0.703434242	1.016367994	3.48E-05	4.45E-05	1.368064548	2.72E-07	2.26E-07		Leucine-rich repeat receptor-like protein kinase family protein (best arabidopsis hit)	K04733//interleukin-1 receptor-associated kinase 4 [EC:2.7.11.1]	XP_006363447.1|0.0e+00|PREDICTED: probable LRR receptor-like serine/threonine-protein kinase At4g08850 [Solanum tuberosum]	GO:0031224//intrinsic component of membrane;GO:0016021//integral component of membrane;GO:0016020//membrane;GO:0044425//membrane part;GO:0097159//organic cyclic compound binding;GO:0097367//carbohydrate derivative binding;GO:0003824//catalytic activity;GO:0005524//ATP binding;GO:0000166//nucleotide binding;GO:0043167//ion binding;GO:0016740//transferase activity;GO:0036094//small molecule binding…
Solyc04g071780.3	[P]GO:0044550//secondary metabolite biosynthetic process;GO:0008152//metabolic process;GO:0019748//secondary metabolic process;GO:0009058//biosynthetic process;[C]GO:0044425//membrane part;GO:0016020//membrane;GO:0016021//integral component of membrane;GO:0031224//intrinsic component of membrane;[F]GO:0048037//cofactor binding;GO:0046872//metal ion binding;GO:0097159//organic cyclic compound bind…	[C]membrane part;membrane;[P]metabolic process;[F]catalytic activity;binding;	biological_process;molecular_function;cellular_component	Solyc04g071780.3	Solyc04g071780.3.1	Known_gene	1	0.975355894	0	0	-0.289801619	1.12E-32	4.78E-33	1.245485758	0	0	2.510643271	0	0			K20623//typhasterol/6-deoxotyphasterol 2alpha-hydroxylase+ko00905//Brassinosteroid biosynthesis+ko01100//Metabolic pathways+ko01110//Biosynthesis of secondary metabolites	XP_004237819.1|6.4e-303|PREDICTED: cytochrome P450 71A1-like [Solanum lycopersicum]	GO:0044550//secondary metabolite biosynthetic process;GO:0008152//metabolic process;GO:0019748//secondary metabolic process;GO:0009058//biosynthetic process;GO:0044425//membrane part;GO:0016020//membrane;GO:0016021//integral component of membrane;GO:0031224//intrinsic component of membrane;GO:0048037//cofactor binding;GO:0046872//metal ion binding;GO:0097159//organic cyclic compound binding;GO:00…
Solyc04g071900.4	[P]GO:0071669//plant-type cell wall organization or biogenesis;GO:0009664//plant-type cell wall organization;GO:0008152//metabolic process;GO:0071840//cellular component organization or biogenesis;GO:0044237//cellular metabolic process;GO:0009987//cellular process;GO:0044248//cellular catabolic process;GO:0045229//external encapsulating structure organization;GO:0006950//response to stress;GO:005…	[C]cell;cell junction;membrane;symplast;extracellular region;membrane part;[P]metabolic process;response to stimulus;cellular process;cellular component organization or biogenesis;[F]antioxidant activity;binding;catalytic activity;	molecular_function;cellular_component;biological_process	Solyc04g071900.4	Solyc04g071900.4.1	Known_gene	1	-0.096042551	0.180695613	0.188772325	2.468506841	0	0	1.526682946	5.89E-157	8.53E-158	-1.037866447	2.14E-176	1.60E-177			K00430//peroxidase [EC:1.11.1.7]+ko01100//Metabolic pathways+ko01110//Biosynthesis of secondary metabolites+ko00940//Phenylpropanoid biosynthesis	NP_001334412.1|2.5e-201|peroxidase 12 precursor [Solanum lycopersicum]	GO:0071669//plant-type cell wall organization or biogenesis;GO:0009664//plant-type cell wall organization;GO:0008152//metabolic process;GO:0071840//cellular component organization or biogenesis;GO:0044237//cellular metabolic process;GO:0009987//cellular process;GO:0044248//cellular catabolic process;GO:0045229//external encapsulating structure organization;GO:0006950//response to stress;GO:005089…
Solyc04g072280.3	[P]GO:0044248//cellular catabolic process;GO:0008152//metabolic process;GO:0006725//cellular aromatic compound metabolic process;GO:0009056//catabolic process;GO:1901360//organic cyclic compound metabolic process;GO:0009808//lignin metabolic process;GO:0046274//lignin catabolic process;GO:0019748//secondary metabolic process;GO:1901361//organic cyclic compound catabolic process;GO:0009987//cellul…	[C]extracellular region;membrane;membrane part;[P]metabolic process;cellular process;[F]binding;catalytic activity;	molecular_function;cellular_component;biological_process	Solyc04g072280.3	Solyc04g072280.3.1	Known_gene	1	-0.191462116	0.397798534	0.543593868	-0.057160648	0.339942529	0.852590429	2.943766109	1.06E-50	3.82E-51	2.809464642	2.26E-48	5.42E-49			K05909//laccase [EC:1.10.3.2]	XP_004237852.1|0.0e+00|PREDICTED: laccase-14-like [Solanum lycopersicum]	GO:0044248//cellular catabolic process;GO:0008152//metabolic process;GO:0006725//cellular aromatic compound metabolic process;GO:0009056//catabolic process;GO:1901360//organic cyclic compound metabolic process;GO:0009808//lignin metabolic process;GO:0046274//lignin catabolic process;GO:0019748//secondary metabolic process;GO:1901361//organic cyclic compound catabolic process;GO:0009987//cellular …
Solyc04g072760.3	[C]GO:0044425//membrane part;GO:0071944//cell periphery;GO:0031224//intrinsic component of membrane;GO:0005886//plasma membrane;GO:0044464//cell part;GO:0016021//integral component of membrane;GO:0016020//membrane;GO:0005623//cell;[F]GO:0015116//sulfate transmembrane transporter activity;GO:1901682//sulfur compound transmembrane transporter activity;GO:0015318//inorganic molecular entity transmem…	[C]cell;membrane;membrane part;[F]transporter activity;	cellular_component;molecular_function	Solyc04g072760.3	Solyc04g072760.3.1	Known_gene	1	0.534995821	0.047542636	0.036708565	-0.719492761	0.014745638	0.023632493	0.92789139	2.61E-06	3.05E-06	2.182379972	1.96E-18	9.29E-19			K17470//sulfate transporter 1, high-affinity	XP_009592454.1|0.0e+00|PREDICTED: sulfate transporter 1.3-like [Nicotiana tomentosiformis]	GO:0044425//membrane part;GO:0071944//cell periphery;GO:0031224//intrinsic component of membrane;GO:0005886//plasma membrane;GO:0044464//cell part;GO:0016021//integral component of membrane;GO:0016020//membrane;GO:0005623//cell;GO:0015116//sulfate transmembrane transporter activity;GO:1901682//sulfur compound transmembrane transporter activity;GO:0015318//inorganic molecular entity transmembrane …
Solyc04g074820.3	[P]GO:0006807//nitrogen compound metabolic process;GO:0008152//metabolic process;GO:0044265//cellular macromolecule catabolic process;GO:0019941//modification-dependent protein catabolic process;GO:0044237//cellular metabolic process;GO:0044257//cellular protein catabolic process;GO:0009056//catabolic process;GO:0006511//ubiquitin-dependent protein catabolic process;GO:0044267//cellular protein m…	[C]membrane part;membrane;[P]metabolic process;cellular process;[F]catalytic activity;	cellular_component;biological_process;molecular_function	Solyc04g074820.3	Solyc04g074820.3.1	Known_gene	1	-0.52557962	0.287120864	0.348103099	1.866408689	4.50E-07	4.44E-07	0.696487727	0.094924596	0.200355581	-1.695500581	2.58E-06	2.32E-06		TSA: Lactuca sativa Letassy_X1_3887 mRNA sequence	K10664//E3 ubiquitin-protein ligase ATL6/9/15/31/42/55 [EC:2.3.2.27]	XP_004238534.2|1.3e-230|PREDICTED: E3 ubiquitin-protein ligase ATL15 [Solanum lycopersicum]	GO:0006807//nitrogen compound metabolic process;GO:0008152//metabolic process;GO:0044265//cellular macromolecule catabolic process;GO:0019941//modification-dependent protein catabolic process;GO:0044237//cellular metabolic process;GO:0044257//cellular protein catabolic process;GO:0009056//catabolic process;GO:0006511//ubiquitin-dependent protein catabolic process;GO:0044267//cellular protein meta…
Solyc04g074860.4	[C]GO:0016021//integral component of membrane;GO:0044425//membrane part;GO:0031224//intrinsic component of membrane;GO:0016020//membrane;[F]GO:0015238//drug transmembrane transporter activity;GO:0015297//antiporter activity;GO:0022804//active transmembrane transporter activity;GO:0022857//transmembrane transporter activity;GO:0005215//transporter activity;GO:0015291//secondary active transmembran…	[C]membrane part;membrane;[F]transporter activity;	cellular_component;molecular_function	Solyc04g074860.4	Solyc04g074860.4.1	Known_gene	1	0.197852819	0.079332916	0.067761112	0.104782757	0.159919229	0.340608131	0.923597807	7.02E-25	4.02E-25	1.016667869	8.47E-29	2.98E-29			K03327//multidrug resistance protein, MATE family	XP_016465814.1|1.0e-224|PREDICTED: protein DETOXIFICATION 27-like [Nicotiana tabacum]	GO:0016021//integral component of membrane;GO:0044425//membrane part;GO:0031224//intrinsic component of membrane;GO:0016020//membrane;GO:0015238//drug transmembrane transporter activity;GO:0015297//antiporter activity;GO:0022804//active transmembrane transporter activity;GO:0022857//transmembrane transporter activity;GO:0005215//transporter activity;GO:0015291//secondary active transmembrane tran…
Solyc04g076990.3	[P]GO:0006796//phosphate-containing compound metabolic process;GO:0006793//phosphorus metabolic process;GO:0043412//macromolecule modification;GO:0009791//post-embryonic development;GO:0016310//phosphorylation;GO:0009987//cellular process;GO:0043170//macromolecule metabolic process;GO:0006950//response to stress;GO:0044260//cellular macromolecule metabolic process;GO:0006468//protein phosphorylat…	[C]membrane;cell;membrane part;[P]multicellular organismal process;developmental process;cellular process;response to stimulus;metabolic process;[F]binding;catalytic activity;	biological_process;molecular_function;cellular_component	Solyc04g076990.3	Solyc04g076990.3.1	Known_gene	1	-0.004257587	0.540904021	0.874837675	0.173677297	4.09E-11	3.26E-11	-0.886945955	5.11E-173	6.79E-174	-1.064880839	8.74E-265	4.34E-266			K04733//interleukin-1 receptor-associated kinase 4 [EC:2.7.11.1];K00924//kinase [EC:2.7.1.-]	XP_004238042.1|1.9e-300|PREDICTED: receptor-like protein kinase HAIKU2 [Solanum lycopersicum]	GO:0006796//phosphate-containing compound metabolic process;GO:0006793//phosphorus metabolic process;GO:0043412//macromolecule modification;GO:0009791//post-embryonic development;GO:0016310//phosphorylation;GO:0009987//cellular process;GO:0043170//macromolecule metabolic process;GO:0006950//response to stress;GO:0044260//cellular macromolecule metabolic process;GO:0006468//protein phosphorylation…
Solyc04g077270.4	[P]GO:0009987//cellular process;GO:0008037//cell recognition;GO:0007154//cell communication;GO:0022414//reproductive process;GO:0051704//multi-organism process;GO:0009856//pollination;GO:0048544//recognition of pollen;GO:0032501//multicellular organismal process;GO:0000003//reproduction;GO:0044706//multi-multicellular organism process;GO:0009875//pollen-pistil interaction;[C]GO:0016020//membrane;…	[C]membrane;membrane part;[P]cellular process;multi-organism process;reproduction;reproductive process;multicellular organismal process;[F]catalytic activity;binding;	cellular_component;biological_process;molecular_function	Solyc04g077270.4	Solyc04g077270.4.1	Known_gene	1	-0.512145662	7.56E-18	8.66E-19	0.583493547	6.90E-34	2.87E-34	-0.889259691	3.90E-33	1.87E-33	-1.9848989	2.23E-231	1.28E-232			K04733//interleukin-1 receptor-associated kinase 4 [EC:2.7.11.1]	XP_006356818.1|0.0e+00|PREDICTED: G-type lectin S-receptor-like serine/threonine-protein kinase At4g27290 [Solanum tuberosum]	GO:0009987//cellular process;GO:0008037//cell recognition;GO:0007154//cell communication;GO:0022414//reproductive process;GO:0051704//multi-organism process;GO:0009856//pollination;GO:0048544//recognition of pollen;GO:0032501//multicellular organismal process;GO:0000003//reproduction;GO:0044706//multi-multicellular organism process;GO:0009875//pollen-pistil interaction;GO:0016020//membrane;GO:004…
[truncated: 537 more rows]
